# Supplementary material for: Interactome of Arabidopsis Thaliana
Source: Plants (Basel). 2022 Jan 27;11(3):350. doi: 10.3390/plants11030350 (PMC8838453; doi:10.3390/plants11030350)
Supplement: Supplementary file 1 [file plants-11-00350-s001.zip]

Archive with 10 entries (10 files):
- Network S10.cys
- Table S1.xlsx
- Table S2.xlsx
- Table S3.xlsx
- Table S4.xlsx
- Table S5.xlsx
- Table S6.xlsx
- Table S7.xlsx
- Table S8.xlsx
- Table S9.xlsx
