# Supplementary material for: Interactome of Arabidopsis Thaliana
Source: Plants (Basel). 2022 Jan 27;11(3):350. doi: 10.3390/plants11030350 (PMC8838453; doi:10.3390/plants11030350)
Supplement: Supplementary file 1 [file plants-11-00350-s001.zip › Table S1.xlsx]

## Sheet: EDGE Attributes
KEY	Protein A	Protein B	Source	AGI KEY	lsMR
A0A178U6D3 [pp] A0A178U6D3	A0A178U6D3	A0A178U6D3	Altmann et al.	AT5G43830 [pp] AT5G43830	0
A0A178U6D3 [pp] A0A178V0I5	A0A178U6D3	A0A178V0I5	Altmann et al.	AT5G43830 [pp] AT4G27450	29
A0A178U6D3 [pp] A0A384KZU0	A0A178U6D3	A0A384KZU0	Altmann et al.	AT5G43830 [pp] AT3G15450	37
A0A178U6D3 [pp] Q8GXE2	A0A178U6D3	Q8GXE2	Altmann et al.	AT5G43830 [pp] AT4G14716	12
A0A178U6D3 [pp] Q8W108	A0A178U6D3	Q8W108	Altmann et al.	AT5G43830 [pp] AT4G14710	4
A0A178U6H4 [pp] F4K5X6	A0A178U6H4	F4K5X6	Biogrid	AT5G03510 [pp] AT5G37260	0
A0A178U6H4 [pp] Q9AT76	A0A178U6H4	Q9AT76	Trigg et al.	AT5G03510 [pp] AT1G77080	0
A0A178U7R5 [pp] Q9LEZ3	A0A178U7R5	Q9LEZ3	Altmann et al.	AT5G67220 [pp] AT5G08130	0
A0A178U7S5 [pp] O23320	A0A178U7S5	O23320	Biogrid	AT5G08141 [pp] AT4G14640	0
A0A178U7S5 [pp] Q39021	A0A178U7S5	Q39021	Biogrid	AT5G08141 [pp] AT1G10210	0
A0A178U7S5 [pp] Q39022	A0A178U7S5	Q39022	Biogrid	AT5G08141 [pp] AT1G59580	0
A0A178U7S5 [pp] Q39024	A0A178U7S5	Q39024	Biogrid	AT5G08141 [pp] AT4G01370	0
A0A178U892 [pp] P33543	A0A178U892	P33543	Biogrid	AT5G16920 [pp] AT3G24660	-4
A0A178U8H4 [pp] O03986	A0A178U8H4	O03986	Biogrid	AT5G17710 [pp] AT5G56000	0
A0A178U8H4 [pp] P27323	A0A178U8H4	P27323	Biogrid	AT5G17710 [pp] AT5G52640	0
A0A178U8H4 [pp] P51818	A0A178U8H4	P51818	Biogrid	AT5G17710 [pp] AT5G56010	0
A0A178U8H4 [pp] P55737	A0A178U8H4	P55737	Biogrid	AT5G17710 [pp] AT5G56030	0
A0A178U8Q1 [pp] A0A178WHR6	A0A178U8Q1	A0A178WHR6	Trigg et al.	AT5G59990 [pp] AT1G70000	0
A0A178U8Q1 [pp] A1YKT1	A0A178U8Q1	A1YKT1	Trigg et al.	AT5G59990 [pp] AT3G18550	0
A0A178U8Q1 [pp] D3GKW6	A0A178U8Q1	D3GKW6	Trigg et al.	AT5G59990 [pp] AT2G30432	0
A0A178U8Q1 [pp] O04027	A0A178U8Q1	O04027	Trigg et al.	AT5G59990 [pp] AT1G09030	0
A0A178U8Q1 [pp] O04848	A0A178U8Q1	O04848	Trigg et al.	AT5G59990 [pp] AT1G08880	0
A0A178U8Q1 [pp] O22967	A0A178U8Q1	O22967	Trigg et al.	AT5G59990 [pp] AT2G34140	0
A0A178U8Q1 [pp] O64647	A0A178U8Q1	O64647	Trigg et al.	AT5G59990 [pp] AT2G45680	0
A0A178U8Q1 [pp] O81801	A0A178U8Q1	O81801	Trigg et al.	AT5G59990 [pp] AT4G35700	0
A0A178U8Q1 [pp] O82239	A0A178U8Q1	O82239	Trigg et al.	AT5G59990 [pp] AT2G47700	0
A0A178U8Q1 [pp] O82277	A0A178U8Q1	O82277	Trigg et al.	AT5G59990 [pp] AT2G31070	0
A0A178U8Q1 [pp] Q05466	A0A178U8Q1	Q05466	Trigg et al.	AT5G59990 [pp] AT4G16780	0
A0A178U8Q1 [pp] Q1G3I2	A0A178U8Q1	Q1G3I2	Trigg et al.	AT5G59990 [pp] AT4G15248	0
A0A178U8Q1 [pp] Q3ECP0	A0A178U8Q1	Q3ECP0	Trigg et al.	AT5G59990 [pp] AT1G55750	0
A0A178U8Q1 [pp] Q5BPS2	A0A178U8Q1	Q5BPS2	Trigg et al.	AT5G59990 [pp] AT2G33350	0
A0A178U8Q1 [pp] Q5HZ36	A0A178U8Q1	Q5HZ36	Trigg et al.	AT5G59990 [pp] AT5G56860	0
A0A178U8Q1 [pp] Q67ZF8	A0A178U8Q1	Q67ZF8	Trigg et al.	AT5G59990 [pp] AT1G63820	0
A0A178U8Q1 [pp] Q6R0C4	A0A178U8Q1	Q6R0C4	Trigg et al.	AT5G59990 [pp] AT1G17950	0
A0A178U8Q1 [pp] Q7X9H5	A0A178U8Q1	Q7X9H5	Trigg et al.	AT5G59990 [pp] AT5G49420	0
A0A178U8Q1 [pp] Q8GWP0	A0A178U8Q1	Q8GWP0	Trigg et al.	AT5G59990 [pp] AT4G17785	0
A0A178U8Q1 [pp] Q8H111	A0A178U8Q1	Q8H111	Trigg et al.	AT5G59990 [pp] AT2G17150	0
A0A178U8Q1 [pp] Q8L4B2	A0A178U8Q1	Q8L4B2	Trigg et al.	AT5G59990 [pp] AT1G08970	0
A0A178U8Q1 [pp] Q8LPR5	A0A178U8Q1	Q8LPR5	Trigg et al.	AT5G59990 [pp] AT3G15030	0
A0A178U8Q1 [pp] Q8RXU8	A0A178U8Q1	Q8RXU8	Trigg et al.	AT5G59990 [pp] AT1G17460	0
A0A178U8Q1 [pp] Q8VZL6	A0A178U8Q1	Q8VZL6	Trigg et al.	AT5G59990 [pp] AT2G47210	0
A0A178U8Q1 [pp] Q93Y00	A0A178U8Q1	Q93Y00	Trigg et al.	AT5G59990 [pp] AT1G03040	0
A0A178U8Q1 [pp] Q93YR5	A0A178U8Q1	Q93YR5	Trigg et al.	AT5G59990 [pp] AT4G22360	0
A0A178U8Q1 [pp] Q93Z00	A0A178U8Q1	Q93Z00	Trigg et al.	AT5G59990 [pp] AT3G47620	0
A0A178U8Q1 [pp] Q94JW8	A0A178U8Q1	Q94JW8	Trigg et al.	AT5G59990 [pp] AT1G69170	0
A0A178U8Q1 [pp] Q9C836	A0A178U8Q1	Q9C836	Trigg et al.	AT5G59990 [pp] AT3G66656	0
A0A178U8Q1 [pp] Q9C9L2	A0A178U8Q1	Q9C9L2	Trigg et al.	AT5G59990 [pp] AT1G69690	0
A0A178U8Q1 [pp] Q9FFL3	A0A178U8Q1	Q9FFL3	Trigg et al.	AT5G59990 [pp] AT5G35900	0
A0A178U8Q1 [pp] Q9FG05	A0A178U8Q1	Q9FG05	Trigg et al.	AT5G59990 [pp] AT5G06650	0
A0A178U8Q1 [pp] Q9FKA9	A0A178U8Q1	Q9FKA9	Trigg et al.	AT5G59990 [pp] AT5G48890	0
A0A178U8Q1 [pp] Q9FMX2	A0A178U8Q1	Q9FMX2	Trigg et al.	AT5G59990 [pp] AT5G23280	0
A0A178U8Q1 [pp] Q9FPE8	A0A178U8Q1	Q9FPE8	Trigg et al.	AT5G59990 [pp] AT1G25550	0
A0A178U8Q1 [pp] Q9FTA2	A0A178U8Q1	Q9FTA2	Trigg et al.	AT5G59990 [pp] AT5G08330	0
A0A178U8Q1 [pp] Q9LG15	A0A178U8Q1	Q9LG15	Trigg et al.	AT5G59990 [pp] AT1G55950	0
A0A178U8Q1 [pp] Q9LKG8	A0A178U8Q1	Q9LKG8	Trigg et al.	AT5G59990 [pp] AT5G24590	0
A0A178U8Q1 [pp] Q9LQF0	A0A178U8Q1	Q9LQF0	Trigg et al.	AT5G59990 [pp] AT1G35560	0
A0A178U8Q1 [pp] Q9LT89	A0A178U8Q1	Q9LT89	Trigg et al.	AT5G59990 [pp] AT5G51910	0
A0A178U8Q1 [pp] Q9M7Q2	A0A178U8Q1	Q9M7Q2	Trigg et al.	AT5G59990 [pp] AT3G19290	0
A0A178U8Q1 [pp] Q9S7W5	A0A178U8Q1	Q9S7W5	Trigg et al.	AT5G59990 [pp] AT3G02150	0
A0A178U8Q1 [pp] Q9SMP0	A0A178U8Q1	Q9SMP0	Trigg et al.	AT5G59990 [pp] AT3G48590	0
A0A178U8Q1 [pp] Q9SVX5	A0A178U8Q1	Q9SVX5	Trigg et al.	AT5G59990 [pp] AT3G57600	0
A0A178U8Q1 [pp] Q9SZH7	A0A178U8Q1	Q9SZH7	Trigg et al.	AT5G59990 [pp] AT4G26030	0
A0A178U8Q1 [pp] Q9ZU93	A0A178U8Q1	Q9ZU93	Trigg et al.	AT5G59990 [pp] AT2G01650	0
A0A178U8Q1 [pp] Q9ZV51	A0A178U8Q1	Q9ZV51	Trigg et al.	AT5G59990 [pp] AT2G18670	0
A0A178U8Q1 [pp] Q9ZWA2	A0A178U8Q1	Q9ZWA2	Trigg et al.	AT5G59990 [pp] AT1G03800	0
A0A178U8Q1 [pp] Q9ZWM9	A0A178U8Q1	Q9ZWM9	Trigg et al.	AT5G59990 [pp] AT1G13260	0
A0A178U8W0 [pp] O64399	A0A178U8W0	O64399	Biogrid	AT5G57950 [pp] AT5G60890	0
A0A178U9F5 [pp] Q949X7	A0A178U9F5	Q949X7	Biogrid	AT5G13030 [pp] AT3G14390	0
A0A178U9F5 [pp] Q94A94	A0A178U9F5	Q94A94	Biogrid	AT5G13030 [pp] AT5G11880	0
A0A178U9G8 [pp] O04656	A0A178U9G8	O04656	Biogrid	AT5G63550 [pp] AT5G27140	0
A0A178U9G8 [pp] O04658	A0A178U9G8	O04658	Biogrid	AT5G63550 [pp] AT5G27120	0
A0A178U9G8 [pp] Q93ZG9	A0A178U9G8	Q93ZG9	Biogrid	AT5G63550 [pp] AT4G25340	0
A0A178U9G8 [pp] Q9FLB3	A0A178U9G8	Q9FLB3	Biogrid	AT5G63550 [pp] AT5G05420	0
A0A178U9G8 [pp] Q9MAB3	A0A178U9G8	Q9MAB3	Biogrid	AT5G63550 [pp] AT3G05060	0
A0A178U9P3 [pp] C0LGW2	A0A178U9P3	C0LGW2	Biogrid	AT5G14110 [pp] AT5G59650	0
A0A178U9P3 [pp] Q84N34	A0A178U9P3	Q84N34	Biogrid	AT5G14110 [pp] AT4G30850	0
A0A178U9P3 [pp] Q8L9S0	A0A178U9P3	Q8L9S0	Biogrid	AT5G14110 [pp] AT1G29060	0
A0A178U9P3 [pp] Q9C7D7	A0A178U9P3	Q9C7D7	Biogrid	AT5G14110 [pp] AT3G12180	0
A0A178U9P3 [pp] Q9LMN8	A0A178U9P3	Q9LMN8	Biogrid	AT5G14110 [pp] AT1G21240	0
A0A178U9S9 [pp] Q9FLH0	A0A178U9S9	Q9FLH0	Biogrid	AT5G46070 [pp] AT5G65770	0
A0A178U9S9 [pp] Q9FYA6	A0A178U9S9	Q9FYA6	Biogrid	AT5G46070 [pp] AT5G65780	0
A0A178UA23 [pp] O80542	A0A178UA23	O80542	Trigg et al.	AT5G27880 [pp] AT1G22810	0
A0A178UA23 [pp] Q93V43	A0A178UA23	Q93V43	Trigg et al.	AT5G27880 [pp] AT4G18390	0
A0A178UA23 [pp] Q94JX1	A0A178UA23	Q94JX1	Trigg et al.	AT5G27880 [pp] AT2G18090	0
A0A178UA23 [pp] Q9LM84	A0A178UA23	Q9LM84	Trigg et al.	AT5G27880 [pp] AT1G20700	0
A0A178UA55 [pp] O04019	A0A178UA55	O04019	Biogrid	AT5G67630 [pp] AT1G09100	0
A0A178UA55 [pp] O04656	A0A178UA55	O04656	Biogrid	AT5G67630 [pp] AT5G27140	0
A0A178UA55 [pp] O04658	A0A178UA55	O04658	Biogrid	AT5G67630 [pp] AT5G27120	0
A0A178UA55 [pp] O48844	A0A178UA55	O48844	Biogrid	AT5G67630 [pp] AT2G32730	0
A0A178UA55 [pp] O64888	A0A178UA55	O64888	Biogrid	AT5G67630 [pp] AT2G44530	0
A0A178UA55 [pp] P29402	A0A178UA55	P29402	Biogrid	AT5G67630 [pp] AT5G61790	0
A0A178UA55 [pp] P51407	A0A178UA55	P51407	Biogrid	AT5G67630 [pp] AT2G27720	0
A0A178UA55 [pp] Q38798	A0A178UA55	Q38798	Biogrid	AT5G67630 [pp] AT5G07340	0
A0A178UA55 [pp] Q39211	A0A178UA55	Q39211	Biogrid	AT5G67630 [pp] AT2G15430	0
A0A178UA55 [pp] Q39212	A0A178UA55	Q39212	Biogrid	AT5G67630 [pp] AT2G15400	0
A0A178UA55 [pp] Q42581	A0A178UA55	Q42581	Biogrid	AT5G67630 [pp] AT2G35390	0
A0A178UA55 [pp] Q42583	A0A178UA55	Q42583	Biogrid	AT5G67630 [pp] AT1G32380	0
A0A178UA55 [pp] Q6XJG8	A0A178UA55	Q6XJG8	Biogrid	AT5G67630 [pp] AT4G28470	0
A0A178UA55 [pp] Q84JG2	A0A178UA55	Q84JG2	Biogrid	AT5G67630 [pp] AT2G33610	0
A0A178UA55 [pp] Q8GYA6	A0A178UA55	Q8GYA6	Biogrid	AT5G67630 [pp] AT4G19006	0
A0A178UA55 [pp] Q8LC83	A0A178UA55	Q8LC83	Biogrid	AT5G67630 [pp] AT5G28060	0
A0A178UA55 [pp] Q8RWF0	A0A178UA55	Q8RWF0	Biogrid	AT5G67630 [pp] AT5G45620	0
A0A178UA55 [pp] Q8W475	A0A178UA55	Q8W475	Biogrid	AT5G67630 [pp] AT2G47620	0
A0A178UA55 [pp] Q93VM9	A0A178UA55	Q93VM9	Biogrid	AT5G67630 [pp] AT5G09860	0
A0A178UA55 [pp] Q94AH9	A0A178UA55	Q94AH9	Biogrid	AT5G67630 [pp] AT4G25630	0
A0A178UA55 [pp] Q9FEF8	A0A178UA55	Q9FEF8	Biogrid	AT5G67630 [pp] AT5G52470	0
A0A178UA55 [pp] Q9FHB3	A0A178UA55	Q9FHB3	Biogrid	AT5G67630 [pp] AT5G52490	0
A0A178UA55 [pp] Q9LNU4	A0A178UA55	Q9LNU4	Biogrid	AT5G67630 [pp] AT1G20200	0
A0A178UA55 [pp] Q9LQR8	A0A178UA55	Q9LQR8	Biogrid	AT5G67630 [pp] AT1G75990	0
A0A178UA55 [pp] Q9LSW2	A0A178UA55	Q9LSW2	Biogrid	AT5G67630 [pp] AT5G43500	0
A0A178UA55 [pp] Q9LXM8	A0A178UA55	Q9LXM8	Biogrid	AT5G67630 [pp] AT3G44590	0
A0A178UA55 [pp] Q9MAB3	A0A178UA55	Q9MAB3	Biogrid	AT5G67630 [pp] AT3G05060	0
A0A178UA55 [pp] Q9MAT0	A0A178UA55	Q9MAT0	Biogrid	AT5G67630 [pp] AT1G04810	0
A0A178UA55 [pp] Q9SEI2	A0A178UA55	Q9SEI2	Biogrid	AT5G67630 [pp] AT3G05530	0
A0A178UA55 [pp] Q9SIV2	A0A178UA55	Q9SIV2	Biogrid	AT5G67630 [pp] AT2G20580	0
A0A178UA55 [pp] Q9SLF7	A0A178UA55	Q9SLF7	Biogrid	AT5G67630 [pp] AT2G27710	0
A0A178UA55 [pp] Q9SS17	A0A178UA55	Q9SS17	Biogrid	AT5G67630 [pp] AT3G04920	0
A0A178UA90 [pp] Q8L6Y1	A0A178UA90	Q8L6Y1	Biogrid	AT5G22480 [pp] AT3G20630	0
A0A178UAB1 [pp] Q94F58	A0A178UAB1	Q94F58	Biogrid	AT5G01075 [pp] AT5G22290	-14
A0A178UAD5 [pp] Q39025	A0A178UAD5	Q39025	Biogrid	AT5G39700 [pp] AT4G11330	0
A0A178UAF6 [pp] A0A178UFM8	A0A178UAF6	A0A178UFM8	Mott et al.	AT5G67280 [pp] AT5G51560	0
A0A178UAF6 [pp] A0A178WLG7	A0A178UAF6	A0A178WLG7	Mott et al.	AT5G67280 [pp] AT1G51790	0
A0A178UAF6 [pp] A0A1I9LQ53	A0A178UAF6	A0A1I9LQ53	Mott et al.	AT5G67280 [pp] AT3G50230	0
A0A178UAF6 [pp] C0LGK4	A0A178UAF6	C0LGK4	Mott et al.	AT5G67280 [pp] AT2G16250	0
A0A178UAF6 [pp] C0LGL4	A0A178UAF6	C0LGL4	Biogrid	AT5G67280 [pp] AT2G28960	0
A0A178UAF6 [pp] C0LGP9	A0A178UAF6	C0LGP9	Mott et al.	AT5G67280 [pp] AT3G56100	12
A0A178UAF6 [pp] O22138	A0A178UAF6	O22138	Mott et al.	AT5G67280 [pp] AT2G45340	37
A0A178UAF6 [pp] O49654	A0A178UAF6	O49654	Mott et al.	AT5G67280 [pp] AT4G22730	29
A0A178UAF6 [pp] O64794	A0A178UAF6	O64794	Mott et al.	AT5G67280 [pp] AT1G67510	0
A0A178UAF6 [pp] O65924	A0A178UAF6	O65924	Mott et al.	AT5G67280 [pp] AT2G19210	0
A0A178UAF6 [pp] P25859	A0A178UAF6	P25859	Biogrid	AT5G67280 [pp] AT3G54180	4
A0A178UAF6 [pp] Q0WVM4	A0A178UAF6	Q0WVM4	Mott et al.	AT5G67280 [pp] AT2G23950	0
A0A178UAF6 [pp] Q84MA9	A0A178UAF6	Q84MA9	Mott et al.	AT5G67280 [pp] AT1G60630	0
A0A178UAF6 [pp] Q94C77	A0A178UAF6	Q94C77	Mott et al.	AT5G67280 [pp] AT4G34220	29
A0A178UAF6 [pp] Q9C9E4	A0A178UAF6	Q9C9E4	Mott et al.	AT5G67280 [pp] AT1G72460	0
A0A178UAF6 [pp] Q9C9Y8	A0A178UAF6	Q9C9Y8	Mott et al.	AT5G67280 [pp] AT3G08680	42
A0A178UAF6 [pp] Q9FK10	A0A178UAF6	Q9FK10	Mott et al.	AT5G67280 [pp] AT5G53320	0
A0A178UAF6 [pp] Q9FL63	A0A178UAF6	Q9FL63	Mott et al.	AT5G67280 [pp] AT5G24100	0
A0A178UAF6 [pp] Q9FMD7	A0A178UAF6	Q9FMD7	Mott et al.	AT5G67280 [pp] AT5G16590	0
A0A178UAF6 [pp] Q9LJY0	A0A178UAF6	Q9LJY0	Mott et al.	AT5G67280 [pp] AT3G20190	-2
A0A178UAF6 [pp] Q9LSI9	A0A178UAF6	Q9LSI9	Mott et al.	AT5G67280 [pp] AT3G28450	-14
A0A178UAF6 [pp] Q9LVI6	A0A178UAF6	Q9LVI6	Mott et al.	AT5G67280 [pp] AT3G17840	32
A0A178UAF6 [pp] Q9M0D8	A0A178UAF6	Q9M0D8	Mott et al.	AT5G67280 [pp] AT4G29450	0
A0A178UAF6 [pp] Q9M8T0	A0A178UAF6	Q9M8T0	Mott et al.	AT5G67280 [pp] AT3G02880	-5
A0A178UAF6 [pp] Q9M9C5	A0A178UAF6	Q9M9C5	Mott et al.	AT5G67280 [pp] AT1G68400	0
A0A178UAF6 [pp] Q9M9S4	A0A178UAF6	Q9M9S4	Mott et al.	AT5G67280 [pp] AT1G14390	0
A0A178UAF6 [pp] Q9SA25	A0A178UAF6	Q9SA25	Biogrid	AT5G67280 [pp] AT1G16260	-3
A0A178UAF6 [pp] Q9XGZ2	A0A178UAF6	Q9XGZ2	Mott et al.	AT5G67280 [pp] AT5G25930	0
A0A178UB56 [pp] Q94F58	A0A178UB56	Q94F58	Biogrid	AT5G18150 [pp] AT5G22290	0
A0A178UCZ8 [pp] Q94CG2	A0A178UCZ8	Q94CG2	Biogrid	AT5G24130 [pp] AT4G14455	-6
A0A178UCZ8 [pp] Q9C7D7	A0A178UCZ8	Q9C7D7	Biogrid	AT5G24130 [pp] AT3G12180	-7
A0A178UCZ8 [pp] Q9LSP7	A0A178UCZ8	Q9LSP7	Biogrid	AT5G24130 [pp] AT3G17000	0
A0A178UCZ8 [pp] Q9SHI7	A0A178UCZ8	Q9SHI7	Biogrid	AT5G24130 [pp] AT1G17280	-3
A0A178UCZ8 [pp] Q9SZG0	A0A178UCZ8	Q9SZG0	Biogrid	AT5G24130 [pp] AT4G37680	-5
A0A178UD24 [pp] P47998	A0A178UD24	P47998	Biogrid	AT5G13420 [pp] AT4G14880	0
A0A178UD24 [pp] Q9LJA0	A0A178UD24	Q9LJA0	Biogrid	AT5G13420 [pp] AT3G22460	0
A0A178UD58 [pp] Q94F58	A0A178UD58	Q94F58	Biogrid	AT5G12880 [pp] AT5G22290	-19
A0A178UDD9 [pp] P10797	A0A178UDD9	P10797	Biogrid	AT5G32440 [pp] AT5G38420	-10
A0A178UDZ5 [pp] A9X4U2	A0A178UDZ5	A9X4U2	Biogrid	AT5G08050 [pp] AT2G43420	-19
A0A178UDZ5 [pp] Q500Z4	A0A178UDZ5	Q500Z4	Biogrid	AT5G08050 [pp] AT1G11450	10
A0A178UDZ5 [pp] Q941D5	A0A178UDZ5	Q941D5	Biogrid	AT5G08050 [pp] AT1G03950	3
A0A178UE51 [pp] Q9C7D7	A0A178UE51	Q9C7D7	Biogrid	AT5G52320 [pp] AT3G12180	-2
A0A178UED6 [pp] C0LGF4	A0A178UED6	C0LGF4	Biogrid	AT5G14030 [pp] AT1G31420	-3
A0A178UED6 [pp] Q39033	A0A178UED6	Q39033	Biogrid	AT5G14030 [pp] AT3G08510	-7
A0A178UED6 [pp] Q42602	A0A178UED6	Q42602	Biogrid	AT5G14030 [pp] AT1G64900	-7
A0A178UED6 [pp] Q8RWZ1	A0A178UED6	Q8RWZ1	Biogrid	AT5G14030 [pp] AT1G11130	-4
A0A178UED6 [pp] Q94KI8	A0A178UED6	Q94KI8	Biogrid	AT5G14030 [pp] AT4G03560	1
A0A178UED6 [pp] Q9C6B2	A0A178UED6	Q9C6B2	Biogrid	AT5G14030 [pp] AT1G47240	18
A0A178UED6 [pp] Q9C7D7	A0A178UED6	Q9C7D7	Biogrid	AT5G14030 [pp] AT3G12180	41
A0A178UED6 [pp] Q9FK68	A0A178UED6	Q9FK68	Biogrid	AT5G14030 [pp] AT5G45750	20
A0A178UED6 [pp] Q9LUV2	A0A178UED6	Q9LUV2	Biogrid	AT5G14030 [pp] AT3G17210	16
A0A178UED6 [pp] Q9SMR4	A0A178UED6	Q9SMR4	Biogrid	AT5G14030 [pp] AT4G39890	5
A0A178UED6 [pp] Q9XIF4	A0A178UED6	Q9XIF4	Biogrid	AT5G14030 [pp] AT1G59730	0
A0A178UEN0 [pp] P0DH95	A0A178UEN0	P0DH95	Biogrid	AT5G64400 [pp] AT5G37780	19
A0A178UEN0 [pp] P30187	A0A178UEN0	P30187	Biogrid	AT5G64400 [pp] AT2G41090	0
A0A178UEN0 [pp] P59220	A0A178UEN0	P59220	Biogrid	AT5G64400 [pp] AT3G43810	15
A0A178UEP6 [pp] Q66GP0	A0A178UEP6	Q66GP0	Biogrid	AT5G05210 [pp] AT5G67385	0
A0A178UEP6 [pp] Q94CG0	A0A178UEP6	Q94CG0	Biogrid	AT5G05210 [pp] AT5G57630	0
A0A178UEP6 [pp] Q9SPU7	A0A178UEP6	Q9SPU7	Biogrid	AT5G05210 [pp] AT5G16850	0
A0A178UF06 [pp] O23320	A0A178UF06	O23320	Biogrid	AT5G15830 [pp] AT4G14640	0
A0A178UF06 [pp] P0DH95	A0A178UF06	P0DH95	Biogrid	AT5G15830 [pp] AT5G37780	-17
A0A178UF06 [pp] P30187	A0A178UF06	P30187	Biogrid	AT5G15830 [pp] AT2G41090	-1
A0A178UF06 [pp] P59220	A0A178UF06	P59220	Biogrid	AT5G15830 [pp] AT3G43810	-1
A0A178UF06 [pp] Q03509	A0A178UF06	Q03509	Biogrid	AT5G15830 [pp] AT5G21274	-1
A0A178UF06 [pp] Q9S744	A0A178UF06	Q9S744	Biogrid	AT5G15830 [pp] AT3G51920	24
A0A178UF08 [pp] P43287	A0A178UF08	P43287	Biogrid	AT5G61630 [pp] AT2G37170	0
A0A178UF08 [pp] P93004	A0A178UF08	P93004	Biogrid	AT5G61630 [pp] AT4G35100	0
A0A178UF08 [pp] Q39196	A0A178UF08	Q39196	Biogrid	AT5G61630 [pp] AT4G00430	0
A0A178UF08 [pp] Q9LMN8	A0A178UF08	Q9LMN8	Biogrid	AT5G61630 [pp] AT1G21240	0
A0A178UFH2 [pp] Q8L8A5	A0A178UFH2	Q8L8A5	Biogrid	AT5G09240 [pp] AT5G28640	3
A0A178UFH2 [pp] Q9FNZ1	A0A178UFH2	Q9FNZ1	Biogrid	AT5G09240 [pp] AT5G51980	0
A0A178UFM8 [pp] A0A178WEE3	A0A178UFM8	A0A178WEE3	Mott et al.	AT5G51560 [pp] AT1G34420	0
A0A178UFM8 [pp] A0A178WK49	A0A178UFM8	A0A178WK49	Mott et al.	AT5G51560 [pp] AT1G62950	0
A0A178UFM8 [pp] A0A178WLG7	A0A178UFM8	A0A178WLG7	Mott et al.	AT5G51560 [pp] AT1G51790	0
A0A178UFM8 [pp] A0A1I9LQ53	A0A178UFM8	A0A1I9LQ53	Mott et al.	AT5G51560 [pp] AT3G50230	0
A0A178UFM8 [pp] A0A1P8ASI5	A0A178UFM8	A0A1P8ASI5	Mott et al.	AT5G51560 [pp] AT1G56120	0
A0A178UFM8 [pp] C0LGD7	A0A178UFM8	C0LGD7	Biogrid	AT5G51560 [pp] AT1G06840	0
A0A178UFM8 [pp] C0LGD7-2	A0A178UFM8	C0LGD7	Mott et al.	AT5G51560 [pp] AT1G06840	0
A0A178UFM8 [pp] C0LGE0	A0A178UFM8	C0LGE0	Biogrid	AT5G51560 [pp] AT1G07650	0
A0A178UFM8 [pp] C0LGF4	A0A178UFM8	C0LGF4	Biogrid	AT5G51560 [pp] AT1G31420	0
A0A178UFM8 [pp] C0LGF5	A0A178UFM8	C0LGF5	Biogrid	AT5G51560 [pp] AT1G34110	0
A0A178UFM8 [pp] C0LGG6	A0A178UFM8	C0LGG6	Biogrid	AT5G51560 [pp] AT1G51890	0
A0A178UFM8 [pp] C0LGG6-2	A0A178UFM8	C0LGG6	Mott et al.	AT5G51560 [pp] AT1G51890	0
A0A178UFM8 [pp] C0LGH3	A0A178UFM8	C0LGH3	Biogrid	AT5G51560 [pp] AT1G56140	0
A0A178UFM8 [pp] C0LGJ1	A0A178UFM8	C0LGJ1	Biogrid	AT5G51560 [pp] AT1G74360	0
A0A178UFM8 [pp] C0LGK9	A0A178UFM8	C0LGK9	Biogrid	AT5G51560 [pp] AT2G24230	0
A0A178UFM8 [pp] C0LGL9	A0A178UFM8	C0LGL9	Biogrid	AT5G51560 [pp] AT2G35620	33
A0A178UFM8 [pp] C0LGM1	A0A178UFM8	C0LGM1	Mott et al.	AT5G51560 [pp] AT2G37050	0
A0A178UFM8 [pp] C0LGN2	A0A178UFM8	C0LGN2	Biogrid	AT5G51560 [pp] AT3G14840	12
A0A178UFM8 [pp] C0LGP2	A0A178UFM8	C0LGP2	Biogrid	AT5G51560 [pp] AT3G46330	0
A0A178UFM8 [pp] C0LGP4	A0A178UFM8	C0LGP4	Biogrid	AT5G51560 [pp] AT3G47570	-1
A0A178UFM8 [pp] C0LGQ9	A0A178UFM8	C0LGQ9	Biogrid	AT5G51560 [pp] AT4G20940	81
A0A178UFM8 [pp] C0LGR6	A0A178UFM8	C0LGR6	Biogrid	AT5G51560 [pp] AT4G29180	-8
A0A178UFM8 [pp] C0LGS2	A0A178UFM8	C0LGS2	Biogrid	AT5G51560 [pp] AT4G36180	0
A0A178UFM8 [pp] C0LGS3	A0A178UFM8	C0LGS3	Biogrid	AT5G51560 [pp] AT4G37250	0
A0A178UFM8 [pp] C0LGT6	A0A178UFM8	C0LGT6	Biogrid	AT5G51560 [pp] AT5G20480	0
A0A178UFM8 [pp] C0LGU5	A0A178UFM8	C0LGU5	Biogrid	AT5G51560 [pp] AT5G45780	0
A0A178UFM8 [pp] C0LGU7	A0A178UFM8	C0LGU7	Biogrid	AT5G51560 [pp] AT5G45840	0
A0A178UFM8 [pp] C0LGW6	A0A178UFM8	C0LGW6	Biogrid	AT5G51560 [pp] AT5G62230	0
A0A178UFM8 [pp] C0LGX3	A0A178UFM8	C0LGX3	Biogrid	AT5G51560 [pp] AT5G65710	0
A0A178UFM8 [pp] EBI-20656914	A0A178UFM8	EBI-20656914	Mott et al.	AT5G51560 [pp] AT1G56140	0
A0A178UFM8 [pp] F4I336	A0A178UFM8	F4I336	Mott et al.	AT5G51560 [pp] AT1G29730	0
A0A178UFM8 [pp] O49545	A0A178UFM8	O49545	Biogrid	AT5G51560 [pp] AT5G65700	0
A0A178UFM8 [pp] O64556	A0A178UFM8	O64556	Biogrid	AT5G51560 [pp] AT2G19230	0
A0A178UFM8 [pp] O64794	A0A178UFM8	O64794	Mott et al.	AT5G51560 [pp] AT1G67510	0
A0A178UFM8 [pp] O65440	A0A178UFM8	O65440	Biogrid	AT5G51560 [pp] AT4G20270	36
A0A178UFM8 [pp] O65440-2	A0A178UFM8	O65440	Mott et al.	AT5G51560 [pp] AT4G20270	36
A0A178UFM8 [pp] O82318	A0A178UFM8	O82318	Biogrid	AT5G51560 [pp] AT2G25790	0
A0A178UFM8 [pp] P43298	A0A178UFM8	P43298	Biogrid	AT5G51560 [pp] AT1G66150	0
A0A178UFM8 [pp] P47735	A0A178UFM8	P47735	Biogrid	AT5G51560 [pp] AT4G28490	-5
A0A178UFM8 [pp] Q6R2J8	A0A178UFM8	Q6R2J8	Biogrid	AT5G51560 [pp] AT4G22130	37
A0A178UFM8 [pp] Q8GY50	A0A178UFM8	Q8GY50	Mott et al.	AT5G51560 [pp] AT1G79620	0
A0A178UFM8 [pp] Q94AG2	A0A178UFM8	Q94AG2	Biogrid	AT5G51560 [pp] AT1G71830	0
A0A178UFM8 [pp] Q9C9E4	A0A178UFM8	Q9C9E4	Mott et al.	AT5G51560 [pp] AT1G72460	0
A0A178UFM8 [pp] Q9C9N5	A0A178UFM8	Q9C9N5	Biogrid	AT5G51560 [pp] AT1G66830	0
A0A178UFM8 [pp] Q9FG24	A0A178UFM8	Q9FG24	Biogrid	AT5G51560 [pp] AT5G06820	0
A0A178UFM8 [pp] Q9FII5	A0A178UFM8	Q9FII5	Biogrid	AT5G51560 [pp] AT5G61480	0
A0A178UFM8 [pp] Q9FRS6	A0A178UFM8	Q9FRS6	Biogrid	AT5G51560 [pp] AT1G08590	0
A0A178UFM8 [pp] Q9FZ59	A0A178UFM8	Q9FZ59	Biogrid	AT5G51560 [pp] AT1G17750	0
A0A178UFM8 [pp] Q9LIG2	A0A178UFM8	Q9LIG2	Biogrid	AT5G51560 [pp] AT3G21340	0
A0A178UFM8 [pp] Q9LP24	A0A178UFM8	Q9LP24	Biogrid	AT5G51560 [pp] AT1G35710	0
A0A178UFM8 [pp] Q9LP24-3	A0A178UFM8	Q9LP24	Mott et al.	AT5G51560 [pp] AT1G35710	0
A0A178UFM8 [pp] Q9LR04	A0A178UFM8	Q9LR04	Mott et al.	AT5G51560 [pp] AT1G75640	0
A0A178UFM8 [pp] Q9LT96	A0A178UFM8	Q9LT96	Biogrid	AT5G51560 [pp] AT5G49770	0
A0A178UFM8 [pp] Q9LVP0	A0A178UFM8	Q9LVP0	Biogrid	AT5G51560 [pp] AT5G63930	0
A0A178UFM8 [pp] Q9LY03	A0A178UFM8	Q9LY03	Mott et al.	AT5G51560 [pp] AT3G56370	75
A0A178UFM8 [pp] Q9LYN8	A0A178UFM8	Q9LYN8	Biogrid	AT5G51560 [pp] AT5G07280	0
A0A178UFM8 [pp] Q9SIT1	A0A178UFM8	Q9SIT1	Mott et al.	AT5G51560 [pp] AT2G01820	21
A0A178UFM8 [pp] Q9SKB2	A0A178UFM8	Q9SKB2	Biogrid	AT5G51560 [pp] AT2G31880	0
A0A178UFM8 [pp] Q9SNA3	A0A178UFM8	Q9SNA3	Biogrid	AT5G51560 [pp] AT3G46340	0
A0A178UFM8 [pp] Q9SSL9	A0A178UFM8	Q9SSL9	Biogrid	AT5G51560 [pp] AT1G73080	0
A0A178UFM8 [pp] Q9SYS3	A0A178UFM8	Q9SYS3	Biogrid	AT5G51560 [pp] AT4G04570	3
A0A178UFM8 [pp] Q9ZU46	A0A178UFM8	Q9ZU46	Mott et al.	AT5G51560 [pp] AT2G01210	45
A0A178UFM8 [pp] Q9ZVD4	A0A178UFM8	Q9ZVD4	Mott et al.	AT5G51560 [pp] AT2G27060	0
A0A178UFW7 [pp] P55852	A0A178UFW7	P55852	Biogrid	AT5G06110 [pp] AT4G26840	11
A0A178UFW7 [pp] Q39023	A0A178UFW7	Q39023	Biogrid	AT5G06110 [pp] AT3G45640	-1
A0A178UFW7 [pp] Q9FLP5	A0A178UFW7	Q9FLP5	Biogrid	AT5G06110 [pp] AT5G55170	0
A0A178UFW7 [pp] Q9M1Z5	A0A178UFW7	Q9M1Z5	Biogrid	AT5G06110 [pp] AT3G59790	0
A0A178UG73 [pp] Q39262	A0A178UG73	Q39262	Biogrid	AT5G11340 [pp] AT5G25160	-2
A0A178UGF7 [pp] Q94BT0	A0A178UGF7	Q94BT0	Biogrid	AT5G09320 [pp] AT5G20280	0
A0A178UGL6 [pp] F4K5X6	A0A178UGL6	F4K5X6	Trigg et al.	AT5G56840 [pp] AT5G37260	0
A0A178UGL6 [pp] Q39021	A0A178UGL6	Q39021	Biogrid	AT5G56840 [pp] AT1G10210	0
A0A178UGL6 [pp] Q39022	A0A178UGL6	Q39022	Biogrid	AT5G56840 [pp] AT1G59580	0
A0A178UGL6 [pp] Q39023	A0A178UGL6	Q39023	Biogrid	AT5G56840 [pp] AT3G45640	4
A0A178UGL6 [pp] Q39024	A0A178UGL6	Q39024	Biogrid	AT5G56840 [pp] AT4G01370	0
A0A178UGL6 [pp] Q39026	A0A178UGL6	Q39026	Biogrid	AT5G56840 [pp] AT2G43790	0
A0A178UGL6 [pp] Q7XJU2	A0A178UGL6	Q7XJU2	Trigg et al.	AT5G56840 [pp] AT1G05710	0
A0A178UGL6 [pp] Q84WP6	A0A178UGL6	Q84WP6	Trigg et al.	AT5G56840 [pp] AT2G46770	0
A0A178UGL6 [pp] Q8L4B2	A0A178UGL6	Q8L4B2	Trigg et al.	AT5G56840 [pp] AT1G08970	0
A0A178UGL6 [pp] Q9C6K4	A0A178UGL6	Q9C6K4	Trigg et al.	AT5G56840 [pp] AT1G76870	0
A0A178UGL6 [pp] Q9SD94	A0A178UGL6	Q9SD94	Trigg et al.	AT5G56840 [pp] AT5G07900	0
A0A178UGT2 [pp] Q9FI78	A0A178UGT2	Q9FI78	Biogrid	AT5G14700 [pp] AT5G48930	-2
A0A178UGU3 [pp] F4K4J0	A0A178UGU3	F4K4J0	Biogrid	AT5G13810 [pp] AT5G42920	-16
A0A178UGU3 [pp] O64903	A0A178UGU3	O64903	Biogrid	AT5G13810 [pp] AT5G63310	-24
A0A178UGU3 [pp] Q8S8E3	A0A178UGU3	Q8S8E3	Altmann et al.	AT5G13810 [pp] AT2G40330	-6
A0A178UGU3 [pp] Q9FE63	A0A178UGU3	Q9FE63	Biogrid	AT5G13810 [pp] AT5G56600	5
A0A178UGU3 [pp] Q9FHZ2	A0A178UGU3	Q9FHZ2	Biogrid	AT5G13810 [pp] AT5G41910	13
A0A178UH48 [pp] Q9LF53	A0A178UH48	Q9LF53	Biogrid	AT5G15802 [pp] AT5G17490	0
A0A178UH53 [pp] Q9FHW7	A0A178UH53	Q9FHW7	Biogrid	AT5G23340 [pp] AT5G42190	15
A0A178UHA4 [pp] C0LGW2	A0A178UHA4	C0LGW2	Biogrid	AT5G23550 [pp] AT5G59650	0
A0A178UHA4 [pp] P57752	A0A178UHA4	P57752	Biogrid	AT5G23550 [pp] AT1G31812	0
A0A178UHA4 [pp] Q84N34	A0A178UHA4	Q84N34	Biogrid	AT5G23550 [pp] AT4G30850	0
A0A178UHA4 [pp] Q8L9S0	A0A178UHA4	Q8L9S0	Biogrid	AT5G23550 [pp] AT1G29060	0
A0A178UHA4 [pp] Q9C7D7	A0A178UHA4	Q9C7D7	Biogrid	AT5G23550 [pp] AT3G12180	49
A0A178UHA4 [pp] Q9LMN8	A0A178UHA4	Q9LMN8	Biogrid	AT5G23550 [pp] AT1G21240	0
A0A178UHA4 [pp] Q9SHI7	A0A178UHA4	Q9SHI7	Biogrid	AT5G23550 [pp] AT1G17280	0
A0A178UHA4 [pp] Q9SZG0	A0A178UHA4	Q9SZG0	Biogrid	AT5G23550 [pp] AT4G37680	0
A0A178UHH4 [pp] O04034	A0A178UHH4	O04034	Biogrid	AT5G42370 [pp] AT1G08960	11
A0A178UHH4 [pp] Q2HIM5	A0A178UHH4	Q2HIM5	Biogrid	AT5G42370 [pp] AT5G03345	5
A0A178UHH4 [pp] Q38872	A0A178UHH4	Q38872	Biogrid	AT5G42370 [pp] AT2G17290	-2
A0A178UHH4 [pp] Q500Z4	A0A178UHH4	Q500Z4	Biogrid	AT5G42370 [pp] AT1G11450	-1
A0A178UHH4 [pp] Q84N34	A0A178UHH4	Q84N34	Biogrid	AT5G42370 [pp] AT4G30850	-24
A0A178UHH4 [pp] Q8GUM5	A0A178UHH4	Q8GUM5	Biogrid	AT5G42370 [pp] AT3G52640	11
A0A178UHH4 [pp] Q8GW19	A0A178UHH4	Q8GW19	Biogrid	AT5G42370 [pp] AT2G36305	2
A0A178UHH4 [pp] Q8L9S0	A0A178UHH4	Q8L9S0	Biogrid	AT5G42370 [pp] AT1G29060	1
A0A178UHH4 [pp] Q8LAA6	A0A178UHH4	Q8LAA6	Biogrid	AT5G42370 [pp] AT4G23400	-8
A0A178UHH4 [pp] Q941D5	A0A178UHH4	Q941D5	Biogrid	AT5G42370 [pp] AT1G03950	-6
A0A178UHH4 [pp] Q944H2	A0A178UHH4	Q944H2	Biogrid	AT5G42370 [pp] AT3G21580	13
A0A178UHH4 [pp] Q94KI8	A0A178UHH4	Q94KI8	Biogrid	AT5G42370 [pp] AT4G03560	-8
A0A178UHH4 [pp] Q9C7D7	A0A178UHH4	Q9C7D7	Biogrid	AT5G42370 [pp] AT3G12180	24
A0A178UHH4 [pp] Q9C835	A0A178UHH4	Q9C835	Biogrid	AT5G42370 [pp] AT3G66654	-1
A0A178UHH4 [pp] Q9LSP7	A0A178UHH4	Q9LSP7	Biogrid	AT5G42370 [pp] AT3G17000	-7
A0A178UHH4 [pp] Q9LUV2	A0A178UHH4	Q9LUV2	Biogrid	AT5G42370 [pp] AT3G17210	0
A0A178UHH4 [pp] Q9LVU1	A0A178UHH4	Q9LVU1	Biogrid	AT5G42370 [pp] AT5G47180	-1
A0A178UHH4 [pp] Q9LW56	A0A178UHH4	Q9LW56	Biogrid	AT5G42370 [pp] AT3G23410	5
A0A178UHH4 [pp] Q9M2W3	A0A178UHH4	Q9M2W3	Biogrid	AT5G42370 [pp] AT3G55030	7
A0A178UHH4 [pp] Q9SHI7	A0A178UHH4	Q9SHI7	Biogrid	AT5G42370 [pp] AT1G17280	6
A0A178UHH4 [pp] Q9SR93	A0A178UHH4	Q9SR93	Biogrid	AT5G42370 [pp] AT3G08930	-6
A0A178UHH4 [pp] Q9SZG0	A0A178UHH4	Q9SZG0	Biogrid	AT5G42370 [pp] AT4G37680	6
A0A178UHP2 [pp] Q58CM8	A0A178UHP2	Q58CM8	Biogrid	AT5G08190 [pp] AT5G38140	-4
A0A178UHP2 [pp] Q93W88	A0A178UHP2	Q93W88	Biogrid	AT5G08190 [pp] AT5G50915	-16
A0A178UHP2 [pp] Q9FGP8	A0A178UHP2	Q9FGP8	Biogrid	AT5G08190 [pp] AT5G50470	0
A0A178UHP2 [pp] Q9FLP5	A0A178UHP2	Q9FLP5	Biogrid	AT5G08190 [pp] AT5G55170	0
A0A178UHP2 [pp] Q9FMV5	A0A178UHP2	Q9FMV5	Biogrid	AT5G08190 [pp] AT5G63470	0
A0A178UI53 [pp] O23210	A0A178UI53	O23210	Biogrid	AT5G14240 [pp] AT4G36710	0
A0A178UI53 [pp] P36212	A0A178UI53	P36212	Biogrid	AT5G14240 [pp] AT3G27850	-8
A0A178UI53 [pp] Q38814	A0A178UI53	Q38814	Biogrid	AT5G14240 [pp] AT5G54770	0
A0A178UI53 [pp] Q8VY86	A0A178UI53	Q8VY86	Biogrid	AT5G14240 [pp] AT4G21830	0
A0A178UI53 [pp] Q9FFT4	A0A178UI53	Q9FFT4	Biogrid	AT5G14240 [pp] AT5G54960	0
A0A178UI53 [pp] Q9LK72	A0A178UI53	Q9LK72	Biogrid	AT5G14240 [pp] AT3G16530	-5
A0A178UI53 [pp] Q9LVI4	A0A178UI53	Q9LVI4	Biogrid	AT5G14240 [pp] AT3G17860	12
A0A178UI53 [pp] Q9SB61	A0A178UI53	Q9SB61	Biogrid	AT5G14240 [pp] AT4G24660	-4
A0A178UI53 [pp] Q9SK99	A0A178UI53	Q9SK99	Biogrid	AT5G14240 [pp] AT1G22570	0
A0A178UIE9 [pp] C0LGJ9	A0A178UIE9	C0LGJ9	Mott et al.	AT5G49760 [pp] AT2G02780	15
A0A178UIE9 [pp] C0LGQ5	A0A178UIE9	C0LGQ5	Mott et al.	AT5G49760 [pp] AT4G20140	-3
A0A178UIE9 [pp] C0LGR3	A0A178UIE9	C0LGR3	Mott et al.	AT5G49760 [pp] AT4G26540	-4
A0A178UIE9 [pp] C0LGU5	A0A178UIE9	C0LGU5	Mott et al.	AT5G49760 [pp] AT5G45780	0
A0A178UIE9 [pp] F4I2N7-2	A0A178UIE9	F4I2N7	Mott et al.	AT5G49760 [pp] AT1G09970	0
A0A178UIE9 [pp] Q9LPT1	A0A178UIE9	Q9LPT1	Mott et al.	AT5G49760 [pp] AT1G50610	0
A0A178UIE9 [pp] Q9LVI6	A0A178UIE9	Q9LVI6	Mott et al.	AT5G49760 [pp] AT3G17840	-7
A0A178UIE9 [pp] Q9M8T0	A0A178UIE9	Q9M8T0	Mott et al.	AT5G49760 [pp] AT3G02880	16
A0A178UIE9 [pp] Q9M9C5	A0A178UIE9	Q9M9C5	Mott et al.	AT5G49760 [pp] AT1G68400	0
A0A178UIE9 [pp] Q9M9S4	A0A178UIE9	Q9M9S4	Mott et al.	AT5G49760 [pp] AT1G14390	0
A0A178UIE9 [pp] Q9SH71	A0A178UIE9	Q9SH71	Mott et al.	AT5G49760 [pp] AT1G64210	0
A0A178UIE9 [pp] Q9XGZ2	A0A178UIE9	Q9XGZ2	Mott et al.	AT5G49760 [pp] AT5G25930	0
A0A178UIR9 [pp] Q9LU46	A0A178UIR9	Q9LU46	Biogrid	AT5G40290 [pp] AT5G51280	0
A0A178UIR9 [pp] Q9SZB4	A0A178UIR9	Q9SZB4	Biogrid	AT5G40290 [pp] AT4G33370	0
A0A178UIX0 [pp] O04034	A0A178UIX0	O04034	Biogrid	AT5G19570 [pp] AT1G08960	21
A0A178UIX0 [pp] O22252	A0A178UIX0	O22252	Biogrid	AT5G19570 [pp] AT2G47600	-3
A0A178UIX0 [pp] Q08733	A0A178UIX0	Q08733	Biogrid	AT5G19570 [pp] AT1G01620	18
A0A178UIX0 [pp] Q29Q28	A0A178UIX0	Q29Q28	Biogrid	AT5G19570 [pp] AT4G23010	-16
A0A178UIX0 [pp] Q2HIM5	A0A178UIX0	Q2HIM5	Biogrid	AT5G19570 [pp] AT5G03345	33
A0A178UIX0 [pp] Q500Z4	A0A178UIX0	Q500Z4	Biogrid	AT5G19570 [pp] AT1G11450	5
A0A178UIX0 [pp] Q6NMD6	A0A178UIX0	Q6NMD6	Biogrid	AT5G19570 [pp] AT3G59900	11
A0A178UIX0 [pp] Q8L8T2	A0A178UIX0	Q8L8T2	Biogrid	AT5G19570 [pp] AT5G63030	0
A0A178UIX0 [pp] Q8LAA6	A0A178UIX0	Q8LAA6	Biogrid	AT5G19570 [pp] AT4G23400	3
A0A178UIX0 [pp] Q8VYM2	A0A178UIX0	Q8VYM2	Biogrid	AT5G19570 [pp] AT5G43350	-2
A0A178UIX0 [pp] Q94C77	A0A178UIX0	Q94C77	Biogrid	AT5G19570 [pp] AT4G34220	1
A0A178UIX0 [pp] Q94F58	A0A178UIX0	Q94F58	Biogrid	AT5G19570 [pp] AT5G22290	-10
A0A178UIX0 [pp] Q9SFE9	A0A178UIX0	Q9SFE9	Biogrid	AT5G19570 [pp] AT1G21870	0
A0A178UIX0 [pp] Q9SQT9	A0A178UIX0	Q9SQT9	Biogrid	AT5G19570 [pp] AT3G06360	0
A0A178UIX0 [pp] Q9SYY4	A0A178UIX0	Q9SYY4	Biogrid	AT5G19570 [pp] AT4G36830	11
A0A178UIX0 [pp] Q9XFM6	A0A178UIX0	Q9XFM6	Biogrid	AT5G19570 [pp] AT5G52240	11
A0A178UJH3 [pp] B9DGI8	A0A178UJH3	B9DGI8	Biogrid	AT5G12980 [pp] AT5G28770	0
A0A178UJH3 [pp] B9DHT4	A0A178UJH3	B9DHT4	Biogrid	AT5G12980 [pp] AT5G19330	-5
A0A178UJH3 [pp] O80338	A0A178UJH3	O80338	Biogrid	AT5G12980 [pp] AT5G47220	-7
A0A178UJH3 [pp] P33077	A0A178UJH3	P33077	Biogrid	AT5G12980 [pp] AT5G43700	-4
A0A178UJH3 [pp] P46601	A0A178UJH3	P46601	Biogrid	AT5G12980 [pp] AT5G47370	1
A0A178UJH3 [pp] P48000	A0A178UJH3	P48000	Biogrid	AT5G12980 [pp] AT5G25220	-11
A0A178UJH3 [pp] P61827	A0A178UJH3	P61827	Biogrid	AT5G12980 [pp] AT5G18450	0
A0A178UJH3 [pp] Q38847	A0A178UJH3	Q38847	Biogrid	AT5G12980 [pp] AT5G13790	3
A0A178UJH3 [pp] Q39057	A0A178UJH3	Q39057	Biogrid	AT5G12980 [pp] AT5G15840	-1
A0A178UJH3 [pp] Q6J9Q2	A0A178UJH3	Q6J9Q2	Biogrid	AT5G12980 [pp] AT5G18560	0
A0A178UJH3 [pp] Q7X9H9	A0A178UJH3	Q7X9H9	Biogrid	AT5G12980 [pp] AT5G26950	0
A0A178UJH3 [pp] Q8H181	A0A178UJH3	Q8H181	Biogrid	AT5G12980 [pp] AT5G28300	2
A0A178UJH3 [pp] Q8L999	A0A178UJH3	Q8L999	Biogrid	AT5G12980 [pp] AT5G42520	0
A0A178UJH3 [pp] Q8LPH6	A0A178UJH3	Q8LPH6	Biogrid	AT5G12980 [pp] AT5G26660	-16
A0A178UJH3 [pp] Q93W88	A0A178UJH3	Q93W88	Biogrid	AT5G12980 [pp] AT5G50915	2
A0A178UJH3 [pp] Q94AW5	A0A178UJH3	Q94AW5	Biogrid	AT5G12980 [pp] AT5G25190	5
A0A178UJH3 [pp] Q94JM3	A0A178UJH3	Q94JM3	Biogrid	AT5G12980 [pp] AT5G62000	-14
A0A178UJH3 [pp] Q9FDW1	A0A178UJH3	Q9FDW1	Biogrid	AT5G12980 [pp] AT5G67300	-3
A0A178UJH3 [pp] Q9FFH0	A0A178UJH3	Q9FFH0	Biogrid	AT5G12980 [pp] AT5G44190	5
A0A178UJH3 [pp] Q9FGB0	A0A178UJH3	Q9FGB0	Biogrid	AT5G12980 [pp] AT5G50010	-4
A0A178UJH3 [pp] Q9FH80	A0A178UJH3	Q9FH80	Biogrid	AT5G12980 [pp] AT5G45300	20
A0A178UJH3 [pp] Q9FHA2	A0A178UJH3	Q9FHA2	Biogrid	AT5G12980 [pp] AT5G67110	0
A0A178UJH3 [pp] Q9FIW9	A0A178UJH3	Q9FIW9	Biogrid	AT5G12980 [pp] AT5G39760	8
A0A178UJH3 [pp] Q9FLM6	A0A178UJH3	Q9FLM6	Biogrid	AT5G12980 [pp] AT5G41030	0
A0A178UJH3 [pp] Q9FMB6	A0A178UJH3	Q9FMB6	Biogrid	AT5G12980 [pp] AT5G38860	-6
A0A178UJH3 [pp] Q9FMC2	A0A178UJH3	Q9FMC2	Biogrid	AT5G12980 [pp] AT5G38800	0
A0A178UJH3 [pp] Q9FME3	A0A178UJH3	Q9FME3	Biogrid	AT5G12980 [pp] AT5G60970	0
A0A178UJH3 [pp] Q9FMM7	A0A178UJH3	Q9FMM7	Biogrid	AT5G12980 [pp] AT5G42910	0
A0A178UJH3 [pp] Q9FMR3	A0A178UJH3	Q9FMR3	Biogrid	AT5G12980 [pp] AT5G22380	-8
A0A178UJH3 [pp] Q9FMX2	A0A178UJH3	Q9FMX2	Biogrid	AT5G12980 [pp] AT5G23280	-6
A0A178UJH3 [pp] Q9LKL2	A0A178UJH3	Q9LKL2	Biogrid	AT5G12980 [pp] AT5G61380	-16
A0A178UJH3 [pp] Q9LT89	A0A178UJH3	Q9LT89	Biogrid	AT5G12980 [pp] AT5G51910	14
A0A178UJH3 [pp] Q9LV17	A0A178UJH3	Q9LV17	Biogrid	AT5G12980 [pp] AT5G62610	4
A0A178UJH3 [pp] Q9LVG2	A0A178UJH3	Q9LVG2	Biogrid	AT5G12980 [pp] AT5G60120	1
A0A178UJH3 [pp] Q9LVR0	A0A178UJH3	Q9LVR0	Biogrid	AT5G12980 [pp] AT5G66700	0
A0A178UJH3 [pp] Q9XFM0	A0A178UJH3	Q9XFM0	Biogrid	AT5G12980 [pp] AT5G25890	-24
A0A178UJH3 [pp] Q9XGX0	A0A178UJH3	Q9XGX0	Biogrid	AT5G12980 [pp] AT5G66350	5
A0A178UJJ3 [pp] C0LGW2	A0A178UJJ3	C0LGW2	Biogrid	AT5G42440 [pp] AT5G59650	0
A0A178UJJ3 [pp] Q8L9S0	A0A178UJJ3	Q8L9S0	Biogrid	AT5G42440 [pp] AT1G29060	0
A0A178UJJ3 [pp] Q9C7D7	A0A178UJJ3	Q9C7D7	Biogrid	AT5G42440 [pp] AT3G12180	3
A0A178UJJ3 [pp] Q9SHI7	A0A178UJJ3	Q9SHI7	Biogrid	AT5G42440 [pp] AT1G17280	0
A0A178UJJ3 [pp] Q9SUS4	A0A178UJJ3	Q9SUS4	Biogrid	AT5G42440 [pp] AT4G11370	34
A0A178UJL8 [pp] Q2HIM5	A0A178UJL8	Q2HIM5	Biogrid	AT5G47420 [pp] AT5G03345	19
A0A178UJL8 [pp] Q8GW19	A0A178UJL8	Q8GW19	Biogrid	AT5G47420 [pp] AT2G36305	36
A0A178UJL8 [pp] Q8L9S0	A0A178UJL8	Q8L9S0	Biogrid	AT5G47420 [pp] AT1G29060	36
A0A178UJL8 [pp] Q94CG2	A0A178UJL8	Q94CG2	Biogrid	AT5G47420 [pp] AT4G14455	30
A0A178UJL8 [pp] Q9C835	A0A178UJL8	Q9C835	Biogrid	AT5G47420 [pp] AT3G66654	22
A0A178UJL8 [pp] Q9SHI7	A0A178UJL8	Q9SHI7	Biogrid	AT5G47420 [pp] AT1G17280	12
A0A178UJW7 [pp] Q9FHZ1	A0A178UJW7	Q9FHZ1	Biogrid	AT5G05360 [pp] AT5G41920	4
A0A178UK21 [pp] C0LGW2	A0A178UK21	C0LGW2	Biogrid	AT5G07490 [pp] AT5G59650	0
A0A178UK21 [pp] P57752	A0A178UK21	P57752	Biogrid	AT5G07490 [pp] AT1G31812	0
A0A178UK21 [pp] Q84N34	A0A178UK21	Q84N34	Biogrid	AT5G07490 [pp] AT4G30850	0
A0A178UK21 [pp] Q8L7H1	A0A178UK21	Q8L7H1	Biogrid	AT5G07490 [pp] AT4G14103	0
A0A178UK21 [pp] Q8L9S0	A0A178UK21	Q8L9S0	Biogrid	AT5G07490 [pp] AT1G29060	0
A0A178UK21 [pp] Q944H2	A0A178UK21	Q944H2	Biogrid	AT5G07490 [pp] AT3G21580	0
A0A178UK21 [pp] Q9C7D7	A0A178UK21	Q9C7D7	Biogrid	AT5G07490 [pp] AT3G12180	0
A0A178UK21 [pp] Q9C835	A0A178UK21	Q9C835	Biogrid	AT5G07490 [pp] AT3G66654	0
A0A178UK21 [pp] Q9SHI7	A0A178UK21	Q9SHI7	Biogrid	AT5G07490 [pp] AT1G17280	0
A0A178UK21 [pp] Q9SZG0	A0A178UK21	Q9SZG0	Biogrid	AT5G07490 [pp] AT4G37680	0
A0A178UK21 [pp] Q9XI98	A0A178UK21	Q9XI98	Biogrid	AT5G07490 [pp] AT1G49300	0
A0A178UK40 [pp] C0LGW2	A0A178UK40	C0LGW2	Biogrid	AT5G61570 [pp] AT5G59650	0
A0A178UK40 [pp] O80492	A0A178UK40	O80492	Biogrid	AT5G61570 [pp] AT1G09160	0
A0A178UK40 [pp] P57752	A0A178UK40	P57752	Biogrid	AT5G61570 [pp] AT1G31812	0
A0A178UK40 [pp] Q94F58	A0A178UK40	Q94F58	Biogrid	AT5G61570 [pp] AT5G22290	0
A0A178UK40 [pp] Q9C7D7	A0A178UK40	Q9C7D7	Biogrid	AT5G61570 [pp] AT3G12180	12
A0A178UK40 [pp] Q9FWR4	A0A178UK40	Q9FWR4	Biogrid	AT5G61570 [pp] AT1G19570	0
A0A178UK40 [pp] Q9LMN8	A0A178UK40	Q9LMN8	Biogrid	AT5G61570 [pp] AT1G21240	0
A0A178UK40 [pp] Q9LSP7	A0A178UK40	Q9LSP7	Biogrid	AT5G61570 [pp] AT3G17000	-21
A0A178UK40 [pp] Q9LUV2	A0A178UK40	Q9LUV2	Biogrid	AT5G61570 [pp] AT3G17210	3
A0A178UK40 [pp] Q9LVU1	A0A178UK40	Q9LVU1	Biogrid	AT5G61570 [pp] AT5G47180	0
A0A178UK40 [pp] Q9M2Z4	A0A178UK40	Q9M2Z4	Biogrid	AT5G61570 [pp] AT3G48890	1
A0A178UK40 [pp] Q9SHI7	A0A178UK40	Q9SHI7	Biogrid	AT5G61570 [pp] AT1G17280	0
A0A178UKA5 [pp] O23320	A0A178UKA5	O23320	Biogrid	AT5G56890 [pp] AT4G14640	0
A0A178UKA5 [pp] P30187	A0A178UKA5	P30187	Biogrid	AT5G56890 [pp] AT2G41090	-6
A0A178UKA5 [pp] P59220	A0A178UKA5	P59220	Biogrid	AT5G56890 [pp] AT3G43810	3
A0A178UKA5 [pp] Q03509	A0A178UKA5	Q03509	Biogrid	AT5G56890 [pp] AT5G21274	-13
A0A178UKA5 [pp] Q9S744	A0A178UKA5	Q9S744	Biogrid	AT5G56890 [pp] AT3G51920	-4
A0A178UKH2 [pp] Q9S744	A0A178UKH2	Q9S744	Biogrid	AT5G64780 [pp] AT3G51920	19
A0A178UKI3 [pp] P42158	A0A178UKI3	P42158	Biogrid	AT5G11900 [pp] AT4G26100	0
A0A178UKI6 [pp] Q94F58	A0A178UKI6	Q94F58	Biogrid	AT5G16950 [pp] AT5G22290	14
A0A178UKK6 [pp] P20115	A0A178UKK6	P20115	Biogrid	AT5G58330 [pp] AT2G44350	0
A0A178UKK6 [pp] Q93Z96	A0A178UKK6	Q93Z96	Biogrid	AT5G58330 [pp] AT4G03205	0
A0A178UKK6 [pp] Q9LR75	A0A178UKK6	Q9LR75	Biogrid	AT5G58330 [pp] AT1G03475	0
A0A178UKK6 [pp] Q9M1D3	A0A178UKK6	Q9M1D3	Biogrid	AT5G58330 [pp] AT3G60100	0
A0A178UL41 [pp] Q39021	A0A178UL41	Q39021	Biogrid	AT5G47660 [pp] AT1G10210	0
A0A178UL41 [pp] Q39022	A0A178UL41	Q39022	Biogrid	AT5G47660 [pp] AT1G59580	0
A0A178UL41 [pp] Q39027	A0A178UL41	Q39027	Biogrid	AT5G47660 [pp] AT2G18170	0
A0A178UL41 [pp] Q8W4J2	A0A178UL41	Q8W4J2	Biogrid	AT5G47660 [pp] AT5G19010	0
A0A178UL41 [pp] Q9LM33	A0A178UL41	Q9LM33	Biogrid	AT5G47660 [pp] AT1G18150	0
A0A178UL42 [pp] O23320	A0A178UL42	O23320	Biogrid	AT5G40540 [pp] AT4G14640	0
A0A178UL74 [pp] O04202	A0A178UL74	O04202	Biogrid	AT5G25780 [pp] AT2G39990	0
A0A178UL74 [pp] O48844	A0A178UL74	O48844	Biogrid	AT5G25780 [pp] AT2G32730	0
A0A178UL74 [pp] O49160	A0A178UL74	O49160	Biogrid	AT5G25780 [pp] AT3G56150	60
A0A178UL74 [pp] P56820	A0A178UL74	P56820	Biogrid	AT5G25780 [pp] AT4G20980	0
A0A178UL74 [pp] Q38884	A0A178UL74	Q38884	Biogrid	AT5G25780 [pp] AT2G46280	0
A0A178UL74 [pp] Q6XJG8	A0A178UL74	Q6XJG8	Biogrid	AT5G25780 [pp] AT4G28470	0
A0A178UL74 [pp] Q8GYA6	A0A178UL74	Q8GYA6	Biogrid	AT5G25780 [pp] AT4G19006	0
A0A178UL74 [pp] Q8RWF0	A0A178UL74	Q8RWF0	Biogrid	AT5G25780 [pp] AT5G45620	0
A0A178UL74 [pp] Q8VWK0	A0A178UL74	Q8VWK0	Biogrid	AT5G25780 [pp] AT5G64760	0
A0A178UL74 [pp] Q93Y35	A0A178UL74	Q93Y35	Biogrid	AT5G25780 [pp] AT4G24820	0
A0A178UL74 [pp] Q9C5Z2	A0A178UL74	Q9C5Z2	Biogrid	AT5G25780 [pp] AT1G10840	0
A0A178UL74 [pp] Q9FIB6	A0A178UL74	Q9FIB6	Biogrid	AT5G25780 [pp] AT5G09900	0
A0A178UL74 [pp] Q9FMR9	A0A178UL74	Q9FMR9	Biogrid	AT5G25780 [pp] AT5G22330	0
A0A178UL74 [pp] Q9LD55	A0A178UL74	Q9LD55	Biogrid	AT5G25780 [pp] AT4G11420	61
A0A178UL74 [pp] Q9LP45	A0A178UL74	Q9LP45	Biogrid	AT5G25780 [pp] AT1G29150	0
A0A178UL74 [pp] Q9MAT0	A0A178UL74	Q9MAT0	Biogrid	AT5G25780 [pp] AT1G04810	0
A0A178UL74 [pp] Q9SIV2	A0A178UL74	Q9SIV2	Biogrid	AT5G25780 [pp] AT2G20580	0
A0A178UL74 [pp] Q9SL67	A0A178UL74	Q9SL67	Biogrid	AT5G25780 [pp] AT2G20140	0
A0A178UL74 [pp] Q9SZA3	A0A178UL74	Q9SZA3	Biogrid	AT5G25780 [pp] AT4G33250	0
A0A178UL74 [pp] Q9SZD4	A0A178UL74	Q9SZD4	Biogrid	AT5G25780 [pp] AT4G29040	0
A0A178ULR9 [pp] Q84N34	A0A178ULR9	Q84N34	Biogrid	AT5G35870 [pp] AT4G30850	0
A0A178ULR9 [pp] Q9C7D7	A0A178ULR9	Q9C7D7	Biogrid	AT5G35870 [pp] AT3G12180	0
A0A178ULR9 [pp] Q9LMN8	A0A178ULR9	Q9LMN8	Biogrid	AT5G35870 [pp] AT1G21240	0
A0A178ULR9 [pp] Q9SHI7	A0A178ULR9	Q9SHI7	Biogrid	AT5G35870 [pp] AT1G17280	0
A0A178ULT4 [pp] P38420	A0A178ULT4	P38420	Biogrid	AT5G28740 [pp] AT4G21710	0
A0A178ULT4 [pp] Q39211	A0A178ULT4	Q39211	Biogrid	AT5G28740 [pp] AT2G15430	0
A0A178ULT4 [pp] Q39212	A0A178ULT4	Q39212	Biogrid	AT5G28740 [pp] AT2G15400	0
A0A178ULT4 [pp] Q8LFJ6	A0A178ULT4	Q8LFJ6	Biogrid	AT5G28740 [pp] AT1G11475	0
A0A178ULT4 [pp] Q9SYA6	A0A178ULT4	Q9SYA6	Biogrid	AT5G28740 [pp] AT1G61700	0
A0A178UMA4 [pp] Q39237	A0A178UMA4	Q39237	Biogrid	AT5G46710 [pp] AT5G65210	0
A0A178UMM8 [pp] B9DGI8	A0A178UMM8	B9DGI8	Biogrid	AT5G08410 [pp] AT5G28770	3
A0A178UNT9 [pp] Q9S7U9	A0A178UNT9	Q9S7U9	Altmann et al.	AT5G58950 [pp] AT4G29810	-1
A0A178UP04 [pp] O80805	A0A178UP04	O80805	Biogrid	AT5G04640 [pp] AT1G65330	0
A0A178UP04 [pp] Q39021	A0A178UP04	Q39021	Biogrid	AT5G04640 [pp] AT1G10210	0
A0A178UP04 [pp] Q39025	A0A178UP04	Q39025	Biogrid	AT5G04640 [pp] AT4G11330	0
A0A178UP27 [pp] P18064	A0A178UP27	P18064	Biogrid	AT5G26790 [pp] AT2G26300	0
A0A178UP27 [pp] Q8LAA6	A0A178UP27	Q8LAA6	Biogrid	AT5G26790 [pp] AT4G23400	0
A0A178UP27 [pp] Q944J0	A0A178UP27	Q944J0	Biogrid	AT5G26790 [pp] AT2G22425	0
A0A178UP27 [pp] Q9LN68	A0A178UP27	Q9LN68	Biogrid	AT5G26790 [pp] AT1G19300	0
A0A178UP27 [pp] Q9LSP7	A0A178UP27	Q9LSP7	Biogrid	AT5G26790 [pp] AT3G17000	0
A0A178UP27 [pp] Q9M2Z5	A0A178UP27	Q9M2Z5	Biogrid	AT5G26790 [pp] AT3G48880	0
A0A178UP27 [pp] Q9XIF4	A0A178UP27	Q9XIF4	Biogrid	AT5G26790 [pp] AT1G59730	0
A0A178UP36 [pp] Q9M1Z5	A0A178UP36	Q9M1Z5	Biogrid	AT5G62320 [pp] AT3G59790	0
A0A178UPE5 [pp] Q9SNB8	A0A178UPE5	Q9SNB8	Trigg et al.	AT5G14340 [pp] AT3G46600	0
A0A178UPM8 [pp] O23290	A0A178UPM8	O23290	Biogrid	AT5G64670 [pp] AT3G23390	0
A0A178UPM8 [pp] Q8L9A0	A0A178UPM8	Q8L9A0	Biogrid	AT5G64670 [pp] AT4G30930	0
A0A178UPN8 [pp] C0LGF4	A0A178UPN8	C0LGF4	Biogrid	AT5G40640 [pp] AT1G31420	0
A0A178UPN8 [pp] P57752	A0A178UPN8	P57752	Biogrid	AT5G40640 [pp] AT1G31812	1
A0A178UPN8 [pp] Q1EC69	A0A178UPN8	Q1EC69	Biogrid	AT5G40640 [pp] AT4G22756	14
A0A178UPN8 [pp] Q38922	A0A178UPN8	Q38922	Biogrid	AT5G40640 [pp] AT4G35860	0
A0A178UPN8 [pp] Q39033	A0A178UPN8	Q39033	Biogrid	AT5G40640 [pp] AT3G08510	5
A0A178UPN8 [pp] Q39241	A0A178UPN8	Q39241	Biogrid	AT5G40640 [pp] AT1G45145	-2
A0A178UPN8 [pp] Q944J0	A0A178UPN8	Q944J0	Biogrid	AT5G40640 [pp] AT2G22425	-10
A0A178UPN8 [pp] Q9C7D7	A0A178UPN8	Q9C7D7	Biogrid	AT5G40640 [pp] AT3G12180	19
A0A178UPN8 [pp] Q9C835	A0A178UPN8	Q9C835	Biogrid	AT5G40640 [pp] AT3G66654	-7
A0A178UPN8 [pp] Q9FK68	A0A178UPN8	Q9FK68	Biogrid	AT5G40640 [pp] AT5G45750	0
A0A178UPN8 [pp] Q9FRR1	A0A178UPN8	Q9FRR1	Biogrid	AT5G40640 [pp] AT1G08770	0
A0A178UPN8 [pp] Q9FWR4	A0A178UPN8	Q9FWR4	Biogrid	AT5G40640 [pp] AT1G19570	0
A0A178UPN8 [pp] Q9LSP7	A0A178UPN8	Q9LSP7	Biogrid	AT5G40640 [pp] AT3G17000	2
A0A178UPN8 [pp] Q9LUV2	A0A178UPN8	Q9LUV2	Biogrid	AT5G40640 [pp] AT3G17210	-14
A0A178UPN8 [pp] Q9LVU1	A0A178UPN8	Q9LVU1	Biogrid	AT5G40640 [pp] AT5G47180	0
A0A178UPN8 [pp] Q9M2Z4	A0A178UPN8	Q9M2Z4	Biogrid	AT5G40640 [pp] AT3G48890	-4
A0A178UPN8 [pp] Q9SK39	A0A178UPN8	Q9SK39	Biogrid	AT5G40640 [pp] AT2G24940	4
A0A178UPN8 [pp] Q9SZG0	A0A178UPN8	Q9SZG0	Biogrid	AT5G40640 [pp] AT4G37680	0
A0A178UPN8 [pp] Q9XIF4	A0A178UPN8	Q9XIF4	Biogrid	AT5G40640 [pp] AT1G59730	0
A0A178UQH2 [pp] A0A178W5Y4	A0A178UQH2	A0A178W5Y4	Trigg et al.	AT5G50820 [pp] AT1G48150	0
A0A178UQH2 [pp] A0A178WL27	A0A178UQH2	A0A178WL27	Trigg et al.	AT5G50820 [pp] AT1G32510	0
A0A178UQH2 [pp] F4JI72	A0A178UQH2	F4JI72	Trigg et al.	AT5G50820 [pp] AT4G03250	0
A0A178UQH2 [pp] F4JRB0-2	A0A178UQH2	F4JRB0	Trigg et al.	AT5G50820 [pp] AT4G37180	0
A0A178UQH2 [pp] O04017	A0A178UQH2	O04017	Biogrid	AT5G50820 [pp] AT5G53950	0
A0A178UQH2 [pp] O49697	A0A178UQH2	O49697	Trigg et al.	AT5G50820 [pp] AT4G17980	0
A0A178UQH2 [pp] Q7XJK7	A0A178UQH2	Q7XJK7	Trigg et al.	AT5G50820 [pp] AT5G26630	0
A0A178UQH2 [pp] Q8H115	A0A178UQH2	Q8H115	Biogrid	AT5G50820 [pp] AT5G63790	0
A0A178UQH2 [pp] Q8RX29	A0A178UQH2	Q8RX29	Trigg et al.	AT5G50820 [pp] AT2G35910	0
A0A178UQH2 [pp] Q8VYD2	A0A178UQH2	Q8VYD2	Trigg et al.	AT5G50820 [pp] AT2G25650	0
A0A178UQH2 [pp] Q9ASZ1	A0A178UQH2	Q9ASZ1	Trigg et al.	AT5G50820 [pp] AT4G00270	0
A0A178UQH2 [pp] Q9C878	A0A178UQH2	Q9C878	Trigg et al.	AT5G50820 [pp] AT1G33280	0
A0A178UQH2 [pp] Q9FE25	A0A178UQH2	Q9FE25	Trigg et al.	AT5G50820 [pp] AT1G56650	0
A0A178UQH2 [pp] Q9FJF4	A0A178UQH2	Q9FJF4	Biogrid	AT5G50820 [pp] AT5G59800	0
A0A178UQH2 [pp] Q9LJW3	A0A178UQH2	Q9LJW3	Trigg et al.	AT5G50820 [pp] AT3G29035	0
A0A178UQH2 [pp] Q9LKG8	A0A178UQH2	Q9LKG8	Trigg et al.	AT5G50820 [pp] AT5G24590	0
A0A178UQH2 [pp] Q9LPI7	A0A178UQH2	Q9LPI7	Trigg et al.	AT5G50820 [pp] AT1G32770	0
A0A178UQH2 [pp] Q9LYD3	A0A178UQH2	Q9LYD3	Trigg et al.	AT5G50820 [pp] AT5G11590	0
A0A178UQH2 [pp] Q9M274	A0A178UQH2	Q9M274	Trigg et al.	AT5G50820 [pp] AT3G61910	0
A0A178UQH2 [pp] Q9MA17	A0A178UQH2	Q9MA17	Trigg et al.	AT5G50820 [pp] AT1G79580	0
A0A178UQH2 [pp] Q9S851	A0A178UQH2	Q9S851	Trigg et al.	AT5G50820 [pp] AT1G76420	0
A0A178UQH2 [pp] Q9SCK6	A0A178UQH2	Q9SCK6	Trigg et al.	AT5G50820 [pp] AT3G49530	0
A0A178UR91 [pp] Q9C598	A0A178UR91	Q9C598	Biogrid	AT4G37730 [pp] AT5G08790	5
A0A178UR91 [pp] Q9LU68	A0A178UR91	Q9LU68	Biogrid	AT4G37730 [pp] AT5G57180	-3
A0A178URW0 [pp] C0LGW2	A0A178URW0	C0LGW2	Biogrid	AT5G57345 [pp] AT5G59650	2
A0A178URW0 [pp] Q8L9S0	A0A178URW0	Q8L9S0	Biogrid	AT5G57345 [pp] AT1G29060	-2
A0A178URW0 [pp] Q8VYS5	A0A178URW0	Q8VYS5	Biogrid	AT5G57345 [pp] AT4G25360	-13
A0A178URW0 [pp] Q944J0	A0A178URW0	Q944J0	Biogrid	AT5G57345 [pp] AT2G22425	-11
A0A178URW0 [pp] Q9C7D7	A0A178URW0	Q9C7D7	Biogrid	AT5G57345 [pp] AT3G12180	-15
A0A178URW0 [pp] Q9C835	A0A178URW0	Q9C835	Biogrid	AT5G57345 [pp] AT3G66654	-10
A0A178URW0 [pp] Q9LVU1	A0A178URW0	Q9LVU1	Biogrid	AT5G57345 [pp] AT5G47180	-11
A0A178URW0 [pp] Q9SHI7	A0A178URW0	Q9SHI7	Biogrid	AT5G57345 [pp] AT1G17280	-1
A0A178URW0 [pp] Q9SZG0	A0A178URW0	Q9SZG0	Biogrid	AT5G57345 [pp] AT4G37680	18
A0A178URX6 [pp] Q9SAI5	A0A178URX6	Q9SAI5	Biogrid	AT5G06360 [pp] AT1G80750	0
A0A178URY2 [pp] P55852	A0A178URY2	P55852	Biogrid	AT4G23670 [pp] AT4G26840	0
A0A178URY2 [pp] Q9FLP5	A0A178URY2	Q9FLP5	Biogrid	AT4G23670 [pp] AT5G55170	0
A0A178US29 [pp] F4HWU0	A0A178US29	F4HWU0	Jones et al.	AT5G14210 [pp] AT1G48210	0
A0A178USV7 [pp] O81488	A0A178USV7	O81488	Biogrid	AT4G32605 [pp] AT5G26210	0
A0A178UT14 [pp] O81788	A0A178UT14	O81788	Biogrid	AT4G33450 [pp] AT4G35550	0
A0A178UT14 [pp] Q39021	A0A178UT14	Q39021	Biogrid	AT4G33450 [pp] AT1G10210	0
A0A178UT14 [pp] Q39057	A0A178UT14	Q39057	Biogrid	AT4G33450 [pp] AT5G15840	0
A0A178UT14 [pp] Q8L765	A0A178UT14	Q8L765	Biogrid	AT4G33450 [pp] AT5G19000	0
A0A178UT14 [pp] Q9LXG0	A0A178UT14	Q9LXG0	Biogrid	AT4G33450 [pp] AT5G15210	0
A0A178UT14 [pp] Q9M1Z5	A0A178UT14	Q9M1Z5	Biogrid	AT4G33450 [pp] AT3G59790	0
A0A178UT15 [pp] Q84MB2	A0A178UT15	Q84MB2	Biogrid	AT4G32440 [pp] AT4G32570	0
A0A178UT49 [pp] O82221	A0A178UT49	O82221	Biogrid	AT5G44500 [pp] AT2G23930	0
A0A178UT49 [pp] Q9LVA7	A0A178UT49	Q9LVA7	Biogrid	AT5G44500 [pp] AT5G62290	0
A0A178UT55 [pp] A9X4U2	A0A178UT55	A9X4U2	Biogrid	AT4G26580 [pp] AT2G43420	14
A0A178UT55 [pp] C0LGW2	A0A178UT55	C0LGW2	Biogrid	AT4G26580 [pp] AT5G59650	3
A0A178UT55 [pp] Q84N34	A0A178UT55	Q84N34	Biogrid	AT4G26580 [pp] AT4G30850	25
A0A178UT55 [pp] Q8L9S0	A0A178UT55	Q8L9S0	Biogrid	AT4G26580 [pp] AT1G29060	-2
A0A178UT55 [pp] Q944J0	A0A178UT55	Q944J0	Biogrid	AT4G26580 [pp] AT2G22425	0
A0A178UT55 [pp] Q9C7D7	A0A178UT55	Q9C7D7	Biogrid	AT4G26580 [pp] AT3G12180	1
A0A178UT55 [pp] Q9C835	A0A178UT55	Q9C835	Biogrid	AT4G26580 [pp] AT3G66654	-1
A0A178UT55 [pp] Q9LVU1	A0A178UT55	Q9LVU1	Biogrid	AT4G26580 [pp] AT5G47180	8
A0A178UT55 [pp] Q9LW56	A0A178UT55	Q9LW56	Biogrid	AT4G26580 [pp] AT3G23410	-11
A0A178UT55 [pp] Q9SHI7	A0A178UT55	Q9SHI7	Biogrid	AT4G26580 [pp] AT1G17280	1
A0A178UT55 [pp] Q9SZG0	A0A178UT55	Q9SZG0	Biogrid	AT4G26580 [pp] AT4G37680	2
A0A178UT60 [pp] P50318	A0A178UT60	P50318	Biogrid	AT5G19440 [pp] AT1G56190	0
A0A178UT60 [pp] Q9LD57	A0A178UT60	Q9LD57	Biogrid	AT5G19440 [pp] AT3G12780	0
A0A178UT72 [pp] Q8LPK5	A0A178UT72	Q8LPK5	Biogrid	AT5G41940 [pp] AT4G18780	0
A0A178UT72 [pp] Q9XFM6	A0A178UT72	Q9XFM6	Biogrid	AT5G41940 [pp] AT5G52240	30
A0A178UTA3 [pp] B9DHT4	A0A178UTA3	B9DHT4	Biogrid	AT4G17900 [pp] AT5G19330	14
A0A178UTA3 [pp] Q93W88	A0A178UTA3	Q93W88	Biogrid	AT4G17900 [pp] AT5G50915	-15
A0A178UTK4 [pp] O81905	A0A178UTK4	O81905	Biogrid	AT4G32250 [pp] AT4G21380	-5
A0A178UTR0 [pp] Q84MB2	A0A178UTR0	Q84MB2	Biogrid	AT4G27600 [pp] AT4G32570	33
A0A178UTW6 [pp] Q6NQA8	A0A178UTW6	Q6NQA8	Biogrid	AT4G32900 [pp] AT1G14250	0
A0A178UTW7 [pp] O22252	A0A178UTW7	O22252	Biogrid	AT4G12950 [pp] AT2G47600	0
A0A178UTW7 [pp] O22784	A0A178UTW7	O22784	Biogrid	AT4G12950 [pp] AT2G33330	0
A0A178UTW7 [pp] O23304	A0A178UTW7	O23304	Biogrid	AT4G12950 [pp] AT4G14480	0
A0A178UTW7 [pp] P57752	A0A178UTW7	P57752	Biogrid	AT4G12950 [pp] AT1G31812	0
A0A178UTW7 [pp] Q29Q28	A0A178UTW7	Q29Q28	Biogrid	AT4G12950 [pp] AT4G23010	0
A0A178UTW7 [pp] Q2HIM5	A0A178UTW7	Q2HIM5	Biogrid	AT4G12950 [pp] AT5G03345	0
A0A178UTW7 [pp] Q84N34	A0A178UTW7	Q84N34	Biogrid	AT4G12950 [pp] AT4G30850	0
A0A178UTW7 [pp] Q8L9S0	A0A178UTW7	Q8L9S0	Biogrid	AT4G12950 [pp] AT1G29060	0
A0A178UTW7 [pp] Q8LAA6	A0A178UTW7	Q8LAA6	Biogrid	AT4G12950 [pp] AT4G23400	0
A0A178UTW7 [pp] Q8VYS5	A0A178UTW7	Q8VYS5	Biogrid	AT4G12950 [pp] AT4G25360	0
A0A178UTW7 [pp] Q93Z16	A0A178UTW7	Q93Z16	Biogrid	AT4G12950 [pp] AT4G21150	0
A0A178UTW7 [pp] Q94CG2	A0A178UTW7	Q94CG2	Biogrid	AT4G12950 [pp] AT4G14455	0
A0A178UTW7 [pp] Q9C7D7	A0A178UTW7	Q9C7D7	Biogrid	AT4G12950 [pp] AT3G12180	0
A0A178UTW7 [pp] Q9C809	A0A178UTW7	Q9C809	Biogrid	AT4G12950 [pp] AT1G33430	0
A0A178UTW7 [pp] Q9C835	A0A178UTW7	Q9C835	Biogrid	AT4G12950 [pp] AT3G66654	0
A0A178UTW7 [pp] Q9FZJ1	A0A178UTW7	Q9FZJ1	Biogrid	AT4G12950 [pp] AT1G27440	0
A0A178UTW7 [pp] Q9LMN8	A0A178UTW7	Q9LMN8	Biogrid	AT4G12950 [pp] AT1G21240	0
A0A178UTW7 [pp] Q9M363	A0A178UTW7	Q9M363	Biogrid	AT4G12950 [pp] AT3G61750	0
A0A178UTW7 [pp] Q9M9S6	A0A178UTW7	Q9M9S6	Biogrid	AT4G12950 [pp] AT1G14360	0
A0A178UTW7 [pp] Q9SHI7	A0A178UTW7	Q9SHI7	Biogrid	AT4G12950 [pp] AT1G17280	0
A0A178UTW7 [pp] Q9SJP6	A0A178UTW7	Q9SJP6	Biogrid	AT4G12950 [pp] AT2G15350	0
A0A178UTW7 [pp] Q9SLK2	A0A178UTW7	Q9SLK2	Biogrid	AT4G12950 [pp] AT1G54320	0
A0A178UTW7 [pp] Q9SZG0	A0A178UTW7	Q9SZG0	Biogrid	AT4G12950 [pp] AT4G37680	0
A0A178UTW7 [pp] Q9ZU94	A0A178UTW7	Q9ZU94	Biogrid	AT4G12950 [pp] AT2G01660	0
A0A178UTW7 [pp] Q9ZW11	A0A178UTW7	Q9ZW11	Biogrid	AT4G12950 [pp] AT2G29250	0
A0A178UUX5 [pp] Q2HIM5	A0A178UUX5	Q2HIM5	Biogrid	AT4G35080 [pp] AT5G03345	6
A0A178UUX5 [pp] Q84N34	A0A178UUX5	Q84N34	Biogrid	AT4G35080 [pp] AT4G30850	0
A0A178UUX5 [pp] Q944H2	A0A178UUX5	Q944H2	Biogrid	AT4G35080 [pp] AT3G21580	3
A0A178UUX5 [pp] Q944J0	A0A178UUX5	Q944J0	Biogrid	AT4G35080 [pp] AT2G22425	4
A0A178UUX5 [pp] Q9C7D7	A0A178UUX5	Q9C7D7	Biogrid	AT4G35080 [pp] AT3G12180	32
A0A178UUX5 [pp] Q9C835	A0A178UUX5	Q9C835	Biogrid	AT4G35080 [pp] AT3G66654	4
A0A178UUX5 [pp] Q9SHI7	A0A178UUX5	Q9SHI7	Biogrid	AT4G35080 [pp] AT1G17280	2
A0A178UUX5 [pp] Q9SZG0	A0A178UUX5	Q9SZG0	Biogrid	AT4G35080 [pp] AT4G37680	0
A0A178UUY0 [pp] O22100	A0A178UUY0	O22100	Jones et al.	AT4G32000 [pp] AT3G63260	-7
A0A178UVT3 [pp] O04331	A0A178UVT3	O04331	Biogrid	AT4G27585 [pp] AT5G40770	0
A0A178UVT3 [pp] Q9C6B3	A0A178UVT3	Q9C6B3	Biogrid	AT4G27585 [pp] AT1G47260	0
A0A178UVT3 [pp] Q9FWR5	A0A178UVT3	Q9FWR5	Biogrid	AT4G27585 [pp] AT1G19580	0
A0A178UVT3 [pp] Q9LD40	A0A178UVT3	Q9LD40	Biogrid	AT4G27585 [pp] AT4G01010	-5
A0A178UVT3 [pp] Q9LK25	A0A178UVT3	Q9LK25	Biogrid	AT4G27585 [pp] AT3G27280	0
A0A178UVT3 [pp] Q9LY99	A0A178UVT3	Q9LY99	Biogrid	AT4G27585 [pp] AT5G14300	0
A0A178UW72 [pp] Q84N34	A0A178UW72	Q84N34	Biogrid	AT4G30770 [pp] AT4G30850	0
A0A178UW91 [pp] Q8VYK7	A0A178UW91	Q8VYK7	Biogrid	AT4G15930 [pp] AT4G16520	23
A0A178UWC5 [pp] O22845	A0A178UWC5	O22845	Biogrid	AT4G30845 [pp] AT2G43290	0
A0A178UWC5 [pp] P57752	A0A178UWC5	P57752	Biogrid	AT4G30845 [pp] AT1G31812	0
A0A178UWC5 [pp] Q940H3	A0A178UWC5	Q940H3	Biogrid	AT4G30845 [pp] AT3G54260	2
A0A178UWC5 [pp] Q9C7D7	A0A178UWC5	Q9C7D7	Biogrid	AT4G30845 [pp] AT3G12180	9
A0A178UWC5 [pp] Q9LD40	A0A178UWC5	Q9LD40	Biogrid	AT4G30845 [pp] AT4G01010	0
A0A178UWC5 [pp] Q9M9S6	A0A178UWC5	Q9M9S6	Biogrid	AT4G30845 [pp] AT1G14360	4
A0A178UWZ9 [pp] C0LGW2	A0A178UWZ9	C0LGW2	Biogrid	AT4G26620 [pp] AT5G59650	-4
A0A178UWZ9 [pp] Q8VY69	A0A178UWZ9	Q8VY69	Biogrid	AT4G26620 [pp] AT2G33110	6
A0A178UWZ9 [pp] Q9SJX7	A0A178UWZ9	Q9SJX7	Biogrid	AT4G26620 [pp] AT2G31190	11
A0A178UXA5 [pp] Q8VZW1	A0A178UXA5	Q8VZW1	Biogrid	AT4G16980 [pp] AT4G19030	-6
A0A178UXA5 [pp] Q94F58	A0A178UXA5	Q94F58	Biogrid	AT4G16980 [pp] AT5G22290	-22
A0A178UXI0 [pp] Q9LRH6	A0A178UXI0	Q9LRH6	Biogrid	AT4G00780 [pp] AT4G24470	-2
A0A178UXP8 [pp] C0LGE0	A0A178UXP8	C0LGE0	Biogrid	AT4G25030 [pp] AT1G07650	0
A0A178UXP8 [pp] O23255	A0A178UXP8	O23255	Biogrid	AT4G25030 [pp] AT4G13940	0
A0A178UXP8 [pp] O64592	A0A178UXP8	O64592	Biogrid	AT4G25030 [pp] AT1G70440	0
A0A178UXP8 [pp] O64888	A0A178UXP8	O64888	Biogrid	AT4G25030 [pp] AT2G44530	0
A0A178UXP8 [pp] O64973	A0A178UXP8	O64973	Biogrid	AT4G25030 [pp] AT1G12220	0
A0A178UXP8 [pp] O65639	A0A178UXP8	O65639	Biogrid	AT4G25030 [pp] AT4G36020	0
A0A178UXP8 [pp] P09468	A0A178UXP8	P09468	Biogrid	AT4G25030 [pp] ATCG00470	0
A0A178UXP8 [pp] P10795	A0A178UXP8	P10795	Biogrid	AT4G25030 [pp] AT1G67090	0
A0A178UXP8 [pp] P10797	A0A178UXP8	P10797	Biogrid	AT4G25030 [pp] AT5G38420	0
A0A178UXP8 [pp] P16972	A0A178UXP8	P16972	Biogrid	AT4G25030 [pp] AT1G60950	0
A0A178UXP8 [pp] P37702	A0A178UXP8	P37702	Biogrid	AT4G25030 [pp] AT5G26000	0
A0A178UXP8 [pp] P38418	A0A178UXP8	P38418	Biogrid	AT4G25030 [pp] AT3G45140	0
A0A178UXP8 [pp] P41127	A0A178UXP8	P41127	Biogrid	AT4G25030 [pp] AT3G49010	0
A0A178UXP8 [pp] P46286	A0A178UXP8	P46286	Biogrid	AT4G25030 [pp] AT2G18020	0
A0A178UXP8 [pp] P56792	A0A178UXP8	P56792	Biogrid	AT4G25030 [pp] ATCG00780	0
A0A178UXP8 [pp] P83755	A0A178UXP8	P83755	Biogrid	AT4G25030 [pp] ATCG00020	0
A0A178UXP8 [pp] P92549	A0A178UXP8	P92549	Biogrid	AT4G25030 [pp] ATMG01190	0
A0A178UXP8 [pp] Q01525	A0A178UXP8	Q01525	Biogrid	AT4G25030 [pp] AT1G78300	0
A0A178UXP8 [pp] Q1PEB4	A0A178UXP8	Q1PEB4	Biogrid	AT4G25030 [pp] AT4G04980	0
A0A178UXP8 [pp] Q39033	A0A178UXP8	Q39033	Biogrid	AT4G25030 [pp] AT3G08510	0
A0A178UXP8 [pp] Q42384	A0A178UXP8	Q42384	Biogrid	AT4G25030 [pp] AT4G15900	0
A0A178UXP8 [pp] Q43291	A0A178UXP8	Q43291	Biogrid	AT4G25030 [pp] AT1G09590	0
A0A178UXP8 [pp] Q8W4H8	A0A178UXP8	Q8W4H8	Biogrid	AT4G25030 [pp] AT1G54010	0
A0A178UXP8 [pp] Q93ZG7	A0A178UXP8	Q93ZG7	Biogrid	AT4G25030 [pp] AT3G53110	0
A0A178UXP8 [pp] Q940Q2	A0A178UXP8	Q940Q2	Biogrid	AT4G25030 [pp] AT1G07590	0
A0A178UXP8 [pp] Q96519	A0A178UXP8	Q96519	Biogrid	AT4G25030 [pp] AT1G68850	0
A0A178UXP8 [pp] Q9C827	A0A178UXP8	Q9C827	Biogrid	AT4G25030 [pp] AT1G52360	0
A0A178UXP8 [pp] Q9CAY3	A0A178UXP8	Q9CAY3	Biogrid	AT4G25030 [pp] AT3G11430	0
A0A178UXP8 [pp] Q9FG33	A0A178UXP8	Q9FG33	Biogrid	AT4G25030 [pp] AT5G06740	0
A0A178UXP8 [pp] Q9FK81	A0A178UXP8	Q9FK81	Biogrid	AT4G25030 [pp] AT5G22580	0
A0A178UXP8 [pp] Q9FMI7	A0A178UXP8	Q9FMI7	Biogrid	AT4G25030 [pp] AT5G64110	0
A0A178UXP8 [pp] Q9LFV6	A0A178UXP8	Q9LFV6	Biogrid	AT4G25030 [pp] AT5G15700	0
A0A178UXP8 [pp] Q9LJL6	A0A178UXP8	Q9LJL6	Biogrid	AT4G25030 [pp] AT3G19140	0
A0A178UXP8 [pp] Q9LMM5	A0A178UXP8	Q9LMM5	Biogrid	AT4G25030 [pp] AT1G01560	0
A0A178UXP8 [pp] Q9LPL5	A0A178UXP8	Q9LPL5	Biogrid	AT4G25030 [pp] AT1G21400	0
A0A178UXP8 [pp] Q9LQ54	A0A178UXP8	Q9LQ54	Biogrid	AT4G25030 [pp] AT1G59620	0
A0A178UXP8 [pp] Q9LUD6	A0A178UXP8	Q9LUD6	Biogrid	AT4G25030 [pp] AT3G14580	0
A0A178UXP8 [pp] Q9LUU3	A0A178UXP8	Q9LUU3	Biogrid	AT4G25030 [pp] AT3G17280	0
A0A178UXP8 [pp] Q9LZM7	A0A178UXP8	Q9LZM7	Biogrid	AT4G25030 [pp] AT5G02040	0
A0A178UXP8 [pp] Q9M1G9	A0A178UXP8	Q9M1G9	Biogrid	AT4G25030 [pp] AT3G54590	0
A0A178UXP8 [pp] Q9M1V1	A0A178UXP8	Q9M1V1	Biogrid	AT4G25030 [pp] AT3G45080	0
A0A178UXP8 [pp] Q9S714	A0A178UXP8	Q9S714	Biogrid	AT4G25030 [pp] AT2G20260	0
A0A178UXP8 [pp] Q9SCP6	A0A178UXP8	Q9SCP6	Biogrid	AT4G25030 [pp] AT3G53150	0
A0A178UXP8 [pp] Q9SKX4	A0A178UXP8	Q9SKX4	Biogrid	AT4G25030 [pp] AT2G43030	0
A0A178UXP8 [pp] Q9SR82	A0A178UXP8	Q9SR82	Biogrid	AT4G25030 [pp] AT3G08820	0
A0A178UXP8 [pp] Q9XEX2	A0A178UXP8	Q9XEX2	Biogrid	AT4G25030 [pp] AT1G65980	0
A0A178UXP8 [pp] Q9XFH9	A0A178UXP8	Q9XFH9	Biogrid	AT4G25030 [pp] AT5G16400	0
A0A178UXP8 [pp] Q9ZPX5	A0A178UXP8	Q9ZPX5	Biogrid	AT4G25030 [pp] AT2G18450	0
A0A178UXP8 [pp] Q9ZVD0	A0A178UXP8	Q9ZVD0	Biogrid	AT4G25030 [pp] AT2G27100	0
A0A178UYD7 [pp] O23320	A0A178UYD7	O23320	Biogrid	AT4G34380 [pp] AT4G14640	0
A0A178UYD7 [pp] P0DH95	A0A178UYD7	P0DH95	Biogrid	AT4G34380 [pp] AT5G37780	7
A0A178UYD7 [pp] P30187	A0A178UYD7	P30187	Biogrid	AT4G34380 [pp] AT2G41090	12
A0A178UYD7 [pp] P59220	A0A178UYD7	P59220	Biogrid	AT4G34380 [pp] AT3G43810	5
A0A178UYD7 [pp] Q03509	A0A178UYD7	Q03509	Biogrid	AT4G34380 [pp] AT5G21274	0
A0A178UYD7 [pp] Q9S744	A0A178UYD7	Q9S744	Biogrid	AT4G34380 [pp] AT3G51920	11
A0A178UYE8 [pp] Q9FPJ4	A0A178UYE8	Q9FPJ4	Biogrid	AT4G26550 [pp] AT5G47200	14
A0A178UYF2 [pp] Q94F58	A0A178UYF2	Q94F58	Biogrid	AT4G39900 [pp] AT5G22290	-13
A0A178UYG0 [pp] Q94F58	A0A178UYG0	Q94F58	Biogrid	AT4G30490 [pp] AT5G22290	10
A0A178UYG3 [pp] O23320	A0A178UYG3	O23320	Biogrid	AT4G17080 [pp] AT4G14640	0
A0A178UYG3 [pp] P0DH95	A0A178UYG3	P0DH95	Biogrid	AT4G17080 [pp] AT5G37780	0
A0A178UYG3 [pp] P30187	A0A178UYG3	P30187	Biogrid	AT4G17080 [pp] AT2G41090	0
A0A178UYG3 [pp] P59220	A0A178UYG3	P59220	Biogrid	AT4G17080 [pp] AT3G43810	-10
A0A178UYG3 [pp] Q03509	A0A178UYG3	Q03509	Biogrid	AT4G17080 [pp] AT5G21274	0
A0A178UYG3 [pp] Q9S744	A0A178UYG3	Q9S744	Biogrid	AT4G17080 [pp] AT3G51920	2
A0A178UYK4 [pp] Q39024	A0A178UYK4	Q39024	Biogrid	AT4G31330 [pp] AT4G01370	0
A0A178UYK4 [pp] Q84N34	A0A178UYK4	Q84N34	Biogrid	AT4G31330 [pp] AT4G30850	0
A0A178UYK4 [pp] Q8L9S0	A0A178UYK4	Q8L9S0	Biogrid	AT4G31330 [pp] AT1G29060	0
A0A178UYK4 [pp] Q8VYS5	A0A178UYK4	Q8VYS5	Biogrid	AT4G31330 [pp] AT4G25360	-5
A0A178UYK4 [pp] Q94CG2	A0A178UYK4	Q94CG2	Biogrid	AT4G31330 [pp] AT4G14455	5
A0A178UYK4 [pp] Q9C835	A0A178UYK4	Q9C835	Biogrid	AT4G31330 [pp] AT3G66654	-17
A0A178UYK4 [pp] Q9SHI7	A0A178UYK4	Q9SHI7	Biogrid	AT4G31330 [pp] AT1G17280	0
A0A178UYK4 [pp] Q9SZG0	A0A178UYK4	Q9SZG0	Biogrid	AT4G31330 [pp] AT4G37680	0
A0A178UYP2 [pp] O65786	A0A178UYP2	O65786	Biogrid	AT4G28330 [pp] AT3G26280	0
A0A178UYP2 [pp] O65787	A0A178UYP2	O65787	Biogrid	AT4G28330 [pp] AT2G24180	0
A0A178UYP2 [pp] Q29Q28	A0A178UYP2	Q29Q28	Biogrid	AT4G28330 [pp] AT4G23010	0
A0A178UYP2 [pp] Q6NMD6	A0A178UYP2	Q6NMD6	Biogrid	AT4G28330 [pp] AT3G59900	0
A0A178UYP2 [pp] Q93ZH9	A0A178UYP2	Q93ZH9	Biogrid	AT4G28330 [pp] AT5G20270	0
A0A178UYP2 [pp] Q94CG2	A0A178UYP2	Q94CG2	Biogrid	AT4G28330 [pp] AT4G14455	0
A0A178UYP2 [pp] Q9C7D7	A0A178UYP2	Q9C7D7	Biogrid	AT4G28330 [pp] AT3G12180	0
A0A178UYP2 [pp] Q9C835	A0A178UYP2	Q9C835	Biogrid	AT4G28330 [pp] AT3G66654	0
A0A178UYP2 [pp] Q9LSP7	A0A178UYP2	Q9LSP7	Biogrid	AT4G28330 [pp] AT3G17000	0
A0A178UYP2 [pp] Q9SHI7	A0A178UYP2	Q9SHI7	Biogrid	AT4G28330 [pp] AT1G17280	0
A0A178UYP2 [pp] Q9SZG0	A0A178UYP2	Q9SZG0	Biogrid	AT4G28330 [pp] AT4G37680	0
A0A178UYU5 [pp] F4IQV7	A0A178UYU5	F4IQV7	Biogrid	AT4G38490 [pp] AT2G31530	0
A0A178UZM5 [pp] F4K5X6	A0A178UZM5	F4K5X6	Biogrid	AT4G36590 [pp] AT5G37260	0
A0A178UZM5 [pp] O24646	A0A178UZM5	O24646	Biogrid	AT4G36590 [pp] AT5G11260	0
A0A178UZM5 [pp] O80805	A0A178UZM5	O80805	Biogrid	AT4G36590 [pp] AT1G65330	0
A0A178UZM5 [pp] Q7XJK8	A0A178UZM5	Q7XJK8	Biogrid	AT4G36590 [pp] AT1G65300	0
A0A178UZU6 [pp] O82221	A0A178UZU6	O82221	Biogrid	AT4G30330 [pp] AT2G23930	77
A0A178V0F6 [pp] C0LGH8	A0A178V0F6	C0LGH8	Mott et al.	AT4G20790 [pp] AT1G63430	0
A0A178V0F6 [pp] C0LGN7	A0A178V0F6	C0LGN7	Mott et al.	AT4G20790 [pp] AT3G24660	0
A0A178V0F6 [pp] C0LGP3	A0A178V0F6	C0LGP3	Mott et al.	AT4G20790 [pp] AT3G47090	0
A0A178V0F6 [pp] C0LGW2	A0A178V0F6	C0LGW2	Biogrid	AT4G20790 [pp] AT5G59650	0
A0A178V0F6 [pp] F4I2N7-2	A0A178V0F6	F4I2N7	Mott et al.	AT4G20790 [pp] AT1G09970	0
A0A178V0F6 [pp] O22138	A0A178V0F6	O22138	Mott et al.	AT4G20790 [pp] AT2G45340	0
A0A178V0F6 [pp] O65924	A0A178V0F6	O65924	Mott et al.	AT4G20790 [pp] AT2G19210	0
A0A178V0F6 [pp] P33543	A0A178V0F6	P33543	Biogrid	AT4G20790 [pp] AT3G24660	0
A0A178V0F6 [pp] P57752	A0A178V0F6	P57752	Biogrid	AT4G20790 [pp] AT1G31812	0
A0A178V0F6 [pp] Q84N34	A0A178V0F6	Q84N34	Biogrid	AT4G20790 [pp] AT4G30850	0
A0A178V0F6 [pp] Q8L9S0	A0A178V0F6	Q8L9S0	Biogrid	AT4G20790 [pp] AT1G29060	0
A0A178V0F6 [pp] Q8RWZ1	A0A178V0F6	Q8RWZ1	Biogrid	AT4G20790 [pp] AT1G11130	0
A0A178V0F6 [pp] Q8VYS5	A0A178V0F6	Q8VYS5	Biogrid	AT4G20790 [pp] AT4G25360	0
A0A178V0F6 [pp] Q944J0	A0A178V0F6	Q944J0	Biogrid	AT4G20790 [pp] AT2G22425	0
A0A178V0F6 [pp] Q94AG2	A0A178V0F6	Q94AG2	Mott et al.	AT4G20790 [pp] AT1G71830	0
A0A178V0F6 [pp] Q94CG2	A0A178V0F6	Q94CG2	Biogrid	AT4G20790 [pp] AT4G14455	0
A0A178V0F6 [pp] Q9C7D7	A0A178V0F6	Q9C7D7	Biogrid	AT4G20790 [pp] AT3G12180	0
A0A178V0F6 [pp] Q9C835	A0A178V0F6	Q9C835	Biogrid	AT4G20790 [pp] AT3G66654	0
A0A178V0F6 [pp] Q9LPT1	A0A178V0F6	Q9LPT1	Mott et al.	AT4G20790 [pp] AT1G50610	0
A0A178V0F6 [pp] Q9LSI9	A0A178V0F6	Q9LSI9	Mott et al.	AT4G20790 [pp] AT3G28450	0
A0A178V0F6 [pp] Q9LSP7	A0A178V0F6	Q9LSP7	Biogrid	AT4G20790 [pp] AT3G17000	0
A0A178V0F6 [pp] Q9M2Z1	A0A178V0F6	Q9M2Z1	Mott et al.	AT4G20790 [pp] AT3G49670	0
A0A178V0F6 [pp] Q9SH71	A0A178V0F6	Q9SH71	Mott et al.	AT4G20790 [pp] AT1G64210	0
A0A178V0F6 [pp] Q9SHI7	A0A178V0F6	Q9SHI7	Biogrid	AT4G20790 [pp] AT1G17280	0
A0A178V0F6 [pp] Q9SZG0	A0A178V0F6	Q9SZG0	Biogrid	AT4G20790 [pp] AT4G37680	0
A0A178V0I1 [pp] C0LGW2	A0A178V0I1	C0LGW2	Biogrid	AT4G21570 [pp] AT5G59650	-14
A0A178V0I1 [pp] O65787	A0A178V0I1	O65787	Biogrid	AT4G21570 [pp] AT2G24180	8
A0A178V0I1 [pp] P57752	A0A178V0I1	P57752	Biogrid	AT4G21570 [pp] AT1G31812	4
A0A178V0I1 [pp] Q29Q28	A0A178V0I1	Q29Q28	Biogrid	AT4G21570 [pp] AT4G23010	25
A0A178V0I1 [pp] Q38922	A0A178V0I1	Q38922	Biogrid	AT4G21570 [pp] AT4G35860	24
A0A178V0I1 [pp] Q39241	A0A178V0I1	Q39241	Biogrid	AT4G21570 [pp] AT1G45145	17
A0A178V0I1 [pp] Q84JB8	A0A178V0I1	Q84JB8	Biogrid	AT4G21570 [pp] AT1G13770	9
A0A178V0I1 [pp] Q84N34	A0A178V0I1	Q84N34	Biogrid	AT4G21570 [pp] AT4G30850	3
A0A178V0I1 [pp] Q8H129	A0A178V0I1	Q8H129	Biogrid	AT4G21570 [pp] AT1G14700	-10
A0A178V0I1 [pp] Q8L9S0	A0A178V0I1	Q8L9S0	Biogrid	AT4G21570 [pp] AT1G29060	22
A0A178V0I1 [pp] Q944J0	A0A178V0I1	Q944J0	Biogrid	AT4G21570 [pp] AT2G22425	6
A0A178V0I1 [pp] Q9C7D7	A0A178V0I1	Q9C7D7	Biogrid	AT4G21570 [pp] AT3G12180	12
A0A178V0I1 [pp] Q9LMN8	A0A178V0I1	Q9LMN8	Biogrid	AT4G21570 [pp] AT1G21240	4
A0A178V0I1 [pp] Q9LSP7	A0A178V0I1	Q9LSP7	Biogrid	AT4G21570 [pp] AT3G17000	14
A0A178V0I1 [pp] Q9LUV2	A0A178V0I1	Q9LUV2	Biogrid	AT4G21570 [pp] AT3G17210	2
A0A178V0I1 [pp] Q9LVU1	A0A178V0I1	Q9LVU1	Biogrid	AT4G21570 [pp] AT5G47180	15
A0A178V0I1 [pp] Q9M9S6	A0A178V0I1	Q9M9S6	Biogrid	AT4G21570 [pp] AT1G14360	13
A0A178V0I1 [pp] Q9SHI7	A0A178V0I1	Q9SHI7	Biogrid	AT4G21570 [pp] AT1G17280	19
A0A178V0I1 [pp] Q9SK39	A0A178V0I1	Q9SK39	Biogrid	AT4G21570 [pp] AT2G24940	3
A0A178V0I1 [pp] Q9SMR4	A0A178V0I1	Q9SMR4	Biogrid	AT4G21570 [pp] AT4G39890	23
A0A178V0I1 [pp] Q9SZG0	A0A178V0I1	Q9SZG0	Biogrid	AT4G21570 [pp] AT4G37680	10
A0A178V0I1 [pp] Q9XFM6	A0A178V0I1	Q9XFM6	Biogrid	AT4G21570 [pp] AT5G52240	9
A0A178V0I5 [pp] A0A178U6D3	A0A178V0I5	A0A178U6D3	Altmann et al.	AT4G27450 [pp] AT5G43830	29
A0A178V0W2 [pp] Q9SZU7	A0A178V0W2	Q9SZU7	Biogrid	AT4G26660 [pp] AT4G37470	-12
A0A178V115 [pp] P29382	A0A178V115	P29382	Biogrid	AT4G03150 [pp] AT5G15800	6
A0A178V1K0 [pp] Q94F58	A0A178V1K0	Q94F58	Biogrid	AT4G40042 [pp] AT5G22290	6
A0A178V201 [pp] F4K5X6	A0A178V201	F4K5X6	Biogrid	AT4G17810 [pp] AT5G37260	-5
A0A178V201 [pp] P48000	A0A178V201	P48000	Biogrid	AT4G17810 [pp] AT5G25220	-1
A0A178V201 [pp] Q93V43	A0A178V201	Q93V43	Biogrid	AT4G17810 [pp] AT4G18390	23
A0A178V236 [pp] O23320	A0A178V236	O23320	Biogrid	AT4G37240 [pp] AT4G14640	0
A0A178V236 [pp] P0DH95	A0A178V236	P0DH95	Biogrid	AT4G37240 [pp] AT5G37780	1
A0A178V236 [pp] P30187	A0A178V236	P30187	Biogrid	AT4G37240 [pp] AT2G41090	-2
A0A178V236 [pp] P59220	A0A178V236	P59220	Biogrid	AT4G37240 [pp] AT3G43810	15
A0A178V236 [pp] Q03509	A0A178V236	Q03509	Biogrid	AT4G37240 [pp] AT5G21274	-6
A0A178V236 [pp] Q9S744	A0A178V236	Q9S744	Biogrid	AT4G37240 [pp] AT3G51920	0
A0A178V2H8 [pp] Q94F58	A0A178V2H8	Q94F58	Biogrid	AT4G31130 [pp] AT5G22290	-5
A0A178V2N9 [pp] Q9FI70	A0A178V2N9	Q9FI70	Biogrid	AT4G33690 [pp] AT5G49000	25
A0A178V2N9 [pp] Q9FMP0	A0A178V2N9	Q9FMP0	Biogrid	AT4G33690 [pp] AT5G12230	53
A0A178V3F6 [pp] O04204	A0A178V3F6	O04204	Biogrid	AT4G16030 [pp] AT2G40010	0
A0A178V3F6 [pp] O22254	A0A178V3F6	O22254	Biogrid	AT4G16030 [pp] AT2G47570	0
A0A178V3F6 [pp] O23515	A0A178V3F6	O23515	Biogrid	AT4G16030 [pp] AT4G16720	0
A0A178V3F6 [pp] O48549	A0A178V3F6	O48549	Biogrid	AT4G16030 [pp] AT4G31700	0
A0A178V3F6 [pp] O65569	A0A178V3F6	O65569	Biogrid	AT4G16030 [pp] AT4G30800	0
A0A178V3F6 [pp] O80626	A0A178V3F6	O80626	Biogrid	AT4G16030 [pp] AT2G39390	0
A0A178V3F6 [pp] O80646	A0A178V3F6	O80646	Biogrid	AT4G16030 [pp] AT2G39590	0
A0A178V3F6 [pp] O80929	A0A178V3F6	O80929	Biogrid	AT4G16030 [pp] AT2G37600	0
A0A178V3F6 [pp] P16181	A0A178V3F6	P16181	Biogrid	AT4G16030 [pp] AT3G48930	0
A0A178V3F6 [pp] P17094	A0A178V3F6	P17094	Biogrid	AT4G16030 [pp] AT1G43170	0
A0A178V3F6 [pp] P22738	A0A178V3F6	P22738	Biogrid	AT4G16030 [pp] AT1G61580	0
A0A178V3F6 [pp] P34788	A0A178V3F6	P34788	Biogrid	AT4G16030 [pp] AT1G22780	0
A0A178V3F6 [pp] P41127	A0A178V3F6	P41127	Biogrid	AT4G16030 [pp] AT3G49010	0
A0A178V3F6 [pp] P42036	A0A178V3F6	P42036	Biogrid	AT4G16030 [pp] AT3G52580	0
A0A178V3F6 [pp] P42733	A0A178V3F6	P42733	Biogrid	AT4G16030 [pp] AT5G23740	0
A0A178V3F6 [pp] P42791	A0A178V3F6	P42791	Biogrid	AT4G16030 [pp] AT3G05590	0
A0A178V3F6 [pp] P42794	A0A178V3F6	P42794	Biogrid	AT4G16030 [pp] AT3G58700	0
A0A178V3F6 [pp] P42795	A0A178V3F6	P42795	Biogrid	AT4G16030 [pp] AT2G42740	0
A0A178V3F6 [pp] P42798	A0A178V3F6	P42798	Biogrid	AT4G16030 [pp] AT1G07770	0
A0A178V3F6 [pp] P46286	A0A178V3F6	P46286	Biogrid	AT4G16030 [pp] AT2G18020	0
A0A178V3F6 [pp] P49201	A0A178V3F6	P49201	Biogrid	AT4G16030 [pp] AT5G02960	0
A0A178V3F6 [pp] P49204	A0A178V3F6	P49204	Biogrid	AT4G16030 [pp] AT5G07090	0
A0A178V3F6 [pp] P49206	A0A178V3F6	P49206	Biogrid	AT4G16030 [pp] AT2G40590	0
A0A178V3F6 [pp] P49209	A0A178V3F6	P49209	Biogrid	AT4G16030 [pp] AT1G33140	0
A0A178V3F6 [pp] P49227	A0A178V3F6	P49227	Biogrid	AT4G16030 [pp] AT5G39740	0
A0A178V3F6 [pp] P49691	A0A178V3F6	P49691	Biogrid	AT4G16030 [pp] AT5G02870	0
A0A178V3F6 [pp] P49692	A0A178V3F6	P49692	Biogrid	AT4G16030 [pp] AT2G47610	0
A0A178V3F6 [pp] P51413	A0A178V3F6	P51413	Biogrid	AT4G16030 [pp] AT1G67430	0
A0A178V3F6 [pp] P51414	A0A178V3F6	P51414	Biogrid	AT4G16030 [pp] AT3G49910	0
A0A178V3F6 [pp] P51419	A0A178V3F6	P51419	Biogrid	AT4G16030 [pp] AT4G15000	0
A0A178V3F6 [pp] P51420	A0A178V3F6	P51420	Biogrid	AT4G16030 [pp] AT5G56710	0
A0A178V3F6 [pp] P51427	A0A178V3F6	P51427	Biogrid	AT4G16030 [pp] AT3G11940	0
A0A178V3F6 [pp] P51430	A0A178V3F6	P51430	Biogrid	AT4G16030 [pp] AT5G10360	0
A0A178V3F6 [pp] P57691	A0A178V3F6	P57691	Biogrid	AT4G16030 [pp] AT3G11250	0
A0A178V3F6 [pp] P59223	A0A178V3F6	P59223	Biogrid	AT4G16030 [pp] AT3G60770	0
A0A178V3F6 [pp] P59224	A0A178V3F6	P59224	Biogrid	AT4G16030 [pp] AT4G00100	0
A0A178V3F6 [pp] P59230	A0A178V3F6	P59230	Biogrid	AT4G16030 [pp] AT2G27530	0
A0A178V3F6 [pp] P59231	A0A178V3F6	P59231	Biogrid	AT4G16030 [pp] AT5G22440	0
A0A178V3F6 [pp] P60039	A0A178V3F6	P60039	Biogrid	AT4G16030 [pp] AT2G44120	0
A0A178V3F6 [pp] P60040	A0A178V3F6	P60040	Biogrid	AT4G16030 [pp] AT2G01250	0
A0A178V3F6 [pp] Q08112	A0A178V3F6	Q08112	Biogrid	AT4G16030 [pp] AT1G04270	0
A0A178V3F6 [pp] Q08770	A0A178V3F6	Q08770	Biogrid	AT4G16030 [pp] AT1G26910	0
A0A178V3F6 [pp] Q42064	A0A178V3F6	Q42064	Biogrid	AT4G16030 [pp] AT4G36130	0
A0A178V3F6 [pp] Q42112	A0A178V3F6	Q42112	Biogrid	AT4G16030 [pp] AT3G09200	0
A0A178V3F6 [pp] Q42262	A0A178V3F6	Q42262	Biogrid	AT4G16030 [pp] AT4G34670	0
A0A178V3F6 [pp] Q42340	A0A178V3F6	Q42340	Biogrid	AT4G16030 [pp] AT5G18380	0
A0A178V3F6 [pp] Q42351	A0A178V3F6	Q42351	Biogrid	AT4G16030 [pp] AT1G26880	0
A0A178V3F6 [pp] Q43292	A0A178V3F6	Q43292	Biogrid	AT4G16030 [pp] AT1G52300	0
A0A178V3F6 [pp] Q4PSL7	A0A178V3F6	Q4PSL7	Biogrid	AT4G16030 [pp] AT3G51190	0
A0A178V3F6 [pp] Q8LBI1	A0A178V3F6	Q8LBI1	Biogrid	AT4G16030 [pp] AT3G25520	0
A0A178V3F6 [pp] Q8LC83	A0A178V3F6	Q8LC83	Biogrid	AT4G16030 [pp] AT5G28060	0
A0A178V3F6 [pp] Q8LCL3	A0A178V3F6	Q8LCL3	Biogrid	AT4G16030 [pp] AT3G22230	0
A0A178V3F6 [pp] Q8LD46	A0A178V3F6	Q8LD46	Biogrid	AT4G16030 [pp] AT2G39460	0
A0A178V3F6 [pp] Q8LEM8	A0A178V3F6	Q8LEM8	Biogrid	AT4G16030 [pp] AT3G16080	0
A0A178V3F6 [pp] Q8LFH7	A0A178V3F6	Q8LFH7	Biogrid	AT4G16030 [pp] AT1G15250	0
A0A178V3F6 [pp] Q8LPJ7	A0A178V3F6	Q8LPJ7	Biogrid	AT4G16030 [pp] AT2G40510	0
A0A178V3F6 [pp] Q8RXU5	A0A178V3F6	Q8RXU5	Biogrid	AT4G16030 [pp] AT3G60245	0
A0A178V3F6 [pp] Q8VYF1	A0A178V3F6	Q8VYF1	Biogrid	AT4G16030 [pp] AT4G17390	0
A0A178V3F6 [pp] Q8VYK6	A0A178V3F6	Q8VYK6	Biogrid	AT4G16030 [pp] AT5G58420	0
A0A178V3F6 [pp] Q8VZB9	A0A178V3F6	Q8VZB9	Biogrid	AT4G16030 [pp] AT1G08360	0
A0A178V3F6 [pp] Q93VH9	A0A178V3F6	Q93VH9	Biogrid	AT4G16030 [pp] AT2G17360	0
A0A178V3F6 [pp] Q93VI3	A0A178V3F6	Q93VI3	Biogrid	AT4G16030 [pp] AT1G27400	0
A0A178V3F6 [pp] Q93VT9	A0A178V3F6	Q93VT9	Biogrid	AT4G16030 [pp] AT1G14320	0
A0A178V3F6 [pp] Q93W22	A0A178V3F6	Q93W22	Biogrid	AT4G16030 [pp] AT1G66580	0
A0A178V3F6 [pp] Q940B0	A0A178V3F6	Q940B0	Biogrid	AT4G16030 [pp] AT5G27850	0
A0A178V3F6 [pp] Q9C912	A0A178V3F6	Q9C912	Biogrid	AT4G16030 [pp] AT1G74270	0
A0A178V3F6 [pp] Q9C9C5	A0A178V3F6	Q9C9C5	Biogrid	AT4G16030 [pp] AT1G74050	0
A0A178V3F6 [pp] Q9C9C6	A0A178V3F6	Q9C9C6	Biogrid	AT4G16030 [pp] AT1G74060	0
A0A178V3F6 [pp] Q9CAV0	A0A178V3F6	Q9CAV0	Biogrid	AT4G16030 [pp] AT3G04840	0
A0A178V3F6 [pp] Q9CAX6	A0A178V3F6	Q9CAX6	Biogrid	AT4G16030 [pp] AT3G11510	0
A0A178V3F6 [pp] Q9FE58	A0A178V3F6	Q9FE58	Biogrid	AT4G16030 [pp] AT5G27770	0
A0A178V3F6 [pp] Q9FE65	A0A178V3F6	Q9FE65	Biogrid	AT4G16030 [pp] AT1G69620	0
A0A178V3F6 [pp] Q9FF90	A0A178V3F6	Q9FF90	Biogrid	AT4G16030 [pp] AT5G23900	0
A0A178V3F6 [pp] Q9FIX6	A0A178V3F6	Q9FIX6	Biogrid	AT4G16030 [pp] AT5G43640	0
A0A178V3F6 [pp] Q9FJA6	A0A178V3F6	Q9FJA6	Biogrid	AT4G16030 [pp] AT5G35530	0
A0A178V3F6 [pp] Q9FJX2	A0A178V3F6	Q9FJX2	Biogrid	AT4G16030 [pp] AT5G67510	0
A0A178V3F6 [pp] Q9FLF0	A0A178V3F6	Q9FLF0	Biogrid	AT4G16030 [pp] AT5G39850	0
A0A178V3F6 [pp] Q9FNP8	A0A178V3F6	Q9FNP8	Biogrid	AT4G16030 [pp] AT5G61170	0
A0A178V3F6 [pp] Q9FY64	A0A178V3F6	Q9FY64	Biogrid	AT4G16030 [pp] AT5G09510	0
A0A178V3F6 [pp] Q9FY65	A0A178V3F6	Q9FY65	Biogrid	AT4G16030 [pp] AT5G09500	0
A0A178V3F6 [pp] Q9FY66	A0A178V3F6	Q9FY66	Biogrid	AT4G16030 [pp] AT5G09490	0
A0A178V3F6 [pp] Q9FZ76	A0A178V3F6	Q9FZ76	Biogrid	AT4G16030 [pp] AT1G18540	0
A0A178V3F6 [pp] Q9LF30	A0A178V3F6	Q9LF30	Biogrid	AT4G16030 [pp] AT5G15520	0
A0A178V3F6 [pp] Q9LHP1	A0A178V3F6	Q9LHP1	Biogrid	AT4G16030 [pp] AT3G13580	0
A0A178V3F6 [pp] Q9LJW6	A0A178V3F6	Q9LJW6	Biogrid	AT4G16030 [pp] AT3G28900	0
A0A178V3F6 [pp] Q9LMK0	A0A178V3F6	Q9LMK0	Biogrid	AT4G16030 [pp] AT1G07070	0
A0A178V3F6 [pp] Q9LX88	A0A178V3F6	Q9LX88	Biogrid	AT4G16030 [pp] AT3G46040	0
A0A178V3F6 [pp] Q9LXG1	A0A178V3F6	Q9LXG1	Biogrid	AT4G16030 [pp] AT5G15200	0
A0A178V3F6 [pp] Q9LYK9	A0A178V3F6	Q9LYK9	Biogrid	AT4G16030 [pp] AT3G56340	0
A0A178V3F6 [pp] Q9LZ41	A0A178V3F6	Q9LZ41	Biogrid	AT4G16030 [pp] AT5G02610	0
A0A178V3F6 [pp] Q9LZ57	A0A178V3F6	Q9LZ57	Biogrid	AT4G16030 [pp] AT5G02450	0
A0A178V3F6 [pp] Q9LZH9	A0A178V3F6	Q9LZH9	Biogrid	AT4G16030 [pp] AT3G62870	0
A0A178V3F6 [pp] Q9M339	A0A178V3F6	Q9M339	Biogrid	AT4G16030 [pp] AT3G53870	0
A0A178V3F6 [pp] Q9M352	A0A178V3F6	Q9M352	Biogrid	AT4G16030 [pp] AT3G53740	0
A0A178V3F6 [pp] Q9M3C3	A0A178V3F6	Q9M3C3	Biogrid	AT4G16030 [pp] AT3G55280	0
A0A178V3F6 [pp] Q9M3D2	A0A178V3F6	Q9M3D2	Biogrid	AT4G16030 [pp] AT3G55170	0
A0A178V3F6 [pp] Q9M8X9	A0A178V3F6	Q9M8X9	Biogrid	AT4G16030 [pp] AT3G04230	0
A0A178V3F6 [pp] Q9M9W1	A0A178V3F6	Q9M9W1	Biogrid	AT4G16030 [pp] AT3G05560	0
A0A178V3F6 [pp] Q9SF35	A0A178V3F6	Q9SF35	Biogrid	AT4G16030 [pp] AT3G09680	0
A0A178V3F6 [pp] Q9SF40	A0A178V3F6	Q9SF40	Biogrid	AT4G16030 [pp] AT3G09630	0
A0A178V3F6 [pp] Q9SF53	A0A178V3F6	Q9SF53	Biogrid	AT4G16030 [pp] AT3G09500	0
A0A178V3F6 [pp] Q9SGA6	A0A178V3F6	Q9SGA6	Biogrid	AT4G16030 [pp] AT3G02080	0
A0A178V3F6 [pp] Q9SIH0	A0A178V3F6	Q9SIH0	Biogrid	AT4G16030 [pp] AT2G36160	0
A0A178V3F6 [pp] Q9SIP7	A0A178V3F6	Q9SIP7	Biogrid	AT4G16030 [pp] AT2G31610	0
A0A178V3F6 [pp] Q9SK22	A0A178V3F6	Q9SK22	Biogrid	AT4G16030 [pp] AT2G09990	0
A0A178V3F6 [pp] Q9SKX8	A0A178V3F6	Q9SKX8	Biogrid	AT4G16030 [pp] AT2G32220	0
A0A178V3F6 [pp] Q9SLL7	A0A178V3F6	Q9SLL7	Biogrid	AT4G16030 [pp] AT2G19740	0
A0A178V3F6 [pp] Q9SMT4	A0A178V3F6	Q9SMT4	Biogrid	AT4G16030 [pp] AT3G48960	0
A0A178V3F6 [pp] Q9SRK6	A0A178V3F6	Q9SRK6	Biogrid	AT4G16030 [pp] AT3G10950	0
A0A178V3F6 [pp] Q9SRX7	A0A178V3F6	Q9SRX7	Biogrid	AT4G16030 [pp] AT1G02830	0
A0A178V3F6 [pp] Q9SS17	A0A178V3F6	Q9SS17	Biogrid	AT4G16030 [pp] AT3G04920	0
A0A178V3F6 [pp] Q9STR1	A0A178V3F6	Q9STR1	Biogrid	AT4G16030 [pp] AT4G26230	0
A0A178V3F6 [pp] Q9SZX9	A0A178V3F6	Q9SZX9	Biogrid	AT4G16030 [pp] AT4G10450	0
A0A178V3F6 [pp] Q9ZUT9	A0A178V3F6	Q9ZUT9	Biogrid	AT4G16030 [pp] AT2G37270	0
A0A178V3N2 [pp] P55852	A0A178V3N2	P55852	Biogrid	AT4G23730 [pp] AT4G26840	-11
A0A178V3N2 [pp] Q9FLP5	A0A178V3N2	Q9FLP5	Biogrid	AT4G23730 [pp] AT5G55170	2
A0A178V3T5 [pp] O81488	A0A178V3T5	O81488	Biogrid	AT4G32610 [pp] AT5G26210	0
A0A178V3W1 [pp] P57752	A0A178V3W1	P57752	Biogrid	AT4G14420 [pp] AT1G31812	10
A0A178V3W1 [pp] Q29Q28	A0A178V3W1	Q29Q28	Biogrid	AT4G14420 [pp] AT4G23010	20
A0A178V3W1 [pp] Q84N34	A0A178V3W1	Q84N34	Biogrid	AT4G14420 [pp] AT4G30850	17
A0A178V3W1 [pp] Q8L9S0	A0A178V3W1	Q8L9S0	Biogrid	AT4G14420 [pp] AT1G29060	21
A0A178V3W1 [pp] Q94CG2	A0A178V3W1	Q94CG2	Biogrid	AT4G14420 [pp] AT4G14455	33
A0A178V3W1 [pp] Q9C835	A0A178V3W1	Q9C835	Biogrid	AT4G14420 [pp] AT3G66654	29
A0A178V3W1 [pp] Q9SHI7	A0A178V3W1	Q9SHI7	Biogrid	AT4G14420 [pp] AT1G17280	18
A0A178V3W1 [pp] Q9SZG0	A0A178V3W1	Q9SZG0	Biogrid	AT4G14420 [pp] AT4G37680	-1
A0A178V4A0 [pp] Q9M9V8	A0A178V4A0	Q9M9V8	Biogrid	AT4G14830 [pp] AT1G18890	-9
A0A178V4D3 [pp] Q39057	A0A178V4D3	Q39057	Biogrid	AT4G27310 [pp] AT5G15840	-22
A0A178V7U4 [pp] Q9MAU5	A0A178V7U4	Q9MAU5	Biogrid	AT4G34790 [pp] AT1G04970	0
A0A178V7Y9 [pp] Q9LYQ4	A0A178V7Y9	Q9LYQ4	Biogrid	AT4G25680 [pp] AT5G07110	17
A0A178V7Y9 [pp] Q9SZB2	A0A178V7Y9	Q9SZB2	Biogrid	AT4G25680 [pp] AT4G33350	-2
A0A178V806 [pp] O23320	A0A178V806	O23320	Biogrid	AT4G18950 [pp] AT4G14640	0
A0A178V806 [pp] P0DH95	A0A178V806	P0DH95	Biogrid	AT4G18950 [pp] AT5G37780	4
A0A178V806 [pp] P30187	A0A178V806	P30187	Biogrid	AT4G18950 [pp] AT2G41090	7
A0A178V806 [pp] P59220	A0A178V806	P59220	Biogrid	AT4G18950 [pp] AT3G43810	6
A0A178V806 [pp] Q03509	A0A178V806	Q03509	Biogrid	AT4G18950 [pp] AT5G21274	3
A0A178V806 [pp] Q39027	A0A178V806	Q39027	Biogrid	AT4G18950 [pp] AT2G18170	-9
A0A178V806 [pp] Q9S744	A0A178V806	Q9S744	Biogrid	AT4G18950 [pp] AT3G51920	30
A0A178V8D2 [pp] P0DH95	A0A178V8D2	P0DH95	Biogrid	AT4G16410 [pp] AT5G37780	-24
A0A178V8D2 [pp] P30187	A0A178V8D2	P30187	Biogrid	AT4G16410 [pp] AT2G41090	5
A0A178V8D2 [pp] P59220	A0A178V8D2	P59220	Biogrid	AT4G16410 [pp] AT3G43810	-11
A0A178VEK7 [pp] Q39025	A0A178VEK7	Q39025	Biogrid	AT3G60460 [pp] AT4G11330	0
A0A178VEK7 [pp] Q39026	A0A178VEK7	Q39026	Biogrid	AT3G60460 [pp] AT2G43790	0
A0A178VEK7 [pp] Q8W4J2	A0A178VEK7	Q8W4J2	Biogrid	AT3G60460 [pp] AT5G19010	0
A0A178VFA3 [pp] A1YKT1	A0A178VFA3	A1YKT1	Trigg et al.	AT3G19070 [pp] AT3G18550	0
A0A178VFA3 [pp] F4HVA6	A0A178VFA3	F4HVA6	Trigg et al.	AT3G19070 [pp] AT1G54360	0
A0A178VFA3 [pp] F4I9R1	A0A178VFA3	F4I9R1	Trigg et al.	AT3G19070 [pp] AT1G58110	0
A0A178VFA3 [pp] F4IHN4	A0A178VFA3	F4IHN4	Trigg et al.	AT3G19070 [pp] AT2G27930	0
A0A178VFA3 [pp] O04292	A0A178VFA3	O04292	Trigg et al.	AT3G19070 [pp] AT1G30490	0
A0A178VFA3 [pp] O22152	A0A178VFA3	O22152	Trigg et al.	AT3G19070 [pp] AT2G45190	0
A0A178VFA3 [pp] O64647	A0A178VFA3	O64647	Trigg et al.	AT3G19070 [pp] AT2G45680	0
A0A178VFA3 [pp] O64685	A0A178VFA3	O64685	Trigg et al.	AT3G19070 [pp] AT2G34620	0
A0A178VFA3 [pp] O64687	A0A178VFA3	O64687	Trigg et al.	AT3G19070 [pp] AT2G34600	0
A0A178VFA3 [pp] O64722	A0A178VFA3	O64722	Trigg et al.	AT3G19070 [pp] AT2G02540	0
A0A178VFA3 [pp] O81001	A0A178VFA3	O81001	Trigg et al.	AT3G19070 [pp] AT2G22840	0
A0A178VFA3 [pp] O82277	A0A178VFA3	O82277	Trigg et al.	AT3G19070 [pp] AT2G31070	0
A0A178VFA3 [pp] P46603	A0A178VFA3	P46603	Trigg et al.	AT3G19070 [pp] AT2G22800	0
A0A178VFA3 [pp] P46897	A0A178VFA3	P46897	Trigg et al.	AT3G19070 [pp] AT2G46680	0
A0A178VFA3 [pp] P92953	A0A178VFA3	P92953	Trigg et al.	AT3G19070 [pp] AT2G44910	0
A0A178VFA3 [pp] Q04088	A0A178VFA3	Q04088	Trigg et al.	AT3G19070 [pp] AT2G31370	0
A0A178VFA3 [pp] Q42344	A0A178VFA3	Q42344	Trigg et al.	AT3G19070 [pp] AT2G17560	0
A0A178VFA3 [pp] Q58G01	A0A178VFA3	Q58G01	Trigg et al.	AT3G19070 [pp] AT2G31280	0
A0A178VFA3 [pp] Q58G47	A0A178VFA3	Q58G47	Trigg et al.	AT3G19070 [pp] AT1G48500	0
A0A178VFA3 [pp] Q66GR3	A0A178VFA3	Q66GR3	Trigg et al.	AT3G19070 [pp] AT2G42280	0
A0A178VFA3 [pp] Q7XJU1	A0A178VFA3	Q7XJU1	Trigg et al.	AT3G19070 [pp] AT2G31730	0
A0A178VFA3 [pp] Q8GXN7	A0A178VFA3	Q8GXN7	Trigg et al.	AT3G19070 [pp] AT2G38090	0
A0A178VFA3 [pp] Q8L8A6	A0A178VFA3	Q8L8A6	Trigg et al.	AT3G19070 [pp] AT3G13960	0
A0A178VFA3 [pp] Q8LAT0	A0A178VFA3	Q8LAT0	Trigg et al.	AT3G19070 [pp] AT3G01220	0
A0A178VFA3 [pp] Q8LBW3	A0A178VFA3	Q8LBW3	Trigg et al.	AT3G19070 [pp] AT2G30130	0
A0A178VFA3 [pp] Q8LPR5	A0A178VFA3	Q8LPR5	Trigg et al.	AT3G19070 [pp] AT3G15030	0
A0A178VFA3 [pp] Q8VY64	A0A178VFA3	Q8VY64	Trigg et al.	AT3G19070 [pp] AT2G34720	0
A0A178VFA3 [pp] Q8VYK4	A0A178VFA3	Q8VYK4	Trigg et al.	AT3G19070 [pp] AT2G37060	0
A0A178VFA3 [pp] Q8VYU9	A0A178VFA3	Q8VYU9	Trigg et al.	AT3G19070 [pp] AT2G46735	0
A0A178VFA3 [pp] Q8VZ42	A0A178VFA3	Q8VZ42	Trigg et al.	AT3G19070 [pp] AT2G41835	0
A0A178VFA3 [pp] Q93Y00	A0A178VFA3	Q93Y00	Trigg et al.	AT3G19070 [pp] AT1G03040	0
A0A178VFA3 [pp] Q94JW8	A0A178VFA3	Q94JW8	Trigg et al.	AT3G19070 [pp] AT1G69170	0
A0A178VFA3 [pp] Q94KL5	A0A178VFA3	Q94KL5	Trigg et al.	AT3G19070 [pp] AT2G23760	0
A0A178VFA3 [pp] Q96502	A0A178VFA3	Q96502	Trigg et al.	AT3G19070 [pp] AT3G02380	0
A0A178VFA3 [pp] Q9C518	A0A178VFA3	Q9C518	Trigg et al.	AT3G19070 [pp] AT1G58100	0
A0A178VFA3 [pp] Q9C5G0	A0A178VFA3	Q9C5G0	Trigg et al.	AT3G19070 [pp] AT1G30970	0
A0A178VFA3 [pp] Q9C5X0	A0A178VFA3	Q9C5X0	Trigg et al.	AT3G19070 [pp] AT1G15050	0
A0A178VFA3 [pp] Q9C6V3	A0A178VFA3	Q9C6V3	Trigg et al.	AT3G19070 [pp] AT1G31630	0
A0A178VFA3 [pp] Q9C7T4	A0A178VFA3	Q9C7T4	Trigg et al.	AT3G19070 [pp] AT1G72210	0
A0A178VFA3 [pp] Q9C8Y3	A0A178VFA3	Q9C8Y3	Trigg et al.	AT3G19070 [pp] AT1G66350	0
A0A178VFA3 [pp] Q9C9L2	A0A178VFA3	Q9C9L2	Trigg et al.	AT3G19070 [pp] AT1G69690	0
A0A178VFA3 [pp] Q9FNV8	A0A178VFA3	Q9FNV8	Trigg et al.	AT3G19070 [pp] AT1G66380	0
A0A178VFA3 [pp] Q9FX53	A0A178VFA3	Q9FX53	Trigg et al.	AT3G19070 [pp] AT1G13450	0
A0A178VFA3 [pp] Q9FYG7	A0A178VFA3	Q9FYG7	Trigg et al.	AT3G19070 [pp] AT1G67260	0
A0A178VFA3 [pp] Q9LDT3	A0A178VFA3	Q9LDT3	Trigg et al.	AT3G19070 [pp] AT1G23420	0
A0A178VFA3 [pp] Q9LM46	A0A178VFA3	Q9LM46	Trigg et al.	AT3G19070 [pp] AT1G22130	0
A0A178VFA3 [pp] Q9LN16	A0A178VFA3	Q9LN16	Trigg et al.	AT3G19070 [pp] AT1G17310	0
A0A178VFA3 [pp] Q9LNP6	A0A178VFA3	Q9LNP6	Trigg et al.	AT3G19070 [pp] AT1G17590	0
A0A178VFA3 [pp] Q9LQ08	A0A178VFA3	Q9LQ08	Trigg et al.	AT3G19070 [pp] AT1G62975	0
A0A178VFA3 [pp] Q9LQF0	A0A178VFA3	Q9LQF0	Trigg et al.	AT3G19070 [pp] AT1G35560	0
A0A178VFA3 [pp] Q9LQM7	A0A178VFA3	Q9LQM7	Trigg et al.	AT3G19070 [pp] AT1G32330	0
A0A178VFA3 [pp] Q9LQT8	A0A178VFA3	Q9LQT8	Trigg et al.	AT3G19070 [pp] AT1G14920	0
A0A178VFA3 [pp] Q9LQX5	A0A178VFA3	Q9LQX5	Trigg et al.	AT3G19070 [pp] AT1G26780	0
A0A178VFA3 [pp] Q9LSB2	A0A178VFA3	Q9LSB2	Trigg et al.	AT3G19070 [pp] AT3G18650	0
A0A178VFA3 [pp] Q9LSP6	A0A178VFA3	Q9LSP6	Trigg et al.	AT3G19070 [pp] AT3G17010	0
A0A178VFA3 [pp] Q9LVJ7	A0A178VFA3	Q9LVJ7	Trigg et al.	AT3G19070 [pp] AT3G14020	0
A0A178VFA3 [pp] Q9M8S0	A0A178VFA3	Q9M8S0	Trigg et al.	AT3G19070 [pp] AT3G02790	0
A0A178VFA3 [pp] Q9M9A3	A0A178VFA3	Q9M9A3	Trigg et al.	AT3G19070 [pp] AT1G49010	0
A0A178VFA3 [pp] Q9M9B3	A0A178VFA3	Q9M9B3	Trigg et al.	AT3G19070 [pp] AT1G49130	0
A0A178VFA3 [pp] Q9S7W5	A0A178VFA3	Q9S7W5	Trigg et al.	AT3G19070 [pp] AT3G02150	0
A0A178VFA3 [pp] Q9S7Y1	A0A178VFA3	Q9S7Y1	Trigg et al.	AT3G19070 [pp] AT1G68810	0
A0A178VFA3 [pp] Q9SEZ4	A0A178VFA3	Q9SEZ4	Trigg et al.	AT3G19070 [pp] AT1G69560	0
A0A178VFA3 [pp] Q9SG86	A0A178VFA3	Q9SG86	Trigg et al.	AT3G19070 [pp] AT3G10800	0
A0A178VFA3 [pp] Q9SIB4	A0A178VFA3	Q9SIB4	Trigg et al.	AT3G19070 [pp] AT2G28610	0
A0A178VFA3 [pp] Q9SIV3	A0A178VFA3	Q9SIV3	Trigg et al.	AT3G19070 [pp] AT2G20570	0
A0A178VFA3 [pp] Q9SJ56	A0A178VFA3	Q9SJ56	Trigg et al.	AT3G19070 [pp] AT2G35940	0
A0A178VFA3 [pp] Q9SJN0	A0A178VFA3	Q9SJN0	Trigg et al.	AT3G19070 [pp] AT2G36270	0
A0A178VFA3 [pp] Q9SK91	A0A178VFA3	Q9SK91	Trigg et al.	AT3G19070 [pp] AT1G22490	0
A0A178VFA3 [pp] Q9SR34	A0A178VFA3	Q9SR34	Trigg et al.	AT3G19070 [pp] AT3G09290	0
A0A178VFA3 [pp] Q9XEE6	A0A178VFA3	Q9XEE6	Trigg et al.	AT3G19070 [pp] AT2G40140	0
A0A178VFA3 [pp] Q9ZPW3-2	A0A178VFA3	Q9ZPW3	Trigg et al.	AT3G19070 [pp] AT2G18300	0
A0A178VFA3 [pp] Q9ZV08	A0A178VFA3	Q9ZV08	Trigg et al.	AT3G19070 [pp] AT2G39000	0
A0A178VFA3 [pp] Q9ZWA6	A0A178VFA3	Q9ZWA6	Trigg et al.	AT3G19070 [pp] AT1G03840	0
A0A178VKY5 [pp] Q93Z00	A0A178VKY5	Q93Z00	Biogrid	AT2G30530 [pp] AT3G47620	-6
A0A178VL15 [pp] A9X4U2	A0A178VL15	A9X4U2	Biogrid	AT2G41610 [pp] AT2G43420	0
A0A178VL15 [pp] Q2HIM5	A0A178VL15	Q2HIM5	Biogrid	AT2G41610 [pp] AT5G03345	0
A0A178VL15 [pp] Q84N34	A0A178VL15	Q84N34	Biogrid	AT2G41610 [pp] AT4G30850	0
A0A178VL15 [pp] Q8LAA6	A0A178VL15	Q8LAA6	Biogrid	AT2G41610 [pp] AT4G23400	0
A0A178VL15 [pp] Q944H2	A0A178VL15	Q944H2	Biogrid	AT2G41610 [pp] AT3G21580	0
A0A178VL15 [pp] Q944J0	A0A178VL15	Q944J0	Biogrid	AT2G41610 [pp] AT2G22425	0
A0A178VL15 [pp] Q94CG2	A0A178VL15	Q94CG2	Biogrid	AT2G41610 [pp] AT4G14455	0
A0A178VL15 [pp] Q94F09	A0A178VL15	Q94F09	Biogrid	AT2G41610 [pp] AT1G35620	0
A0A178VL15 [pp] Q9C7D7	A0A178VL15	Q9C7D7	Biogrid	AT2G41610 [pp] AT3G12180	0
A0A178VL15 [pp] Q9C835	A0A178VL15	Q9C835	Biogrid	AT2G41610 [pp] AT3G66654	0
A0A178VL15 [pp] Q9LSP7	A0A178VL15	Q9LSP7	Biogrid	AT2G41610 [pp] AT3G17000	0
A0A178VL15 [pp] Q9LVU1	A0A178VL15	Q9LVU1	Biogrid	AT2G41610 [pp] AT5G47180	0
A0A178VL15 [pp] Q9SA00	A0A178VL15	Q9SA00	Biogrid	AT2G41610 [pp] AT1G34780	0
A0A178VL15 [pp] Q9SHI7	A0A178VL15	Q9SHI7	Biogrid	AT2G41610 [pp] AT1G17280	0
A0A178VL15 [pp] Q9SJP6	A0A178VL15	Q9SJP6	Biogrid	AT2G41610 [pp] AT2G15350	0
A0A178VL15 [pp] Q9STI6	A0A178VL15	Q9STI6	Biogrid	AT2G41610 [pp] AT4G12250	0
A0A178VL15 [pp] Q9SYY4	A0A178VL15	Q9SYY4	Biogrid	AT2G41610 [pp] AT4G36830	0
A0A178VL15 [pp] Q9SZG0	A0A178VL15	Q9SZG0	Biogrid	AT2G41610 [pp] AT4G37680	0
A0A178VL61 [pp] O22900	A0A178VL61	O22900	Biogrid	AT2G22880 [pp] AT2G47260	0
A0A178VL61 [pp] Q8LGD5	A0A178VL61	Q8LGD5	Biogrid	AT2G22880 [pp] AT3G18690	0
A0A178VL61 [pp] Q93WV0	A0A178VL61	Q93WV0	Biogrid	AT2G22880 [pp] AT4G26640	0
A0A178VL61 [pp] Q9FFS3	A0A178VL61	Q9FFS3	Biogrid	AT2G22880 [pp] AT5G41570	0
A0A178VL61 [pp] Q9S763	A0A178VL61	Q9S763	Biogrid	AT2G22880 [pp] AT3G01970	0
A0A178VM13 [pp] O04294	A0A178VM13	O04294	Biogrid	AT2G17350 [pp] AT4G02150	-7
A0A178VM13 [pp] Q9LKJ1	A0A178VM13	Q9LKJ1	Biogrid	AT2G17350 [pp] AT5G65940	19
A0A178VMH7 [pp] A0A178WA62	A0A178VMH7	A0A178WA62	Trigg et al.	AT2G01818 [pp] AT1G54330	0
A0A178VMH7 [pp] Q39237	A0A178VMH7	Q39237	Biogrid	AT2G01818 [pp] AT5G65210	35
A0A178VMH7 [pp] Q5PP65	A0A178VMH7	Q5PP65	Biogrid	AT2G01818 [pp] AT2G35430	1
A0A178VMH7 [pp] Q8GWP0	A0A178VMH7	Q8GWP0	Biogrid	AT2G01818 [pp] AT4G17785	0
A0A178VMH7 [pp] Q8RYC8	A0A178VMH7	Q8RYC8	Trigg et al.	AT2G01818 [pp] AT1G19220	10
A0A178VMH7 [pp] Q93V43	A0A178VMH7	Q93V43	Biogrid	AT2G01818 [pp] AT4G18390	-26
A0A178VMH7 [pp] Q9FMC2	A0A178VMH7	Q9FMC2	Biogrid	AT2G01818 [pp] AT5G38800	0
A0A178VMH7 [pp] Q9LZR0	A0A178VMH7	Q9LZR0	Biogrid	AT2G01818 [pp] AT5G03790	0
A0A178VMH7 [pp] Q9M274	A0A178VMH7	Q9M274	Biogrid	AT2G01818 [pp] AT3G61910	0
A0A178VMU5 [pp] O22287	A0A178VMU5	O22287	Biogrid	AT2G04650 [pp] AT2G39770	9
A0A178VNP6 [pp] Q84N34	A0A178VNP6	Q84N34	Biogrid	AT2G25310 [pp] AT4G30850	-4
A0A178VNP6 [pp] Q8GW19	A0A178VNP6	Q8GW19	Biogrid	AT2G25310 [pp] AT2G36305	25
A0A178VNP6 [pp] Q944H2	A0A178VNP6	Q944H2	Biogrid	AT2G25310 [pp] AT3G21580	-5
A0A178VNP6 [pp] Q94CG2	A0A178VNP6	Q94CG2	Biogrid	AT2G25310 [pp] AT4G14455	19
A0A178VNP6 [pp] Q9C7D7	A0A178VNP6	Q9C7D7	Biogrid	AT2G25310 [pp] AT3G12180	33
A0A178VNP6 [pp] Q9C835	A0A178VNP6	Q9C835	Biogrid	AT2G25310 [pp] AT3G66654	28
A0A178VNP6 [pp] Q9SZG0	A0A178VNP6	Q9SZG0	Biogrid	AT2G25310 [pp] AT4G37680	-1
A0A178VNT7 [pp] Q42560	A0A178VNT7	Q42560	Biogrid	AT2G28680 [pp] AT4G35830	0
A0A178VNT7 [pp] Q9SIB9	A0A178VNT7	Q9SIB9	Biogrid	AT2G28680 [pp] AT2G05710	0
A0A178VP88 [pp] Q9M3B6	A0A178VP88	Q9M3B6	Biogrid	AT2G47710 [pp] AT3G49160	15
A0A178VPA1 [pp] O65421	A0A178VPA1	O65421	Biogrid	AT2G38830 [pp] AT4G21560	8
A0A178VPA1 [pp] Q96331	A0A178VPA1	Q96331	Biogrid	AT2G38830 [pp] AT4G25200	8
A0A178VPJ3 [pp] Q93Z00	A0A178VPJ3	Q93Z00	Biogrid	AT2G33390 [pp] AT3G47620	27
A0A178VPJ3 [pp] Q94F58	A0A178VPJ3	Q94F58	Biogrid	AT2G33390 [pp] AT5G22290	8
A0A178VQ90 [pp] O04326	A0A178VQ90	O04326	Biogrid	AT2G35170 [pp] AT3G16310	11
A0A178VQA2 [pp] F4KGY6	A0A178VQA2	F4KGY6	Biogrid	AT2G44020 [pp] AT5G17300	-8
A0A178VQH0 [pp] Q9SEI4	A0A178VQH0	Q9SEI4	Biogrid	AT2G03430 [pp] AT5G58290	34
A0A178VQN9 [pp] C0LGG8	A0A178VQN9	C0LGG8	Mott et al.	AT2G42290 [pp] AT1G53430	0
A0A178VQN9 [pp] C0LGH2	A0A178VQN9	C0LGH2	Biogrid	AT2G42290 [pp] AT1G56130	0
A0A178VQN9 [pp] C0LGH2-2	A0A178VQN9	C0LGH2	Mott et al.	AT2G42290 [pp] AT1G56130	0
A0A178VQN9 [pp] C0LGI5	A0A178VQN9	C0LGI5	Mott et al.	AT2G42290 [pp] AT1G69990	0
A0A178VQN9 [pp] C0LGL4	A0A178VQN9	C0LGL4	Biogrid	AT2G42290 [pp] AT2G28960	0
A0A178VQN9 [pp] C0LGM1	A0A178VQN9	C0LGM1	Mott et al.	AT2G42290 [pp] AT2G37050	0
A0A178VQN9 [pp] O64483	A0A178VQN9	O64483	Biogrid	AT2G42290 [pp] AT2G19190	0
A0A178VQN9 [pp] O65440	A0A178VQN9	O65440	Biogrid	AT2G42290 [pp] AT4G20270	23
A0A178VQN9 [pp] Q9C7D7	A0A178VQN9	Q9C7D7	Biogrid	AT2G42290 [pp] AT3G12180	4
A0A178VQN9 [pp] Q9M9S4	A0A178VQN9	Q9M9S4	Mott et al.	AT2G42290 [pp] AT1G14390	0
A0A178VQX8 [pp] O24646	A0A178VQX8	O24646	Biogrid	AT2G28710 [pp] AT5G11260	0
A0A178VQX8 [pp] Q9SYG2	A0A178VQX8	Q9SYG2	Trigg et al.	AT2G28710 [pp] AT1G54060	0
A0A178VQX8 [pp] Q9ZPW3-2	A0A178VQX8	Q9ZPW3	Trigg et al.	AT2G28710 [pp] AT2G18300	0
A0A178VQZ0 [pp] Q9M274	A0A178VQZ0	Q9M274	Biogrid	AT2G34620 [pp] AT3G61910	0
A0A178VR18 [pp] Q9FYE5	A0A178VR18	Q9FYE5	Biogrid	AT2G35470 [pp] AT5G04160	2
A0A178VR60 [pp] Q84MB2	A0A178VR60	Q84MB2	Biogrid	AT2G21630 [pp] AT4G32570	0
A0A178VR60 [pp] Q9M081	A0A178VR60	Q9M081	Biogrid	AT2G21630 [pp] AT4G32640	0
A0A178VR60 [pp] Q9M291	A0A178VR60	Q9M291	Biogrid	AT2G21630 [pp] AT3G44340	0
A0A178VR60 [pp] Q9SFU0	A0A178VR60	Q9SFU0	Biogrid	AT2G21630 [pp] AT3G07100	0
A0A178VR74 [pp] O04202	A0A178VR74	O04202	Biogrid	AT2G46290 [pp] AT2G39990	0
A0A178VR74 [pp] O22785	A0A178VR74	O22785	Biogrid	AT2G46290 [pp] AT2G33340	0
A0A178VR74 [pp] P56820	A0A178VR74	P56820	Biogrid	AT2G46290 [pp] AT4G20980	18
A0A178VR74 [pp] Q94BR4	A0A178VR74	Q94BR4	Biogrid	AT2G46290 [pp] AT1G04510	0
A0A178VR74 [pp] Q9C5Z2	A0A178VR74	Q9C5Z2	Biogrid	AT2G46290 [pp] AT1G10840	0
A0A178VR74 [pp] Q9LD55	A0A178VR74	Q9LD55	Biogrid	AT2G46290 [pp] AT4G11420	14
A0A178VR74 [pp] Q9SZA3	A0A178VR74	Q9SZA3	Biogrid	AT2G46290 [pp] AT4G33250	0
A0A178VRA1 [pp] O80345	A0A178VRA1	O80345	Biogrid	AT2G21237 [pp] AT4G28980	0
A0A178VRA1 [pp] Q2HIM5	A0A178VRA1	Q2HIM5	Biogrid	AT2G21237 [pp] AT5G03345	0
A0A178VRA1 [pp] Q39241	A0A178VRA1	Q39241	Biogrid	AT2G21237 [pp] AT1G45145	0
A0A178VRA1 [pp] Q84N34	A0A178VRA1	Q84N34	Biogrid	AT2G21237 [pp] AT4G30850	0
A0A178VRA1 [pp] Q8VYS5	A0A178VRA1	Q8VYS5	Biogrid	AT2G21237 [pp] AT4G25360	0
A0A178VRA1 [pp] Q940H3	A0A178VRA1	Q940H3	Biogrid	AT2G21237 [pp] AT3G54260	0
A0A178VRA1 [pp] Q944J0	A0A178VRA1	Q944J0	Biogrid	AT2G21237 [pp] AT2G22425	0
A0A178VRA1 [pp] Q94CG2	A0A178VRA1	Q94CG2	Biogrid	AT2G21237 [pp] AT4G14455	0
A0A178VRA1 [pp] Q9C7D7	A0A178VRA1	Q9C7D7	Biogrid	AT2G21237 [pp] AT3G12180	0
A0A178VRA1 [pp] Q9C835	A0A178VRA1	Q9C835	Biogrid	AT2G21237 [pp] AT3G66654	0
A0A178VRA1 [pp] Q9FRR1	A0A178VRA1	Q9FRR1	Biogrid	AT2G21237 [pp] AT1G08770	0
A0A178VRA1 [pp] Q9LSP7	A0A178VRA1	Q9LSP7	Biogrid	AT2G21237 [pp] AT3G17000	0
A0A178VRA1 [pp] Q9LUV2	A0A178VRA1	Q9LUV2	Biogrid	AT2G21237 [pp] AT3G17210	0
A0A178VRA1 [pp] Q9LY50	A0A178VRA1	Q9LY50	Biogrid	AT2G21237 [pp] AT3G55950	0
A0A178VRA1 [pp] Q9SHI7	A0A178VRA1	Q9SHI7	Biogrid	AT2G21237 [pp] AT1G17280	0
A0A178VRA1 [pp] Q9SHU5	A0A178VRA1	Q9SHU5	Biogrid	AT2G21237 [pp] AT2G15310	0
A0A178VRA1 [pp] Q9SZG0	A0A178VRA1	Q9SZG0	Biogrid	AT2G21237 [pp] AT4G37680	0
A0A178VRB0 [pp] P27521	A0A178VRB0	P27521	Biogrid	AT2G34420 [pp] AT3G47470	0
A0A178VRB0 [pp] P56777	A0A178VRB0	P56777	Biogrid	AT2G34420 [pp] ATCG00680	0
A0A178VRB0 [pp] P56778	A0A178VRB0	P56778	Biogrid	AT2G34420 [pp] ATCG00280	0
A0A178VRB0 [pp] Q93Z00	A0A178VRB0	Q93Z00	Biogrid	AT2G34420 [pp] AT3G47620	0
A0A178VRB0 [pp] Q9SHE8	A0A178VRB0	Q9SHE8	Biogrid	AT2G34420 [pp] AT1G31330	0
A0A178VRK9 [pp] Q94K07	A0A178VRK9	Q94K07	Biogrid	AT2G45860 [pp] AT5G56950	35
A0A178VRK9 [pp] Q9SZI2	A0A178VRK9	Q9SZI2	Biogrid	AT2G45860 [pp] AT4G26110	34
A0A178VRU9 [pp] O81788	A0A178VRU9	O81788	Biogrid	AT2G28920 [pp] AT4G35550	0
A0A178VRU9 [pp] Q8GWP0	A0A178VRU9	Q8GWP0	Biogrid	AT2G28920 [pp] AT4G17785	0
A0A178VRU9 [pp] Q8RXX9	A0A178VRU9	Q8RXX9	Biogrid	AT2G28920 [pp] AT3G05200	0
A0A178VRU9 [pp] Q9C9G7	A0A178VRU9	Q9C9G7	Trigg et al.	AT2G28920 [pp] AT1G68320	0
A0A178VRV6 [pp] A9X4U2	A0A178VRV6	A9X4U2	Biogrid	AT2G25890 [pp] AT2G43420	0
A0A178VRV6 [pp] P48491	A0A178VRV6	P48491	Biogrid	AT2G25890 [pp] AT3G55440	0
A0A178VRV6 [pp] Q6NMD6	A0A178VRV6	Q6NMD6	Biogrid	AT2G25890 [pp] AT3G59900	0
A0A178VRV6 [pp] Q84JB8	A0A178VRV6	Q84JB8	Biogrid	AT2G25890 [pp] AT1G13770	0
A0A178VRV6 [pp] Q944J0	A0A178VRV6	Q944J0	Biogrid	AT2G25890 [pp] AT2G22425	0
A0A178VRV6 [pp] Q94CG2	A0A178VRV6	Q94CG2	Biogrid	AT2G25890 [pp] AT4G14455	0
A0A178VRV6 [pp] Q9C7D7	A0A178VRV6	Q9C7D7	Biogrid	AT2G25890 [pp] AT3G12180	0
A0A178VRV6 [pp] Q9C835	A0A178VRV6	Q9C835	Biogrid	AT2G25890 [pp] AT3G66654	0
A0A178VRV6 [pp] Q9CAS1	A0A178VRV6	Q9CAS1	Biogrid	AT2G25890 [pp] AT1G69880	0
A0A178VRV6 [pp] Q9FK68	A0A178VRV6	Q9FK68	Biogrid	AT2G25890 [pp] AT5G45750	0
A0A178VRV6 [pp] Q9FRR1	A0A178VRV6	Q9FRR1	Biogrid	AT2G25890 [pp] AT1G08770	0
A0A178VRV6 [pp] Q9LUV2	A0A178VRV6	Q9LUV2	Biogrid	AT2G25890 [pp] AT3G17210	0
A0A178VRV6 [pp] Q9M2Z4	A0A178VRV6	Q9M2Z4	Biogrid	AT2G25890 [pp] AT3G48890	0
A0A178VRV6 [pp] Q9SHI7	A0A178VRV6	Q9SHI7	Biogrid	AT2G25890 [pp] AT1G17280	0
A0A178VRV6 [pp] Q9SK39	A0A178VRV6	Q9SK39	Biogrid	AT2G25890 [pp] AT2G24940	0
A0A178VRV6 [pp] Q9SU67	A0A178VRV6	Q9SU67	Biogrid	AT2G25890 [pp] AT3G48040	0
A0A178VRV6 [pp] Q9SZG0	A0A178VRV6	Q9SZG0	Biogrid	AT2G25890 [pp] AT4G37680	0
A0A178VRV6 [pp] Q9XIF4	A0A178VRV6	Q9XIF4	Biogrid	AT2G25890 [pp] AT1G59730	0
A0A178VRV6 [pp] Q9ZRW8	A0A178VRV6	Q9ZRW8	Biogrid	AT2G25890 [pp] AT1G78380	0
A0A178VS52 [pp] A1YKT1	A0A178VS52	A1YKT1	Biogrid	AT2G04038 [pp] AT3G18550	0
A0A178VS52 [pp] O64647	A0A178VS52	O64647	Biogrid	AT2G04038 [pp] AT2G45680	0
A0A178VS52 [pp] O81788	A0A178VS52	O81788	Biogrid	AT2G04038 [pp] AT4G35550	0
A0A178VS52 [pp] O82277	A0A178VS52	O82277	Biogrid	AT2G04038 [pp] AT2G31070	0
A0A178VS52 [pp] Q0V7X4	A0A178VS52	Q0V7X4	Biogrid	AT2G04038 [pp] AT2G28160	0
A0A178VS52 [pp] Q8L4M6	A0A178VS52	Q8L4M6	Biogrid	AT2G04038 [pp] AT4G34680	0
A0A178VS52 [pp] Q8LDC8	A0A178VS52	Q8LDC8	Biogrid	AT2G04038 [pp] AT3G23240	0
A0A178VS52 [pp] Q8LPR5	A0A178VS52	Q8LPR5	Biogrid	AT2G04038 [pp] AT3G15030	0
A0A178VS52 [pp] Q93Z00	A0A178VS52	Q93Z00	Biogrid	AT2G04038 [pp] AT3G47620	0
A0A178VS52 [pp] Q9FKG2	A0A178VS52	Q9FKG2	Biogrid	AT2G04038 [pp] AT5G61590	0
A0A178VS52 [pp] Q9FMC2	A0A178VS52	Q9FMC2	Biogrid	AT2G04038 [pp] AT5G38800	0
A0A178VS52 [pp] Q9FME3	A0A178VS52	Q9FME3	Biogrid	AT2G04038 [pp] AT5G60970	0
A0A178VS52 [pp] Q9FMS7	A0A178VS52	Q9FMS7	Biogrid	AT2G04038 [pp] AT5G22240	0
A0A178VS52 [pp] Q9M2K8	A0A178VS52	Q9M2K8	Biogrid	AT2G04038 [pp] AT3G57390	0
A0A178VS52 [pp] Q9S7W5	A0A178VS52	Q9S7W5	Biogrid	AT2G04038 [pp] AT3G02150	0
A0A178VS74 [pp] A0A178WA62	A0A178VS74	A0A178WA62	Trigg et al.	AT2G41450 [pp] AT1G54330	0
A0A178VS74 [pp] O81788	A0A178VS74	O81788	Biogrid	AT2G41450 [pp] AT4G35550	0
A0A178VS74 [pp] Q84TK1	A0A178VS74	Q84TK1	Trigg et al.	AT2G41450 [pp] AT2G31220	0
A0A178VS74 [pp] Q9FLM6	A0A178VS74	Q9FLM6	Biogrid	AT2G41450 [pp] AT5G41030	0
A0A178VS74 [pp] Q9SK91	A0A178VS74	Q9SK91	Trigg et al.	AT2G41450 [pp] AT1G22490	0
A0A178VSC3 [pp] P57752	A0A178VSC3	P57752	Biogrid	AT2G29020 [pp] AT1G31812	27
A0A178VSC3 [pp] Q08733	A0A178VSC3	Q08733	Biogrid	AT2G29020 [pp] AT1G01620	17
A0A178VSC3 [pp] Q29Q28	A0A178VSC3	Q29Q28	Biogrid	AT2G29020 [pp] AT4G23010	4
A0A178VSC3 [pp] Q2HIM5	A0A178VSC3	Q2HIM5	Biogrid	AT2G29020 [pp] AT5G03345	70
A0A178VSC3 [pp] Q6DBM8	A0A178VSC3	Q6DBM8	Biogrid	AT2G29020 [pp] AT2G29410	0
A0A178VSC3 [pp] Q6NMD6	A0A178VSC3	Q6NMD6	Biogrid	AT2G29020 [pp] AT3G59900	12
A0A178VSC3 [pp] Q84JB8	A0A178VSC3	Q84JB8	Biogrid	AT2G29020 [pp] AT1G13770	27
A0A178VSC3 [pp] Q8LAA6	A0A178VSC3	Q8LAA6	Biogrid	AT2G29020 [pp] AT4G23400	13
A0A178VSC3 [pp] Q944H2	A0A178VSC3	Q944H2	Biogrid	AT2G29020 [pp] AT3G21580	-16
A0A178VSC3 [pp] Q94CG2	A0A178VSC3	Q94CG2	Biogrid	AT2G29020 [pp] AT4G14455	18
A0A178VSC3 [pp] Q94F09	A0A178VSC3	Q94F09	Biogrid	AT2G29020 [pp] AT1G35620	38
A0A178VSC3 [pp] Q9C6B2	A0A178VSC3	Q9C6B2	Biogrid	AT2G29020 [pp] AT1G47240	3
A0A178VSC3 [pp] Q9C7D7	A0A178VSC3	Q9C7D7	Biogrid	AT2G29020 [pp] AT3G12180	31
A0A178VSC3 [pp] Q9C835	A0A178VSC3	Q9C835	Biogrid	AT2G29020 [pp] AT3G66654	28
A0A178VSC3 [pp] Q9FG00	A0A178VSC3	Q9FG00	Biogrid	AT2G29020 [pp] AT5G06170	0
A0A178VSC3 [pp] Q9LSP7	A0A178VSC3	Q9LSP7	Biogrid	AT2G29020 [pp] AT3G17000	20
A0A178VSC3 [pp] Q9M2Z4	A0A178VSC3	Q9M2Z4	Biogrid	AT2G29020 [pp] AT3G48890	15
A0A178VSC3 [pp] Q9M9S6	A0A178VSC3	Q9M9S6	Biogrid	AT2G29020 [pp] AT1G14360	8
A0A178VSC3 [pp] Q9SFE9	A0A178VSC3	Q9SFE9	Biogrid	AT2G29020 [pp] AT1G21870	0
A0A178VSC3 [pp] Q9SHI7	A0A178VSC3	Q9SHI7	Biogrid	AT2G29020 [pp] AT1G17280	28
A0A178VSC3 [pp] Q9SQT9	A0A178VSC3	Q9SQT9	Biogrid	AT2G29020 [pp] AT3G06360	0
A0A178VSC3 [pp] Q9SZG0	A0A178VSC3	Q9SZG0	Biogrid	AT2G29020 [pp] AT4G37680	-2
A0A178VSC3 [pp] Q9XIF4	A0A178VSC3	Q9XIF4	Biogrid	AT2G29020 [pp] AT1G59730	0
A0A178VSH0 [pp] Q38885	A0A178VSH0	Q38885	Biogrid	AT2G39630 [pp] AT2G18710	3
A0A178VSH0 [pp] Q8LBP4	A0A178VSH0	Q8LBP4	Biogrid	AT2G39630 [pp] AT2G28800	2
A0A178VSR6 [pp] O04326	A0A178VSR6	O04326	Biogrid	AT2G32380 [pp] AT3G16310	5
A0A178VSR6 [pp] Q8VZ95	A0A178VSR6	Q8VZ95	Biogrid	AT2G32380 [pp] AT3G60600	10
A0A178VSR6 [pp] Q8VZW1	A0A178VSR6	Q8VZW1	Biogrid	AT2G32380 [pp] AT4G19030	32
A0A178VSR6 [pp] Q94F58	A0A178VSR6	Q94F58	Biogrid	AT2G32380 [pp] AT5G22290	-25
A0A178VSX5 [pp] P43294	A0A178VSX5	P43294	Biogrid	AT2G46900 [pp] AT4G13020	9
A0A178VSZ5 [pp] O81760	A0A178VSZ5	O81760	Biogrid	AT2G24400 [pp] AT4G33920	0
A0A178VT28 [pp] Q9LDY9	A0A178VT28	Q9LDY9	Biogrid	AT2G34750 [pp] AT3G12930	1
A0A178VTA4 [pp] Q6ID77	A0A178VTA4	Q6ID77	Biogrid	AT2G30880 [pp] AT3G01435	11
A0A178VTA4 [pp] Q84MB2	A0A178VTA4	Q84MB2	Biogrid	AT2G30880 [pp] AT4G32570	-1
A0A178VTA4 [pp] Q93YR9	A0A178VTA4	Q93YR9	Biogrid	AT2G30880 [pp] AT4G30080	28
A0A178VTA4 [pp] Q9LIC6	A0A178VTA4	Q9LIC6	Biogrid	AT2G30880 [pp] AT3G13720	4
A0A178VTA4 [pp] Q9M012	A0A178VTA4	Q9M012	Biogrid	AT2G30880 [pp] AT5G01640	2
A0A178VTA4 [pp] Q9M392	A0A178VTA4	Q9M392	Biogrid	AT2G30880 [pp] AT3G54120	3
A0A178VTA4 [pp] Q9SIY7	A0A178VTA4	Q9SIY7	Biogrid	AT2G30880 [pp] AT2G40380	0
A0A178VTC1 [pp] Q0WLB5	A0A178VTC1	Q0WLB5	Biogrid	AT2G41730 [pp] AT3G08530	-2
A0A178VTC1 [pp] Q93Z00	A0A178VTC1	Q93Z00	Biogrid	AT2G41730 [pp] AT3G47620	-6
A0A178VTC8 [pp] Q5BPT7	A0A178VTC8	Q5BPT7	Trigg et al.	AT2G18850 [pp] AT2G16210	0
A0A178VTC8 [pp] Q9SIT9	A0A178VTC8	Q9SIT9	Trigg et al.	AT2G18850 [pp] AT2G13570	0
A0A178VTI1 [pp] C0LGW2	A0A178VTI1	C0LGW2	Biogrid	AT2G42770 [pp] AT5G59650	2
A0A178VTI1 [pp] P57752	A0A178VTI1	P57752	Biogrid	AT2G42770 [pp] AT1G31812	-4
A0A178VTI1 [pp] Q8L9S0	A0A178VTI1	Q8L9S0	Biogrid	AT2G42770 [pp] AT1G29060	1
A0A178VTI1 [pp] Q8LAA6	A0A178VTI1	Q8LAA6	Biogrid	AT2G42770 [pp] AT4G23400	-1
A0A178VTI1 [pp] Q8VYS5	A0A178VTI1	Q8VYS5	Biogrid	AT2G42770 [pp] AT4G25360	-13
A0A178VTI1 [pp] Q944J0	A0A178VTI1	Q944J0	Biogrid	AT2G42770 [pp] AT2G22425	-7
A0A178VTI1 [pp] Q94CG2	A0A178VTI1	Q94CG2	Biogrid	AT2G42770 [pp] AT4G14455	11
A0A178VTI1 [pp] Q9C7D7	A0A178VTI1	Q9C7D7	Biogrid	AT2G42770 [pp] AT3G12180	15
A0A178VTI1 [pp] Q9C835	A0A178VTI1	Q9C835	Biogrid	AT2G42770 [pp] AT3G66654	-10
A0A178VTI1 [pp] Q9SHI7	A0A178VTI1	Q9SHI7	Biogrid	AT2G42770 [pp] AT1G17280	-7
A0A178VTI1 [pp] Q9SZG0	A0A178VTI1	Q9SZG0	Biogrid	AT2G42770 [pp] AT4G37680	8
A0A178VTQ0 [pp] Q6NNN0	A0A178VTQ0	Q6NNN0	Biogrid	AT2G44360 [pp] AT4G36570	12
A0A178VTQ0 [pp] Q9XGM1	A0A178VTQ0	Q9XGM1	Biogrid	AT2G44360 [pp] AT3G58730	17
A0A178VTR0 [pp] A0A178W1H3	A0A178VTR0	A0A178W1H3	Trigg et al.	AT2G32030 [pp] AT2G32020	0
A0A178VTR0 [pp] Q9LN16	A0A178VTR0	Q9LN16	Trigg et al.	AT2G32030 [pp] AT1G17310	0
A0A178VTR0 [pp] Q9M274	A0A178VTR0	Q9M274	Biogrid	AT2G32030 [pp] AT3G61910	0
A0A178VU27 [pp] F4K5X6	A0A178VU27	F4K5X6	Biogrid	AT2G29660 [pp] AT5G37260	9
A0A178VU27 [pp] Q93V43	A0A178VU27	Q93V43	Biogrid	AT2G29660 [pp] AT4G18390	-2
A0A178VU28 [pp] O23310	A0A178VU28	O23310	Biogrid	AT2G46735 [pp] AT4G14540	28
A0A178VU28 [pp] O49595	A0A178VU28	O49595	Biogrid	AT2G46735 [pp] AT3G51880	3
A0A178VU28 [pp] Q700D0	A0A178VU28	Q700D0	Biogrid	AT2G46735 [pp] AT3G16160	0
A0A178VU28 [pp] Q8GXW1	A0A178VU28	Q8GXW1	Biogrid	AT2G46735 [pp] AT3G03450	21
A0A178VU28 [pp] Q8LPR5	A0A178VU28	Q8LPR5	Biogrid	AT2G46735 [pp] AT3G15030	-1
A0A178VU28 [pp] Q93V43	A0A178VU28	Q93V43	Biogrid	AT2G46735 [pp] AT4G18390	-3
A0A178VU28 [pp] Q93Z00	A0A178VU28	Q93Z00	Biogrid	AT2G46735 [pp] AT3G47620	-9
A0A178VU28 [pp] Q9FGJ3	A0A178VU28	Q9FGJ3	Biogrid	AT2G46735 [pp] AT5G47640	31
A0A178VU28 [pp] Q9S7W5	A0A178VU28	Q9S7W5	Biogrid	AT2G46735 [pp] AT3G02150	26
A0A178VU90 [pp] Q9ZV19	A0A178VU90	Q9ZV19	Biogrid	AT2G36410 [pp] AT2G38860	-9
A0A178VUQ4 [pp] A9X4U2	A0A178VUQ4	A9X4U2	Biogrid	AT2G42390 [pp] AT2G43420	19
A0A178VUQ4 [pp] Q0WML0	A0A178VUQ4	Q0WML0	Biogrid	AT2G42390 [pp] AT5G39040	3
A0A178VUQ4 [pp] Q29Q28	A0A178VUQ4	Q29Q28	Biogrid	AT2G42390 [pp] AT4G23010	20
A0A178VUQ4 [pp] Q84JB8	A0A178VUQ4	Q84JB8	Biogrid	AT2G42390 [pp] AT1G13770	17
A0A178VUQ4 [pp] Q8L9S0	A0A178VUQ4	Q8L9S0	Biogrid	AT2G42390 [pp] AT1G29060	22
A0A178VUQ4 [pp] Q8VYD4	A0A178VUQ4	Q8VYD4	Biogrid	AT2G42390 [pp] AT1G05580	-11
A0A178VUQ4 [pp] Q8VYM2	A0A178VUQ4	Q8VYM2	Biogrid	AT2G42390 [pp] AT5G43350	5
A0A178VUQ4 [pp] Q9C7D7	A0A178VUQ4	Q9C7D7	Biogrid	AT2G42390 [pp] AT3G12180	21
A0A178VUQ4 [pp] Q9C835	A0A178VUQ4	Q9C835	Biogrid	AT2G42390 [pp] AT3G66654	28
A0A178VUQ4 [pp] Q9FK68	A0A178VUQ4	Q9FK68	Biogrid	AT2G42390 [pp] AT5G45750	5
A0A178VUQ4 [pp] Q9FWR4	A0A178VUQ4	Q9FWR4	Biogrid	AT2G42390 [pp] AT1G19570	6
A0A178VUQ4 [pp] Q9LNK1	A0A178VUQ4	Q9LNK1	Biogrid	AT2G42390 [pp] AT1G01200	0
A0A178VUQ4 [pp] Q9LQC8	A0A178VUQ4	Q9LQC8	Biogrid	AT2G42390 [pp] AT1G23490	0
A0A178VUQ4 [pp] Q9LUV2	A0A178VUQ4	Q9LUV2	Biogrid	AT2G42390 [pp] AT3G17210	22
A0A178VUQ4 [pp] Q9SFE9	A0A178VUQ4	Q9SFE9	Biogrid	AT2G42390 [pp] AT1G21870	0
A0A178VUQ4 [pp] Q9SK39	A0A178VUQ4	Q9SK39	Biogrid	AT2G42390 [pp] AT2G24940	19
A0A178VUQ4 [pp] Q9SZG0	A0A178VUQ4	Q9SZG0	Biogrid	AT2G42390 [pp] AT4G37680	4
A0A178VUQ4 [pp] Q9ZR12	A0A178VUQ4	Q9ZR12	Biogrid	AT2G42390 [pp] AT4G03190	10
A0A178VUQ4 [pp] Q9ZRW8	A0A178VUQ4	Q9ZRW8	Biogrid	AT2G42390 [pp] AT1G78380	-8
A0A178VUQ4 [pp] Q9ZW11	A0A178VUQ4	Q9ZW11	Biogrid	AT2G42390 [pp] AT2G29250	0
A0A178VUV0 [pp] O22768	A0A178VUV0	O22768	Biogrid	AT2G24860 [pp] AT4G02590	2
A0A178VUV0 [pp] Q9M2Y9	A0A178VUV0	Q9M2Y9	Biogrid	AT2G24860 [pp] AT3G49690	-9
A0A178VUV0 [pp] Q9S7W5	A0A178VUV0	Q9S7W5	Biogrid	AT2G24860 [pp] AT3G02150	30
A0A178VVW0 [pp] P55852	A0A178VVW0	P55852	Biogrid	AT2G33600 [pp] AT4G26840	6
A0A178VVW0 [pp] Q9FLP5	A0A178VVW0	Q9FLP5	Biogrid	AT2G33600 [pp] AT5G55170	0
A0A178VW87 [pp] O80678	A0A178VW87	O80678	Biogrid	AT2G33410 [pp] AT2G41060	41
A0A178VW87 [pp] Q9LKL2	A0A178VW87	Q9LKL2	Biogrid	AT2G33410 [pp] AT5G61380	6
A0A178VWV9 [pp] O82337	A0A178VWV9	O82337	Biogrid	AT2G16595 [pp] AT2G46330	11
A0A178VWX7 [pp] P23321	A0A178VWX7	P23321	Biogrid	AT2G25625 [pp] AT5G66570	0
A0A178VX12 [pp] Q39021	A0A178VX12	Q39021	Biogrid	AT2G05260 [pp] AT1G10210	0
A0A178VX12 [pp] Q39022	A0A178VX12	Q39022	Biogrid	AT2G05260 [pp] AT1G59580	0
A0A178VX12 [pp] Q39024	A0A178VX12	Q39024	Biogrid	AT2G05260 [pp] AT4G01370	0
A0A178VX12 [pp] Q39025	A0A178VX12	Q39025	Biogrid	AT2G05260 [pp] AT4G11330	2
A0A178VX12 [pp] Q39026	A0A178VX12	Q39026	Biogrid	AT2G05260 [pp] AT2G43790	0
A0A178VX12 [pp] Q39027	A0A178VX12	Q39027	Biogrid	AT2G05260 [pp] AT2G18170	0
A0A178VX12 [pp] Q8W4J2	A0A178VX12	Q8W4J2	Biogrid	AT2G05260 [pp] AT5G19010	0
A0A178VX63 [pp] P35631	A0A178VX63	P35631	Trigg et al.	AT2G47190 [pp] AT1G69120	7
A0A178VX63 [pp] Q2HIW3	A0A178VX63	Q2HIW3	Trigg et al.	AT2G47190 [pp] AT1G76590	24
A0A178VX63 [pp] Q39023	A0A178VX63	Q39023	Biogrid	AT2G47190 [pp] AT3G45640	14
A0A178VX63 [pp] Q39024	A0A178VX63	Q39024	Biogrid	AT2G47190 [pp] AT4G01370	0
A0A178VX63 [pp] Q39025	A0A178VX63	Q39025	Biogrid	AT2G47190 [pp] AT4G11330	18
A0A178VX63 [pp] Q39204	A0A178VX63	Q39204	Biogrid	AT2G47190 [pp] AT1G32640	0
A0A178VX63 [pp] Q8H2D0	A0A178VX63	Q8H2D0	Biogrid	AT2G47190 [pp] AT4G31660	0
A0A178VX63 [pp] Q9C995	A0A178VX63	Q9C995	Trigg et al.	AT2G47190 [pp] AT1G71130	12
A0A178VX63 [pp] Q9M9U8	A0A178VX63	Q9M9U8	Trigg et al.	AT2G47190 [pp] AT1G18780	0
A0A178VX74 [pp] Q6XJG8	A0A178VX74	Q6XJG8	Biogrid	AT2G44070 [pp] AT4G28470	0
A0A178VX74 [pp] Q8GYA6	A0A178VX74	Q8GYA6	Biogrid	AT2G44070 [pp] AT4G19006	0
A0A178VX74 [pp] Q8RWF0	A0A178VX74	Q8RWF0	Biogrid	AT2G44070 [pp] AT5G45620	0
A0A178VX74 [pp] Q9SIV2	A0A178VX74	Q9SIV2	Biogrid	AT2G44070 [pp] AT2G20580	0
A0A178VX82 [pp] O65595	A0A178VX82	O65595	Biogrid	AT2G36580 [pp] AT4G26390	0
A0A178VX82 [pp] Q9LXS6	A0A178VX82	Q9LXS6	Biogrid	AT2G36580 [pp] AT3G58750	0
A0A178VX82 [pp] Q9LXS7	A0A178VX82	Q9LXS7	Biogrid	AT2G36580 [pp] AT3G58740	0
A0A178VX82 [pp] Q9SJH7	A0A178VX82	Q9SJH7	Biogrid	AT2G36580 [pp] AT2G42790	0
A0A178VXG2 [pp] Q94F58	A0A178VXG2	Q94F58	Biogrid	AT2G22510 [pp] AT5G22290	-8
A0A178VXH5 [pp] F4K5X6	A0A178VXH5	F4K5X6	Biogrid	AT2G43220 [pp] AT5G37260	0
A0A178VXH5 [pp] Q3E958	A0A178VXH5	Q3E958	Biogrid	AT2G43220 [pp] AT5G25390	0
A0A178VXH5 [pp] Q8GZA8	A0A178VXH5	Q8GZA8	Biogrid	AT2G43220 [pp] AT4G28190	0
A0A178VXH5 [pp] Q945M9	A0A178VXH5	Q945M9	Biogrid	AT2G43220 [pp] AT3G20910	0
A0A178VXH5 [pp] Q9FNZ5	A0A178VXH5	Q9FNZ5	Altmann et al.	AT2G43220 [pp] AT1G02450	0
A0A178VXH5 [pp] Q9FX36	A0A178VXH5	Q9FX36	Altmann et al.	AT2G43220 [pp] AT1G73410	0
A0A178VXH5 [pp] Q9M274	A0A178VXH5	Q9M274	Biogrid	AT2G43220 [pp] AT3G61910	0
A0A178VXZ1 [pp] O82503	A0A178VXZ1	O82503	Biogrid	AT2G32600 [pp] AT4G11140	3
A0A178VXZ1 [pp] P0DI19	A0A178VXZ1	P0DI19	Biogrid	AT2G32600 [pp] AT2G30000	0
A0A178VXZ1 [pp] P58728	A0A178VXZ1	P58728	Biogrid	AT2G32600 [pp] AT4G14342	0
A0A178VXZ1 [pp] Q8LB54	A0A178VXZ1	Q8LB54	Biogrid	AT2G32600 [pp] AT2G40650	0
A0A178VXZ1 [pp] Q8LFJ6	A0A178VXZ1	Q8LFJ6	Biogrid	AT2G32600 [pp] AT1G11475	0
A0A178VXZ1 [pp] Q8RXF1	A0A178VXZ1	Q8RXF1	Biogrid	AT2G32600 [pp] AT1G14650	0
A0A178VXZ1 [pp] Q9FLP5	A0A178VXZ1	Q9FLP5	Biogrid	AT2G32600 [pp] AT5G55170	0
A0A178VXZ1 [pp] Q9LW64	A0A178VXZ1	Q9LW64	Biogrid	AT2G32600 [pp] AT3G23325	0
A0A178VXZ1 [pp] Q9SYA6	A0A178VXZ1	Q9SYA6	Biogrid	AT2G32600 [pp] AT1G61700	0
A0A178VY90 [pp] O81313	A0A178VY90	O81313	Biogrid	AT2G32840 [pp] AT4G00120	0
A0A178VY90 [pp] P46639	A0A178VY90	P46639	Biogrid	AT2G32840 [pp] AT4G08150	4
A0A178VY90 [pp] Q0WLB5	A0A178VY90	Q0WLB5	Biogrid	AT2G32840 [pp] AT3G08530	18
A0A178VY90 [pp] Q6X7J4	A0A178VY90	Q6X7J4	Biogrid	AT2G32840 [pp] AT2G33880	3
A0A178VY90 [pp] Q8GYX3	A0A178VY90	Q8GYX3	Biogrid	AT2G32840 [pp] AT4G17220	-5
A0A178VY90 [pp] Q8VZ40	A0A178VY90	Q8VZ40	Biogrid	AT2G32840 [pp] AT3G54850	2
A0A178VY90 [pp] Q96331	A0A178VY90	Q96331	Biogrid	AT2G32840 [pp] AT4G25200	0
A0A178VY90 [pp] Q9ATB4	A0A178VY90	Q9ATB4	Biogrid	AT2G32840 [pp] AT4G16420	23
A0A178VY90 [pp] Q9LYL6	A0A178VY90	Q9LYL6	Biogrid	AT2G32840 [pp] AT3G56270	7
A0A178VYI2 [pp] Q96331	A0A178VYI2	Q96331	Biogrid	AT2G34340 [pp] AT4G25200	13
A0A178VYJ2 [pp] Q96321	A0A178VYJ2	Q96321	Biogrid	AT2G42490 [pp] AT3G06720	46
A0A178VYJ2 [pp] Q9FLB1	A0A178VYJ2	Q9FLB1	Biogrid	AT2G42490 [pp] AT5G05440	0
A0A178VYJ2 [pp] Q9LKJ1	A0A178VYJ2	Q9LKJ1	Biogrid	AT2G42490 [pp] AT5G65940	3
A0A178VYP2 [pp] O81788	A0A178VYP2	O81788	Biogrid	AT2G35605 [pp] AT4G35550	10
A0A178VYP6 [pp] O81851	A0A178VYP6	O81851	Biogrid	AT2G38300 [pp] AT4G19700	-3
A0A178VYP6 [pp] Q0WLB5	A0A178VYP6	Q0WLB5	Biogrid	AT2G38300 [pp] AT3G08530	-11
A0A178VYP6 [pp] Q39021	A0A178VYP6	Q39021	Biogrid	AT2G38300 [pp] AT1G10210	0
A0A178VYP6 [pp] Q39022	A0A178VYP6	Q39022	Biogrid	AT2G38300 [pp] AT1G59580	0
A0A178VYP6 [pp] Q39024	A0A178VYP6	Q39024	Biogrid	AT2G38300 [pp] AT4G01370	0
A0A178VYP6 [pp] Q39025	A0A178VYP6	Q39025	Biogrid	AT2G38300 [pp] AT4G11330	9
A0A178VYP6 [pp] Q39027	A0A178VYP6	Q39027	Biogrid	AT2G38300 [pp] AT2G18170	0
A0A178VYP6 [pp] Q39237	A0A178VYP6	Q39237	Biogrid	AT2G38300 [pp] AT5G65210	14
A0A178VYP6 [pp] Q8W4J2	A0A178VYP6	Q8W4J2	Biogrid	AT2G38300 [pp] AT5G19010	0
A0A178VYP6 [pp] Q9FMC2	A0A178VYP6	Q9FMC2	Biogrid	AT2G38300 [pp] AT5G38800	0
A0A178VYU4 [pp] O23141	A0A178VYU4	O23141	Biogrid	AT2G25280 [pp] AT4G34710	-15
A0A178VYU4 [pp] Q8LPQ9	A0A178VYU4	Q8LPQ9	Biogrid	AT2G25280 [pp] AT2G43410	2
A0A178VZ33 [pp] O64816	A0A178VZ33	O64816	Biogrid	AT2G05720 [pp] AT2G23070	0
A0A178VZ33 [pp] O64817	A0A178VZ33	O64817	Biogrid	AT2G05720 [pp] AT2G23080	0
A0A178VZ33 [pp] O80786	A0A178VZ33	O80786	Biogrid	AT2G05720 [pp] AT2G07690	0
A0A178VZ33 [pp] Q08466	A0A178VZ33	Q08466	Biogrid	AT2G05720 [pp] AT3G50000	0
A0A178VZ33 [pp] Q08467	A0A178VZ33	Q08467	Biogrid	AT2G05720 [pp] AT5G67380	0
A0A178VZ33 [pp] Q9CAF6	A0A178VZ33	Q9CAF6	Biogrid	AT2G05720 [pp] AT3G10690	0
A0A178VZ33 [pp] Q9FL33	A0A178VZ33	Q9FL33	Biogrid	AT2G05720 [pp] AT5G46280	0
A0A178VZ81 [pp] Q9FH40	A0A178VZ81	Q9FH40	Biogrid	AT2G28240 [pp] AT5G45600	-7
A0A178VZ81 [pp] Q9SUU7	A0A178VZ81	Q9SUU7	Biogrid	AT2G28240 [pp] AT4G32450	13
A0A178VZA4 [pp] Q8GWP0	A0A178VZA4	Q8GWP0	Biogrid	AT2G38090 [pp] AT4G17785	0
A0A178VZA4 [pp] Q8GXL7	A0A178VZA4	Q8GXL7	Biogrid	AT2G38090 [pp] AT3G21175	1
A0A178VZI4 [pp] O04326	A0A178VZI4	O04326	Biogrid	AT2G31490 [pp] AT3G16310	4
A0A178VZI4 [pp] Q8VZ95	A0A178VZI4	Q8VZ95	Biogrid	AT2G31490 [pp] AT3G60600	5
A0A178VZI4 [pp] Q8VZW1	A0A178VZI4	Q8VZW1	Biogrid	AT2G31490 [pp] AT4G19030	2
A0A178VZK5 [pp] P58728	A0A178VZK5	P58728	Biogrid	AT2G18510 [pp] AT4G14342	0
A0A178VZK5 [pp] Q8LB54	A0A178VZK5	Q8LB54	Biogrid	AT2G18510 [pp] AT2G40650	0
A0A178VZK5 [pp] Q9LW64	A0A178VZK5	Q9LW64	Biogrid	AT2G18510 [pp] AT3G23325	0
A0A178VZK5 [pp] Q9M3B4	A0A178VZK5	Q9M3B4	Biogrid	AT2G18510 [pp] AT3G49180	0
A0A178VZV0 [pp] Q9LVP0	A0A178VZV0	Q9LVP0	Biogrid	AT2G43880 [pp] AT5G63930	19
A0A178VZZ1 [pp] P42644	A0A178VZZ1	P42644	Biogrid	AT2G18876 [pp] AT5G38480	4
A0A178VZZ1 [pp] P48349	A0A178VZZ1	P48349	Biogrid	AT2G18876 [pp] AT5G10450	23
A0A178VZZ1 [pp] Q8L7K9	A0A178VZZ1	Q8L7K9	Biogrid	AT2G18876 [pp] AT4G00570	3
A0A178VZZ1 [pp] Q96300	A0A178VZZ1	Q96300	Biogrid	AT2G18876 [pp] AT3G02520	0
A0A178W020 [pp] O81788	A0A178W020	O81788	Biogrid	AT1G03350 [pp] AT4G35550	0
A0A178W020 [pp] Q39204	A0A178W020	Q39204	Biogrid	AT1G03350 [pp] AT1G32640	0
A0A178W0N2 [pp] Q94JX9	A0A178W0N2	Q94JX9	Biogrid	AT2G42395 [pp] AT3G49470	0
A0A178W0N2 [pp] Q9LHG9	A0A178W0N2	Q9LHG9	Biogrid	AT2G42395 [pp] AT3G12390	0
A0A178W0N2 [pp] Q9SZY1	A0A178W0N2	Q9SZY1	Biogrid	AT2G42395 [pp] AT4G10480	0
A0A178W0T5 [pp] Q96331	A0A178W0T5	Q96331	Biogrid	AT1G31160 [pp] AT4G25200	-4
A0A178W1A9 [pp] Q84MB2	A0A178W1A9	Q84MB2	Biogrid	AT1G01920 [pp] AT4G32570	7
A0A178W1A9 [pp] Q8LAL2	A0A178W1A9	Q8LAL2	Biogrid	AT1G01920 [pp] AT3G16500	4
A0A178W1A9 [pp] Q9LHF0	A0A178W1A9	Q9LHF0	Biogrid	AT1G01920 [pp] AT3G28920	-5
A0A178W1A9 [pp] Q9M128	A0A178W1A9	Q9M128	Biogrid	AT1G01920 [pp] AT4G01460	1
A0A178W1A9 [pp] Q9SNB8	A0A178W1A9	Q9SNB8	Biogrid	AT1G01920 [pp] AT3G46600	-7
A0A178W1H3 [pp] A0A178W5Y4	A0A178W1H3	A0A178W5Y4	Trigg et al.	AT2G32020 [pp] AT1G48150	0
A0A178W1H3 [pp] Q39266	A0A178W1H3	Q39266	Trigg et al.	AT2G32020 [pp] AT1G24625	0
A0A178W1H3 [pp] Q680D9	A0A178W1H3	Q680D9	Biogrid	AT2G32020 [pp] AT5G25475	-1
A0A178W1H3 [pp] Q6R0A6	A0A178W1H3	Q6R0A6	Trigg et al.	AT2G32020 [pp] AT1G79180	0
A0A178W1H3 [pp] Q8L8A5	A0A178W1H3	Q8L8A5	Biogrid	AT2G32020 [pp] AT5G28640	5
A0A178W1H3 [pp] Q8RYC8	A0A178W1H3	Q8RYC8	Trigg et al.	AT2G32020 [pp] AT1G19220	0
A0A178W1H3 [pp] Q8VY64	A0A178W1H3	Q8VY64	Biogrid	AT2G32020 [pp] AT2G34720	-4
A0A178W1H3 [pp] Q9SGQ0	A0A178W1H3	Q9SGQ0	Trigg et al.	AT2G32020 [pp] AT1G28520	0
A0A178W1H3 [pp] Q9SIZ0	A0A178W1H3	Q9SIZ0	Biogrid	AT2G32020 [pp] AT2G40350	0
A0A178W219 [pp] O04326	A0A178W219	O04326	Biogrid	AT1G28250 [pp] AT3G16310	-3
A0A178W219 [pp] P0CB21	A0A178W219	P0CB21	Biogrid	AT1G28250 [pp] AT4G26450	3
A0A178W219 [pp] Q8VZ95	A0A178W219	Q8VZ95	Biogrid	AT1G28250 [pp] AT3G60600	34
A0A178W219 [pp] Q8VZW1	A0A178W219	Q8VZW1	Biogrid	AT1G28250 [pp] AT4G19030	7
A0A178W269 [pp] Q96299	A0A178W269	Q96299	Biogrid	AT1G02610 [pp] AT2G42590	0
A0A178W2G7 [pp] Q8LC03	A0A178W2G7	Q8LC03	Biogrid	AT1G04850 [pp] AT1G69780	15
A0A178W2G7 [pp] Q9FGF8	A0A178W2G7	Q9FGF8	Biogrid	AT1G04850 [pp] AT5G64750	0
A0A178W2G7 [pp] Q9M274	A0A178W2G7	Q9M274	Biogrid	AT1G04850 [pp] AT3G61910	0
A0A178W2T9 [pp] P0CB21	A0A178W2T9	P0CB21	Biogrid	AT1G60010 [pp] AT4G26450	-3
A0A178W2T9 [pp] Q8LG76	A0A178W2T9	Q8LG76	Biogrid	AT1G60010 [pp] AT1G68520	25
A0A178W2T9 [pp] Q9C9A9	A0A178W2T9	Q9C9A9	Biogrid	AT1G60010 [pp] AT1G73870	15
A0A178W2T9 [pp] Q9LIK0	A0A178W2T9	Q9LIK0	Biogrid	AT1G60010 [pp] AT3G22960	10
A0A178W2T9 [pp] Q9SIV3	A0A178W2T9	Q9SIV3	Biogrid	AT1G60010 [pp] AT2G20570	15
A0A178W2W3 [pp] Q84MB2	A0A178W2W3	Q84MB2	Biogrid	AT1G01630 [pp] AT4G32570	0
A0A178W2W3 [pp] Q8RXD6	A0A178W2W3	Q8RXD6	Biogrid	AT1G01630 [pp] AT2G44950	-5
A0A178W2W3 [pp] Q8VZ40	A0A178W2W3	Q8VZ40	Biogrid	AT1G01630 [pp] AT3G54850	-15
A0A178W2W3 [pp] Q9C9X0	A0A178W2W3	Q9C9X0	Biogrid	AT1G01630 [pp] AT1G68060	16
A0A178W2W3 [pp] Q9FGL9	A0A178W2W3	Q9FGL9	Biogrid	AT1G01630 [pp] AT5G53180	0
A0A178W365 [pp] Q8VZW1	A0A178W365	Q8VZW1	Biogrid	AT1G44414 [pp] AT4G19030	0
A0A178W365 [pp] Q94F58	A0A178W365	Q94F58	Biogrid	AT1G44414 [pp] AT5G22290	0
A0A178W3F3 [pp] A9X4U2	A0A178W3F3	A9X4U2	Biogrid	AT1G52155 [pp] AT2G43420	17
A0A178W3F3 [pp] C0LGW2	A0A178W3F3	C0LGW2	Biogrid	AT1G52155 [pp] AT5G59650	-5
A0A178W3F3 [pp] Q8L9S0	A0A178W3F3	Q8L9S0	Biogrid	AT1G52155 [pp] AT1G29060	0
A0A178W3F3 [pp] Q8VYS5	A0A178W3F3	Q8VYS5	Biogrid	AT1G52155 [pp] AT4G25360	11
A0A178W3F3 [pp] Q94CG2	A0A178W3F3	Q94CG2	Biogrid	AT1G52155 [pp] AT4G14455	22
A0A178W3F3 [pp] Q9C7D7	A0A178W3F3	Q9C7D7	Biogrid	AT1G52155 [pp] AT3G12180	35
A0A178W3F3 [pp] Q9C835	A0A178W3F3	Q9C835	Biogrid	AT1G52155 [pp] AT3G66654	12
A0A178W3F3 [pp] Q9SHI7	A0A178W3F3	Q9SHI7	Biogrid	AT1G52155 [pp] AT1G17280	27
A0A178W3F3 [pp] Q9SUS4	A0A178W3F3	Q9SUS4	Biogrid	AT1G52155 [pp] AT4G11370	-3
A0A178W3F3 [pp] Q9ZUH0	A0A178W3F3	Q9ZUH0	Biogrid	AT1G52155 [pp] AT2G24250	4
A0A178W3R8 [pp] F4I1G5	A0A178W3R8	F4I1G5	Biogrid	AT1G27300 [pp] AT1G29390	2
A0A178W3R8 [pp] F4J220	A0A178W3R8	F4J220	Biogrid	AT1G27300 [pp] AT3G50920	-7
A0A178W3R8 [pp] O04921	A0A178W3R8	O04921	Biogrid	AT1G27300 [pp] AT2G30390	-20
A0A178W3R8 [pp] O64503	A0A178W3R8	O64503	Biogrid	AT1G27300 [pp] AT2G02810	-3
A0A178W3R8 [pp] O64862	A0A178W3R8	O64862	Biogrid	AT1G27300 [pp] AT2G44270	17
A0A178W3R8 [pp] O81062	A0A178W3R8	O81062	Biogrid	AT1G27300 [pp] AT2G03120	-5
A0A178W3R8 [pp] O82251	A0A178W3R8	O82251	Biogrid	AT1G27300 [pp] AT2G47840	-6
A0A178W3R8 [pp] O82316	A0A178W3R8	O82316	Biogrid	AT1G27300 [pp] AT2G25810	-12
A0A178W3R8 [pp] P0DH94	A0A178W3R8	P0DH94	Biogrid	AT1G27300 [pp] AT2G16510	0
A0A178W3R8 [pp] P15457	A0A178W3R8	P15457	Biogrid	AT1G27300 [pp] AT4G27140	2
A0A178W3R8 [pp] P26587	A0A178W3R8	P26587	Biogrid	AT1G27300 [pp] AT1G73190	-3
A0A178W3R8 [pp] P27202	A0A178W3R8	P27202	Biogrid	AT1G27300 [pp] AT1G79040	-8
A0A178W3R8 [pp] P38389	A0A178W3R8	P38389	Biogrid	AT1G27300 [pp] AT2G45070	-3
A0A178W3R8 [pp] P47192	A0A178W3R8	P47192	Biogrid	AT1G27300 [pp] AT2G33120	9
A0A178W3R8 [pp] P58684	A0A178W3R8	P58684	Biogrid	AT1G27300 [pp] AT2G39960	7
A0A178W3R8 [pp] P93004	A0A178W3R8	P93004	Biogrid	AT1G27300 [pp] AT4G35100	0
A0A178W3R8 [pp] Q0WUA3	A0A178W3R8	Q0WUA3	Biogrid	AT1G27300 [pp] AT1G60600	-16
A0A178W3R8 [pp] Q38935	A0A178W3R8	Q38935	Biogrid	AT1G27300 [pp] AT3G25220	11
A0A178W3R8 [pp] Q41951	A0A178W3R8	Q41951	Biogrid	AT1G27300 [pp] AT3G16240	-9
A0A178W3R8 [pp] Q41975	A0A178W3R8	Q41975	Biogrid	AT1G27300 [pp] AT4G17340	-10
A0A178W3R8 [pp] Q42328	A0A178W3R8	Q42328	Biogrid	AT1G27300 [pp] AT2G43510	28
A0A178W3R8 [pp] Q42342	A0A178W3R8	Q42342	Biogrid	AT1G27300 [pp] AT5G53560	18
A0A178W3R8 [pp] Q56ZZ7	A0A178W3R8	Q56ZZ7	Biogrid	AT1G27300 [pp] AT5G16150	5
A0A178W3R8 [pp] Q5XF36	A0A178W3R8	Q5XF36	Biogrid	AT1G27300 [pp] AT4G14950	10
A0A178W3R8 [pp] Q8GWT5	A0A178W3R8	Q8GWT5	Biogrid	AT1G27300 [pp] AT1G62880	19
A0A178W3R8 [pp] Q8GX78	A0A178W3R8	Q8GX78	Biogrid	AT1G27300 [pp] AT4G00370	-22
A0A178W3R8 [pp] Q8L586	A0A178W3R8	Q8L586	Biogrid	AT1G27300 [pp] AT4G09580	8
A0A178W3R8 [pp] Q8RXL7	A0A178W3R8	Q8RXL7	Biogrid	AT1G27300 [pp] AT2G44080	22
A0A178W3R8 [pp] Q8VYP5	A0A178W3R8	Q8VYP5	Biogrid	AT1G27300 [pp] AT3G60800	3
A0A178W3R8 [pp] Q8VZU2	A0A178W3R8	Q8VZU2	Biogrid	AT1G27300 [pp] AT5G08080	13
A0A178W3R8 [pp] Q93VG8	A0A178W3R8	Q93VG8	Biogrid	AT1G27300 [pp] AT4G17486	24
A0A178W3R8 [pp] Q93ZQ3	A0A178W3R8	Q93ZQ3	Biogrid	AT1G27300 [pp] AT3G63200	-23
A0A178W3R8 [pp] Q94AP3	A0A178W3R8	Q94AP3	Biogrid	AT1G27300 [pp] AT1G75500	-21
A0A178W3R8 [pp] Q94AX5	A0A178W3R8	Q94AX5	Biogrid	AT1G27300 [pp] AT1G64150	0
A0A178W3R8 [pp] Q94CG2	A0A178W3R8	Q94CG2	Biogrid	AT1G27300 [pp] AT4G14455	10
A0A178W3R8 [pp] Q94CK3	A0A178W3R8	Q94CK3	Biogrid	AT1G27300 [pp] AT5G12390	34
A0A178W3R8 [pp] Q94F58	A0A178W3R8	Q94F58	Biogrid	AT1G27300 [pp] AT5G22290	24
A0A178W3R8 [pp] Q9FFK1	A0A178W3R8	Q9FFK1	Biogrid	AT1G27300 [pp] AT5G05760	20
A0A178W3R8 [pp] Q9FNC9	A0A178W3R8	Q9FNC9	Biogrid	AT1G27300 [pp] AT5G43970	2
A0A178W3R8 [pp] Q9FYE5	A0A178W3R8	Q9FYE5	Biogrid	AT1G27300 [pp] AT5G04160	-36
A0A178W3R8 [pp] Q9LDU6	A0A178W3R8	Q9LDU6	Biogrid	AT1G27300 [pp] AT1G50430	-3
A0A178W3R8 [pp] Q9LF61	A0A178W3R8	Q9LF61	Biogrid	AT1G27300 [pp] AT5G17630	-35
A0A178W3R8 [pp] Q9LJD9	A0A178W3R8	Q9LJD9	Biogrid	AT1G27300 [pp] AT3G13520	5
A0A178W3R8 [pp] Q9LQ32	A0A178W3R8	Q9LQ32	Biogrid	AT1G27300 [pp] AT1G33800	-12
A0A178W3R8 [pp] Q9LSF6	A0A178W3R8	Q9LSF6	Biogrid	AT1G27300 [pp] AT3G25190	-1
A0A178W3R8 [pp] Q9M131	A0A178W3R8	Q9M131	Biogrid	AT1G27300 [pp] AT4G01430	17
A0A178W3R8 [pp] Q9M1J1	A0A178W3R8	Q9M1J1	Biogrid	AT1G27300 [pp] AT3G57090	20
A0A178W3R8 [pp] Q9SEL6	A0A178W3R8	Q9SEL6	Biogrid	AT1G27300 [pp] AT5G39510	16
A0A178W3R8 [pp] Q9SRE4	A0A178W3R8	Q9SRE4	Biogrid	AT1G27300 [pp] AT1G76670	-6
A0A178W3R8 [pp] Q9SUD5	A0A178W3R8	Q9SUD5	Biogrid	AT1G27300 [pp] AT4G28040	22
A0A178W3R8 [pp] Q9SV31	A0A178W3R8	Q9SV31	Biogrid	AT1G27300 [pp] AT3G54820	-11
A0A178W3R8 [pp] Q9SVL6	A0A178W3R8	Q9SVL6	Biogrid	AT1G27300 [pp] AT3G50830	18
A0A178W3R8 [pp] Q9SVU0	A0A178W3R8	Q9SVU0	Biogrid	AT1G27300 [pp] AT4G28720	4
A0A178W3R8 [pp] Q9SVU5	A0A178W3R8	Q9SVU5	Biogrid	AT1G27300 [pp] AT4G28780	-27
A0A178W3R8 [pp] Q9XII1	A0A178W3R8	Q9XII1	Biogrid	AT1G27300 [pp] AT2G16070	7
A0A178W3T1 [pp] Q9SZU7	A0A178W3T1	Q9SZU7	Biogrid	AT1G02816 [pp] AT4G37470	0
A0A178W407 [pp] Q9SNB8	A0A178W407	Q9SNB8	Biogrid	AT1G26220 [pp] AT3G46600	0
A0A178W473 [pp] O22286	A0A178W473	O22286	Biogrid	AT1G52540 [pp] AT2G39760	19
A0A178W486 [pp] P59220	A0A178W486	P59220	Biogrid	AT1G06910 [pp] AT3G43810	1
A0A178W486 [pp] Q39023	A0A178W486	Q39023	Biogrid	AT1G06910 [pp] AT3G45640	-7
A0A178W486 [pp] Q9M1Z5	A0A178W486	Q9M1Z5	Biogrid	AT1G06910 [pp] AT3G59790	0
A0A178W4G9 [pp] Q38902	A0A178W4G9	Q38902	Biogrid	AT1G68220 [pp] AT2G17800	6
A0A178W4G9 [pp] Q39241	A0A178W4G9	Q39241	Biogrid	AT1G68220 [pp] AT1G45145	-5
A0A178W4P3 [pp] O22446	A0A178W4P3	O22446	Biogrid	AT1G75060 [pp] AT4G38130	0
A0A178W4P3 [pp] O64644	A0A178W4P3	O64644	Biogrid	AT1G75060 [pp] AT2G45640	0
A0A178W4P3 [pp] Q8H0W2	A0A178W4P3	Q8H0W2	Biogrid	AT1G75060 [pp] AT3G44680	2
A0A178W4P3 [pp] Q9LFQ3	A0A178W4P3	Q9LFQ3	Biogrid	AT1G75060 [pp] AT5G15020	0
A0A178W4P3 [pp] Q9M2K8	A0A178W4P3	Q9M2K8	Biogrid	AT1G75060 [pp] AT3G57390	-5
A0A178W4S6 [pp] Q940H6	A0A178W4S6	Q940H6	Biogrid	AT1G68070 [pp] AT4G33950	8
A0A178W4S6 [pp] Q9C7D7	A0A178W4S6	Q9C7D7	Biogrid	AT1G68070 [pp] AT3G12180	31
A0A178W4S6 [pp] Q9FG24	A0A178W4S6	Q9FG24	Biogrid	AT1G68070 [pp] AT5G06820	0
A0A178W4U8 [pp] Q9SS37	A0A178W4U8	Q9SS37	Biogrid	AT1G72170 [pp] AT3G10260	8
A0A178W4W9 [pp] Q8LAT0	A0A178W4W9	Q8LAT0	Biogrid	AT1G18710 [pp] AT3G01220	-9
A0A178W4W9 [pp] Q9FE25	A0A178W4W9	Q9FE25	Biogrid	AT1G18710 [pp] AT1G56650	52
A0A178W4W9 [pp] Q9M391	A0A178W4W9	Q9M391	Biogrid	AT1G18710 [pp] AT3G54130	0
A0A178W510 [pp] P33543	A0A178W510	P33543	Biogrid	AT1G07795 [pp] AT3G24660	0
A0A178W515 [pp] O22768	A0A178W515	O22768	Biogrid	AT1G22630 [pp] AT4G02590	-10
A0A178W515 [pp] P46639	A0A178W515	P46639	Biogrid	AT1G22630 [pp] AT4G08150	-5
A0A178W515 [pp] Q9C9L2	A0A178W515	Q9C9L2	Biogrid	AT1G22630 [pp] AT1G69690	1
A0A178W515 [pp] Q9LH42	A0A178W515	Q9LH42	Biogrid	AT1G22630 [pp] AT3G19520	-9
A0A178W515 [pp] Q9STS3	A0A178W515	Q9STS3	Biogrid	AT1G22630 [pp] AT3G48150	-14
A0A178W575 [pp] Q0WLB5	A0A178W575	Q0WLB5	Biogrid	AT1G15385 [pp] AT3G08530	0
A0A178W575 [pp] Q8RXD6	A0A178W575	Q8RXD6	Biogrid	AT1G15385 [pp] AT2G44950	0
A0A178W5E3 [pp] Q39023	A0A178W5E3	Q39023	Biogrid	AT1G04330 [pp] AT3G45640	0
A0A178W5E3 [pp] Q39026	A0A178W5E3	Q39026	Biogrid	AT1G04330 [pp] AT2G43790	0
A0A178W5E3 [pp] Q8LAZ7	A0A178W5E3	Q8LAZ7	Biogrid	AT1G04330 [pp] AT1G22920	0
A0A178W5E3 [pp] Q93Z00	A0A178W5E3	Q93Z00	Biogrid	AT1G04330 [pp] AT3G47620	0
A0A178W5M9 [pp] Q39021	A0A178W5M9	Q39021	Biogrid	AT1G75460 [pp] AT1G10210	0
A0A178W5M9 [pp] Q39023	A0A178W5M9	Q39023	Biogrid	AT1G75460 [pp] AT3G45640	-4
A0A178W5M9 [pp] Q39025	A0A178W5M9	Q39025	Biogrid	AT1G75460 [pp] AT4G11330	10
A0A178W5M9 [pp] Q39026	A0A178W5M9	Q39026	Biogrid	AT1G75460 [pp] AT2G43790	0
A0A178W5M9 [pp] Q9M1Z5	A0A178W5M9	Q9M1Z5	Biogrid	AT1G75460 [pp] AT3G59790	0
A0A178W5T7 [pp] O04834	A0A178W5T7	O04834	Biogrid	AT1G14340 [pp] AT4G02080	35
A0A178W5T7 [pp] O24653	A0A178W5T7	O24653	Biogrid	AT1G14340 [pp] AT3G59920	6
A0A178W5T7 [pp] O82243	A0A178W5T7	O82243	Biogrid	AT1G14340 [pp] AT2G47750	-11
A0A178W5T7 [pp] P31582	A0A178W5T7	P31582	Biogrid	AT1G14340 [pp] AT5G45130	24
A0A178W5T7 [pp] Q01474	A0A178W5T7	Q01474	Biogrid	AT1G14340 [pp] AT1G56330	-6
A0A178W5T7 [pp] Q8H124	A0A178W5T7	Q8H124	Biogrid	AT1G14340 [pp] AT2G34460	2
A0A178W5T7 [pp] Q9FI70	A0A178W5T7	Q9FI70	Biogrid	AT1G14340 [pp] AT5G49000	6
A0A178W5T7 [pp] Q9FJH0	A0A178W5T7	Q9FJH0	Biogrid	AT1G14340 [pp] AT5G60860	-4
A0A178W5T7 [pp] Q9LVC8	A0A178W5T7	Q9LVC8	Biogrid	AT1G14340 [pp] AT5G57300	15
A0A178W5T7 [pp] Q9M1J1	A0A178W5T7	Q9M1J1	Biogrid	AT1G14340 [pp] AT3G57090	21
A0A178W5T7 [pp] Q9ZRE2	A0A178W5T7	Q9ZRE2	Biogrid	AT1G14340 [pp] AT3G11730	20
A0A178W5W0 [pp] A6QRA1	A0A178W5W0	A6QRA1	Biogrid	AT1G60620 [pp] AT4G14660	0
A0A178W5W0 [pp] F4J8D3	A0A178W5W0	F4J8D3	Biogrid	AT1G60620 [pp] AT3G01780	0
A0A178W5W0 [pp] O81097	A0A178W5W0	O81097	Biogrid	AT1G60620 [pp] AT1G54250	0
A0A178W5W0 [pp] P38420	A0A178W5W0	P38420	Biogrid	AT1G60620 [pp] AT4G21710	0
A0A178W5W0 [pp] P58728	A0A178W5W0	P58728	Biogrid	AT1G60620 [pp] AT4G14342	0
A0A178W5W0 [pp] Q38859	A0A178W5W0	Q38859	Biogrid	AT1G60620 [pp] AT3G52090	0
A0A178W5W0 [pp] Q39211	A0A178W5W0	Q39211	Biogrid	AT1G60620 [pp] AT2G15430	0
A0A178W5W0 [pp] Q39212	A0A178W5W0	Q39212	Biogrid	AT1G60620 [pp] AT2G15400	0
A0A178W5W0 [pp] Q6NLH0	A0A178W5W0	Q6NLH0	Biogrid	AT1G60620 [pp] AT3G16980	0
A0A178W5W0 [pp] Q6XJG8	A0A178W5W0	Q6XJG8	Biogrid	AT1G60620 [pp] AT4G28470	0
A0A178W5W0 [pp] Q84JG2	A0A178W5W0	Q84JG2	Biogrid	AT1G60620 [pp] AT2G33610	0
A0A178W5W0 [pp] Q8L5V0	A0A178W5W0	Q8L5V0	Biogrid	AT1G60620 [pp] AT4G16265	0
A0A178W5W0 [pp] Q8LFJ6	A0A178W5W0	Q8LFJ6	Biogrid	AT1G60620 [pp] AT1G11475	0
A0A178W5W0 [pp] Q93ZM7	A0A178W5W0	Q93ZM7	Biogrid	AT1G60620 [pp] AT3G13860	0
A0A178W5W0 [pp] Q94AH9	A0A178W5W0	Q94AH9	Biogrid	AT1G60620 [pp] AT4G25630	0
A0A178W5W0 [pp] Q9FEF8	A0A178W5W0	Q9FEF8	Biogrid	AT1G60620 [pp] AT5G52470	0
A0A178W5W0 [pp] Q9FHB3	A0A178W5W0	Q9FHB3	Biogrid	AT1G60620 [pp] AT5G52490	0
A0A178W5W0 [pp] Q9LW64	A0A178W5W0	Q9LW64	Biogrid	AT1G60620 [pp] AT3G23325	0
A0A178W5W0 [pp] Q9M1A8	A0A178W5W0	Q9M1A8	Biogrid	AT1G60620 [pp] AT3G59600	0
A0A178W5W0 [pp] Q9S775	A0A178W5W0	Q9S775	Biogrid	AT1G60620 [pp] AT2G25170	0
A0A178W5W0 [pp] Q9SIV2	A0A178W5W0	Q9SIV2	Biogrid	AT1G60620 [pp] AT2G20580	0
A0A178W5W0 [pp] Q9SYA6	A0A178W5W0	Q9SYA6	Biogrid	AT1G60620 [pp] AT1G61700	0
A0A178W5W0 [pp] Q9SYH2	A0A178W5W0	Q9SYH2	Biogrid	AT1G60620 [pp] AT1G54140	0
A0A178W5Y2 [pp] P93007	A0A178W5Y2	P93007	Biogrid	AT1G79220 [pp] AT2G33710	-4
A0A178W5Y2 [pp] Q8H0W3	A0A178W5Y2	Q8H0W3	Biogrid	AT1G79220 [pp] AT5G52660	0
A0A178W5Y2 [pp] Q93VJ4	A0A178W5Y2	Q93VJ4	Biogrid	AT1G79220 [pp] AT4G36540	5
A0A178W5Y4 [pp] O04351	A0A178W5Y4	O04351	Biogrid	AT1G48150 [pp] AT2G30400	0
A0A178W5Y4 [pp] O49550	A0A178W5Y4	O49550	Biogrid	AT1G48150 [pp] AT4G21080	0
A0A178W5Y4 [pp] O49663	A0A178W5Y4	O49663	Biogrid	AT1G48150 [pp] AT4G22820	0
A0A178W5Y4 [pp] O49782	A0A178W5Y4	O49782	Trigg et al.	AT1G48150 [pp] AT1G18570	0
A0A178W5Y4 [pp] O64702	A0A178W5Y4	O64702	Biogrid	AT1G48150 [pp] AT2G34450	0
A0A178W5Y4 [pp] O82248	A0A178W5Y4	O82248	Biogrid	AT1G48150 [pp] AT2G47810	0
A0A178W5Y4 [pp] O82307	A0A178W5Y4	O82307	Biogrid	AT1G48150 [pp] AT2G25900	0
A0A178W5Y4 [pp] O82503	A0A178W5Y4	O82503	Biogrid	AT1G48150 [pp] AT4G11140	0
A0A178W5Y4 [pp] O82794	A0A178W5Y4	O82794	Biogrid	AT1G48150 [pp] AT4G24540	0
A0A178W5Y4 [pp] P17839	A0A178W5Y4	P17839	Biogrid	AT1G48150 [pp] AT4G18960	0
A0A178W5Y4 [pp] P29381	A0A178W5Y4	P29381	Biogrid	AT1G48150 [pp] AT3G58780	0
A0A178W5Y4 [pp] P29383	A0A178W5Y4	P29383	Biogrid	AT1G48150 [pp] AT2G03710	0
A0A178W5Y4 [pp] P29384	A0A178W5Y4	P29384	Biogrid	AT1G48150 [pp] AT3G02310	0
A0A178W5Y4 [pp] P29385	A0A178W5Y4	P29385	Biogrid	AT1G48150 [pp] AT2G42830	0
A0A178W5Y4 [pp] P29386	A0A178W5Y4	P29386	Biogrid	AT1G48150 [pp] AT2G45650	0
A0A178W5Y4 [pp] P35631	A0A178W5Y4	P35631	Biogrid	AT1G48150 [pp] AT1G69120	0
A0A178W5Y4 [pp] P42775	A0A178W5Y4	P42775	Biogrid	AT1G48150 [pp] AT4G01120	0
A0A178W5Y4 [pp] P59220	A0A178W5Y4	P59220	Biogrid	AT1G48150 [pp] AT3G43810	0
A0A178W5Y4 [pp] P59469	A0A178W5Y4	P59469	Biogrid	AT1G48150 [pp] AT5G15060	0
A0A178W5Y4 [pp] P68350	A0A178W5Y4	P68350	Trigg et al.	AT1G48150 [pp] AT1G29160	0
A0A178W5Y4 [pp] P82280	A0A178W5Y4	P82280	Biogrid	AT1G48150 [pp] AT1G68840	0
A0A178W5Y4 [pp] P92953	A0A178W5Y4	P92953	Biogrid	AT1G48150 [pp] AT2G44910	0
A0A178W5Y4 [pp] P93751	A0A178W5Y4	P93751	Biogrid	AT1G48150 [pp] AT2G41940	0
A0A178W5Y4 [pp] P93830	A0A178W5Y4	P93830	Trigg et al.	AT1G48150 [pp] AT1G04250	0
A0A178W5Y4 [pp] Q04996	A0A178W5Y4	Q04996	Biogrid	AT1G48150 [pp] AT3G19510	0
A0A178W5Y4 [pp] Q0WNR6	A0A178W5Y4	Q0WNR6	Biogrid	AT1G48150 [pp] AT1G76510	0
A0A178W5Y4 [pp] Q1ECF5	A0A178W5Y4	Q1ECF5	Trigg et al.	AT1G48150 [pp] AT1G01780	0
A0A178W5Y4 [pp] Q1PDT6	A0A178W5Y4	Q1PDT6	Biogrid	AT1G48150 [pp] AT5G25470	0
A0A178W5Y4 [pp] Q38836	A0A178W5Y4	Q38836	Biogrid	AT1G48150 [pp] AT4G09960	0
A0A178W5Y4 [pp] Q38837	A0A178W5Y4	Q38837	Biogrid	AT1G48150 [pp] AT3G61120	0
A0A178W5Y4 [pp] Q38840	A0A178W5Y4	Q38840	Biogrid	AT1G48150 [pp] AT2G22630	0
A0A178W5Y4 [pp] Q38841	A0A178W5Y4	Q38841	Biogrid	AT1G48150 [pp] AT1G71692	0
A0A178W5Y4 [pp] Q38847	A0A178W5Y4	Q38847	Biogrid	AT1G48150 [pp] AT5G13790	0
A0A178W5Y4 [pp] Q38896	A0A178W5Y4	Q38896	Biogrid	AT1G48150 [pp] AT2G21060	0
A0A178W5Y4 [pp] Q39081	A0A178W5Y4	Q39081	Biogrid	AT1G48150 [pp] AT1G26310	0
A0A178W5Y4 [pp] Q39261	A0A178W5Y4	Q39261	Biogrid	AT1G48150 [pp] AT5G57520	0
A0A178W5Y4 [pp] Q39264	A0A178W5Y4	Q39264	Trigg et al.	AT1G48150 [pp] AT1G10480	0
A0A178W5Y4 [pp] Q39266	A0A178W5Y4	Q39266	Trigg et al.	AT1G48150 [pp] AT1G24625	0
A0A178W5Y4 [pp] Q3E958	A0A178W5Y4	Q3E958	Biogrid	AT1G48150 [pp] AT5G25390	0
A0A178W5Y4 [pp] Q3EAF9	A0A178W5Y4	Q3EAF9	Biogrid	AT1G48150 [pp] AT3G62260	0
A0A178W5Y4 [pp] Q5BPT7	A0A178W5Y4	Q5BPT7	Biogrid	AT1G48150 [pp] AT2G16210	0
A0A178W5Y4 [pp] Q5XVH0	A0A178W5Y4	Q5XVH0	Biogrid	AT1G48150 [pp] AT1G68240	0
A0A178W5Y4 [pp] Q683D7	A0A178W5Y4	Q683D7	Biogrid	AT1G48150 [pp] AT5G65080	0
A0A178W5Y4 [pp] Q6R0C4	A0A178W5Y4	Q6R0C4	Trigg et al.	AT1G48150 [pp] AT1G17950	0
A0A178W5Y4 [pp] Q7G8V2	A0A178W5Y4	Q7G8V2	Biogrid	AT1G48150 [pp] AT1G74890	0
A0A178W5Y4 [pp] Q7X9H1	A0A178W5Y4	Q7X9H1	Trigg et al.	AT1G48150 [pp] AT1G22590	0
A0A178W5Y4 [pp] Q7XHI9	A0A178W5Y4	Q7XHI9	Biogrid	AT1G48150 [pp] AT2G14760	0
A0A178W5Y4 [pp] Q7XJK5	A0A178W5Y4	Q7XJK5	Biogrid	AT1G48150 [pp] AT5G27960	0
A0A178W5Y4 [pp] Q84R27	A0A178W5Y4	Q84R27	Biogrid	AT1G48150 [pp] AT3G18960	0
A0A178W5Y4 [pp] Q84TK1	A0A178W5Y4	Q84TK1	Biogrid	AT1G48150 [pp] AT2G31220	0
A0A178W5Y4 [pp] Q8GW46	A0A178W5Y4	Q8GW46	Biogrid	AT1G48150 [pp] AT2G26580	0
A0A178W5Y4 [pp] Q8L7T6	A0A178W5Y4	Q8L7T6	Biogrid	AT1G48150 [pp] AT2G38950	0
A0A178W5Y4 [pp] Q8L8A7	A0A178W5Y4	Q8L8A7	Biogrid	AT1G48150 [pp] AT3G52910	0
A0A178W5Y4 [pp] Q8L999	A0A178W5Y4	Q8L999	Biogrid	AT1G48150 [pp] AT5G42520	0
A0A178W5Y4 [pp] Q8LA53	A0A178W5Y4	Q8LA53	Biogrid	AT1G48150 [pp] AT5G35330	0
A0A178W5Y4 [pp] Q8LAL2	A0A178W5Y4	Q8LAL2	Biogrid	AT1G48150 [pp] AT3G16500	0
A0A178W5Y4 [pp] Q8LBW3	A0A178W5Y4	Q8LBW3	Biogrid	AT1G48150 [pp] AT2G30130	0
A0A178W5Y4 [pp] Q8RYD9	A0A178W5Y4	Q8RYD9	Biogrid	AT1G48150 [pp] AT5G23260	0
A0A178W5Y4 [pp] Q8VYF7	A0A178W5Y4	Q8VYF7	Biogrid	AT1G48150 [pp] AT1G71260	0
A0A178W5Y4 [pp] Q93V43	A0A178W5Y4	Q93V43	Biogrid	AT1G48150 [pp] AT4G18390	0
A0A178W5Y4 [pp] Q93V70	A0A178W5Y4	Q93V70	Trigg et al.	AT1G48150 [pp] AT1G21000	0
A0A178W5Y4 [pp] Q93W88	A0A178W5Y4	Q93W88	Biogrid	AT1G48150 [pp] AT5G50915	0
A0A178W5Y4 [pp] Q941I2	A0A178W5Y4	Q941I2	Biogrid	AT1G48150 [pp] AT4G17695	0
A0A178W5Y4 [pp] Q94AD9	A0A178W5Y4	Q94AD9	Trigg et al.	AT1G48150 [pp] AT1G04990	0
A0A178W5Y4 [pp] Q9AT76	A0A178W5Y4	Q9AT76	Biogrid	AT1G48150 [pp] AT1G77080	0
A0A178W5Y4 [pp] Q9C6P5	A0A178W5Y4	Q9C6P5	Biogrid	AT1G48150 [pp] AT1G50680	0
A0A178W5Y4 [pp] Q9C9A9	A0A178W5Y4	Q9C9A9	Biogrid	AT1G48150 [pp] AT1G73870	0
A0A178W5Y4 [pp] Q9C9F0	A0A178W5Y4	Q9C9F0	Biogrid	AT1G48150 [pp] AT1G68150	0
A0A178W5Y4 [pp] Q9CAR0	A0A178W5Y4	Q9CAR0	Trigg et al.	AT1G48150 [pp] AT1G77450	0
A0A178W5Y4 [pp] Q9FHZ1	A0A178W5Y4	Q9FHZ1	Biogrid	AT1G48150 [pp] AT5G41920	0
A0A178W5Y4 [pp] Q9FIW9	A0A178W5Y4	Q9FIW9	Biogrid	AT1G48150 [pp] AT5G39760	0
A0A178W5Y4 [pp] Q9FJ10	A0A178W5Y4	Q9FJ10	Biogrid	AT1G48150 [pp] AT5G49300	0
A0A178W5Y4 [pp] Q9FJA2	A0A178W5Y4	Q9FJA2	Biogrid	AT1G48150 [pp] AT5G35550	0
A0A178W5Y4 [pp] Q9FKH1	A0A178W5Y4	Q9FKH1	Biogrid	AT1G48150 [pp] AT5G35770	0
A0A178W5Y4 [pp] Q9FL03	A0A178W5Y4	Q9FL03	Biogrid	AT1G48150 [pp] AT5G66770	0
A0A178W5Y4 [pp] Q9FMR3	A0A178W5Y4	Q9FMR3	Biogrid	AT1G48150 [pp] AT5G22380	0
A0A178W5Y4 [pp] Q9FNZ1	A0A178W5Y4	Q9FNZ1	Biogrid	AT1G48150 [pp] AT5G51980	0
A0A178W5Y4 [pp] Q9FPR6	A0A178W5Y4	Q9FPR6	Biogrid	AT1G48150 [pp] AT3G56380	0
A0A178W5Y4 [pp] Q9FRI0	A0A178W5Y4	Q9FRI0	Trigg et al.	AT1G48150 [pp] AT1G25310	0
A0A178W5Y4 [pp] Q9FYA2	A0A178W5Y4	Q9FYA2	Biogrid	AT1G48150 [pp] AT5G13080	0
A0A178W5Y4 [pp] Q9LJX1	A0A178W5Y4	Q9LJX1	Biogrid	AT1G48150 [pp] AT3G28857	0
A0A178W5Y4 [pp] Q9LNF4	A0A178W5Y4	Q9LNF4	Trigg et al.	AT1G48150 [pp] AT1G48040	0
A0A178W5Y4 [pp] Q9LPR8	A0A178W5Y4	Q9LPR8	Biogrid	AT1G48150 [pp] AT1G50420	0
A0A178W5Y4 [pp] Q9LQ08	A0A178W5Y4	Q9LQ08	Biogrid	AT1G48150 [pp] AT1G62975	0
A0A178W5Y4 [pp] Q9LRH6	A0A178W5Y4	Q9LRH6	Biogrid	AT1G48150 [pp] AT4G24470	0
A0A178W5Y4 [pp] Q9LTJ1	A0A178W5Y4	Q9LTJ1	Biogrid	AT1G48150 [pp] AT5G59380	0
A0A178W5Y4 [pp] Q9LTT3	A0A178W5Y4	Q9LTT3	Biogrid	AT1G48150 [pp] AT3G13350	0
A0A178W5Y4 [pp] Q9LV63	A0A178W5Y4	Q9LV63	Biogrid	AT1G48150 [pp] AT5G48510	0
A0A178W5Y4 [pp] Q9LZR0	A0A178W5Y4	Q9LZR0	Biogrid	AT1G48150 [pp] AT5G03790	0
A0A178W5Y4 [pp] Q9M128	A0A178W5Y4	Q9M128	Biogrid	AT1G48150 [pp] AT4G01460	0
A0A178W5Y4 [pp] Q9M157	A0A178W5Y4	Q9M157	Biogrid	AT1G48150 [pp] AT4G01060	0
A0A178W5Y4 [pp] Q9M1U4	A0A178W5Y4	Q9M1U4	Biogrid	AT1G48150 [pp] AT3G45150	0
A0A178W5Y4 [pp] Q9M1Z5	A0A178W5Y4	Q9M1Z5	Biogrid	AT1G48150 [pp] AT3G59790	0
A0A178W5Y4 [pp] Q9M274	A0A178W5Y4	Q9M274	Biogrid	AT1G48150 [pp] AT3G61910	0
A0A178W5Y4 [pp] Q9M2K4	A0A178W5Y4	Q9M2K4	Biogrid	AT1G48150 [pp] AT3G58120	0
A0A178W5Y4 [pp] Q9M2S6	A0A178W5Y4	Q9M2S6	Biogrid	AT1G48150 [pp] AT3G55530	0
A0A178W5Y4 [pp] Q9M622	A0A178W5Y4	Q9M622	Biogrid	AT1G48150 [pp] AT5G66160	0
A0A178W5Y4 [pp] Q9M9U8	A0A178W5Y4	Q9M9U8	Trigg et al.	AT1G48150 [pp] AT1G18780	0
A0A178W5Y4 [pp] Q9MAL9	A0A178W5Y4	Q9MAL9	Trigg et al.	AT1G48150 [pp] AT1G01160	0
A0A178W5Y4 [pp] Q9S7A9	A0A178W5Y4	Q9S7A9	Biogrid	AT1G48150 [pp] AT1G53160	0
A0A178W5Y4 [pp] Q9SB92	A0A178W5Y4	Q9SB92	Biogrid	AT1G48150 [pp] AT2G17950	0
A0A178W5Y4 [pp] Q9SCM4	A0A178W5Y4	Q9SCM4	Biogrid	AT1G48150 [pp] AT3G57480	0
A0A178W5Y4 [pp] Q9SGD1	A0A178W5Y4	Q9SGD1	Trigg et al.	AT1G48150 [pp] AT1G08290	0
A0A178W5Y4 [pp] Q9SIZ0	A0A178W5Y4	Q9SIZ0	Biogrid	AT1G48150 [pp] AT2G40350	0
A0A178W5Y4 [pp] Q9SJ29	A0A178W5Y4	Q9SJ29	Biogrid	AT1G48150 [pp] AT2G05330	0
A0A178W5Y4 [pp] Q9SJ56	A0A178W5Y4	Q9SJ56	Biogrid	AT1G48150 [pp] AT2G35940	0
A0A178W5Y4 [pp] Q9SJT8	A0A178W5Y4	Q9SJT8	Biogrid	AT1G48150 [pp] AT2G21400	0
A0A178W5Y4 [pp] Q9SNB8	A0A178W5Y4	Q9SNB8	Biogrid	AT1G48150 [pp] AT3G46600	0
A0A178W5Y4 [pp] Q9SR34	A0A178W5Y4	Q9SR34	Biogrid	AT1G48150 [pp] AT3G09290	0
A0A178W5Y4 [pp] Q9SVX5	A0A178W5Y4	Q9SVX5	Biogrid	AT1G48150 [pp] AT3G57600	0
A0A178W5Y4 [pp] Q9SZI6	A0A178W5Y4	Q9SZI6	Biogrid	AT1G48150 [pp] AT4G26150	0
A0A178W5Y4 [pp] Q9XFM0	A0A178W5Y4	Q9XFM0	Biogrid	AT1G48150 [pp] AT5G25890	0
A0A178W5Y4 [pp] Q9XI84	A0A178W5Y4	Q9XI84	Trigg et al.	AT1G48150 [pp] AT1G14030	0
A0A178W5Y4 [pp] Q9XIJ1	A0A178W5Y4	Q9XIJ1	Trigg et al.	AT1G48150 [pp] AT1G10586	0
A0A178W5Y4 [pp] Q9ZNU9	A0A178W5Y4	Q9ZNU9	Biogrid	AT1G48150 [pp] AT2G27580	0
A0A178W5Y4 [pp] Q9ZNX9	A0A178W5Y4	Q9ZNX9	Biogrid	AT1G48150 [pp] AT5G24120	0
A0A178W5Y4 [pp] Q9ZUB5	A0A178W5Y4	Q9ZUB5	Trigg et al.	AT1G48150 [pp] AT1G23810	0
A0A178W5Y4 [pp] Q9ZV51	A0A178W5Y4	Q9ZV51	Biogrid	AT1G48150 [pp] AT2G18670	0
A0A178W5Y4 [pp] Q9ZWS9	A0A178W5Y4	Q9ZWS9	Biogrid	AT1G48150 [pp] AT1G59940	0
A0A178W616 [pp] P55852	A0A178W616	P55852	Biogrid	AT1G10350 [pp] AT4G26840	11
A0A178W666 [pp] C0LGW2	A0A178W666	C0LGW2	Biogrid	AT1G80890 [pp] AT5G59650	-6
A0A178W666 [pp] P57752	A0A178W666	P57752	Biogrid	AT1G80890 [pp] AT1G31812	14
A0A178W666 [pp] Q6TBX7	A0A178W666	Q6TBX7	Biogrid	AT1G80890 [pp] AT3G53130	-11
A0A178W666 [pp] Q84N34	A0A178W666	Q84N34	Biogrid	AT1G80890 [pp] AT4G30850	-5
A0A178W666 [pp] Q8H129	A0A178W666	Q8H129	Biogrid	AT1G80890 [pp] AT1G14700	-7
A0A178W666 [pp] Q8L8T2	A0A178W666	Q8L8T2	Biogrid	AT1G80890 [pp] AT5G63030	17
A0A178W666 [pp] Q944J0	A0A178W666	Q944J0	Biogrid	AT1G80890 [pp] AT2G22425	21
A0A178W666 [pp] Q9C7D7	A0A178W666	Q9C7D7	Biogrid	AT1G80890 [pp] AT3G12180	22
A0A178W666 [pp] Q9C835	A0A178W666	Q9C835	Biogrid	AT1G80890 [pp] AT3G66654	23
A0A178W666 [pp] Q9LMN8	A0A178W666	Q9LMN8	Biogrid	AT1G80890 [pp] AT1G21240	0
A0A178W666 [pp] Q9LSP7	A0A178W666	Q9LSP7	Biogrid	AT1G80890 [pp] AT3G17000	9
A0A178W666 [pp] Q9LUV2	A0A178W666	Q9LUV2	Biogrid	AT1G80890 [pp] AT3G17210	15
A0A178W666 [pp] Q9SHI7	A0A178W666	Q9SHI7	Biogrid	AT1G80890 [pp] AT1G17280	26
A0A178W666 [pp] Q9SZG0	A0A178W666	Q9SZG0	Biogrid	AT1G80890 [pp] AT4G37680	-7
A0A178W671 [pp] P0CB16	A0A178W671	P0CB16	Biogrid	AT1G21280 [pp] AT4G19050	0
A0A178W671 [pp] Q8RWB8	A0A178W671	Q8RWB8	Biogrid	AT1G21280 [pp] AT3G17205	0
A0A178W6M5 [pp] Q38845	A0A178W6M5	Q38845	Biogrid	AT1G22790 [pp] AT1G25490	16
A0A178W6P1 [pp] Q93Z00	A0A178W6P1	Q93Z00	Biogrid	AT1G66870 [pp] AT3G47620	0
A0A178W6S0 [pp] O80575	A0A178W6S0	O80575	Biogrid	AT1G51090 [pp] AT2G44050	0
A0A178W6S0 [pp] O81313	A0A178W6S0	O81313	Biogrid	AT1G51090 [pp] AT4G00120	0
A0A178W6S0 [pp] Q9FLP5	A0A178W6S0	Q9FLP5	Biogrid	AT1G51090 [pp] AT5G55170	0
A0A178W6X8 [pp] Q8H129	A0A178W6X8	Q8H129	Biogrid	AT1G69430 [pp] AT1G14700	0
A0A178W718 [pp] O80929	A0A178W718	O80929	Biogrid	AT1G33850 [pp] AT2G37600	0
A0A178W718 [pp] P49205	A0A178W718	P49205	Biogrid	AT1G33850 [pp] AT2G04390	0
A0A178W718 [pp] P49206	A0A178W718	P49206	Biogrid	AT1G33850 [pp] AT2G40590	0
A0A178W718 [pp] P51420	A0A178W718	P51420	Biogrid	AT1G33850 [pp] AT5G56710	0
A0A178W718 [pp] Q8LC83	A0A178W718	Q8LC83	Biogrid	AT1G33850 [pp] AT5G28060	0
A0A178W718 [pp] Q8LPJ7	A0A178W718	Q8LPJ7	Biogrid	AT1G33850 [pp] AT2G40510	0
A0A178W718 [pp] Q9C912	A0A178W718	Q9C912	Biogrid	AT1G33850 [pp] AT1G74270	0
A0A178W718 [pp] Q9LMK0	A0A178W718	Q9LMK0	Biogrid	AT1G33850 [pp] AT1G07070	0
A0A178W718 [pp] Q9LYK9	A0A178W718	Q9LYK9	Biogrid	AT1G33850 [pp] AT3G56340	0
A0A178W718 [pp] Q9LZ17	A0A178W718	Q9LZ17	Biogrid	AT1G33850 [pp] AT5G04800	0
A0A178W718 [pp] Q9LZ57	A0A178W718	Q9LZ57	Biogrid	AT1G33850 [pp] AT5G02450	0
A0A178W718 [pp] Q9M352	A0A178W718	Q9M352	Biogrid	AT1G33850 [pp] AT3G53740	0
A0A178W718 [pp] Q9SIM4	A0A178W718	Q9SIM4	Biogrid	AT1G33850 [pp] AT2G20450	0
A0A178W718 [pp] Q9SJ36	A0A178W718	Q9SJ36	Biogrid	AT1G33850 [pp] AT2G05220	0
A0A178W718 [pp] Q9SLL7	A0A178W718	Q9SLL7	Biogrid	AT1G33850 [pp] AT2G19740	0
A0A178W718 [pp] Q9SQZ1	A0A178W718	Q9SQZ1	Biogrid	AT1G33850 [pp] AT3G10610	0
A0A178W718 [pp] Q9SS17	A0A178W718	Q9SS17	Biogrid	AT1G33850 [pp] AT3G04920	0
A0A178W718 [pp] Q9STR1	A0A178W718	Q9STR1	Biogrid	AT1G33850 [pp] AT4G26230	0
A0A178W718 [pp] Q9T043	A0A178W718	Q9T043	Biogrid	AT1G33850 [pp] AT4G27090	0
A0A178W725 [pp] O80931	A0A178W725	O80931	Biogrid	AT1G51100 [pp] AT2G37630	9
A0A178W725 [pp] P56753	A0A178W725	P56753	Biogrid	AT1G51100 [pp] ATCG01110	0
A0A178W725 [pp] P56754	A0A178W725	P56754	Biogrid	AT1G51100 [pp] ATCG00420	0
A0A178W725 [pp] P56755	A0A178W725	P56755	Biogrid	AT1G51100 [pp] ATCG01090	0
A0A178W725 [pp] P56756	A0A178W725	P56756	Biogrid	AT1G51100 [pp] ATCG00430	0
A0A178W725 [pp] Q2V2S7	A0A178W725	Q2V2S7	Biogrid	AT1G51100 [pp] AT4G37925	0
A0A178W725 [pp] Q9FJ82	A0A178W725	Q9FJ82	Biogrid	AT1G51100 [pp] AT5G52100	0
A0A178W746 [pp] Q8LG88	A0A178W746	Q8LG88	Biogrid	AT1G78995 [pp] AT5G47560	-10
A0A178W753 [pp] Q9LXM8	A0A178W753	Q9LXM8	Biogrid	AT1G10510 [pp] AT3G44590	20
A0A178W786 [pp] Q94FN2	A0A178W786	Q94FN2	Biogrid	AT1G12380 [pp] AT2G35630	0
A0A178W786 [pp] Q9CAF6	A0A178W786	Q9CAF6	Biogrid	AT1G12380 [pp] AT3G10690	0
A0A178W7A8 [pp] O49743	A0A178W7A8	O49743	Biogrid	AT1G31760 [pp] AT3G60530	6
A0A178W7A8 [pp] Q8VWG0	A0A178W7A8	Q8VWG0	Trigg et al.	AT1G31760 [pp] AT1G06850	0
A0A178W7A8 [pp] Q9SNB8	A0A178W7A8	Q9SNB8	Biogrid	AT1G31760 [pp] AT3G46600	-14
A0A178W7C4 [pp] C0LGW2	A0A178W7C4	C0LGW2	Biogrid	AT1G52600 [pp] AT5G59650	-14
A0A178W7C4 [pp] Q84N34	A0A178W7C4	Q84N34	Biogrid	AT1G52600 [pp] AT4G30850	-5
A0A178W7C4 [pp] Q8H129	A0A178W7C4	Q8H129	Biogrid	AT1G52600 [pp] AT1G14700	-8
A0A178W7C4 [pp] Q8L9S0	A0A178W7C4	Q8L9S0	Biogrid	AT1G52600 [pp] AT1G29060	0
A0A178W7C4 [pp] Q944J0	A0A178W7C4	Q944J0	Biogrid	AT1G52600 [pp] AT2G22425	35
A0A178W7C4 [pp] Q9C7D7	A0A178W7C4	Q9C7D7	Biogrid	AT1G52600 [pp] AT3G12180	40
A0A178W7C4 [pp] Q9C835	A0A178W7C4	Q9C835	Biogrid	AT1G52600 [pp] AT3G66654	27
A0A178W7C4 [pp] Q9LMN8	A0A178W7C4	Q9LMN8	Biogrid	AT1G52600 [pp] AT1G21240	15
A0A178W7C4 [pp] Q9SZG0	A0A178W7C4	Q9SZG0	Biogrid	AT1G52600 [pp] AT4G37680	11
A0A178W7C6 [pp] Q9SZU7	A0A178W7C6	Q9SZU7	Biogrid	AT1G72800 [pp] AT4G37470	0
A0A178W7J9 [pp] Q39237	A0A178W7J9	Q39237	Biogrid	AT1G19000 [pp] AT5G65210	22
A0A178W7J9 [pp] Q9FTA2	A0A178W7J9	Q9FTA2	Biogrid	AT1G19000 [pp] AT5G08330	15
A0A178W7L0 [pp] C0LGW2	A0A178W7L0	C0LGW2	Biogrid	AT1G03730 [pp] AT5G59650	-16
A0A178W7L0 [pp] O22252	A0A178W7L0	O22252	Biogrid	AT1G03730 [pp] AT2G47600	-8
A0A178W7L0 [pp] Q8S8S2	A0A178W7L0	Q8S8S2	Biogrid	AT1G03730 [pp] AT2G45670	-3
A0A178W7L0 [pp] Q944J0	A0A178W7L0	Q944J0	Biogrid	AT1G03730 [pp] AT2G22425	16
A0A178W7L0 [pp] Q9SYS3	A0A178W7L0	Q9SYS3	Biogrid	AT1G03730 [pp] AT4G04570	9
A0A178W7N3 [pp] O64722	A0A178W7N3	O64722	Biogrid	AT1G24210 [pp] AT2G02540	0
A0A178W7N3 [pp] Q39237	A0A178W7N3	Q39237	Biogrid	AT1G24210 [pp] AT5G65210	0
A0A178W7N3 [pp] Q94KL5	A0A178W7N3	Q94KL5	Biogrid	AT1G24210 [pp] AT2G23760	0
A0A178W7N3 [pp] Q9LHF0	A0A178W7N3	Q9LHF0	Biogrid	AT1G24210 [pp] AT3G28920	0
A0A178W7N3 [pp] Q9LXG8	A0A178W7N3	Q9LXG8	Biogrid	AT1G24210 [pp] AT5G15130	0
A0A178W7N3 [pp] Q9M274	A0A178W7N3	Q9M274	Biogrid	AT1G24210 [pp] AT3G61910	0
A0A178W7T7 [pp] D3GKW6	A0A178W7T7	D3GKW6	Biogrid	AT1G65910 [pp] AT2G30432	0
A0A178W7T7 [pp] O80341	A0A178W7T7	O80341	Biogrid	AT1G65910 [pp] AT5G47230	0
A0A178W7T7 [pp] Q05153	A0A178W7T7	Q05153	Biogrid	AT1G65910 [pp] AT3G28730	0
A0A178W7T7 [pp] Q0WPQ2	A0A178W7T7	Q0WPQ2	Biogrid	AT1G65910 [pp] AT3G23150	0
A0A178W7T7 [pp] Q0WSN2	A0A178W7T7	Q0WSN2	Biogrid	AT1G65910 [pp] AT2G39830	0
A0A178W7T7 [pp] Q1G3M3	A0A178W7T7	Q1G3M3	Biogrid	AT1G65910 [pp] AT3G19184	0
A0A178W7T7 [pp] Q6PV68	A0A178W7T7	Q6PV68	Biogrid	AT1G65910 [pp] AT3G54990	0
A0A178W7T7 [pp] Q8W4F0	A0A178W7T7	Q8W4F0	Biogrid	AT1G65910 [pp] AT4G36860	0
A0A178W7T7 [pp] Q9C9L2	A0A178W7T7	Q9C9L2	Biogrid	AT1G65910 [pp] AT1G69690	0
A0A178W7T7 [pp] Q9FMF4	A0A178W7T7	Q9FMF4	Biogrid	AT1G65910 [pp] AT5G64340	0
A0A178W7T7 [pp] Q9FMX2	A0A178W7T7	Q9FMX2	Biogrid	AT1G65910 [pp] AT5G23280	0
A0A178W7T7 [pp] Q9FPR6	A0A178W7T7	Q9FPR6	Biogrid	AT1G65910 [pp] AT3G56380	0
A0A178W7T7 [pp] Q9FTA2	A0A178W7T7	Q9FTA2	Biogrid	AT1G65910 [pp] AT5G08330	0
A0A178W7T7 [pp] Q9ZW36	A0A178W7T7	Q9ZW36	Biogrid	AT1G65910 [pp] AT2G29580	0
A0A178W7U4 [pp] Q9M081	A0A178W7U4	Q9M081	Biogrid	AT1G05520 [pp] AT4G32640	0
A0A178W7U4 [pp] Q9M291	A0A178W7U4	Q9M291	Biogrid	AT1G05520 [pp] AT3G44340	0
A0A178W7U4 [pp] Q9SFU0	A0A178W7U4	Q9SFU0	Biogrid	AT1G05520 [pp] AT3G07100	0
A0A178W856 [pp] Q39023	A0A178W856	Q39023	Biogrid	AT1G43860 [pp] AT3G45640	0
A0A178W8D2 [pp] C0LGW2	A0A178W8D2	C0LGW2	Biogrid	AT1G51930 [pp] AT5G59650	0
A0A178W8D2 [pp] Q8H129	A0A178W8D2	Q8H129	Biogrid	AT1G51930 [pp] AT1G14700	0
A0A178W8D2 [pp] Q8VYS5	A0A178W8D2	Q8VYS5	Biogrid	AT1G51930 [pp] AT4G25360	0
A0A178W8D2 [pp] Q9C7D7	A0A178W8D2	Q9C7D7	Biogrid	AT1G51930 [pp] AT3G12180	0
A0A178W8D2 [pp] Q9LSP7	A0A178W8D2	Q9LSP7	Biogrid	AT1G51930 [pp] AT3G17000	0
A0A178W8D2 [pp] Q9LVU1	A0A178W8D2	Q9LVU1	Biogrid	AT1G51930 [pp] AT5G47180	0
A0A178W8D2 [pp] Q9SHI7	A0A178W8D2	Q9SHI7	Biogrid	AT1G51930 [pp] AT1G17280	0
A0A178W8D2 [pp] Q9SZG0	A0A178W8D2	Q9SZG0	Biogrid	AT1G51930 [pp] AT4G37680	0
A0A178W8E2 [pp] Q9LKL2	A0A178W8E2	Q9LKL2	Biogrid	AT1G33470 [pp] AT5G61380	18
A0A178W8E2 [pp] Q9LT23	A0A178W8E2	Q9LT23	Biogrid	AT1G33470 [pp] AT3G19860	-1
A0A178W8E2 [pp] Q9LUV4	A0A178W8E2	Q9LUV4	Biogrid	AT1G33470 [pp] AT3G22440	17
A0A178W8V5 [pp] O23320	A0A178W8V5	O23320	Biogrid	AT1G58110 [pp] AT4G14640	0
A0A178W8V5 [pp] O81788	A0A178W8V5	O81788	Biogrid	AT1G58110 [pp] AT4G35550	2
A0A178W8V5 [pp] P0DH95	A0A178W8V5	P0DH95	Biogrid	AT1G58110 [pp] AT5G37780	0
A0A178W8V5 [pp] P30187	A0A178W8V5	P30187	Biogrid	AT1G58110 [pp] AT2G41090	2
A0A178W8V5 [pp] P59220	A0A178W8V5	P59220	Biogrid	AT1G58110 [pp] AT3G43810	-2
A0A178W8V5 [pp] Q03509	A0A178W8V5	Q03509	Biogrid	AT1G58110 [pp] AT5G21274	-3
A0A178W8V5 [pp] Q04088	A0A178W8V5	Q04088	Biogrid	AT1G58110 [pp] AT2G31370	7
A0A178W8V5 [pp] Q39022	A0A178W8V5	Q39022	Biogrid	AT1G58110 [pp] AT1G59580	0
A0A178W8V5 [pp] Q39026	A0A178W8V5	Q39026	Biogrid	AT1G58110 [pp] AT2G43790	0
A0A178W8V5 [pp] Q8LPR5	A0A178W8V5	Q8LPR5	Biogrid	AT1G58110 [pp] AT3G15030	8
A0A178W8V5 [pp] Q9C9L2	A0A178W8V5	Q9C9L2	Biogrid	AT1G58110 [pp] AT1G69690	0
A0A178W8V5 [pp] Q9FGF8	A0A178W8V5	Q9FGF8	Biogrid	AT1G58110 [pp] AT5G64750	11
A0A178W8V5 [pp] Q9FJI1	A0A178W8V5	Q9FJI1	Biogrid	AT1G58110 [pp] AT5G60340	0
A0A178W8V5 [pp] Q9FME3	A0A178W8V5	Q9FME3	Biogrid	AT1G58110 [pp] AT5G60970	2
A0A178W8V5 [pp] Q9S744	A0A178W8V5	Q9S744	Biogrid	AT1G58110 [pp] AT3G51920	-9
A0A178W949 [pp] P10797	A0A178W949	P10797	Biogrid	AT1G01440 [pp] AT5G38420	-7
A0A178W949 [pp] Q17TI5	A0A178W949	Q17TI5	Biogrid	AT1G01440 [pp] AT1G31880	-11
A0A178W949 [pp] Q67ZB3	A0A178W949	Q67ZB3	Biogrid	AT1G01440 [pp] AT5G48385	19
A0A178W949 [pp] Q6NLU6	A0A178W949	Q6NLU6	Biogrid	AT1G01440 [pp] AT1G31060	0
A0A178W949 [pp] Q6NPF9	A0A178W949	Q6NPF9	Biogrid	AT1G01440 [pp] AT1G76760	-1
A0A178W949 [pp] Q84JL3	A0A178W949	Q84JL3	Biogrid	AT1G01440 [pp] AT3G61790	28
A0A178W949 [pp] Q84JR3	A0A178W949	Q84JR3	Biogrid	AT1G01440 [pp] AT4G21705	-3
A0A178W949 [pp] Q93WJ9	A0A178W949	Q93WJ9	Biogrid	AT1G01440 [pp] AT5G16560	22
A0A178W949 [pp] Q94C33	A0A178W949	Q94C33	Biogrid	AT1G01440 [pp] AT3G51180	25
A0A178W949 [pp] Q9LFT8	A0A178W949	Q9LFT8	Biogrid	AT1G01440 [pp] AT5G10270	5
A0A178W949 [pp] Q9LUV4	A0A178W949	Q9LUV4	Biogrid	AT1G01440 [pp] AT3G22440	17
A0A178W949 [pp] Q9SK03	A0A178W949	Q9SK03	Biogrid	AT1G01440 [pp] AT2G28550	-2
A0A178W9C8 [pp] Q9LIC6	A0A178W9C8	Q9LIC6	Biogrid	AT1G15260 [pp] AT3G13720	13
A0A178W9C8 [pp] Q9STS3	A0A178W9C8	Q9STS3	Biogrid	AT1G15260 [pp] AT3G48150	-10
A0A178W9F1 [pp] Q9C7D7	A0A178W9F1	Q9C7D7	Biogrid	AT1G11380 [pp] AT3G12180	-9
A0A178W9F1 [pp] Q9SHI7	A0A178W9F1	Q9SHI7	Biogrid	AT1G11380 [pp] AT1G17280	0
A0A178W9F1 [pp] Q9SZG0	A0A178W9F1	Q9SZG0	Biogrid	AT1G11380 [pp] AT4G37680	-7
A0A178W9J1 [pp] Q9FPJ4	A0A178W9J1	Q9FPJ4	Biogrid	AT1G67860 [pp] AT5G47200	-3
A0A178W9J1 [pp] Q9M012	A0A178W9J1	Q9M012	Biogrid	AT1G67860 [pp] AT5G01640	6
A0A178W9S8 [pp] Q9ZQY6	A0A178W9S8	Q9ZQY6	Biogrid	AT1G76600 [pp] AT3G26030	-5
A0A178WA11 [pp] Q94K07	A0A178WA11	Q94K07	Biogrid	AT1G08580 [pp] AT5G56950	0
A0A178WA11 [pp] Q9SZI2	A0A178WA11	Q9SZI2	Biogrid	AT1G08580 [pp] AT4G26110	39
A0A178WA11 [pp] Q9ZUP3	A0A178WA11	Q9ZUP3	Biogrid	AT1G08580 [pp] AT2G19480	42
A0A178WA62 [pp] D3GKW6	A0A178WA62	D3GKW6	Biogrid	AT1G54330 [pp] AT2G30432	0
A0A178WA62 [pp] F4IEY4	A0A178WA62	F4IEY4	Biogrid	AT1G54330 [pp] AT1G72740	0
A0A178WA62 [pp] F4J2J6	A0A178WA62	F4J2J6	Biogrid	AT1G54330 [pp] AT3G10113	0
A0A178WA62 [pp] O23379	A0A178WA62	O23379	Biogrid	AT1G54330 [pp] AT4G15250	0
A0A178WA62 [pp] O23487	A0A178WA62	O23487	Biogrid	AT1G54330 [pp] AT4G16430	0
A0A178WA62 [pp] O64702	A0A178WA62	O64702	Biogrid	AT1G54330 [pp] AT2G34450	0
A0A178WA62 [pp] O82256	A0A178WA62	O82256	Biogrid	AT1G54330 [pp] AT2G47890	0
A0A178WA62 [pp] P28148	A0A178WA62	P28148	Biogrid	AT1G54330 [pp] AT1G55520	0
A0A178WA62 [pp] P42775	A0A178WA62	P42775	Biogrid	AT1G54330 [pp] AT4G01120	0
A0A178WA62 [pp] Q0WV96	A0A178WA62	Q0WV96	Trigg et al.	AT1G54330 [pp] AT1G01010	0
A0A178WA62 [pp] Q1G3M3	A0A178WA62	Q1G3M3	Biogrid	AT1G54330 [pp] AT3G19184	0
A0A178WA62 [pp] Q38840	A0A178WA62	Q38840	Biogrid	AT1G54330 [pp] AT2G22630	0
A0A178WA62 [pp] Q39262	A0A178WA62	Q39262	Biogrid	AT1G54330 [pp] AT5G25160	0
A0A178WA62 [pp] Q3EBQ3	A0A178WA62	Q3EBQ3	Biogrid	AT1G54330 [pp] AT2G32250	0
A0A178WA62 [pp] Q3ECU8	A0A178WA62	Q3ECU8	Trigg et al.	AT1G54330 [pp] AT1G48195	0
A0A178WA62 [pp] Q42337	A0A178WA62	Q42337	Biogrid	AT1G54330 [pp] AT2G37120	0
A0A178WA62 [pp] Q683D7	A0A178WA62	Q683D7	Biogrid	AT1G54330 [pp] AT5G65080	0
A0A178WA62 [pp] Q6J9Q2	A0A178WA62	Q6J9Q2	Biogrid	AT1G54330 [pp] AT5G18560	0
A0A178WA62 [pp] Q6X7J9	A0A178WA62	Q6X7J9	Trigg et al.	AT1G54330 [pp] AT1G46480	0
A0A178WA62 [pp] Q7X9I0	A0A178WA62	Q7X9I0	Trigg et al.	AT1G54330 [pp] AT1G18750	0
A0A178WA62 [pp] Q7XHI5	A0A178WA62	Q7XHI5	Biogrid	AT1G54330 [pp] AT2G20100	0
A0A178WA62 [pp] Q84WI0	A0A178WA62	Q84WI0	Biogrid	AT1G54330 [pp] AT3G58070	0
A0A178WA62 [pp] Q8LAT0	A0A178WA62	Q8LAT0	Biogrid	AT1G54330 [pp] AT3G01220	0
A0A178WA62 [pp] Q8LC59	A0A178WA62	Q8LC59	Biogrid	AT1G54330 [pp] AT5G26930	0
A0A178WA62 [pp] Q8RV83	A0A178WA62	Q8RV83	Biogrid	AT1G54330 [pp] AT2G31720	0
A0A178WA62 [pp] Q8W4I5	A0A178WA62	Q8W4I5	Trigg et al.	AT1G54330 [pp] AT1G22985	0
A0A178WA62 [pp] Q94AW5	A0A178WA62	Q94AW5	Biogrid	AT1G54330 [pp] AT5G25190	0
A0A178WA62 [pp] Q9C9N3	A0A178WA62	Q9C9N3	Biogrid	AT1G54330 [pp] AT1G66810	0
A0A178WA62 [pp] Q9FDW1	A0A178WA62	Q9FDW1	Biogrid	AT1G54330 [pp] AT5G67300	0
A0A178WA62 [pp] Q9FG05	A0A178WA62	Q9FG05	Biogrid	AT1G54330 [pp] AT5G06650	0
A0A178WA62 [pp] Q9FKM7	A0A178WA62	Q9FKM7	Biogrid	AT1G54330 [pp] AT5G57420	0
A0A178WA62 [pp] Q9FLF7	A0A178WA62	Q9FLF7	Biogrid	AT1G54330 [pp] AT5G64610	0
A0A178WA62 [pp] Q9FLI0	A0A178WA62	Q9FLI0	Biogrid	AT1G54330 [pp] AT5G51790	0
A0A178WA62 [pp] Q9FMM7	A0A178WA62	Q9FMM7	Biogrid	AT1G54330 [pp] AT5G42910	0
A0A178WA62 [pp] Q9FMR3	A0A178WA62	Q9FMR3	Biogrid	AT1G54330 [pp] AT5G22380	0
A0A178WA62 [pp] Q9FMY5	A0A178WA62	Q9FMY5	Biogrid	AT1G54330 [pp] AT5G42820	0
A0A178WA62 [pp] Q9FMY7	A0A178WA62	Q9FMY7	Biogrid	AT1G54330 [pp] AT5G42780	0
A0A178WA62 [pp] Q9FRI0	A0A178WA62	Q9FRI0	Trigg et al.	AT1G54330 [pp] AT1G25310	0
A0A178WA62 [pp] Q9FTA2	A0A178WA62	Q9FTA2	Biogrid	AT1G54330 [pp] AT5G08330	0
A0A178WA62 [pp] Q9FVC1	A0A178WA62	Q9FVC1	Biogrid	AT1G54330 [pp] AT2G22540	0
A0A178WA62 [pp] Q9FZE3	A0A178WA62	Q9FZE3	Trigg et al.	AT1G54330 [pp] AT1G26590	0
A0A178WA62 [pp] Q9LDU5	A0A178WA62	Q9LDU5	Trigg et al.	AT1G54330 [pp] AT1G17380	0
A0A178WA62 [pp] Q9LET0	A0A178WA62	Q9LET0	Biogrid	AT1G54330 [pp] AT3G56770	0
A0A178WA62 [pp] Q9LEZ3	A0A178WA62	Q9LEZ3	Biogrid	AT1G54330 [pp] AT5G08130	0
A0A178WA62 [pp] Q9LIB5	A0A178WA62	Q9LIB5	Biogrid	AT1G54330 [pp] AT3G16870	0
A0A178WA62 [pp] Q9LIJ0	A0A178WA62	Q9LIJ0	Biogrid	AT1G54330 [pp] AT3G27940	0
A0A178WA62 [pp] Q9LNF4	A0A178WA62	Q9LNF4	Trigg et al.	AT1G54330 [pp] AT1G48040	0
A0A178WA62 [pp] Q9LQ28	A0A178WA62	Q9LQ28	Trigg et al.	AT1G54330 [pp] AT1G33760	0
A0A178WA62 [pp] Q9LS08	A0A178WA62	Q9LS08	Biogrid	AT1G54330 [pp] AT3G25710	0
A0A178WA62 [pp] Q9LV17	A0A178WA62	Q9LV17	Biogrid	AT1G54330 [pp] AT5G62610	0
A0A178WA62 [pp] Q9LW00	A0A178WA62	Q9LW00	Biogrid	AT1G54330 [pp] AT3G15790	0
A0A178WA62 [pp] Q9LXG8	A0A178WA62	Q9LXG8	Biogrid	AT1G54330 [pp] AT5G15130	0
A0A178WA62 [pp] Q9M0R0	A0A178WA62	Q9M0R0	Biogrid	AT1G54330 [pp] AT4G09180	0
A0A178WA62 [pp] Q9M128	A0A178WA62	Q9M128	Biogrid	AT1G54330 [pp] AT4G01460	0
A0A178WA62 [pp] Q9M157	A0A178WA62	Q9M157	Biogrid	AT1G54330 [pp] AT4G01060	0
A0A178WA62 [pp] Q9M565	A0A178WA62	Q9M565	Biogrid	AT1G54330 [pp] AT4G20280	0
A0A178WA62 [pp] Q9M9A3	A0A178WA62	Q9M9A3	Trigg et al.	AT1G54330 [pp] AT1G49010	0
A0A178WA62 [pp] Q9M9U2	A0A178WA62	Q9M9U2	Trigg et al.	AT1G54330 [pp] AT1G18710	0
A0A178WA62 [pp] Q9MAT6	A0A178WA62	Q9MAT6	Trigg et al.	AT1G54330 [pp] AT1G04880	0
A0A178WA62 [pp] Q9SCR0	A0A178WA62	Q9SCR0	Biogrid	AT1G54330 [pp] AT3G50650	0
A0A178WA62 [pp] Q9SIT9	A0A178WA62	Q9SIT9	Biogrid	AT1G54330 [pp] AT2G13570	0
A0A178WA62 [pp] Q9SN23	A0A178WA62	Q9SN23	Biogrid	AT1G54330 [pp] AT3G49940	0
A0A178WA62 [pp] Q9SRV2	A0A178WA62	Q9SRV2	Biogrid	AT1G54330 [pp] AT3G03750	0
A0A178WA62 [pp] Q9SZ05	A0A178WA62	Q9SZ05	Biogrid	AT1G54330 [pp] AT4G34400	0
A0A178WA62 [pp] Q9XIJ1	A0A178WA62	Q9XIJ1	Trigg et al.	AT1G54330 [pp] AT1G10586	0
A0A178WA62 [pp] Q9XIN0	A0A178WA62	Q9XIN0	Biogrid	AT1G54330 [pp] AT2G27230	0
A0A178WA62 [pp] Q9ZPW7	A0A178WA62	Q9ZPW7	Biogrid	AT1G54330 [pp] AT2G18350	0
A0A178WA62 [pp] Q9ZU26	A0A178WA62	Q9ZU26	Trigg et al.	AT1G54330 [pp] AT1G51970	0
A0A178WA62 [pp] Q9ZV05	A0A178WA62	Q9ZV05	Biogrid	AT1G54330 [pp] AT2G39030	0
A0A178WA62 [pp] Q9ZV06	A0A178WA62	Q9ZV06	Biogrid	AT1G54330 [pp] AT2G39020	0
A0A178WA62 [pp] Q9ZW96	A0A178WA62	Q9ZW96	Biogrid	AT1G54330 [pp] AT1G67100	0
A0A178WAG5 [pp] Q84N34	A0A178WAG5	Q84N34	Biogrid	AT1G71940 [pp] AT4G30850	19
A0A178WAG5 [pp] Q8VYS5	A0A178WAG5	Q8VYS5	Biogrid	AT1G71940 [pp] AT4G25360	36
A0A178WAG5 [pp] Q93Z16	A0A178WAG5	Q93Z16	Biogrid	AT1G71940 [pp] AT4G21150	29
A0A178WAG5 [pp] Q93ZH9	A0A178WAG5	Q93ZH9	Biogrid	AT1G71940 [pp] AT5G20270	6
A0A178WAG5 [pp] Q94CG2	A0A178WAG5	Q94CG2	Biogrid	AT1G71940 [pp] AT4G14455	51
A0A178WAG5 [pp] Q9C7D7	A0A178WAG5	Q9C7D7	Biogrid	AT1G71940 [pp] AT3G12180	30
A0A178WAG5 [pp] Q9C835	A0A178WAG5	Q9C835	Biogrid	AT1G71940 [pp] AT3G66654	20
A0A178WAG5 [pp] Q9SHI7	A0A178WAG5	Q9SHI7	Biogrid	AT1G71940 [pp] AT1G17280	24
A0A178WAG5 [pp] Q9SZG0	A0A178WAG5	Q9SZG0	Biogrid	AT1G71940 [pp] AT4G37680	18
A0A178WAJ6 [pp] P55852	A0A178WAJ6	P55852	Biogrid	AT1G56580 [pp] AT4G26840	0
A0A178WAJ6 [pp] Q9FLP5	A0A178WAJ6	Q9FLP5	Biogrid	AT1G56580 [pp] AT5G55170	0
A0A178WAT0 [pp] Q8VZQ4	A0A178WAT0	Q8VZQ4	Biogrid	AT1G75400 [pp] AT5G28900	4
A0A178WAT0 [pp] Q9LIK0	A0A178WAT0	Q9LIK0	Biogrid	AT1G75400 [pp] AT3G22960	1
A0A178WAT0 [pp] Q9STS3	A0A178WAT0	Q9STS3	Biogrid	AT1G75400 [pp] AT3G48150	5
A0A178WAT1 [pp] Q9SHZ6	A0A178WAT1	Q9SHZ6	Biogrid	AT1G03457 [pp] AT2G22090	-5
A0A178WB42 [pp] O82481	A0A178WB42	O82481	Biogrid	AT1G79420 [pp] AT5G62880	12
A0A178WB80 [pp] O04326	A0A178WB80	O04326	Biogrid	AT1G04340 [pp] AT3G16310	9
A0A178WB80 [pp] Q8VZ95	A0A178WB80	Q8VZ95	Biogrid	AT1G04340 [pp] AT3G60600	17
A0A178WB80 [pp] Q8VZW1	A0A178WB80	Q8VZW1	Biogrid	AT1G04340 [pp] AT4G19030	9
A0A178WB80 [pp] Q94F58	A0A178WB80	Q94F58	Biogrid	AT1G04340 [pp] AT5G22290	-7
A0A178WBE8 [pp] Q8LDS5	A0A178WBE8	Q8LDS5	Biogrid	AT1G18850 [pp] AT5G16790	0
A0A178WBE8 [pp] Q9LS90	A0A178WBE8	Q9LS90	Biogrid	AT1G18850 [pp] AT3G22990	0
A0A178WBE8 [pp] Q9M8T6	A0A178WBE8	Q9M8T6	Biogrid	AT1G18850 [pp] AT3G02950	0
A0A178WBE8 [pp] Q9SYH2	A0A178WBE8	Q9SYH2	Biogrid	AT1G18850 [pp] AT1G54140	0
A0A178WBF1 [pp] O81788	A0A178WBF1	O81788	Biogrid	AT1G54760 [pp] AT4G35550	0
A0A178WBF1 [pp] Q39021	A0A178WBF1	Q39021	Biogrid	AT1G54760 [pp] AT1G10210	0
A0A178WBF1 [pp] Q39023	A0A178WBF1	Q39023	Biogrid	AT1G54760 [pp] AT3G45640	0
A0A178WBM5 [pp] P0CB21	A0A178WBM5	P0CB21	Biogrid	AT1G77350 [pp] AT4G26450	-1
A0A178WBM5 [pp] Q8VZ95	A0A178WBM5	Q8VZ95	Biogrid	AT1G77350 [pp] AT3G60600	21
A0A178WBM5 [pp] Q8VZW1	A0A178WBM5	Q8VZW1	Biogrid	AT1G77350 [pp] AT4G19030	13
A0A178WBU1 [pp] Q02166	A0A178WBU1	Q02166	Biogrid	AT1G29990 [pp] AT5G17990	8
A0A178WBU1 [pp] Q9LS08	A0A178WBU1	Q9LS08	Biogrid	AT1G29990 [pp] AT3G25710	6
A0A178WC89 [pp] Q9FGH9	A0A178WC89	Q9FGH9	Biogrid	AT1G17615 [pp] AT5G58430	0
A0A178WCL1 [pp] C0LGW2	A0A178WCL1	C0LGW2	Biogrid	AT1G16000 [pp] AT5G59650	-4
A0A178WCL1 [pp] P48491	A0A178WCL1	P48491	Biogrid	AT1G16000 [pp] AT3G55440	23
A0A178WCL1 [pp] Q38922	A0A178WCL1	Q38922	Biogrid	AT1G16000 [pp] AT4G35860	-10
A0A178WCL1 [pp] Q39222	A0A178WCL1	Q39222	Biogrid	AT1G16000 [pp] AT1G16920	0
A0A178WCL1 [pp] Q8L9S0	A0A178WCL1	Q8L9S0	Biogrid	AT1G16000 [pp] AT1G29060	6
A0A178WCL1 [pp] Q9C7D7	A0A178WCL1	Q9C7D7	Biogrid	AT1G16000 [pp] AT3G12180	11
A0A178WCL1 [pp] Q9LUV2	A0A178WCL1	Q9LUV2	Biogrid	AT1G16000 [pp] AT3G17210	28
A0A178WCL1 [pp] Q9SHI7	A0A178WCL1	Q9SHI7	Biogrid	AT1G16000 [pp] AT1G17280	0
A0A178WCP7 [pp] Q9LVQ8	A0A178WCP7	Q9LVQ8	Biogrid	AT1G80040 [pp] AT5G66720	23
A0A178WCV7 [pp] Q9FK35	A0A178WCV7	Q9FK35	Biogrid	AT1G55160 [pp] AT5G50370	0
A0A178WCV9 [pp] O04326	A0A178WCV9	O04326	Biogrid	AT1G17080 [pp] AT3G16310	-7
A0A178WCV9 [pp] P0CB21	A0A178WCV9	P0CB21	Biogrid	AT1G17080 [pp] AT4G26450	14
A0A178WCV9 [pp] Q8VZ95	A0A178WCV9	Q8VZ95	Biogrid	AT1G17080 [pp] AT3G60600	29
A0A178WCV9 [pp] Q8VZW1	A0A178WCV9	Q8VZW1	Biogrid	AT1G17080 [pp] AT4G19030	-1
A0A178WCV9 [pp] Q9SS37	A0A178WCV9	Q9SS37	Biogrid	AT1G17080 [pp] AT3G10260	31
A0A178WCX1 [pp] P56795	A0A178WCX1	P56795	Biogrid	AT1G26750 [pp] ATCG00810	0
A0A178WCZ1 [pp] C0LGW2	A0A178WCZ1	C0LGW2	Biogrid	AT1G10660 [pp] AT5G59650	-1
A0A178WCZ1 [pp] Q84N34	A0A178WCZ1	Q84N34	Biogrid	AT1G10660 [pp] AT4G30850	-14
A0A178WCZ1 [pp] Q8H129	A0A178WCZ1	Q8H129	Biogrid	AT1G10660 [pp] AT1G14700	0
A0A178WCZ1 [pp] Q8L9S0	A0A178WCZ1	Q8L9S0	Biogrid	AT1G10660 [pp] AT1G29060	2
A0A178WCZ1 [pp] Q8VYS5	A0A178WCZ1	Q8VYS5	Biogrid	AT1G10660 [pp] AT4G25360	-11
A0A178WCZ1 [pp] Q93ZH9	A0A178WCZ1	Q93ZH9	Biogrid	AT1G10660 [pp] AT5G20270	4
A0A178WCZ1 [pp] Q94CG2	A0A178WCZ1	Q94CG2	Biogrid	AT1G10660 [pp] AT4G14455	1
A0A178WCZ1 [pp] Q9C7D7	A0A178WCZ1	Q9C7D7	Biogrid	AT1G10660 [pp] AT3G12180	7
A0A178WCZ1 [pp] Q9C835	A0A178WCZ1	Q9C835	Biogrid	AT1G10660 [pp] AT3G66654	6
A0A178WCZ1 [pp] Q9LMN8	A0A178WCZ1	Q9LMN8	Biogrid	AT1G10660 [pp] AT1G21240	0
A0A178WCZ1 [pp] Q9SHI7	A0A178WCZ1	Q9SHI7	Biogrid	AT1G10660 [pp] AT1G17280	0
A0A178WCZ1 [pp] Q9SZG0	A0A178WCZ1	Q9SZG0	Biogrid	AT1G10660 [pp] AT4G37680	14
A0A178WCZ2 [pp] Q9STS3	A0A178WCZ2	Q9STS3	Biogrid	AT1G29640 [pp] AT3G48150	-4
A0A178WD94 [pp] O80642	A0A178WD94	O80642	Biogrid	AT1G76210 [pp] AT2G39550	0
A0A178WD94 [pp] Q94AY1	A0A178WD94	Q94AY1	Biogrid	AT1G76210 [pp] AT5G14760	0
A0A178WD94 [pp] Q9SJN0	A0A178WD94	Q9SJN0	Biogrid	AT1G76210 [pp] AT2G36270	0
A0A178WDD2 [pp] Q84MB2	A0A178WDD2	Q84MB2	Biogrid	AT1G51580 [pp] AT4G32570	0
A0A178WDD2 [pp] Q8S9K3	A0A178WDD2	Q8S9K3	Biogrid	AT1G51580 [pp] AT5G17790	34
A0A178WDD2 [pp] Q93Z00	A0A178WDD2	Q93Z00	Biogrid	AT1G51580 [pp] AT3G47620	8
A0A178WDD2 [pp] Q94JW8	A0A178WDD2	Q94JW8	Biogrid	AT1G51580 [pp] AT1G69170	0
A0A178WDD2 [pp] Q9C9L2	A0A178WDD2	Q9C9L2	Biogrid	AT1G51580 [pp] AT1G69690	13
A0A178WDD2 [pp] Q9SJ56	A0A178WDD2	Q9SJ56	Biogrid	AT1G51580 [pp] AT2G35940	-10
A0A178WDD2 [pp] Q9SKK0	A0A178WDD2	Q9SKK0	Biogrid	AT1G51580 [pp] AT2G25490	3
A0A178WDM5 [pp] A0A178WA62	A0A178WDM5	A0A178WA62	Trigg et al.	AT1G72740 [pp] AT1G54330	0
A0A178WDM5 [pp] Q7XJU2	A0A178WDM5	Q7XJU2	Trigg et al.	AT1G72740 [pp] AT1G05710	0
A0A178WDM5 [pp] Q8LC03	A0A178WDM5	Q8LC03	Trigg et al.	AT1G72740 [pp] AT1G69780	0
A0A178WDN5 [pp] Q39237	A0A178WDN5	Q39237	Biogrid	AT1G07050 [pp] AT5G65210	-7
A0A178WDN5 [pp] Q4PSE2	A0A178WDN5	Q4PSE2	Biogrid	AT1G07050 [pp] AT5G27910	0
A0A178WDN5 [pp] Q8L4B2	A0A178WDN5	Q8L4B2	Biogrid	AT1G07050 [pp] AT1G08970	-10
A0A178WDN5 [pp] Q8LC03	A0A178WDN5	Q8LC03	Biogrid	AT1G07050 [pp] AT1G69780	-8
A0A178WDN5 [pp] Q9LUZ4	A0A178WDN5	Q9LUZ4	Biogrid	AT1G07050 [pp] AT5G58620	-8
A0A178WDN5 [pp] Q9M274	A0A178WDN5	Q9M274	Biogrid	AT1G07050 [pp] AT3G61910	0
A0A178WDN5 [pp] Q9SMP0	A0A178WDN5	Q9SMP0	Biogrid	AT1G07050 [pp] AT3G48590	5
A0A178WDS9 [pp] A8MQG7	A0A178WDS9	A8MQG7	Biogrid	AT1G60080 [pp] AT2G45950	9
A0A178WDS9 [pp] Q8W117	A0A178WDS9	Q8W117	Biogrid	AT1G60080 [pp] AT1G73720	0
A0A178WDS9 [pp] Q9SL93	A0A178WDS9	Q9SL93	Biogrid	AT1G60080 [pp] AT2G25700	0
A0A178WE05 [pp] Q9CAK8	A0A178WE05	Q9CAK8	Biogrid	AT1G23750 [pp] AT1G63970	9
A0A178WE54 [pp] C0LGW2	A0A178WE54	C0LGW2	Biogrid	AT1G55230 [pp] AT5G59650	0
A0A178WE54 [pp] Q84N34	A0A178WE54	Q84N34	Biogrid	AT1G55230 [pp] AT4G30850	0
A0A178WE54 [pp] Q8H129	A0A178WE54	Q8H129	Biogrid	AT1G55230 [pp] AT1G14700	0
A0A178WE54 [pp] Q8L9S0	A0A178WE54	Q8L9S0	Biogrid	AT1G55230 [pp] AT1G29060	0
A0A178WE54 [pp] Q8VYS5	A0A178WE54	Q8VYS5	Biogrid	AT1G55230 [pp] AT4G25360	0
A0A178WE54 [pp] Q94CG2	A0A178WE54	Q94CG2	Biogrid	AT1G55230 [pp] AT4G14455	0
A0A178WE54 [pp] Q9C7D7	A0A178WE54	Q9C7D7	Biogrid	AT1G55230 [pp] AT3G12180	0
A0A178WE54 [pp] Q9C835	A0A178WE54	Q9C835	Biogrid	AT1G55230 [pp] AT3G66654	0
A0A178WE54 [pp] Q9LMN8	A0A178WE54	Q9LMN8	Biogrid	AT1G55230 [pp] AT1G21240	0
A0A178WE54 [pp] Q9LSP7	A0A178WE54	Q9LSP7	Biogrid	AT1G55230 [pp] AT3G17000	0
A0A178WE54 [pp] Q9SHI7	A0A178WE54	Q9SHI7	Biogrid	AT1G55230 [pp] AT1G17280	0
A0A178WE54 [pp] Q9SZG0	A0A178WE54	Q9SZG0	Biogrid	AT1G55230 [pp] AT4G37680	0
A0A178WEE3 [pp] F4I2N7-2	A0A178WEE3	F4I2N7	Mott et al.	AT1G34420 [pp] AT1G09970	0
A0A178WEE3 [pp] Q9M9S4	A0A178WEE3	Q9M9S4	Mott et al.	AT1G34420 [pp] AT1G14390	0
A0A178WEI7 [pp] Q9FRL5	A0A178WEI7	Q9FRL5	Biogrid	AT1G75790 [pp] AT1G75240	0
A0A178WEK0 [pp] Q84N34	A0A178WEK0	Q84N34	Biogrid	AT1G71190 [pp] AT4G30850	8
A0A178WEK0 [pp] Q94CG2	A0A178WEK0	Q94CG2	Biogrid	AT1G71190 [pp] AT4G14455	2
A0A178WEK0 [pp] Q9C7D7	A0A178WEK0	Q9C7D7	Biogrid	AT1G71190 [pp] AT3G12180	22
A0A178WEK0 [pp] Q9C835	A0A178WEK0	Q9C835	Biogrid	AT1G71190 [pp] AT3G66654	56
A0A178WEK0 [pp] Q9FK68	A0A178WEK0	Q9FK68	Biogrid	AT1G71190 [pp] AT5G45750	0
A0A178WEK0 [pp] Q9LSP7	A0A178WEK0	Q9LSP7	Biogrid	AT1G71190 [pp] AT3G17000	35
A0A178WEK0 [pp] Q9LUV2	A0A178WEK0	Q9LUV2	Biogrid	AT1G71190 [pp] AT3G17210	5
A0A178WEK0 [pp] Q9M2Z4	A0A178WEK0	Q9M2Z4	Biogrid	AT1G71190 [pp] AT3G48890	37
A0A178WEK0 [pp] Q9SHI7	A0A178WEK0	Q9SHI7	Biogrid	AT1G71190 [pp] AT1G17280	31
A0A178WEK0 [pp] Q9SK39	A0A178WEK0	Q9SK39	Biogrid	AT1G71190 [pp] AT2G24940	15
A0A178WEK0 [pp] Q9SU67	A0A178WEK0	Q9SU67	Biogrid	AT1G71190 [pp] AT3G48040	7
A0A178WEK0 [pp] Q9SZG0	A0A178WEK0	Q9SZG0	Biogrid	AT1G71190 [pp] AT4G37680	8
A0A178WEL9 [pp] P94102	A0A178WEL9	P94102	Biogrid	AT1G04650 [pp] AT5G20850	0
A0A178WEL9 [pp] Q39009	A0A178WEL9	Q39009	Biogrid	AT1G04650 [pp] AT3G22880	0
A0A178WEY9 [pp] Q39010	A0A178WEY9	Q39010	Biogrid	AT1G35210 [pp] AT2G30980	-14
A0A178WEY9 [pp] Q8VZD5	A0A178WEY9	Q8VZD5	Biogrid	AT1G35210 [pp] AT5G14640	1
A0A178WEY9 [pp] Q96287	A0A178WEY9	Q96287	Biogrid	AT1G35210 [pp] AT4G00720	-7
A0A178WF12 [pp] Q38845	A0A178WF12	Q38845	Biogrid	AT1G20770 [pp] AT1G25490	19
A0A178WF12 [pp] Q8L7S4	A0A178WF12	Q8L7S4	Biogrid	AT1G20770 [pp] AT1G24764	9
A0A178WF12 [pp] Q8RXD6	A0A178WF12	Q8RXD6	Biogrid	AT1G20770 [pp] AT2G44950	3
A0A178WF12 [pp] Q94A21	A0A178WF12	Q94A21	Biogrid	AT1G20770 [pp] AT5G15330	-6
A0A178WF12 [pp] Q9C8Z4	A0A178WF12	Q9C8Z4	Biogrid	AT1G20770 [pp] AT3G06530	-4
A0A178WF12 [pp] Q9ZQX4	A0A178WF12	Q9ZQX4	Biogrid	AT1G20770 [pp] AT4G02620	47
A0A178WF20 [pp] P35132	A0A178WF20	P35132	Biogrid	AT1G19310 [pp] AT4G27960	18
A0A178WF20 [pp] Q9SLE4	A0A178WF20	Q9SLE4	Biogrid	AT1G19310 [pp] AT2G16740	9
A0A178WFK1 [pp] Q9CAK8	A0A178WFK1	Q9CAK8	Biogrid	AT1G10590 [pp] AT1G63970	0
A0A178WFK1 [pp] Q9SK33	A0A178WFK1	Q9SK33	Biogrid	AT1G10590 [pp] AT2G25000	4
A0A178WFK4 [pp] P48491	A0A178WFK4	P48491	Biogrid	AT1G01230 [pp] AT3G55440	12
A0A178WFK4 [pp] P57752	A0A178WFK4	P57752	Biogrid	AT1G01230 [pp] AT1G31812	0
A0A178WFK4 [pp] Q2HIM5	A0A178WFK4	Q2HIM5	Biogrid	AT1G01230 [pp] AT5G03345	38
A0A178WFK4 [pp] Q39033	A0A178WFK4	Q39033	Biogrid	AT1G01230 [pp] AT3G08510	22
A0A178WFK4 [pp] Q42602	A0A178WFK4	Q42602	Biogrid	AT1G01230 [pp] AT1G64900	-8
A0A178WFK4 [pp] Q6NMD6	A0A178WFK4	Q6NMD6	Biogrid	AT1G01230 [pp] AT3G59900	21
A0A178WFK4 [pp] Q84JB8	A0A178WFK4	Q84JB8	Biogrid	AT1G01230 [pp] AT1G13770	18
A0A178WFK4 [pp] Q84N34	A0A178WFK4	Q84N34	Biogrid	AT1G01230 [pp] AT4G30850	12
A0A178WFK4 [pp] Q8LAA6	A0A178WFK4	Q8LAA6	Biogrid	AT1G01230 [pp] AT4G23400	16
A0A178WFK4 [pp] Q8RXW0	A0A178WFK4	Q8RXW0	Biogrid	AT1G01230 [pp] AT3G17611	-4
A0A178WFK4 [pp] Q8VZU9	A0A178WFK4	Q8VZU9	Biogrid	AT1G01230 [pp] AT4G29330	30
A0A178WFK4 [pp] Q8VZW1	A0A178WFK4	Q8VZW1	Biogrid	AT1G01230 [pp] AT4G19030	6
A0A178WFK4 [pp] Q94F58	A0A178WFK4	Q94F58	Biogrid	AT1G01230 [pp] AT5G22290	10
A0A178WFK4 [pp] Q9C7D7	A0A178WFK4	Q9C7D7	Biogrid	AT1G01230 [pp] AT3G12180	27
A0A178WFK4 [pp] Q9C835	A0A178WFK4	Q9C835	Biogrid	AT1G01230 [pp] AT3G66654	61
A0A178WFK4 [pp] Q9CAS1	A0A178WFK4	Q9CAS1	Biogrid	AT1G01230 [pp] AT1G69880	-5
A0A178WFK4 [pp] Q9FK68	A0A178WFK4	Q9FK68	Biogrid	AT1G01230 [pp] AT5G45750	18
A0A178WFK4 [pp] Q9LSP7	A0A178WFK4	Q9LSP7	Biogrid	AT1G01230 [pp] AT3G17000	20
A0A178WFK4 [pp] Q9LUV2	A0A178WFK4	Q9LUV2	Biogrid	AT1G01230 [pp] AT3G17210	22
A0A178WFK4 [pp] Q9SHI7	A0A178WFK4	Q9SHI7	Biogrid	AT1G01230 [pp] AT1G17280	35
A0A178WFK4 [pp] Q9SZG0	A0A178WFK4	Q9SZG0	Biogrid	AT1G01230 [pp] AT4G37680	5
A0A178WFN5 [pp] O81788	A0A178WFN5	O81788	Biogrid	AT1G24610 [pp] AT4G35550	0
A0A178WFN5 [pp] Q84TK1	A0A178WFN5	Q84TK1	Biogrid	AT1G24610 [pp] AT2G31220	0
[truncated: 93,409 more rows]
