# Supplementary material for: Interactome of Arabidopsis Thaliana
Source: Plants (Basel). 2022 Jan 27;11(3):350. doi: 10.3390/plants11030350 (PMC8838453; doi:10.3390/plants11030350)
Supplement: Supplementary file 1 [file plants-11-00350-s001.zip › Table S2.xlsx]

## Sheet: NODE Attributes
Uniprot ID	AGI	Name	Description	Localization consensus	Localization GFP	Localization MS	GO process		GO function		GO component		MW	PI	TM
A0A023T4L8	AT5G61850	floral meristem identity control protein LEAFY (LFY);Encodes transcriptional regulator that promotes the transition to flowering.Involved in floral meristem development. LFY is involved in the regulation of AP3 expression, and appears to bring the F-box protein UFO to the AP3 promoter.	Encodes transcriptional regulator that promotes the transition to flowering.Involved in floral meristem development. LFY is involved in the regulation of AP3 expression, and appears to bring the F-box protein UFO to the AP3 promoter. Amino acids 46-120 define a protein domain that mediates self-interaction.	nucleus	cytosol:12835390;nucleus:12835390	0	regulation of transcription, DNA-templated	GO:0006355	DNA-binding transcription factor activity	GO:0003700	nucleus	GO:0005634	46582	7.11	0
A0A068FHR7	AT4G18780	cellulose synthase family protein;Encodes a member of the cellulose synthase family involved in secondary cell wall biosynthesis. Mutants have abnormal xylem formation, reduced cellulose content, and enhanced drought and osmotic stress tolerance. Mediates resistance towards bacterial pathogens via ABA. Confers resistance towards bacterial and fungal pathogens, independent of salicylic acid, ethyl…	Encodes a member of the cellulose synthase family involved in secondary cell wall biosynthesis. Mutants have abnormal xylem formation, reduced cellulose content, and enhanced drought and osmotic stress tolerance. Mediates resistance towards bacterial pathogens via ABA. Confers resistance towards bacterial and fungal pathogens, independent of salicylic acid, ethylene and jasmonate signaling.	plasma membrane,extracellular	golgi:22926318	extracellular:15593128;extracellular:16356755	response to osmotic stress	GO:0006970	cellulose synthase activity	GO:0016759	plasma membrane	GO:0005886	111520	7.13	8
A0A068FHS2	AT5G05880	UDP-Glycosyltransferase superfamily protein;	Encodes a nicotinate-N-glycosyltransferase.	plasma membrane	0	0	#N/A	#N/A	nicotinate-N-glucosyltransferase activity	GO:0050139	cytosol	GO:0005829	51625.9	6.67	0
A0A068FIL1	AT3G19280	fucosyltransferase 11;Encodes a protein with core &#945;1,3-fucosyltransferase activity.	Encodes a protein with core &#945;1,3-fucosyltransferase activity.	golgi	0	0	protein N-linked glycosylation	GO:0006487	glycosyltransferase activity	GO:0016757	Golgi apparatus	GO:0005794	56204.7	8.4	0
A0A068FIL6	AT5G44030	cellulose synthase A4;Encodes a cellulose synthase involved in secondary cell wall biosynthesis. Confers resistance towards bacterial and fungal pathogens, independent of salicylic acid, ethylene and jasmonate signaling.	Encodes a cellulose synthase involved in secondary cell wall biosynthesis. Confers resistance towards bacterial and fungal pathogens, independent of salicylic acid, ethylene and jasmonate signaling. The mRNA is cell-to-cell mobile.	plasma membrane	golgi:22926318	0	plant-type cell wall biogenesis	GO:0009832	cellulose synthase (UDP-forming) activity	GO:0016760	plasma membrane	GO:0005886	119598	7.98	6
A0A068FJJ5	AT5G64740	cellulose synthase 6;Encodes a cellulose synthase isomer. CESA6 mutants have cellulose defect in the primary cell wall. Multiple lines of evidence suggest that CESA6, along with CESA1 and CESA3 are present in the same plasma membrane complex for cellulose biosynthesis. CESA2 and CESA5 are related to CESA6, having partially redundant roles. As inferred from the null role of secondary wall-type Ces…	Encodes a cellulose synthase isomer. CESA6 mutants have cellulose defect in the primary cell wall. Multiple lines of evidence suggest that CESA6, along with CESA1 and CESA3 are present in the same plasma membrane complex for cellulose biosynthesis. CESA2 and CESA5 are related to CESA6, having partially redundant roles. As inferred from the null role of secondary wall-type CesAs, included in a set…	plasma membrane	cytoskeleton:16627697;cytoskeleton:17878303;golgi:16627697;golgi:17878303;plasma membrane:16627697;plasma membrane:17389408;plasma membrane:17878303	golgi:25900983;golgi:25900983;golgi:25900983;golgi:25900983;golgi:21826108;golgi:25900983;plasma membrane:17317660;plasma membrane:19334764;plasma membrane:21433285	multidimensional cell growth	GO:0009825	cellulose synthase (UDP-forming) activity	GO:0016760	integral component of plasma membrane	GO:0005887	122501	7.42	8
A0A068FJK1	AT1G24070	cellulose synthase-like A10;encodes a gene similar to cellulose synthase	encodes a gene similar to cellulose synthase	plasma membrane	0	0	#N/A	#N/A	glucomannan 4-beta-mannosyltransferase activity	GO:0047259	Golgi apparatus	GO:0005794	64154	8.64	1
A0A068FL09	AT2G46480	galacturonosyltransferase 2;Encodes a protein with putative galacturonosyltransferase activity.	Encodes a protein with putative galacturonosyltransferase activity.	cytosol	0	0	pectin biosynthetic process	GO:0045489	polygalacturonate 4-alpha-galacturonosyltransferase activity	GO:0047262	nucleus	GO:0005634	62090.8	7.45	0
A0A068FL15	AT1G70290	trehalose-6-phosphatase synthase S8;Encodes an enzyme putatively involved in trehalose biosynthesis. Though the protein has both trehalose-6-phosphate synthase (TPS)-like and trehalose-6-phosphate phosphatase (TPP)-like domains, neither activity has been detected in enzymatic assays nor has the protein been able to complement yeast TPS or TPP mutants.	Encodes an enzyme putatively involved in trehalose biosynthesis. Though the protein has both trehalose-6-phosphate synthase (TPS)-like and trehalose-6-phosphate phosphatase (TPP)-like domains, neither activity has been detected in enzymatic assays nor has the protein been able to complement yeast TPS or TPP mutants.	plasma membrane,vacuole	0	0	trehalose biosynthetic process	GO:0005992	catalytic activity	GO:0003824	cytosol	GO:0005829	97560.3	5.73	0
A0A068FPW3	AT1G05670	Pentatricopeptide repeat (PPR-like) superfamily protein;	Pentatricopeptide repeat (PPR-like) superfamily protein;(source:Araport11)	mitochondrion	0	0	#N/A	#N/A	glycosyltransferase activity	GO:0016757	mitochondrion	GO:0005739	84551.5	8.28	0
A0A068FPW3	AT1G05670	Pentatricopeptide repeat (PPR-like) superfamily protein;	Pentatricopeptide repeat (PPR-like) superfamily protein;(source:Araport11)	mitochondrion	0	0	#N/A	#N/A	glycosyltransferase activity	GO:0016757	mitochondrion	GO:0005739	84551.5	8.28	0
A0A068FPW3	AT1G05670	Pentatricopeptide repeat (PPR-like) superfamily protein;	Pentatricopeptide repeat (PPR-like) superfamily protein;(source:Araport11)	mitochondrion	0	0	#N/A	#N/A	glycosyltransferase activity	GO:0016757	mitochondrion	GO:0005739	84551.5	8.28	0
A0A068FPW7	AT4G27550	trehalose-6-phosphatase synthase S4;Encodes an enzyme putatively involved in trehalose biosynthesis. The protein has a trehalose synthase (TPS)-like domain that may or may not be active but no trehalose phosphatase (TPP)-like domain.	Encodes an enzyme putatively involved in trehalose biosynthesis. The protein has a trehalose synthase (TPS)-like domain that may or may not be active but no trehalose phosphatase (TPP)-like domain.	mitochondrion	0	0	trehalose biosynthetic process	GO:0005992	alpha,alpha-trehalose-phosphate synthase (UDP-forming) activity	GO:0003825	cytosol	GO:0005829	89473.8	6.51	0
A0A068FPX2	AT4G18240	starch synthase 4;	Encodes a starch synthase. In Arabidopsis leaves, the catalytic C-terminal region of STARCH SYNTHASE 4 promotes starch granule initiation while its non-catalytic N-terminal region determines starch granules morphology.	plastid	0	plastid:15028209;plastid:18431481;plastid:20423899;plastid:21531424;plastid:24872594	starch biosynthetic process	GO:0019252	protein binding	GO:0005515	chloroplast	GO:0009507	117746	5.8	0
A0A068LKP7	AT3G50480	homolog of RPW8 4;Homolog of RPW8	Homolog of RPW8	plasma membrane	cytosol:27856916;plasma membrane:27856916	plastid:24872594	response to external biotic stimulus	GO:0043207	molecular_function_unknown	GO:0003674	chloroplast	GO:0009507	23389.2	10.01	1
A0A068LMZ4	AT3G61540	alpha/beta-Hydrolases superfamily protein;	alpha/beta-Hydrolases superfamily protein;(source:Araport11)	vacuole	0	cytosol:21166475;extracellular:26572690;mitochondrion:27943495;plastid:20061580;vacuole:15215502;vacuole:23903016	proteolysis	GO:0006508	#N/A	#N/A	chloroplast	GO:0009507	57584.8	7.34	0
A0A068LRU9	AT3G50460	homolog of RPW8 2;Homolog of RPW8	Homolog of RPW8	endoplasmic reticulum	cytosol:27856916;endoplasmic reticulum:21515817;plasma membrane:27856916;plastid:21515817	0	response to fungus	GO:0009620	molecular_function_unknown	GO:0003674	chloroplast	GO:0009507	23441.1	8.82	0
A0A075M3N4	AT5G38420	Ribulose bisphosphate carboxylase (small chain) family protein;	Encodes a member of the Rubisco small subunit (RBCS) multigene family: RBCS1A (At1g67090), RBCS1B (At5g38430), RBCS2B (At5g38420), and RBCS3B (At5g38410). Activated by OXS2 under the treatment of salt.	plastid	0	golgi:25900983;golgi:25900983;nucleus:23396599;plasma membrane:19334764;plasma membrane:26781341;plastid:12938931;plastid:16207701;plastid:16648217;plastid:21531424;plastid:24872594;plastid:23390424;plastid:16923014;plastid:18633119;plastid:24361574;plastid:23667806	#N/A	#N/A	mRNA binding	GO:0003729	plastid	GO:0009536	20350.2	7.83	0
A0A075M4Z6	AT5G38410	Ribulose bisphosphate carboxylase (small chain) family protein;	Encodes a member of the Rubisco small subunit (RBCS) multigene family: RBCS1A (At1g67090), RBCS1B (At5g38430), RBCS2B (At5g38420), and RBCS3B (At5g38410). Functions to yield sufficient Rubisco content for leaf photosynthetic capacity.	plastid	0	extracellular:15593128;golgi:25900983;golgi:25900983;golgi:25900983;golgi:25900983;golgi:25900983;mitochondrion:27943495;plasma membrane:25641898;plasma membrane:22215637;plastid:15028209;plastid:16207701;plastid:16648217;plastid:20423899;plastid:21531424;plastid:23851315;plastid:20061580;plastid:23390424;plastid:16923014;plastid:18431481;plastid:18633119;plastid:20061580;plastid:24361574	ribulose bisphosphate carboxylase complex assembly	GO:0110102	mRNA binding	GO:0003729	chloroplast	GO:0009507	20284.2	8.18	0
A0A075M556	ATCG00490	ribulose-bisphosphate carboxylases;large subunit of RUBISCO. Protein is tyrosine-phosphorylated and its phosphorylation state is modulated in response to ABA in Arabidopsis thaliana seeds.	large subunit of RUBISCO. Protein is tyrosine-phosphorylated and its phosphorylation state is modulated in response to ABA in Arabidopsis thaliana seeds.	plastid	0	extracellular:26572690;golgi:25900983;golgi:25900983;golgi:25900983;golgi:25900983;golgi:25900983;mitochondrion:24727099;mitochondrion:27943495;nucleus:24012629;nucleus:27177187;nucleus:23396599;plasma membrane:19334764;plasma membrane:22215637;plasma membrane:22318864;plasma membrane:26781341;plastid:11826309;plastid:14729914;plastid:15028209;plastid:15322131;plastid:16207701;plastid:16648217;pl…	response to cadmium ion	GO:0046686	protein binding	GO:0005515	plant-type cell wall	GO:0009505	52954.7	6.24	0
A0A075M569	AT1G67090	ribulose bisphosphate carboxylase small chain 1A;	Encodes a member of the Rubisco small subunit (RBCS) multigene family: RBCS1A (At1g67090), RBCS1B (At5g38430), RBCS2B (At5g38420), and RBCS3B (At5g38410). Functions to yield sufficient Rubisco content for leaf photosynthetic capacity.	plastid	peroxisome:10737809;plastid:14688290;plastid:16299174	extracellular:26572690;golgi:25900983;mitochondrion:27943495;nucleus:27177187;nucleus:23396599;plasma membrane:25641898;plasma membrane:19334764;plasma membrane:22215637;plasma membrane:26781341;plastid:11719511;plastid:11826309;plastid:12766230;plastid:12938931;plastid:14729914;plastid:15028209;plastid:15322131;plastid:16207701;plastid:16648217;plastid:19288221;plastid:20423899;plastid:21531424;…	ribulose bisphosphate carboxylase complex assembly	GO:0110102	salicylic acid binding	GO:1901149	thylakoid	GO:0009579	20216	7.84	0
A0A076	AT1G07670	endomembrane-type CA-ATPase 4;	TPLATE complex protein involved in clathrin-mediated endocytosis.	endoplasmic reticulum	0	endoplasmic reticulum:16618929;endoplasmic reticulum:22923678;golgi:25900983;golgi:25900983;golgi:25900983;golgi:25900983;golgi:25900983;plasma membrane:17317660;plasma membrane:20843791;plasma membrane:21433285	ion transmembrane transport	GO:0034220	P-type ion transporter activity	GO:0015662	extracellular region	GO:0005576	116179	4.8403	8
A0A076JTS7	AT2G21045	Rhodanese/Cell cycle control phosphatase superfamily protein;	Arsenate reductase. Contributes to QTL for arsenate tolerance. Col is resistant and Kas-1 represents sensitive strain.	mitochondrion	0	0	aging	GO:0007568	arsenate reductase (glutaredoxin) activity	GO:0008794	cytoplasm	GO:0005737	19039.3	6.78	0
A0A076JTT8	AT2G21045	Rhodanese/Cell cycle control phosphatase superfamily protein;	Arsenate reductase. Contributes to QTL for arsenate tolerance. Col is resistant and Kas-1 represents sensitive strain.	mitochondrion	0	0	aging	GO:0007568	arsenate reductase (glutaredoxin) activity	GO:0008794	cytoplasm	GO:0005737	19039.3	6.78	0
A0A076JV56	AT2G21045	Rhodanese/Cell cycle control phosphatase superfamily protein;	Arsenate reductase. Contributes to QTL for arsenate tolerance. Col is resistant and Kas-1 represents sensitive strain.	mitochondrion	0	0	aging	GO:0007568	arsenate reductase (glutaredoxin) activity	GO:0008794	cytoplasm	GO:0005737	19039.3	6.78	0
A0A076JYS1	AT2G21045	Rhodanese/Cell cycle control phosphatase superfamily protein;	Arsenate reductase. Contributes to QTL for arsenate tolerance. Col is resistant and Kas-1 represents sensitive strain.	mitochondrion	0	0	aging	GO:0007568	arsenate reductase (glutaredoxin) activity	GO:0008794	cytoplasm	GO:0005737	19039.3	6.78	0
A0A076JZ47	AT2G21045	Rhodanese/Cell cycle control phosphatase superfamily protein;	Arsenate reductase. Contributes to QTL for arsenate tolerance. Col is resistant and Kas-1 represents sensitive strain.	mitochondrion	0	0	aging	GO:0007568	arsenate reductase (glutaredoxin) activity	GO:0008794	cytoplasm	GO:0005737	19039.3	6.78	0
A0A076JZ61	AT2G21045	Rhodanese/Cell cycle control phosphatase superfamily protein;	Arsenate reductase. Contributes to QTL for arsenate tolerance. Col is resistant and Kas-1 represents sensitive strain.	mitochondrion	0	0	aging	GO:0007568	arsenate reductase (glutaredoxin) activity	GO:0008794	cytoplasm	GO:0005737	19039.3	6.78	0
A0A076K006	AT2G21045	Rhodanese/Cell cycle control phosphatase superfamily protein;	Arsenate reductase. Contributes to QTL for arsenate tolerance. Col is resistant and Kas-1 represents sensitive strain.	mitochondrion	0	0	aging	GO:0007568	arsenate reductase (glutaredoxin) activity	GO:0008794	cytoplasm	GO:0005737	19039.3	6.78	0
A0A076K021	AT2G21045	Rhodanese/Cell cycle control phosphatase superfamily protein;	Arsenate reductase. Contributes to QTL for arsenate tolerance. Col is resistant and Kas-1 represents sensitive strain.	mitochondrion	0	0	aging	GO:0007568	arsenate reductase (glutaredoxin) activity	GO:0008794	cytoplasm	GO:0005737	19039.3	6.78	0
A0A076LAS9	AT1G76670	Nucleotide-sugar transporter family protein;	Nucleotide-sugar transporter family protein;(source:Araport11)	plasma membrane,vacuole	0	0	response to nematode	GO:0009624	antiporter activity	GO:0015297	Golgi apparatus	GO:0005794	37693.2	8.05	7
A0A076LAS9	AT1G76670	Nucleotide-sugar transporter family protein;	Nucleotide-sugar transporter family protein;(source:Araport11)	plasma membrane,vacuole	0	0	response to nematode	GO:0009624	antiporter activity	GO:0015297	Golgi apparatus	GO:0005794	37693.2	8.05	7
A0A077	AT4G00900	ER-type Ca2+-ATPase 2;Type IIA (SERCA-type) Ca2+ ATPase, catalyzes the efflux of calcium from the cytoplasm.	Type IIA (SERCA-type) Ca2+ ATPase, catalyzes the efflux of calcium from the cytoplasm.	endoplasmic reticulum	0	endoplasmic reticulum:22923678;plasma membrane:21433285	cellular calcium ion homeostasis	GO:0006874	P-type calcium transporter activity	GO:0005388	endoplasmic reticulum	GO:0005783	115829	5.13	8
A0A078	AT4G00900	ER-type Ca2+-ATPase 2;Type IIA (SERCA-type) Ca2+ ATPase, catalyzes the efflux of calcium from the cytoplasm.	Type IIA (SERCA-type) Ca2+ ATPase, catalyzes the efflux of calcium from the cytoplasm.	endoplasmic reticulum	0	endoplasmic reticulum:22923678;plasma membrane:21433285	cellular calcium ion homeostasis	GO:0006874	P-type calcium transporter activity	GO:0005388	endoplasmic reticulum	GO:0005783	115829	5.13	8
A0A088PZK8	ATCG01130	Ycf1 protein;hypothetical protein	Ycf1 protein;(source:Araport11)	plastid	0	golgi:25900983;plasma membrane:19334764;plasma membrane:21433285;plastid:15028209;plastid:22923678;plastid:20061580;plastid:24872594;plastid:18431481	protein import into chloroplast stroma	GO:0045037	protein binding	GO:0005515	plastid	GO:0009536	213728	0	0
A0A088QCV9	ATMG00090	structural constituent of ribosome;protein binding;ribosomal protein S3	ribosomal protein S3	mitochondrion	0	mitochondrion:21841088;mitochondrion:27943495	translation	GO:0006412	structural constituent of ribosome	GO:0003735	mitochondrial small ribosomal subunit	GO:0005763	64876	0	0
A0A089G293	AT2G05120	Nucleoporin, Nup133/Nup155-like;	Nucleoporin, Nup133/Nup155-like protein;(source:Araport11)	nucleus	nucleus:21189294	golgi:25900983;golgi:25900983;golgi:25900983;golgi:25900983;mitochondrion:27943495;nucleus:23396599;plasma membrane:21433285;plastid:15028209	protein import into nucleus	GO:0006606	structural constituent of nuclear pore	GO:0017056	nucleus	GO:0005634	110842	4.84	0
A0A089VA62	AT5G05770	WUSCHEL related homeobox 7;Encodes a WUSCHEL-related homeobox gene family member with 65 amino acids in its homeodomain. Proteins in this family contain a sequence of eight residues (TLPLFPMH) downstream of the homeodomain called the WUS box.	Encodes a WUSCHEL-related homeobox gene family member with 65 amino acids in its homeodomain. Proteins in this family contain a sequence of eight residues (TLPLFPMH) downstream of the homeodomain called the WUS box.	nucleus	0	0	regulation of transcription, DNA-templated	GO:0006355	DNA-binding transcription factor activity	GO:0003700	nucleus	GO:0005634	13996.9	11.11	0
A0A090MHY5	AT4G24620	phosphoglucose isomerase 1;The PGI1 gene encodes the plastid phospho-glucose (Glc) isomerase. While pgi1-1 mutant has a deficiency in leaf starch synthesis, it accumulates starch in root cap cells. Flowering time of the pgi1-1 mutant is significantly delayed under short-day conditions.	The PGI1 gene encodes the plastid phospho-glucose (Glc) isomerase. While pgi1-1 mutant has a deficiency in leaf starch synthesis, it accumulates starch in root cap cells. Flowering time of the pgi1-1 mutant is significantly delayed under short-day conditions.	plastid	0	extracellular:26572690;mitochondrion:27943495;plastid:12938931;plastid:15028209;plastid:16207701;plastid:20423899;plastid:21531424;plastid:23851315;plastid:18431481;plastid:20061580;plastid:24361574;plastid:24872594	starch metabolic process	GO:0005982	glucose-6-phosphate isomerase activity	GO:0004347	cytosol	GO:0005829	67047.7	5.41	0
A0A096ZN48	AT3G53180	glutamate-ammonia ligases;catalytics;glutamate-ammonia ligases;	Encodes a protein that is the product of a fusion gene with a C-terminal GSI like sequence and an N-terminal part sharing homology with nodulins. It self-assembles into oligomers and its expression is increased in response to flagellin treatment. The protein co-localizes with microtubules and binds gamma-tubulin. RNAi lines are affected in root morphogenesis.	cytosol	0	cytosol:21166475	lateral root formation	GO:0010311	microtubule binding	GO:0008017	cytoplasm	GO:0005737	94384.6	5.64	0
A0A097NUP1	AT4G15430	ERD (early-responsive to dehydration stress) family protein;	ERD (early-responsive to dehydration stress) family protein;(source:Araport11)	plasma membrane	0	0	#N/A	#N/A	calcium activated cation channel activity	GO:0005227	plasma membrane	GO:0005886	87166	9.55	8
A0A097NUP6	AT3G01100	hypothetical protein 1;unknown protein, has cDNAs and ESTs associated to it	unknown protein, has cDNAs and ESTs associated to it	vacuole	0	plastid:24872594;vacuole:23903016	#N/A	#N/A	calcium activated cation channel activity	GO:0005227	plasma membrane	GO:0005886	79725.5	8.85	9
A0A097NUP7	AT1G11960	ERD (early-responsive to dehydration stress) family protein;	Calcium channel that is phosphorylated by BIK1 in the presence of PAMPS and required for stomatal immunity.	plasma membrane	0	plasma membrane:17317660;plasma membrane:19334764;plasma membrane:23990937	stomatal movement	GO:0010118	protein binding	GO:0005515	extracellular region	GO:0005576	88278.9	9.15	9
A0A097NUP7	AT1G11960	ERD (early-responsive to dehydration stress) family protein;	Calcium channel that is phosphorylated by BIK1 in the presence of PAMPS and required for stomatal immunity.	plasma membrane	0	plasma membrane:17317660;plasma membrane:19334764;plasma membrane:23990937	stomatal movement	GO:0010118	protein binding	GO:0005515	extracellular region	GO:0005576	88278.9	9.15	9
A0A097NUP8	AT4G02900	ERD (early-responsive to dehydration stress) family protein;	ERD (early-responsive to dehydration stress) family protein;(source:Araport11)	plasma membrane	0	0	#N/A	#N/A	calcium activated cation channel activity	GO:0005227	plasma membrane	GO:0005886	89777.9	8.52	8
A0A097NUQ0	AT1G62320	ERD (early-responsive to dehydration stress) family protein;	ERD (early-responsive to dehydration stress) family protein;(source:Araport11)	plasma membrane	0	plasma membrane:19334764	#N/A	#N/A	calcium activated cation channel activity	GO:0005227	plasma membrane	GO:0005886	88236	9.36	8
A0A097NUQ2	AT1G32090	early-responsive to dehydration stress protein (ERD4);	early-responsive to dehydration stress protein (ERD4);(source:Araport11)	plasma membrane	plasma membrane:22430844	golgi:22430844;plasma membrane:14506206;plasma membrane:15308754;plasma membrane:16618929;plasma membrane:17317660;plasma membrane:19334764;plasma membrane:20843791;plasma membrane:21433285;plasma membrane:22318864;plasma membrane:22923678;plasma membrane:26781341	#N/A	#N/A	mechanosensitive ion channel activity	GO:0008381	Golgi apparatus	GO:0005794	93132.4	9.36	7
A0A097NUQ3	AT1G69450	Early-responsive to dehydration stress protein (ERD4);	Early-responsive to dehydration stress protein (ERD4);(source:Araport11)	plasma membrane	0	0	#N/A	#N/A	calcium activated cation channel activity	GO:0005227	plasma membrane	GO:0005886	81789.7	9.8	9
A0A097NUQ3	AT1G69450	Early-responsive to dehydration stress protein (ERD4);	Early-responsive to dehydration stress protein (ERD4);(source:Araport11)	plasma membrane	0	0	#N/A	#N/A	calcium activated cation channel activity	GO:0005227	plasma membrane	GO:0005886	81789.7	9.8	9
A0A097NUQ5	AT1G58520	lipases;hydrolases, acting on ester bonds;	GDSL-like lipase/acylhydrolase superfamily protein;(source:Araport11)	plasma membrane	0	0	#N/A	#N/A	calcium activated cation channel activity	GO:0005227	chloroplast	GO:0009507	84847.3	8.28	9
A0A097NUQ5	AT1G58520	lipases;hydrolases, acting on ester bonds;	GDSL-like lipase/acylhydrolase superfamily protein;(source:Araport11)	plasma membrane	0	0	#N/A	#N/A	calcium activated cation channel activity	GO:0005227	chloroplast	GO:0009507	84847.3	8.28	9
A0A097NUQ5	AT1G58520	lipases;hydrolases, acting on ester bonds;	GDSL-like lipase/acylhydrolase superfamily protein;(source:Araport11)	plasma membrane	0	0	#N/A	#N/A	calcium activated cation channel activity	GO:0005227	chloroplast	GO:0009507	84847.3	8.28	9
A0A097NUQ5	AT1G58520	lipases;hydrolases, acting on ester bonds;	GDSL-like lipase/acylhydrolase superfamily protein;(source:Araport11)	plasma membrane	0	0	#N/A	#N/A	calcium activated cation channel activity	GO:0005227	chloroplast	GO:0009507	84847.3	8.28	9
A0A097NUQ5	AT1G58520	lipases;hydrolases, acting on ester bonds;	GDSL-like lipase/acylhydrolase superfamily protein;(source:Araport11)	plasma membrane	0	0	#N/A	#N/A	calcium activated cation channel activity	GO:0005227	chloroplast	GO:0009507	84847.3	8.28	9
A0A097NUQ7	AT3G54510	Early-responsive to dehydration stress protein (ERD4);	Early-responsive to dehydration stress protein (ERD4);(source:Araport11)	endoplasmic reticulum	endoplasmic reticulum:21515817;mitochondrion:21515817;plastid:21515817	0	#N/A	#N/A	calcium activated cation channel activity	GO:0005227	chloroplast	GO:0009507	70653.7	7.46	10
A0A097NUS0	AT3G21620	ERD (early-responsive to dehydration stress) family protein;	ERD (early-responsive to dehydration stress) family protein;(source:Araport11)	plasma membrane	0	plasma membrane:17317660	#N/A	#N/A	calcium activated cation channel activity	GO:0005227	plasma membrane	GO:0005886	86685.8	9.44	7
A0A097NUS5	AT1G10090	Early-responsive to dehydration stress protein (ERD4);	Early-responsive to dehydration stress protein (ERD4);(source:Araport11)	plasma membrane	0	0	#N/A	#N/A	calcium activated cation channel activity	GO:0005227	plasma membrane	GO:0005886	86767.5	8.37	9
A0A097NUT0	AT4G35870	early-responsive to dehydration stress protein (ERD4);	early-responsive to dehydration stress protein (ERD4);(source:Araport11)	golgi	0	golgi:25900983	protein targeting to vacuole	GO:0006623	calcium activated cation channel activity	GO:0005227	chloroplast	GO:0009507	92583.8	7.37	9
A0A097NUZ5	AT1G12860	basic helix-loop-helix (bHLH) DNA-binding superfamily protein;Encodes ICE2 (Inducer of CBF Expression 2), a transcription factor of the bHLH family that participates in the response to deep freezing through the cold acclimation-dependent pathway. Overexpression of ICE2 results in increased tolerance to deep freezing stress after cold acclimation.	Encodes ICE2 (Inducer of CBF Expression 2), a transcription factor of the bHLH family that participates in the response to deep freezing through the cold acclimation-dependent pathway. Overexpression of ICE2 results in increased tolerance to deep freezing stress after cold acclimation.	nucleus	0	0	response to freezing	GO:0050826	protein binding	GO:0005515	nucleus	GO:0005634	49795.3	6.1898	0
A0A097PIP1	AT4G04110	Toll-Interleukin-Resistance (TIR) domain family protein;	Toll-Interleukin-Resistance (TIR) domain family protein;(source:Araport11)	cytosol	0	0	defense response	GO:0006952	NAD+ nucleosidase activity	GO:0003953	cytoplasm	GO:0005737	27792.9	9.74	0
A0A097PIP2	AT1G72870	Disease resistance protein (TIR-NBS class);	TIR-NBS gene.	cytosol	0	0	defense response	GO:0006952	NAD+ nucleosidase activity	GO:0003953	chloroplast	GO:0009507	58748.9	6.44	0
A0A097PIR5	AT2G20142	Toll-Interleukin-Resistance (TIR) domain family protein;	Toll-Interleukin-Resistance (TIR) domain family protein;(source:Araport11)	cytosol	0	0	signal transduction	GO:0007165	NAD+ nucleosidase activity	GO:0003953	cytoplasm	GO:0005737	36195.7	8.14	3
A0A097PIS5	AT4G04110	Toll-Interleukin-Resistance (TIR) domain family protein;	Toll-Interleukin-Resistance (TIR) domain family protein;(source:Araport11)	cytosol	0	0	defense response	GO:0006952	NAD+ nucleosidase activity	GO:0003953	cytoplasm	GO:0005737	27792.9	9.74	0
A0A097PJ44	AT3G47460	Structural maintenance of chromosomes (SMC) family protein;member of SMC subfamily	member of SMC subfamily	nucleus	0	cytosol:22522809	#N/A	#N/A	transmembrane transporter activity	GO:0022857	chromosome	GO:0005694	132314	7.02	0
A0A097PJ95	AT3G54670	Structural maintenance of chromosomes (SMC) family protein;Encodes a member of the Arabidopsis cohesin complex that is essential for viability and sister chromatid alignment.	Encodes a member of the Arabidopsis cohesin complex that is essential for viability and sister chromatid alignment.	nucleus	0	cytoskeleton:24134884;nucleus:23396599;plastid:15028209	chromosome segregation	GO:0007059	DNA binding	GO:0003677	cohesin complex	GO:0008278	140912	0	0
A0A097PJF1	AT3G24320	MUTL protein homolog 1;Promotes re-arrangements of mitochondrial genome. Mutations affects mitochondrial gene expression, and impairs mitochondrial function. Dual targeting of the protein to mitochondria and chloroplasts caused by alternative translation initiation.	Encodes a DNA binding protein that promotes re-arrangements of mitochondrial genome. Mutations affects mitochondrial gene expression, and impairs mitochondrial function. Dual targeting of the protein to mitochondria and chloroplasts caused by alternative translation initiation. Plastid MSH1 depletion results in variegation, abiotic stress tolerance, variable growth rate, and delayed maturity.	mitochondrion,plastid	0	0	mismatch repair	GO:0006298	ATP-dependent activity, acting on DNA	GO:0008094	plastid	GO:0009536	123919	7.65	0
A0A097PJL1	AT4G09140	MUTL-homologue 1;Encodes a protein with similarity to Mut1 DNA mismatch repair protein, from E.coli. The protein is expressed during prophase I of meiosis, colocalizes with MLH3 throughout pachytene and is dependent on MLH3 for proper localization.	Encodes a protein with similarity to Mut1 DNA mismatch repair protein, from E.coli. The protein is expressed during prophase I of meiosis, colocalizes with MLH3 throughout pachytene and is dependent on MLH3 for proper localization.	nucleus	0	0	mismatch repair	GO:0006298	mismatched DNA binding	GO:0030983	chromatin	GO:0000785	82363.9	5.31	0
A0A097PJP3	AT2G07690	Minichromosome maintenance (MCM2/3/5) family protein;Member of the minichromosome maintenance complex, involved in DNA replication initiation. Abundant in proliferating and endocycling tissues. Localized in the nucleus during G1, S and G2 phases of the cell cycle, and are released into the cytoplasmic compartment during mitosis. Binds chromatin.	Member of the minichromosome maintenance complex, involved in DNA replication initiation. Abundant in proliferating and endocycling tissues. Localized in the nucleus during G1, S and G2 phases of the cell cycle, and are released into the cytoplasmic compartment during mitosis. Binds chromatin.	nucleus	0	0	DNA replication initiation	GO:0006270	single-stranded DNA binding	GO:0003697	cytoplasm	GO:0005737	81013.7	7.5	0
A0A097PJY0	AT5G51140	Pseudouridine synthase family protein;	Pseudouridine synthase family protein;(source:Araport11)	cytosol	0	cytosol:21166475	enzyme-directed rRNA pseudouridine synthesis	GO:0000455	pseudouridine synthase activity	GO:0009982	nucleus	GO:0005634	44624.2	6.75	0
A0A097PK23	AT5G54855	Pollen Ole e 1 allergen and extensin family protein;	Pollen Ole e 1 allergen and extensin family protein;(source:Araport11)	extracellular	0	0	biological_process_unknown	GO:0008150	molecular_function_unknown	GO:0003674	extracellular region	GO:0005576	16148.3	7.37	0
A0A097PK69	AT2G17265	homoserine kinase;Encodes a homoserine kinase (HSK) which produces O-phospho-L-homoserine (HserP), a compound at the branching point of methionine and threonine biosynthesis. HSK is found in the stromal fraction of chloroplasts. Mutants are susceptible to downy mildew fungus Hyaloperonospora parasitica.	Encodes a homoserine kinase (HSK) which produces O-phospho-L-homoserine (HserP), a compound at the branching point of methionine and threonine biosynthesis. HSK is found in the stromal fraction of chloroplasts. Mutation of this gene results in higher level of the amino acid homoserine and resistance to downy mildew pathogen Hyaloperonospora arabidopsidis.	plastid	unclear:18931141	extracellular:26572690;plastid:18431481;plastid:20423899;plastid:21531424;plastid:20061580;plastid:24361574;plastid:24872594	photoperiodism, flowering	GO:0048573	homoserine kinase activity	GO:0004413	chloroplast	GO:0009507	38528.3	8.48	0
A0A097PKC1	AT4G36440	;	G-protein coupled receptor;(source:Araport11)	vacuole	0	golgi:25900983;golgi:25900983;golgi:21826108;golgi:25900983;plasma membrane:19334764;vacuole:23903016;vacuole:25900983	biological_process_unknown	GO:0008150	molecular_function_unknown	GO:0003674	#N/A	#N/A	43276.5	6.05	2
A0A097PKH5	AT3G59040	Tetratricopeptide repeat (TPR)-like superfamily protein;	Involved in chloroplast biogenesis and function.	golgi	0	golgi:25900983;golgi:25900983;golgi:25900983;golgi:25900983;vacuole:25900983	biological_process_unknown	GO:0008150	mRNA binding	GO:0003729	cytoplasm	GO:0005737	66160.9	5.22	0
A0A097PKS4	AT5G52580	RabGAP/TBC domain-containing protein;	RabGAP/TBC domain-containing protein;(source:Araport11)	nucleus	0	cytosol:21166475	intracellular protein transport	GO:0006886	GTPase activator activity	GO:0005096	#N/A	#N/A	77669.8	5.35	1
A0A097PKZ7	AT5G17230	PHYTOENE SYNTHASE;Encodes phytoene synthase.	Encodes phytoene synthase that is the rate-limiting enzyme in the carotenoid biosynthetic pathway and that interacts with the ORANGE (OR) protein. PSY's expression is posttransciptionally regulated by OR.	plastid	0	golgi:25900983;golgi:25900983;plastid:18431481;plastid:23549413	carotenoid biosynthetic process	GO:0016117	farnesyltranstransferase activity	GO:0004311	chloroplast	GO:0009507	47486.1	9.48	0
A0A097PL68	AT5G12040	Nitrilase/cyanide hydratase and apolipoprotein N-acyltransferase family protein;	Nitrilase/cyanide hydratase and apolipoprotein N-acyltransferase family protein;(source:Araport11)	plastid	0	cytosol:21166475;extracellular:26572690;mitochondrion:21841088;plastid:20423899;plastid:18431481;plastid:20061580;plastid:24361574	oxaloacetate metabolic process	GO:0006107	omega-amidase activity	GO:0050152	chloroplast	GO:0009507	40329.6	8.75	0
A0A097PLC6	AT3G22590	PLANT HOMOLOGOUS TO PARAFIBROMIN;Encodes PLANT HOMOLOGOUS TO PARAFIBROMIN (PHP), a homolog of human Paf1 Complex (Paf1C) subunit Parafibromin. Human Parafibromin assists in mediating output from the Wnt signaling pathway, and dysfunction of the encoding gene HRPT2 conditions specific cancer-related disease phenotypes. PHP resides in a ~670-kDa protein complex in nuclear extracts, and physically i…	Encodes PLANT HOMOLOGOUS TO PARAFIBROMIN (PHP), a homolog of human Paf1 Complex (Paf1C) subunit Parafibromin. Human Parafibromin assists in mediating output from the Wnt signaling pathway, and dysfunction of the encoding gene HRPT2 conditions specific cancer-related disease phenotypes. PHP resides in a ~670-kDa protein complex in nuclear extracts, and physically interacts with other known Paf1C-r…	cytosol	0	cytoskeleton:24134884;nucleus:27177187	transcription elongation from RNA polymerase II promoter	GO:0006368	RNA polymerase II complex binding	GO:0000993	Cdc73/Paf1 complex	GO:0016593	47543.4	7.62	0
A0A097PLD1	AT2G20330	Transducin/WD40 repeat-like superfamily protein;	DDB1-CUL4 ASSOCIATED FACTOR (DCAF) protein.	nucleus	0	0	regulation of histone H2B conserved C-terminal lysine ubiquitination	GO:2001173	protein binding	GO:0005515	nucleus	GO:0005634	71200.9	5.58	0
A0A097PLL3	AT4G18930	RNA ligase/cyclic nucleotide phosphodiesterase family protein;	RNA ligase/cyclic nucleotide phosphodiesterase family protein;(source:Araport11)	cytosol	0	0	cyclic nucleotide metabolic process	GO:0009187	2',3'-cyclic-nucleotide 3'-phosphodiesterase activity	GO:0004113	cytosol	GO:0005829	20514.1	4.63	0
A0A097PLR4	AT3G17590	transcription regulatory protein SNF5, putative (BSH);Encodes the Arabidopsis homologue of yeast SNF5 and represents a conserved subunit of plant SWI/SNF complexes.	Encodes the Arabidopsis homologue of yeast SNF5 and represents a conserved subunit of plant SWI/SNF complexes.	nucleus	0	plastid:21531424	chromatin remodeling	GO:0006338	protein binding	GO:0005515	nucleus	GO:0005634	27288.8	5.85	0
A0A097PLX2	AT3G53110	P-loop containing nucleoside triphosphate hydrolases superfamily protein;Encodes a putative DEAD-Box RNA Helicase and has RNA-dependent ATPase activity. Mutant is Sensitive to chilling stress and heat stress. Germination of the mutant is inhibited by ABA. LOS4 may be involved in temperature sensing. Is enriched in the nuclear envelope and also located in the cytoplasm. LOS4 is involved in export …	Encodes a putative DEAD-Box RNA Helicase and has RNA-dependent ATPase activity. Mutant is Sensitive to chilling stress and heat stress. Germination of the mutant is inhibited by ABA. LOS4 may be involved in temperature sensing. Is enriched in the nuclear envelope and also located in the cytoplasm. LOS4 is involved in export of poly A RNA. The mRNA is cell-to-cell mobile.	cytosol,nucleus	0	golgi:25900983;golgi:25900983;golgi:25900983;golgi:25900983;plasma membrane:17317660;plasma membrane:26781341;vacuole:25900983	response to abscisic acid	GO:0009737	ATP-dependent activity, acting on RNA	GO:0008186	cytoplasmic stress granule	GO:0010494	55383.6	4.92	0
A0A097PM28	AT5G64440	fatty acid amide hydrolase;AtFAAH (fatty acid amide hydrolase) modulates endogenous NAEs (N-Acylethanolamines) levels in plants by hydrolyzing NAEs to ethanolamine and their corresponding free fatty acids. NAE depletion likely participates in the regulation of plant growth.	AtFAAH (fatty acid amide hydrolase) modulates endogenous NAEs (N-Acylethanolamines) levels in plants by hydrolyzing NAEs to ethanolamine and their corresponding free fatty acids. NAE depletion likely participates in the regulation of plant growth. The mRNA is cell-to-cell mobile.	endoplasmic reticulum	0	endoplasmic reticulum:16618929;golgi:22430844;golgi:25900983;golgi:25900983;golgi:25900983;mitochondrion:27943495;plasma membrane:25641898;plasma membrane:19334764;plasma membrane:21433285;plasma membrane:22215637;plasma membrane:26781341;vacuole:17151019;vacuole:23903016	N-acylethanolamine metabolic process	GO:0070291	N-(long-chain-acyl)ethanolamine deacylase activity	GO:0047412	plant-type vacuole	GO:0000325	66077.9	6.58	0
A0A097PM80	AT5G62030	diphthamide synthesis DPH2 family protein;	diphthamide synthesis DPH2 family protein;(source:Araport11)	cytosol	0	0	peptidyl-diphthamide biosynthetic process from peptidyl-histidine	GO:0017183	molecular_function_unknown	GO:0003674	cytoplasm	GO:0005737	50340.5	7.11	0
A0A097PMD7	AT2G38760	annexin 3;Annexins are calcium binding proteins that are localized in the cytoplasm. When cytosolic Ca2+ increases, they relocate to the plasma membrane.	Annexins are calcium binding proteins that are localized in the cytoplasm. When cytosolic Ca2+ increases, they relocate to the plasma membrane. The mRNA is cell-to-cell mobile.	cytosol,plasma membrane	0	plasma membrane:19334764;plasma membrane:22215637;plasma membrane:26781341;vacuole:15539469	response to water deprivation	GO:0009414	calcium ion binding	GO:0005509	cell surface	GO:0009986	36255	6.38	0
A0A097PMI5	AT5G42480	Chaperone DnaJ-domain superfamily protein;Shows homology to the cyanobacterial cell division protein Ftn2, mutant only has two mesophyll cell chloroplasts. Protein was localized to a ring at the center of the chloroplasts. Probably involved in functions in the assembly and/or stabilization of the plastid-dividing FtsZ ring, inhibiting FtsZ filament formation in the chloroplast.	Shows homology to the cyanobacterial cell division protein Ftn2, mutant only has two mesophyll cell chloroplasts. Protein was localized to a ring at the center of the chloroplasts. Probably involved in functions in the assembly and/or stabilization of the plastid-dividing FtsZ ring, inhibiting FtsZ filament formation in the chloroplast.	plastid	plastid:12897262	plasma membrane:25641898;plasma membrane:21433285;plastid:12938931;plastid:22923678;plastid:18431481;plastid:20061580;plastid:24872594	chloroplast fission	GO:0010020	protein binding	GO:0005515	integral component of chloroplast inner membrane	GO:0031357	88259.1	4.5	0
A0A097PMM0	AT2G18410	;	elongator complex protein;(source:Araport11)	nucleus	0	0	tRNA modification	GO:0006400	tRNA binding	GO:0000049	elongator holoenzyme complex	GO:0033588	41427.3	4.99	0
A0A097PMS4	AT5G66530	Galactose mutarotase-like superfamily protein;	Galactose mutarotase-like superfamily protein;(source:Araport11)	plastid	0	plastid:16207701;plastid:20423899;plastid:21531424;plastid:18431481;plastid:18633119;plastid:20061580;plastid:21539947;plastid:24361574	carbohydrate metabolic process	GO:0005975	glucose-6-phosphate 1-epimerase activity	GO:0047938	cytoplasm	GO:0005737	33691.7	5.73	0
A0A097PMZ7	AT4G11160	Translation initiation factor 2, small GTP-binding protein;	Translation initiation factor 2, small GTP-binding protein;(source:Araport11)	cytosol	0	0	#N/A	#N/A	GTPase activity	GO:0003924	cytoplasm	GO:0005737	80087.2	7.77	0
A0A097PN41	AT1G16280	RNA helicase 36;	Encodes a putative DEAD-box RNA helicase. Essential for female gametogenesis.	nucleus	nucleus:20378763	0	rRNA processing	GO:0006364	nucleic acid binding	GO:0003676	nucleus	GO:0005634	54835	9.27	0
A0A097PN92	AT5G11810	;	rhomboid family protein;(source:Araport11)	cytosol	0	cytosol:21166475;golgi:25900983	biological_process_unknown	GO:0008150	molecular_function_unknown	GO:0003674	#N/A	#N/A	33394.8	5.63	0
A0A097PND6	AT5G03900	Iron-sulphur cluster biosynthesis family protein;	Iron-sulfur cluster biosynthesis family protein;(source:Araport11)	plastid	0	golgi:25900983;plastid:12938931;plastid:22923678	#N/A	#N/A	#N/A	#N/A	chloroplast envelope	GO:0009941	48172.6	8.99	2
A0A097PNI8	AT2G13540	ARM repeat superfamily protein;Encodes a nuclear cap-binding protein that forms a heterodimeric complex with CBP20 and is involved in ABA signaling and flowering. Mutants are early flowering and exhibit hypersensitive response to ABA in germination inhibition.Loss of ABH1 function results in abnormal processing of mRNAs for several important floral regulators (FLC, CO, FLM). Analysis of loss of f…	Encodes a nuclear cap-binding protein that forms a heterodimeric complex with CBP20 and is involved in ABA signaling and flowering. Mutants are early flowering and exhibit hypersensitive response to ABA in germination inhibition.Loss of ABH1 function results in abnormal processing of mRNAs for several important floral regulators (FLC, CO, FLM). Analysis of loss of function mutations suggests a ro…	cytosol	nucleus:12427994;nucleus:24689873	0	response to abscisic acid	GO:0009737	mRNA binding	GO:0003729	mRNA cap binding complex	GO:0005845	96546.9	5.13	0
A0A097PNP0	AT5G13400	Major facilitator superfamily protein;	Major facilitator superfamily protein;(source:Araport11)	plasma membrane	0	0	oligopeptide transport	GO:0006857	transmembrane transporter activity	GO:0022857	chloroplast	GO:0009507	69074.6	8.18	12
A0A097PNY5	AT5G20170	RNA polymerase II transcription mediators;	RNA polymerase II transcription mediator;(source:Araport11)	nucleus	0	0	production of miRNAs involved in gene silencing by miRNA	GO:0035196	transcription coregulator activity	GO:0003712	mediator complex	GO:0016592	73403.5	6.32	0
A0A097PP41	AT1G48270	G-protein-coupled receptor 1;encodes a protein similar to G-coupled receptor with 7 transmembrane regions. Overexpression studies suggest this gene is involved in dormancy and flowering. Reduction of expression results in decreased sensitivity to cytokinin.	encodes a protein similar to G-coupled receptor with 7 transmembrane regions. Overexpression studies suggest this gene is involved in dormancy and flowering. Reduction of expression results in decreased sensitivity to cytokinin.	plasma membrane	plasma membrane:ISI:000168896800014	golgi:22430844;vacuole:17151019	positive regulation of gibberellic acid mediated signaling pathway	GO:0009939	protein binding	GO:0005515	Golgi apparatus	GO:0005794	37248	9.59	7
A0A097PP44	AT1G14140	Mitochondrial substrate carrier family protein;	Mitochondrial substrate carrier family protein;(source:Araport11)	mitochondrion	0	mitochondrion:21841088;mitochondrion:27943495	response to cold	GO:0009409	#N/A	#N/A	mitochondrion	GO:0005739	33440.7	10.36	0
A0A097PPA4	AT4G38890	FMN-linked oxidoreductases superfamily protein;	FMN-linked oxidoreductases superfamily protein;(source:Araport11)	cytosol,nucleus	0	vacuole:14760709	#N/A	#N/A	flavin adenine dinucleotide binding	GO:0050660	vacuole	GO:0005773	77573.2	6.46	0
A0A097PPH7	AT3G62360	Carbohydrate-binding-like fold;	Carbohydrate-binding-like fold;(source:Araport11)	endoplasmic reticulum	0	endoplasmic reticulum:16618929;endoplasmic reticulum:22923678;extracellular:16287169;golgi:22430844;golgi:25900983;golgi:25900983;golgi:25900983;golgi:25900983;golgi:25900983;plasma membrane:25641898;plasma membrane:15574830;plasma membrane:19334764;plasma membrane:21433285;plasma membrane:22215637;plasma membrane:26748395;plasma membrane:26781341;vacuole:17151019;vacuole:25900983	#N/A	#N/A	mRNA binding	GO:0003729	Golgi apparatus	GO:0005794	132943	6.37	2
A0A097PPM7	AT5G64510	;	Encodes Tunicamycin Induced 1(TIN1), a plant-speci_x001E_c ER stress-inducible protein. TIN1 mutation affects pollen surface morphology. Transcriptionally induced by treatment with the N-linked glyclsylation inhibitor tunicamycin.	endoplasmic reticulum	endoplasmic reticulum:20944397	0	pollen development	GO:0009555	molecular_function_unknown	GO:0003674	chloroplast	GO:0009507	46436.3	5.85	1
A0A097PPU5	AT1G10830	15-cis-zeta-carotene isomerase;Encodes a functional 15-cis-zeta-carotene isomerase (Z-ISO).	Encodes a functional 15-cis-zeta-carotene isomerase (Z-ISO).	plastid	plastid:19224954	plasma membrane:19334764;plastid:18431481;plastid:21531424;plastid:24872594	carotene biosynthetic process	GO:0016120	9,15,9'-tri-cis-zeta-carotene isomerase activity	GO:0090471	chloroplast	GO:0009507	40850.3	9.76	4
A0A097PQ06	AT1G55760	BTB/POZ domain-containing protein;	Expression induced under NaCl, mannitol, ABA and indole-3-acetic acid (IAA) treatment.	cytosol	0	0	response to salt stress	GO:0009651	#N/A	#N/A	nucleus	GO:0005634	37668.7	5.44	0
A0A097PQ23	AT4G35880	Eukaryotic aspartyl protease family protein;	Eukaryotic aspartyl protease family protein;(source:Araport11)	plasma membrane	0	0	#N/A	#N/A	#N/A	#N/A	anchored component of membrane	GO:0031225	58046.1	5.46	1
A0A097PQ70	AT3G10970	Haloacid dehalogenase-like hydrolase (HAD) superfamily protein;	Haloacid dehalogenase-like hydrolase (HAD) superfamily protein;(source:Araport11)	plastid	0	0	#N/A	#N/A	#N/A	#N/A	chloroplast	GO:0009507	41567.2	7.1	0
A0A097PQA7	AT1G52530	;	Hus1-like protein;(source:Araport11)	cytosol	0	0	mitotic DNA replication checkpoint signaling	GO:0033314	molecular_function_unknown	GO:0003674	checkpoint clamp complex	GO:0030896	35566.7	8.87	0
A0A097PQG1	AT1G79600	Protein kinase superfamily protein;	Encodes a chloroplast ABC1-like kinase that regulates vitamin E metabolism.	plastid	0	plastid:21531424;plastid:23851315;plastid:18431481;plastid:16414959;plastid:16461379;plastid:22274653;plastid:20061580;plastid:24872594	response to water deprivation	GO:0009414	protein kinase activity	GO:0004672	chloroplast	GO:0009507	79020.9	6.71	0
A0A097PQL8	AT2G35320	EYES ABSENT homolog;homologue of the animal Eyes Absent genes. encodes a tyrosine-specific phosphatase. the protein sequence lacks the cys-containing signature of the classical tyrosine phosphatases. belongs to the aspartate-based phosphatases. The enzyme activity is strictly metal-dependent.	homologue of the animal Eyes Absent genes. encodes a tyrosine-specific phosphatase. the protein sequence lacks the cys-containing signature of the classical tyrosine phosphatases. belongs to the aspartate-based phosphatases. The enzyme activity is strictly metal-dependent.	cytosol	0	0	positive regulation of DNA repair	GO:0045739	protein tyrosine phosphatase activity, metal-dependent	GO:0030946	nucleus	GO:0005634	35258.1	4.57	0
A0A097PQU4	AT4G23820	Pectin lyase-like superfamily protein;	Pectin lyase-like superfamily protein;(source:Araport11)	extracellular	0	extracellular:28155257	carbohydrate metabolic process	GO:0005975	polygalacturonase activity	GO:0004650	cytosol	GO:0005829	48634.8	8.66	0
A0A097PR03	AT1G05055	general transcription factor II H2;Member of transcription factor TFIIH complex. Involved in transcription and DNA repair and interacts with AtXPD.	Member of transcription factor TFIIH complex. Involved in transcription and DNA repair and interacts with AtXPD.	nucleus	0	0	nucleotide-excision repair	GO:0006289	zinc ion binding	GO:0008270	transcription factor TFIIH core complex	GO:0000439	46977.5	6.58	0
A0A097PR53	AT3G20020	protein arginine methyltransferase 6;	protein arginine methyltransferase 6;(source:Araport11)	cytosol,golgi	0	0	#N/A	#N/A	protein-arginine N-methyltransferase activity	GO:0016274	cytoplasm	GO:0005737	48270.9	5.68	0
A0A097PRK9	AT5G08170	porphyromonas-type peptidyl-arginine deiminase family protein;	porphyromonas-type peptidyl-arginine deiminase family protein;(source:Araport11)	cytosol	0	0	putrescine biosynthetic process from arginine	GO:0033388	protein-arginine deiminase activity	GO:0004668	nucleus	GO:0005634	43155.1	4.92	0
A0A097PRT6	AT5G65860	ankyrin repeat family protein;	ankyrin repeat family protein;(source:Araport11)	extracellular	0	0	#N/A	#N/A	S-adenosylmethionine-dependent methyltransferase activity	GO:0008757	cytoplasm	GO:0005737	39070	4.54	0
A0A097PS06	AT1G65230	Uncharacterized conserved protein (DUF2358);	transmembrane protein, putative (DUF2358);(source:Araport11)	plastid	0	plastid:18431481;plastid:23851315;plastid:24872594	biological_process_unknown	GO:0008150	molecular_function_unknown	GO:0003674	chloroplast	GO:0009507	32735.9	8.76	1
A0A097PS22	AT3G52210	S-adenosyl-L-methionine-dependent methyltransferases superfamily protein;	S-adenosyl-L-methionine-dependent methyltransferases superfamily protein;(source:Araport11)	cytosol	0	0	7-methylguanosine mRNA capping	GO:0006370	mRNA (guanine-N7-)-methyltransferase activity	GO:0004482	mRNA cap binding complex	GO:0005845	39888.5	4.7	0
A0A097PS65	AT3G15180	ARM repeat superfamily protein;	ARM repeat superfamily protein;(source:Araport11)	cytosol,nucleus	0	vacuole:17151019	proteasome assembly	GO:0043248	#N/A	#N/A	plant-type vacuole	GO:0000325	56691.4	5.01	0
A0A097PSE1	AT5G66180	S-adenosyl-L-methionine-dependent methyltransferases superfamily protein;	S-adenosyl-L-methionine-dependent methyltransferases superfamily protein;(source:Araport11)	cytosol	0	0	RNA methylation	GO:0001510	#N/A	#N/A	nucleus	GO:0005634	44208.8	6.92	0
A0A097PSJ3	AT2G26430	arginine-rich cyclin 1;Encodes an ania-6a type arginine-rich cyclin which confers tolerance to LiCl and NaCl when expressed in yeast.	Encodes an ania-6a type arginine-rich cyclin which confers tolerance to LiCl and NaCl when expressed in yeast.	nucleus	0	cytoskeleton:24134884	response to salt stress	GO:0009651	cyclin-dependent protein serine/threonine kinase regulator activity	GO:0016538	nucleus	GO:0005634	47555	9.18	0
A0A097PSQ3	AT4G29520	;	SES1 is an ER localized chaperone involved in salt and heat stress response.	endoplasmic reticulum	0	endoplasmic reticulum:16618929;endoplasmic reticulum:22923678;extracellular:26572690;plasma membrane:17317660;plasma membrane:19334764;plasma membrane:22215637	response to heat	GO:0009408	protein folding chaperone	GO:0044183	plasma membrane	GO:0005886	34363.2	7.96	1
A0A097PSZ6	AT2G26590	regulatory particle non-ATPase 13;	regulatory particle non-ATPase 13;(source:Araport11)	cytosol	0	0	ubiquitin-dependent protein catabolic process	GO:0006511	ubiquitin binding	GO:0043130	proteasome regulatory particle, lid subcomplex	GO:0008541	33296.9	4.06	0
A0A098CI90	AT1G63130	Tetratricopeptide repeat (TPR)-like superfamily protein;Transacting siRNA generating locus. Its derived siR9as targets AT1G62930 for cleavage. Itself is targeted by TAS2-derived ta-siR2140 for cleavage.	Transacting siRNA generating locus. Its derived siR9as targets AT1G62930 for cleavage. Itself is targeted by TAS2-derived ta-siR2140 for cleavage.	mitochondrion	0	0	#N/A	#N/A	#N/A	#N/A	mitochondrion	GO:0005739	70968.8	7.93	0
A0A098CJN8	AT1G62930	Tetratricopeptide repeat (TPR)-like superfamily protein;	RPF3 encodes a pentatricopeptide repeat (PPR) protein involved in 5' processing of different mitochondrial mRNAs.	mitochondrion	0	0	mRNA processing	GO:0006397	#N/A	#N/A	mitochondrion	GO:0005739	70922.1	7.93	0
A0A098CKY1	AT1G62930	Tetratricopeptide repeat (TPR)-like superfamily protein;	RPF3 encodes a pentatricopeptide repeat (PPR) protein involved in 5' processing of different mitochondrial mRNAs.	mitochondrion	0	0	mRNA processing	GO:0006397	#N/A	#N/A	mitochondrion	GO:0005739	70922.1	7.93	0
A0A0A1GRI8	AT1G58602	LRR and NB-ARC domains-containing disease resistance protein;	LRR and NB-ARC domains-containing disease resistance protein;(source:Araport11)	cytosol	0	vacuole:23903016	#N/A	#N/A	ADP binding	GO:0043531	#N/A	#N/A	131653	6.52	0
A0A0A7EPL0	AT1G08910	zinc ion binding;zinc ion binding;	Encodes an SP-RING domain containing protein that functions in sumolaytion and is involved in positive regulation of sulfur metabolism and stress response.	nucleus	0	0	protein sumoylation	GO:0016925	SUMO transferase activity	GO:0019789	nucleus	GO:0005634	91202	6.72	0
A0A0A7EPL0-2	AT1G08910	zinc ion binding;zinc ion binding;	Encodes an SP-RING domain containing protein that functions in sumolaytion and is involved in positive regulation of sulfur metabolism and stress response.	nucleus	0	0	protein sumoylation	GO:0016925	SUMO transferase activity	GO:0019789	nucleus	GO:0005634	91202	6.72	0
A0A0A8IL98	AT2G04620	Cation efflux family protein;	Encodes a Zn transporter that localizes to the Golgi apparatus and forms a functional complex with AtMTP5t1 to transport Zn into the Golgi.	plasma membrane	0	cytosol:22522809	zinc ion import across plasma membrane	GO:0071578	protein binding	GO:0005515	Golgi apparatus	GO:0005794	33071	0	14
A0A0B4UL02	AT5G55280	homolog of bacterial cytokinesis Z-ring protein FTSZ 1-1;Encodes one of two FtsZ proteins, tubulin-like proteins, in Arabidopsis. It is involved in chloroplast division.	Encodes one of two FtsZ proteins, tubulin-like proteins, in Arabidopsis. It is involved in chloroplast division.	plastid	plastid:11285278;plastid:19403522;plastid:26500667	golgi:25900983;golgi:25900983;golgi:25900983;golgi:25900983;plastid:20423899;plastid:21531424;plastid:23390424;plastid:18431481;plastid:18633119;plastid:20061580;plastid:24361574;plastid:24872594	chloroplast fission	GO:0010020	protein self-association	GO:0043621	cell division site	GO:0032153	45564.1	7.5	0
A0A0B4UL26	AT2G36870	xyloglucan endotransglucosylase/hydrolase 32;	Encodes a xyloglucan endotransglycosylase/hydrolase. Protein sequence and phylogenetic analysis indicates that this enzyme resides in Group III-A of the XTH family, with high similarity to Tropaeolum majus (nasturtium) xyloglucanase 1 (TmNXG1). By sequence similarity to XTH31 (At3g44990) and in vivo analysis, likely to exhibit predominant xyloglucan endo-hydrolase activity (EC 3.2.1.151) with onl…	extracellular	0	golgi:25900983;plasma membrane:19334764	cell wall biogenesis	GO:0042546	xyloglucan:xyloglucosyl transferase activity	GO:0016762	chloroplast	GO:0009507	34481.9	9.84	0
A0A0B4UL43	AT2G20190	CLIP-associated protein;Encodes a microtubule-associated protein that is involved in both cell division and cell expansion. It likely promotes microtubule stability.	Encodes a microtubule-associated protein that is involved in both cell division and cell expansion. It likely promotes microtubule stability.	cytosol	cytoskeleton:17873093	cytoskeleton:24134884;golgi:25900983;golgi:25900983;golgi:25900983;golgi:25900983;plasma membrane:17317660;plasma membrane:21433285;plasma membrane:26781341;plastid:23667806	mitotic cell cycle	GO:0000278	microtubule plus-end binding	GO:0051010	cytoplasmic microtubule	GO:0005881	158950	7.13	0
A0A0B4ULJ4	AT4G13940	S-adenosyl-L-homocysteine hydrolase;Encodes a S-adenosyl-L-homocysteine hydrolase required for DNA methylation-dependent gene silencing.	Encodes a S-adenosyl-L-homocysteine hydrolase required for DNA methylation-dependent gene silencing. The mRNA is cell-to-cell mobile.	cytosol	0	cytosol:21166475;extracellular:26572690;extracellular:25852701;golgi:25900983;golgi:25900983;golgi:25900983;golgi:25900983;golgi:25900983;mitochondrion:27943495;nucleus:24012629;nucleus:23396599;plasma membrane:25641898;plasma membrane:17644812;plasma membrane:19334764;plasma membrane:21433285;plasma membrane:22215637;plasma membrane:22318864;plasma membrane:26781341;plastid:20061580;plastid:2436…	embryo development ending in seed dormancy	GO:0009793	protein binding	GO:0005515	plasma membrane	GO:0005886	53378.2	5.83	0
A0A0B4ULM9	AT1G19800	trigalactosyldiacylglycerol 1;Encodes a permease-like protein involved in lipid transfer from the ER to the chloroplast, more specifically, transfer of phosphatidate across the chloroplast inner membrane. Mutant leaves accumulate trigalactosyldiacylglycerol, triacylglycerol and phosphatidate. Chloroplast lipids are altered in their fatty acid composition and as a consequence the development of ch…	Encodes a permease-like protein involved in lipid transfer from the ER to the chloroplast, more specifically, transfer of phosphatidate across the chloroplast inner membrane. Mutant leaves accumulate trigalactosyldiacylglycerol, triacylglycerol and phosphatidate. Chloroplast lipids are altered in their fatty acid composition and as a consequence the development of chloroplasts in the mutants are …	plastid	0	plastid:21531424;plastid:18431481;plastid:20061580;plastid:24872594	phospholipid transport	GO:0015914	protein binding	GO:0005515	chloroplast	GO:0009507	37906.8	8.81	5
A0A0B4ULY4	AT5G14320	Ribosomal protein S13/S18 family;	Ribosomal protein S13/S18 family;(source:Araport11)	plastid	plastid:11919680	golgi:25900983;golgi:25900983;golgi:25900983;golgi:25900983;nucleus:23396599;plasma membrane:25641898;plasma membrane:19334764;plastid:12938931;plastid:15028209;plastid:20423899;plastid:21531424;plastid:23549413;plastid:24872594;plastid:18431481;plastid:20061580;plastid:24361574;plastid:24872594;vacuole:25900983	translation	GO:0006412	structural constituent of ribosome	GO:0003735	chloroplast	GO:0009507	19096.4	10.92	0
A0A0B4UMN9	AT4G33030	sulfoquinovosyldiacylglycerol 1;involved in sulfolipid biosynthesis	involved in sulfolipid biosynthesis The mRNA is cell-to-cell mobile.	plastid	0	mitochondrion:21841088;plastid:21531424;plastid:23851315;plastid:20061580;plastid:24361574	glycolipid biosynthetic process	GO:0009247	UDPsulfoquinovose synthase activity	GO:0046507	chloroplast	GO:0009507	53113.1	8.31	0
A0A0D5MF12	AT3G26744	basic helix-loop-helix (bHLH) DNA-binding superfamily protein;Encodes a MYC-like bHLH transcriptional activator that binds specifically to the MYC recognition sequences in the CBF3 promoter. Mutants are defective in cold-regulated gene expression. Cold stress triggers protein degradation of nuclear GFPICE1 protein, and the RING finger protein HOS1 is required. Sumoylation of ICE1 controls CBF3/DR…	Encodes a MYC-like bHLH transcriptional activator that binds specifically to the MYC recognition sequences in the CBF3 promoter. It also binds to and inhibits the expression of ABI3. Mutants are defective in cold-regulated gene expression and ABA signaling druing seed germination.. Cold stress triggers protein degradation of nuclear GFPICE1 protein, and the RING finger protein HOS1 is required. S…	nucleus	nucleus:12672693	0	abscisic acid-activated signaling pathway	GO:0009738	sequence-specific DNA binding	GO:0043565	nucleus	GO:0005634	53538.5	5.12	0
A0A0D5MF12	AT3G26744	basic helix-loop-helix (bHLH) DNA-binding superfamily protein;Encodes a MYC-like bHLH transcriptional activator that binds specifically to the MYC recognition sequences in the CBF3 promoter. Mutants are defective in cold-regulated gene expression. Cold stress triggers protein degradation of nuclear GFPICE1 protein, and the RING finger protein HOS1 is required. Sumoylation of ICE1 controls CBF3/DR…	Encodes a MYC-like bHLH transcriptional activator that binds specifically to the MYC recognition sequences in the CBF3 promoter. It also binds to and inhibits the expression of ABI3. Mutants are defective in cold-regulated gene expression and ABA signaling druing seed germination.. Cold stress triggers protein degradation of nuclear GFPICE1 protein, and the RING finger protein HOS1 is required. S…	nucleus	nucleus:12672693	0	abscisic acid-activated signaling pathway	GO:0009738	sequence-specific DNA binding	GO:0043565	nucleus	GO:0005634	53538.5	5.12	0
A0A0D5MF12	AT3G26744	basic helix-loop-helix (bHLH) DNA-binding superfamily protein;Encodes a MYC-like bHLH transcriptional activator that binds specifically to the MYC recognition sequences in the CBF3 promoter. Mutants are defective in cold-regulated gene expression. Cold stress triggers protein degradation of nuclear GFPICE1 protein, and the RING finger protein HOS1 is required. Sumoylation of ICE1 controls CBF3/DR…	Encodes a MYC-like bHLH transcriptional activator that binds specifically to the MYC recognition sequences in the CBF3 promoter. It also binds to and inhibits the expression of ABI3. Mutants are defective in cold-regulated gene expression and ABA signaling druing seed germination.. Cold stress triggers protein degradation of nuclear GFPICE1 protein, and the RING finger protein HOS1 is required. S…	nucleus	nucleus:12672693	0	abscisic acid-activated signaling pathway	GO:0009738	sequence-specific DNA binding	GO:0043565	nucleus	GO:0005634	53538.5	5.12	0
A0A0F6SCX9	AT4G20310	Peptidase M50 family protein;	Encodes a Golgi-localized protease that can cleave the transcription factors bZIP17 and bZIP28 that are translocated from the ER through the Golgi so that the transcription factors can be released to translocate into the nucleus.	plasma membrane	0	0	response to salt stress	GO:0009651	metalloendopeptidase activity	GO:0004222	mitochondrion	GO:0005739	43947.6	7.77	5
A0A0F7C956	ATCG00490	ribulose-bisphosphate carboxylases;large subunit of RUBISCO. Protein is tyrosine-phosphorylated and its phosphorylation state is modulated in response to ABA in Arabidopsis thaliana seeds.	large subunit of RUBISCO. Protein is tyrosine-phosphorylated and its phosphorylation state is modulated in response to ABA in Arabidopsis thaliana seeds.	plastid	0	extracellular:26572690;golgi:25900983;golgi:25900983;golgi:25900983;golgi:25900983;golgi:25900983;mitochondrion:24727099;mitochondrion:27943495;nucleus:24012629;nucleus:27177187;nucleus:23396599;plasma membrane:19334764;plasma membrane:22215637;plasma membrane:22318864;plasma membrane:26781341;plastid:11826309;plastid:14729914;plastid:15028209;plastid:15322131;plastid:16207701;plastid:16648217;pl…	response to cadmium ion	GO:0046686	protein binding	GO:0005515	plant-type cell wall	GO:0009505	52954.7	6.24	0
A0A0F7PX47	AT2G31580	tRNAHis guanylyltransferase;	ICA1 is a nuclear localized member of the tRNA(His) guanylyl transferase superfamily. Loss of function alleles show increased sensitivity to growth at high temperatures defects in cell cycle progression and DNA repair.	nucleus	0	0	positive regulation of cell cycle	GO:0045787	magnesium ion binding	GO:0000287	cytoplasm	GO:0005737	66217.9	7.3	1
A0A0F7PX50	AT2G31580	tRNAHis guanylyltransferase;	ICA1 is a nuclear localized member of the tRNA(His) guanylyl transferase superfamily. Loss of function alleles show increased sensitivity to growth at high temperatures defects in cell cycle progression and DNA repair.	nucleus	0	0	positive regulation of cell cycle	GO:0045787	magnesium ion binding	GO:0000287	cytoplasm	GO:0005737	66217.9	7.3	1
A0A0F7PX57	AT2G31580	tRNAHis guanylyltransferase;	ICA1 is a nuclear localized member of the tRNA(His) guanylyl transferase superfamily. Loss of function alleles show increased sensitivity to growth at high temperatures defects in cell cycle progression and DNA repair.	nucleus	0	0	positive regulation of cell cycle	GO:0045787	magnesium ion binding	GO:0000287	cytoplasm	GO:0005737	66217.9	7.3	1
A0A0F7PXK5	AT2G31580	tRNAHis guanylyltransferase;	ICA1 is a nuclear localized member of the tRNA(His) guanylyl transferase superfamily. Loss of function alleles show increased sensitivity to growth at high temperatures defects in cell cycle progression and DNA repair.	nucleus	0	0	positive regulation of cell cycle	GO:0045787	magnesium ion binding	GO:0000287	cytoplasm	GO:0005737	66217.9	7.3	1
A0A0F7PZZ1	AT2G31580	tRNAHis guanylyltransferase;	ICA1 is a nuclear localized member of the tRNA(His) guanylyl transferase superfamily. Loss of function alleles show increased sensitivity to growth at high temperatures defects in cell cycle progression and DNA repair.	nucleus	0	0	positive regulation of cell cycle	GO:0045787	magnesium ion binding	GO:0000287	cytoplasm	GO:0005737	66217.9	7.3	1
A0A0F7Q1T6	AT2G31580	tRNAHis guanylyltransferase;	ICA1 is a nuclear localized member of the tRNA(His) guanylyl transferase superfamily. Loss of function alleles show increased sensitivity to growth at high temperatures defects in cell cycle progression and DNA repair.	nucleus	0	0	positive regulation of cell cycle	GO:0045787	magnesium ion binding	GO:0000287	cytoplasm	GO:0005737	66217.9	7.3	1
A0A0F7Q1U1	AT2G31580	tRNAHis guanylyltransferase;	ICA1 is a nuclear localized member of the tRNA(His) guanylyl transferase superfamily. Loss of function alleles show increased sensitivity to growth at high temperatures defects in cell cycle progression and DNA repair.	nucleus	0	0	positive regulation of cell cycle	GO:0045787	magnesium ion binding	GO:0000287	cytoplasm	GO:0005737	66217.9	7.3	1
A0A0F7Q2P0	AT2G31580	tRNAHis guanylyltransferase;	ICA1 is a nuclear localized member of the tRNA(His) guanylyl transferase superfamily. Loss of function alleles show increased sensitivity to growth at high temperatures defects in cell cycle progression and DNA repair.	nucleus	0	0	positive regulation of cell cycle	GO:0045787	magnesium ion binding	GO:0000287	cytoplasm	GO:0005737	66217.9	7.3	1
A0A0G4NSG5	AT5G42780	homeobox protein 27;	Zinc finger and homeobox domain protein which interacts with RMB1 and ROS1 acting in the base excision repair pathway through DNA methylation.	nucleus	0	0	regulation of transcription, DNA-templated	GO:0006355	protein binding	GO:0005515	nucleus	GO:0005634	27967.6	8.55	0
A0A0H3VBT7	AT3G27120	P-loop containing nucleoside triphosphate hydrolases superfamily protein;	Encodes a conserved AAA-ATPase that acts as a negative regulator of meiotic CO formation.	nucleus	0	0	cytoplasmic microtubule organization	GO:0031122	protein binding	GO:0005515	nucleus	GO:0005634	75347.5	6.62	0
A0A0H4MBS1	AT1G08845	Ribosomal L18p/L5e family protein;	Member of the uL18 RNA-binding protein family. uL18 proteins share a short structurally conserved domain that binds the 5S rRNA and allow its incorporation into ribosomes.	mitochondrion	0	0	translation	GO:0006412	5S rRNA binding	GO:0008097	extracellular region	GO:0005576	21528.5	9.98	0
A0A0K1CVP8	ATCG00490	ribulose-bisphosphate carboxylases;large subunit of RUBISCO. Protein is tyrosine-phosphorylated and its phosphorylation state is modulated in response to ABA in Arabidopsis thaliana seeds.	large subunit of RUBISCO. Protein is tyrosine-phosphorylated and its phosphorylation state is modulated in response to ABA in Arabidopsis thaliana seeds.	plastid	0	extracellular:26572690;golgi:25900983;golgi:25900983;golgi:25900983;golgi:25900983;golgi:25900983;mitochondrion:24727099;mitochondrion:27943495;nucleus:24012629;nucleus:27177187;nucleus:23396599;plasma membrane:19334764;plasma membrane:22215637;plasma membrane:22318864;plasma membrane:26781341;plastid:11826309;plastid:14729914;plastid:15028209;plastid:15322131;plastid:16207701;plastid:16648217;pl…	response to cadmium ion	GO:0046686	protein binding	GO:0005515	plant-type cell wall	GO:0009505	52954.7	6.24	0
A0A0K1SB46	AT1G02145	homolog of asparagine-linked glycosylation 12;	homolog of asparagine-linked glycosylation 12;(source:Araport11)	vacuole	0	0	protein N-linked glycosylation	GO:0006487	alpha-1,6-mannosyltransferase activity	GO:0000009	endoplasmic reticulum membrane	GO:0005789	56803.3	9.41	5
A0A0K1SB51	AT3G29630	UDP-Glycosyltransferase superfamily protein;	UDP-Glycosyltransferase superfamily protein;(source:Araport11)	plasma membrane,endoplasmic reticulum	0	0	#N/A	#N/A	UDP-glycosyltransferase activity	GO:0008194	chloroplast	GO:0009507	50502.9	6.83	0
A0A0K1SB69	AT1G56550	RhamnoGalacturonan speci&#64257;c Xylosyltransferase 1;Encodes a rhamnogalacturonan II specific xylosyltransferase.	Encodes a rhamnogalacturonan II specific xylosyltransferase.	mitochondrion	0	0	rhamnogalacturonan II biosynthetic process	GO:0010306	UDP-xylosyltransferase activity	GO:0035252	Golgi apparatus	GO:0005794	43909.3	9.85	1
A0A0K1SBD7	AT1G80290	Nucleotide-diphospho-sugar transferases superfamily protein;a member of the Glycosyltransferase Family 64 (according to CAZy Database)	a member of the Glycosyltransferase Family 64 (according to CAZy Database)	plasma membrane	0	0	protein glycosylation	GO:0006486	glycosyltransferase activity	GO:0016757	extracellular region	GO:0005576	37702.8	7.31	0
A0A0K1SBE8	AT1G05680	Uridine diphosphate glycosyltransferase 74E2;Encodes a UDP-glucosyltransferase, UGT74E2, that acts on IBA (indole-3-butyric acid) and affects auxin homeostasis. The transcript and protein levels of this enzyme are strongly induced by H2O2 and may allow integration of ROS (reactive oxygen species) and auxin signaling. This enzyme can also transfer glycosyl groups to several compounds related to th…	Encodes a UDP-glucosyltransferase, UGT74E2, that acts on IBA (indole-3-butyric acid) and affects auxin homeostasis. The transcript and protein levels of this enzyme are strongly induced by H2O2 and may allow integration of ROS (reactive oxygen species) and auxin signaling. This enzyme can also transfer glycosyl groups to several compounds related to the explosive TNT when this synthetic compound …	cytosol,mitochondrion	0	0	cellular response to water deprivation	GO:0042631	glycosyltransferase activity	GO:0016757	chloroplast	GO:0009507	51050.4	5.67	0
A0A0K2S4Q7	AT1G68560	alpha-xylosidase 1;Encodes a bifunctional alpha-l-arabinofuranosidase/beta-d-xylosidase that belongs to family 3 of glycoside hydrolases.	Encodes a bifunctional alpha-l-arabinofuranosidase/beta-d-xylosidase that belongs to family 3 of glycoside hydrolases.	extracellular	0	extracellular:15593128;extracellular:16287169;extracellular:16356755;extracellular:16729891;extracellular:19825673;extracellular:21109274;extracellular:26572690;extracellular:28155257;extracellular:24393051;extracellular:25852701;golgi:25900983;golgi:25900983;golgi:25900983;golgi:25900983;golgi:25900983;plasma membrane:19334764;plasma membrane:20843791;plasma membrane:21433285;plasma membrane:223…	xyloglucan metabolic process	GO:0010411	carbohydrate binding	GO:0030246	cell wall	GO:0005618	102398	6.76	0
A0A0K2S4S0	AT1G68560	alpha-xylosidase 1;Encodes a bifunctional alpha-l-arabinofuranosidase/beta-d-xylosidase that belongs to family 3 of glycoside hydrolases.	Encodes a bifunctional alpha-l-arabinofuranosidase/beta-d-xylosidase that belongs to family 3 of glycoside hydrolases.	extracellular	0	extracellular:15593128;extracellular:16287169;extracellular:16356755;extracellular:16729891;extracellular:19825673;extracellular:21109274;extracellular:26572690;extracellular:28155257;extracellular:24393051;extracellular:25852701;golgi:25900983;golgi:25900983;golgi:25900983;golgi:25900983;golgi:25900983;plasma membrane:19334764;plasma membrane:20843791;plasma membrane:21433285;plasma membrane:223…	xyloglucan metabolic process	GO:0010411	carbohydrate binding	GO:0030246	cell wall	GO:0005618	102398	6.76	0
A0A0N7KW38	ATCG01010	NADH-Ubiquinone oxidoreductase (complex I), chain 5 protein;Chloroplast encoded NADH dehydrogenase unit.	Chloroplast encoded NADH dehydrogenase unit.	plastid	0	plastid:21531424;plastid:23851315;plastid:18431481;plastid:23667806;plastid:24872594	photosynthesis	GO:0015979	NADH dehydrogenase (ubiquinone) activity	GO:0008137	chloroplast	GO:0009507	85237.5	9.11	16
A0A0N9DZS1	AT4G04850	K+ efflux antiporter 3;member of Putative potassium transporter family	Encodes a potassium efflux antiporter; has three splice forms KEA3.1, KEA3.2, and KEA3.3, KEA3.2 is the most abundant splice form in all plant organs (silique, flower, leaf and root). KEA3.1 and KEA3.3 are minor variants that can be found in flowers and in leaves. KEA3 is localized to the thylakoid membrane and enriched in the stromal lamellae. It allows proton efflux from the thylakoid lumen by …	plastid	golgi:24278440	plastid:18431481	positive regulation of photosynthesis	GO:1905157	solute:proton antiporter activity	GO:0015299	chloroplast	GO:0009507	69045.6	8.44	0
A0A0R7LJI3	AT4G34610	BEL1-like homeodomain 6;	BEL1-like homeodomain 6;(source:Araport11)	nucleus	0	0	regulation of transcription by RNA polymerase II	GO:0006357	transcription cis-regulatory region binding	GO:0000976	nucleus	GO:0005634	59608.9	5.84	0
A0A0R9XKK8	ATCG00065	ribosomal protein S12A;chloroplast gene encoding ribosomal protein s12. The gene is located in three distinct loci on the chloroplast genome and is transpliced to make one transcript.	chloroplast gene encoding ribosomal protein s12. The gene is located in three distinct loci on the chloroplast genome and is transpliced to make one transcript.	plastid	0	golgi:25900983;golgi:25900983;golgi:25900983;golgi:25900983;golgi:25900983;plasma membrane:19334764;plastid:21531424;plastid:20061580;plastid:20061580	translation	GO:0006412	structural constituent of ribosome	GO:0003735	plastid	GO:0009536	4411.2	12.39	0
A0A0S2RR82	AT5G22690	Disease resistance protein (TIR-NBS-LRR class) family;	Disease resistance protein (TIR-NBS-LRR class) family;(source:Araport11)	cytosol	0	0	signal transduction	GO:0007165	NAD+ nucleosidase activity	GO:0003953	cytoplasm	GO:0005737	115165	7.84	0
A0A0S2RR82	AT3G44670	Disease resistance protein (TIR-NBS-LRR class) family;	Disease resistance protein (TIR-NBS-LRR class) family;(source:Araport11)	nucleus	0	0	signal transduction	GO:0007165	NAD+ nucleosidase activity	GO:0003953	#N/A	#N/A	139089	6.73	0
A0A0S2RR86	AT2G45403	;	hypothetical protein;(source:Araport11)	nucleus	0	0	biological_process_unknown	GO:0008150	molecular_function_unknown	GO:0003674	nucleus	GO:0005634	17907.2	10.21	0
A0A0S2RR89	AT1G72890	Disease resistance protein (TIR-NBS class);	NBS TIR protein.	mitochondrion	0	0	positive regulation of cell death	GO:0010942	protein binding	GO:0005515	cytoplasm	GO:0005737	50621.8	10.11	1
A0A0S2RR90	AT2G45403	;	hypothetical protein;(source:Araport11)	nucleus	0	0	biological_process_unknown	GO:0008150	molecular_function_unknown	GO:0003674	nucleus	GO:0005634	17907.2	10.21	0
A0A0S2RR99	AT3G44630	Disease resistance protein (TIR-NBS-LRR class) family;	Disease resistance protein (TIR-NBS-LRR class) family;(source:Araport11)	nucleus	0	0	signal transduction	GO:0007165	ADP binding	GO:0043531	#N/A	#N/A	138976	7.97	0
A0A0S2RRA5	AT2G32140	transmembrane receptors;	transmembrane receptor;(source:Araport11)	plastid	0	0	signal transduction	GO:0007165	NAD+ nucleosidase activity	GO:0003953	chloroplast	GO:0009507	39031.1	8.45	0
A0A0S2RRA6	AT5G48780	disease resistance protein (TIR-NBS class);	disease resistance protein (TIR-NBS class);(source:Araport11)	plastid	0	0	defense response	GO:0006952	NAD+ nucleosidase activity	GO:0003953	chloroplast	GO:0009507	72855.7	8.58	0
A0A0S2RRA7	AT3G44670	Disease resistance protein (TIR-NBS-LRR class) family;	Disease resistance protein (TIR-NBS-LRR class) family;(source:Araport11)	nucleus	0	0	signal transduction	GO:0007165	NAD+ nucleosidase activity	GO:0003953	#N/A	#N/A	139089	6.73	0
A0A0S2RRA8	AT1G72890	Disease resistance protein (TIR-NBS class);	NBS TIR protein.	mitochondrion	0	0	positive regulation of cell death	GO:0010942	protein binding	GO:0005515	cytoplasm	GO:0005737	50621.8	10.11	1
A0A0S2RRF0	AT3G44620	protein tyrosine phosphatases;protein tyrosine phosphatases;	protein-tyrosine phosphatase;(source:Araport11)	plastid	0	plastid:20423899;plastid:18431481;plastid:18633119;plastid:24361574	#N/A	#N/A	protein binding	GO:0005515	cytosol	GO:0005829	26949.6	8.88	0
A0A0S2RRF0	AT2G45403	;	hypothetical protein;(source:Araport11)	nucleus	0	0	biological_process_unknown	GO:0008150	molecular_function_unknown	GO:0003674	nucleus	GO:0005634	17907.2	10.21	0
A0A0S2RRF3	AT2G14080	Disease resistance protein (TIR-NBS-LRR class) family;	Disease resistance protein (TIR-NBS-LRR class) family;(source:Araport11)	plasma membrane	0	0	signal transduction	GO:0007165	ADP binding	GO:0043531	nucleus	GO:0005634	137916	6.69	0
A0A0S2RRH9	AT1G72890	Disease resistance protein (TIR-NBS class);	NBS TIR protein.	mitochondrion	0	0	positive regulation of cell death	GO:0010942	protein binding	GO:0005515	cytoplasm	GO:0005737	50621.8	10.11	1
A0A0S2RRT4	AT1G65850	Disease resistance protein (TIR-NBS-LRR class) family;	Disease resistance protein (TIR-NBS-LRR class) family;(source:Araport11)	plastid	0	0	signal transduction	GO:0007165	ADP binding	GO:0043531	chloroplast	GO:0009507	118944	8.26	0
A0A0U3E4L5	AT3G05870	anaphase-promoting complex/cyclosome 11;Subunit of the anaphase promoting complex, a ubiquitin ligase complex that regulates progression through the cell cycle.	Subunit of the anaphase promoting complex, a ubiquitin ligase complex that regulates progression through the cell cycle.	cytosol	cytosol:26952278;nucleus:26952278	0	anaphase-promoting complex-dependent catabolic process	GO:0031145	ubiquitin-protein transferase activity	GO:0004842	anaphase-promoting complex	GO:0005680	10105.7	7.32	0
A0A0U3SCP3	AT5G57010	calmodulin-binding family protein;	calmodulin-binding family protein;(source:Araport11)	cytosol	0	0	biological_process_unknown	GO:0008150	#N/A	#N/A	nucleus	GO:0005634	56150.4	9.88	0
A0A128ATR4	AT1G62910	Pentatricopeptide repeat (PPR) superfamily protein;	Encodes PPR protein involved in mitochondrial 5' end processing. Ecotype variants show differences in processing.	mitochondrion	0	plasma membrane:19334764	mitochondrial mRNA 5'-end processing	GO:0090617	#N/A	#N/A	chloroplast	GO:0009507	70982.7	6.858	0
A0A128ATR8	AT1G62910	Pentatricopeptide repeat (PPR) superfamily protein;	Encodes PPR protein involved in mitochondrial 5' end processing. Ecotype variants show differences in processing.	mitochondrion	0	plasma membrane:19334764	mitochondrial mRNA 5'-end processing	GO:0090617	#N/A	#N/A	chloroplast	GO:0009507	70982.7	6.858	0
A0A128ATR9	AT1G62670	rna processing factor 2;Encodes a pentatricopeptide repeat protein required for 5' end processing of nad9 and cox3 mRNAs in mitochondria.	Encodes a pentatricopeptide repeat protein required for 5' end processing of nad9 and cox3 mRNAs in mitochondria.	mitochondrion	0	0	RNA 5'-end processing	GO:0000966	RNA binding	GO:0003723	mitochondrion	GO:0005739	70845.6	7.83	0
A0A128ATT6	AT1G62914	pentatricopeptide (PPR) repeat-containing protein;	pentatricopeptide (PPR) repeat-containing protein;(source:Araport11)	mitochondrion	0	0	#N/A	#N/A	#N/A	#N/A	mitochondrion	GO:0005739	59334.9	8.75	0
A0A139ZPC7	AT1G60090	beta glucosidase 4;	beta glucosidase 4;(source:Araport11)	extracellular	0	0	carbohydrate metabolic process	GO:0005975	beta-glucosidase activity	GO:0008422	plasma membrane	GO:0005886	57970.7	6.88	0
A0A140JWM8	AT5G36110	cytochrome P450, family 716, subfamily A, polypeptide 1;member of CYP716A	Encodes a member of the CYP716A subfamily of cytochrome P450 monooxygenases with triterpene oxidizing activity catalyzing C-28 hydroxylation of alpha-amyrin, beta-amyrin, and lupeol, producing uvaol, erythrodiol, and betulin, respectively. Additionally, it shows carboxylation activity for the C-28 position of alpha- and beta-amyrin.	endoplasmic reticulum	0	0	triterpenoid metabolic process	GO:0006722	heme binding	GO:0020037	extracellular region	GO:0005576	54850.2	9.56	1
A0A142C269	AT1G47600	beta glucosidase 34;Encodes a myrosinase. Over-expression led to a glucosinolate profile change.	Encodes a myrosinase. Over-expression led to a glucosinolate profile change.	extracellular	0	extracellular:26572690;golgi:25900983	glucosinolate metabolic process	GO:0019760	beta-glucosidase activity	GO:0008422	extracellular region	GO:0005576	57541.9	8.21	0
A0A142C272	AT1G51490	beta glucosidase 36;	This locus encodes a myrosinase. Arabidopsis thaliana ecotype Col-0 contains a non-functional copy but some other (not all) ecotypes contain a functional copy (reference: PubMed ID 26907263).	mitochondrion	0	0	#N/A	#N/A	beta-glucosidase activity	GO:0008422	mitochondrion	GO:0005739	47366.5	9.88	0
A0A142C273	AT1G47600	beta glucosidase 34;Encodes a myrosinase. Over-expression led to a glucosinolate profile change.	Encodes a myrosinase. Over-expression led to a glucosinolate profile change.	extracellular	0	extracellular:26572690;golgi:25900983	glucosinolate metabolic process	GO:0019760	beta-glucosidase activity	GO:0008422	extracellular region	GO:0005576	57541.9	8.21	0
A0A142C276	AT1G47600	beta glucosidase 34;Encodes a myrosinase. Over-expression led to a glucosinolate profile change.	Encodes a myrosinase. Over-expression led to a glucosinolate profile change.	extracellular	0	extracellular:26572690;golgi:25900983	glucosinolate metabolic process	GO:0019760	beta-glucosidase activity	GO:0008422	extracellular region	GO:0005576	57541.9	8.21	0
A0A142C277	AT1G47600	beta glucosidase 34;Encodes a myrosinase. Over-expression led to a glucosinolate profile change.	Encodes a myrosinase. Over-expression led to a glucosinolate profile change.	extracellular	0	extracellular:26572690;golgi:25900983	glucosinolate metabolic process	GO:0019760	beta-glucosidase activity	GO:0008422	extracellular region	GO:0005576	57541.9	8.21	0
A0A142FJX3	AT5G04160	Nucleotide-sugar transporter family protein;	UUAT1 is a UDP-Uronic acid transporter that is localized to the Golgi. It is expressed in the seed coat epidermis and is involved in the development of seed coat mucilage.	plasma membrane	0	0	nucleotide-sugar transmembrane transport	GO:0015780	organic anion transmembrane transporter activity	GO:0008514	Golgi apparatus	GO:0005794	33713	10.21	10
A0A142I795	ATCG00490	ribulose-bisphosphate carboxylases;large subunit of RUBISCO. Protein is tyrosine-phosphorylated and its phosphorylation state is modulated in response to ABA in Arabidopsis thaliana seeds.	large subunit of RUBISCO. Protein is tyrosine-phosphorylated and its phosphorylation state is modulated in response to ABA in Arabidopsis thaliana seeds.	plastid	0	extracellular:26572690;golgi:25900983;golgi:25900983;golgi:25900983;golgi:25900983;golgi:25900983;mitochondrion:24727099;mitochondrion:27943495;nucleus:24012629;nucleus:27177187;nucleus:23396599;plasma membrane:19334764;plasma membrane:22215637;plasma membrane:22318864;plasma membrane:26781341;plastid:11826309;plastid:14729914;plastid:15028209;plastid:15322131;plastid:16207701;plastid:16648217;pl…	response to cadmium ion	GO:0046686	protein binding	GO:0005515	plant-type cell wall	GO:0009505	52954.7	6.24	0
A0A142I7H7	ATMG00520	Intron maturase, type II family protein;hypothetical protein	Intron maturase, type II family protein;(source:Araport11)	mitochondrion	0	plasma membrane:22318864	mRNA processing	GO:0006397	#N/A	#N/A	mitochondrion	GO:0005739	75452.6	10.67	0
A0A142I7P3	ATMG00090	structural constituent of ribosome;protein binding;ribosomal protein S3	ribosomal protein S3	mitochondrion	0	mitochondrion:21841088;mitochondrion:27943495	translation	GO:0006412	structural constituent of ribosome	GO:0003735	mitochondrial small ribosomal subunit	GO:0005763	64876	0	0
A0A160CBM4	AT2G43710	Plant stearoyl-acyl-carrier-protein desaturase family protein;Encodes a stearoyl-ACP desaturase, involved in fatty acid desaturation. The ssi2 mutants have increased 18:0 and reduced 18:1 fatty acids. Exogenous application of glycerol to wild type plants mimics the ssi2 mutant phenotype. The altered 18:1 fatty acid content in the ssi2 mutants has an impact on SA- and JA-mediated defense signaling…	Encodes a stearoyl-ACP desaturase, involved in fatty acid desaturation. The ssi2 mutants have increased 18:0 and reduced 18:1 fatty acids. Exogenous application of glycerol to wild type plants mimics the ssi2 mutant phenotype. The altered 18:1 fatty acid content in the ssi2 mutants has an impact on SA- and JA-mediated defense signaling. ssi2 mutants resulted in hyper-resistance to green peach aph…	plastid	0	extracellular:26572690;golgi:25900983;plastid:16207701;plastid:20423899;plastid:21531424;plastid:18431481;plastid:18633119;plastid:20061580;plastid:24361574;plastid:24872594;plastid:20061580;plastid:24872594;vacuole:25900983	defense response to bacterium	GO:0042742	stearoyl-CoA 9-desaturase activity	GO:0004768	chloroplast	GO:0009507	45692.5	6.44	0
A0A168L4G8	AT3G04120	glyceraldehyde-3-phosphate dehydrogenase C subunit 1;encodes cytosolic GADPH (C subunit) involved in the glycolytic pathway but also interacts with H2O2 potentially placing it in a signalling cascade induced by ROS.	encodes cytosolic GADPH (C subunit) involved in the glycolytic pathway but also interacts with H2O2 potentially placing it in a signalling cascade induced by ROS. The mRNA is cell-to-cell mobile.	cytosol,nucleus	cytoskeleton:23316205;cytosol:10737809;cytosol:23316205;cytosol:25918875;cytosol:28444344;mitochondrion:23316205;nucleus:25918875;nucleus:28444344;plasma membrane:25918875	cytosol:21166475;cytosol:22522809;extracellular:15157177;extracellular:26572690;golgi:25900983;golgi:25900983;golgi:25900983;mitochondrion:12492832;mitochondrion:14671022;mitochondrion:24727099;mitochondrion:27943495;nucleus:14617066;nucleus:24012629;plasma membrane:17317660;plasma membrane:17644812;plasma membrane:22215637;plasma membrane:22318864;plasma membrane:23323832;plasma membrane:2678134…	response to redox state	GO:0051775	protein binding	GO:0005515	mitochondrion	GO:0005739	36914	7.15	0
A0A178U564	AT1G64550	general control non-repressible 3;member of GCN subfamily	Encodes a member of GCN subfamily. Predicted to be involved in stress-associated protein translation control. The mutant is affected in MAMP ((microbe-associated molecular patterns)-induced stomatal closure, but not other MAMP-induced responses in the leaves. Arabidopsis has five ABCF proteins, which are all closely related by sequence to yeast GCN20. None of these five are individually required …	cytosol	0	cytosol:21166475;golgi:25900983;golgi:25900983;golgi:25900983;golgi:25900983;plasma membrane:19334764;plastid:24872594;vacuole:25900983	defense response to bacterium	GO:0042742	ATP binding	GO:0005524	nucleus	GO:0005634	79643.1	5.97	0
A0A178U571	AT4G12620	origin of replication complex 1B;Origin Recognition Complex subunit 1b. Involved in the initiation of DNA replication. Regulated transcriptionally during cell cycle, peaking at G1/S-phase. Target of E2F/DF family of transcription factors. Interacts with ORC2 and ORC5. Highly expressed in proliferating cells. Expression levels are independent of light regime.	Origin Recognition Complex subunit 1b. Involved in the initiation of DNA replication. Regulated transcriptionally during cell cycle, peaking at G1/S-phase. Target of E2F/DF family of transcription factors. Interacts with ORC2 and ORC5. Highly expressed in proliferating cells. Expression levels are independent of light regime.	nucleus	0	0	mitotic DNA replication checkpoint signaling	GO:0033314	protein binding	GO:0005515	origin recognition complex	GO:0000808	92168.6	7.52	0
A0A178U587	AT5G23300	pyrimidine d;dihydroorotate dehydrogenase, catalyses fourth step of pyrimidine biosynthesis	dihydroorotate dehydrogenase, catalyses fourth step of pyrimidine biosynthesis	mitochondrion	0	golgi:25900983;golgi:25900983;golgi:25900983;golgi:25900983;mitochondrion:14671022;mitochondrion:21296373;mitochondrion:21472856;mitochondrion:21841088;mitochondrion:22923678;mitochondrion:24727099;mitochondrion:27943495;plasma membrane:19334764;unclear:16618929;vacuole:25900983	pyrimidine ribonucleotide biosynthetic process	GO:0009220	dihydroorotate dehydrogenase activity	GO:0004152	plastid	GO:0009536	48546	9.71	0
A0A178U5A7	AT5G04885	Glycosyl hydrolase family protein;	Encodes a beta-glucosidase involved in xyloglucan metabolism.	plasma membrane	0	extracellular:28155257;plasma membrane:25641898;plasma membrane:16618929;plasma membrane:17317660;plasma membrane:20843791;plasma membrane:22215637;plasma membrane:22318864;plasma membrane:22923678;plasma membrane:26781341	xyloglucan biosynthetic process	GO:0009969	beta-glucosidase activity	GO:0008422	plasma membrane	GO:0005886	72303	6.56	0
A0A178U5D5	AT1G74040	2-isopropylmalate synthase 1;Encodes an active Arabidopsis isopropylmalate synthase IPMS2. Involved in leucine biosynthesis. Do not participate in the chain elongation of glucosinolates. Expressed constitutively throughout the plant. Loss of IPMS2 can be compensated by a second isopropylmalate synthase gene IPMS1 (At1g18500).	Encodes an active Arabidopsis isopropylmalate synthase IPMS2. Involved in leucine biosynthesis. Do not participate in the chain elongation of glucosinolates. Expressed constitutively throughout the plant. Loss of IPMS2 can be compensated by a second isopropylmalate synthase gene IPMS1 (At1g18500).	plastid	0	plasma membrane:19334764;plastid:12938931;plastid:24361574;plastid:24872594;vacuole:25900983	leucine biosynthetic process	GO:0009098	2-isopropylmalate synthase activity	GO:0003852	chloroplast envelope	GO:0009941	68135.6	6.32	0
A0A178U5D8	ATMG01110	Mitovirus RNA-dependent RNA polymerase;hypothetical protein	Mitovirus RNA-dependent RNA polymerase;(source:Araport11)	mitochondrion	0	0	biological_process_unknown	GO:0008150	molecular_function_unknown	GO:0003674	mitochondrion	GO:0005739	28111.4	9.71	0
A0A178U5E5	AT4G26600	S-adenosyl-L-methionine-dependent methyltransferases superfamily protein;	S-adenosyl-L-methionine-dependent methyltransferases superfamily protein;(source:Araport11)	nucleus	0	nucleus:15496452	RNA methylation	GO:0001510	rRNA (cytosine-C5-)-methyltransferase activity	GO:0009383	nucleus	GO:0005634	75542.1	5.73	0
A0A178U5F8	AT2G07599	;	hypothetical protein;(source:Araport11)	cytosol,plasma membrane	0	0	#N/A	#N/A	#N/A	#N/A	mitochondrion	GO:0005739	28882.5	11.17	0
A0A178U5F9	AT1G65410	non-intrinsic ABC protein 11;Encodes a member of NAP subfamily of transporters. Mutations in this gene suppress the low temperature-induced phenotype of Arabidopsis tocopherol-deficient mutant vte2.	Encodes a member of NAP subfamily of transporters. Mutations in this gene suppress the low temperature-induced phenotype of Arabidopsis tocopherol-deficient mutant vte2.	plastid	plastid:17938172	plastid:18431481;plastid:22923678;plastid:20061580;plastid:24872594	lipid transport	GO:0006869	ATP hydrolysis activity	GO:0016887	chloroplast	GO:0009507	37517.7	7.86	0
A0A178U5G4	ATMG01200	;hypothetical protein	ATPase, F1 complex, alpha subunit;(source:Araport11)	mitochondrion	0	0	0	0	#N/A	#N/A	#N/A	#N/A	33609.6	4.66	3
A0A178U5H4	ATMG01220	;hypothetical protein	hypothetical protein;(source:Araport11)	mitochondrion	0	0	biological_process_unknown	GO:0008150	molecular_function_unknown	GO:0003674	mitochondrion	GO:0005739	12932.8	10.98	0
A0A178U5K0	AT5G48330	Regulator of chromosome condensation (RCC1) family protein;	Regulator of chromosome condensation (RCC1) family protein;(source:Araport11)	mitochondrion	mitochondrion:19036033	0	biological_process_unknown	GO:0008150	#N/A	#N/A	chloroplast	GO:0009507	48316.9	5.19	0
A0A178U5K6	ATMG01080	mitochondrial F0-ATPase subunit 9;subunit 9 of mitochondrial F0-ATPase	subunit 9 of mitochondrial F0-ATPase	mitochondrion	0	mitochondrion:12681508;mitochondrion:15276431;mitochondrion:18189341;mitochondrion:18385124;mitochondrion:21896887	ATP synthesis coupled proton transport	GO:0015986	proton transmembrane transporter activity	GO:0015078	mitochondrial proton-transporting ATP synthase complex, coupling factor F(o)	GO:0000276	8936	0	2
A0A178U5K6	ATMG00730	cytochrome c oxidase subunit 3;Encodes cytochrome c oxidase subunit 3.	Encodes cytochrome c oxidase subunit 3.	mitochondrion	0	mitochondrion:15604729	aerobic respiration	GO:0009060	cytochrome-c oxidase activity	GO:0004129	mitochondrial respiratory chain complex IV	GO:0005751	29961	0	6
A0A178U5L6	ATMG00180	cytochrome C biogenesis 452;cytochrome c biogenesis orf452	cytochrome c biogenesis orf452	mitochondrion	0	mitochondrion:27943495	#N/A	#N/A	protein binding	GO:0005515	mitochondrion	GO:0005739	50548	0	4
A0A178U5L7	ATMG01060	;hypothetical protein	hypothetical protein;(source:Araport11)	mitochondrion	0	0	biological_process_unknown	GO:0008150	molecular_function_unknown	GO:0003674	mitochondrion	GO:0005739	11915.8	10.06	0
A0A178U5L9	AT2G07702	;	hypothetical protein;(source:Araport11)	endoplasmic reticulum	0	0	biological_process_unknown	GO:0008150	molecular_function_unknown	GO:0003674	mitochondrion	GO:0005739	17318.1	10.4072	0
A0A178U5L9	ATMG00440	;hypothetical protein	hypothetical protein;(source:Araport11)	mitochondrion	0	0	biological_process_unknown	GO:0008150	molecular_function_unknown	GO:0003674	mitochondrion	GO:0005739	17318.1	10.41	0
A0A178U5L9	ATMG01140	;hypothetical protein	hypothetical protein;(source:Araport11)	mitochondrion	0	0	biological_process_unknown	GO:0008150	molecular_function_unknown	GO:0003674	mitochondrion	GO:0005739	17318.1	10.41	0
A0A178U5M6	AT3G61060	phloem protein 2-A13;	phloem protein 2-A13;(source:Araport11)	cytosol	0	0	protein ubiquitination	GO:0016567	protein binding	GO:0005515	nucleus	GO:0005634	33114.5	8.56	0
A0A178U5N5	ATMG00860	DNA/RNA polymerases superfamily protein;hypothetical protein	DNA/RNA polymerases superfamily protein;(source:Araport11)	mitochondrion	0	0	biological_process_unknown	GO:0008150	molecular_function_unknown	GO:0003674	mitochondrion	GO:0005739	17979.1	10.4	0
A0A178U5N7	ATMG00160	cytochrome oxidase 2;cytochrome c oxidase subunit 2	cytochrome c oxidase subunit 2	mitochondrion	0	mitochondrion:12970493;mitochondrion:14671022;mitochondrion:15604729;mitochondrion:21472856;mitochondrion:21841088;mitochondrion:22923678;mitochondrion:27122571;mitochondrion:27943495;mitochondrion:21896887;plasma membrane:19334764;unclear:16618929	ATP synthesis coupled electron transport	GO:0042773	cytochrome-c oxidase activity	GO:0004129	mitochondrion	GO:0005739	29674	0	0
A0A178U5P8	ATMG00070	NADH dehydrogenase subunit 9;NADH dehydrogenase subunit 9	NADH dehydrogenase subunit 9	mitochondrion	0	golgi:25900983;golgi:25900983;golgi:25900983;golgi:25900983;mitochondrion:12837548;mitochondrion:14671022;mitochondrion:17406791;mitochondrion:18189341;mitochondrion:20197505;mitochondrion:21472856;mitochondrion:21841088;mitochondrion:22923678;mitochondrion:23444301;mitochondrion:23761796;mitochondrion:27122571;mitochondrion:27943495;mitochondrion:21896887;plasma membrane:19334764;plasma membrane…	cellular respiration	GO:0045333	NADH dehydrogenase (ubiquinone) activity	GO:0008137	nucleus	GO:0005634	22880	0	0
A0A178U5Q3	ATMG01230	;hypothetical protein	transmembrane protein;(source:Araport11)	mitochondrion	0	0	biological_process_unknown	GO:0008150	molecular_function_unknown	GO:0003674	mitochondrion	GO:0005739	17045.7	10.28	1
A0A178U5R5	ATMG00960	Cytochrome C assembly protein;Encodes a protein of the mitochondrial membrane which has been shown to be present in a number of unidentified complexes including a 500-KDa complex postulated to have heme lyase activity, in which another protein (AtCCMH, AT1G15220) is also involved. cytochrome c biogenesis orf203.	Encodes a protein of the mitochondrial membrane which has been shown to be present in a number of unidentified complexes including a 500-KDa complex postulated to have heme lyase activity, in which another protein (AtCCMH, AT1G15220) is also involved. cytochrome c biogenesis orf203.	mitochondrion	0	0	#N/A	#N/A	#N/A	#N/A	protein-containing complex	GO:0032991	23397.1	10.75	2
A0A178U5R5	ATMG00940	DNA binding;hypothetical protein	DNA binding protein;(source:Araport11)	mitochondrion	0	0	regulation of transcription, DNA-templated	GO:0006355	DNA binding	GO:0003677	nucleus	GO:0005634	18340.6	8.37	0
A0A178U5R7	AT2G07725	Ribosomal L5P family protein;	Ribosomal L5P family protein;(source:Araport11)	cytosol	0	0	#N/A	#N/A	structural constituent of ribosome	GO:0003735	chloroplast	GO:0009507	21109.8	6.36	0
A0A178U5R7	ATMG00210	ribosomal protein L5;encodes a mitochondrial ribosomal protein L5, a constituent of the large subunit of the ribosomal complex	encodes a mitochondrial ribosomal protein L5, a constituent of the large subunit of the ribosomal complex	mitochondrion	0	mitochondrion:27943495	translation	GO:0006412	RNA binding	GO:0003723	chloroplast	GO:0009507	21235	0	0
A0A178U5S5	AT5G35930	AMP-dependent synthetase and ligase family protein;	AMP-dependent synthetase and ligase family protein;(source:Araport11)	plasma membrane	0	plasma membrane:22318864	#N/A	#N/A	phosphopantetheine binding	GO:0031177	mitochondrion	GO:0005739	115593	6.29	0
A0A178U5S5	AT5G46290	3-ketoacyl-acyl carrier protein synthase I;3-ketoacyl-acyl carrier protein synthase I (KAS I) mRNA,	Encodes beta-ketoacyl-[acyl carrier protein] synthase I (KASI). Crucial for fatty acid synthesis. Plays a role in chloroplast division and embryo development.	plastid	unclear:24130194	extracellular:26572690;golgi:25900983;golgi:25900983;golgi:25900983;golgi:25900983;golgi:25900983;nucleus:27177187;plasma membrane:19334764;plasma membrane:22215637;plastid:12938931;plastid:16207701;plastid:20423899;plastid:21531424;plastid:22923678;plastid:23851315;plastid:18431481;plastid:18633119;plastid:20061580;plastid:21539947;plastid:24361574;vacuole:25900983	fatty acid biosynthetic process	GO:0006633	3-oxoacyl-[acyl-carrier-protein] synthase activity	GO:0004315	chloroplast	GO:0009507	50412.8	8.16	2
A0A178U5S5	AT2G30200	catalytics;transferases;[acyl-carrier-protein] S-malonyltransferases;binding;	Malonyl-ACP expressed in developing seeds. Loss of function mutants are embryo lethal and over expression in seeds leads to increased seed oil content.	plastid	0	golgi:25900983;golgi:25900983;golgi:25900983;mitochondrion:27943495;plastid:16207701;plastid:20423899;plastid:21531424;plastid:18431481;plastid:18633119;plastid:20061580;plastid:24361574	fatty acid biosynthetic process	GO:0006633	[acyl-carrier-protein] S-malonyltransferase activity	GO:0004314	chloroplast	GO:0009507	41522	8.83	0
A0A178U5T0	ATMG00580	NADH dehydrogenase subunit 4;NADH dehydrogenase subunit 4	NADH dehydrogenase subunit 4	mitochondrion	0	mitochondrion:18189341;mitochondrion:20197505;mitochondrion:21841088;mitochondrion:23761796;mitochondrion:27943495;plasma membrane:19334764	aerobic respiration	GO:0009060	NADH dehydrogenase activity	GO:0003954	mitochondrial respiratory chain complex I	GO:0005747	55830	0	0
A0A178U5T8	ATMG00240	Gag-Pol-related retrotransposon family protein;hypothetical protein	Gag-Pol-related retrotransposon family protein;(source:Araport11)	mitochondrion	0	0	biological_process_unknown	GO:0008150	molecular_function_unknown	GO:0003674	#N/A	#N/A	12357.2	9.93	0
A0A178U5T9	AT1G05000	Phosphotyrosine protein phosphatases superfamily protein;	Encodes an atypical dual-speci&#64257;city phosphatase.	cytosol	0	0	dephosphorylation	GO:0016311	phosphatase activity	GO:0016791	cytoplasm	GO:0005737	24537	7.79	0
A0A178U5V3	ATMG00140	;hypothetical protein	transmembrane protein;(source:Araport11)	mitochondrion	0	0	biological_process_unknown	GO:0008150	molecular_function_unknown	GO:0003674	mitochondrion	GO:0005739	19070.8	7.09	1
A0A178U5W3	ATMG00750	GAG/POL/ENV polyprotein;hypothetical protein	GAG/POL/ENV polyprotein;(source:Araport11)	mitochondrion	0	0	biological_process_unknown	GO:0008150	molecular_function_unknown	GO:0003674	mitochondrion	GO:0005739	13871	9.41	0
A0A178U5X8	ATMG00860	DNA/RNA polymerases superfamily protein;hypothetical protein	DNA/RNA polymerases superfamily protein;(source:Araport11)	mitochondrion	0	0	biological_process_unknown	GO:0008150	molecular_function_unknown	GO:0003674	mitochondrion	GO:0005739	17979.1	10.4	0
A0A178U5Y1	AT3G32960	Domain of unknown function (DUF1985);	hypothetical protein (DUF1985);(source:Araport11)	nucleus	0	0	biological_process_unknown	GO:0008150	molecular_function_unknown	GO:0003674	nucleus	GO:0005634	24828.8	4.31	0
A0A178U5Y7	AT1G80460	Actin-like ATPase superfamily protein;Encodes a protein similar to glycerol kinase, which converts glycerol to glycerol 3-phosphate and performs a rate-limiting step in glycerol metabolism. This gene is required for both general and specific resistance against bacteria and fungi. Arabidopsis thaliana glycerol kinase (GLR1) mRNA.Involved in flagellin-induced non-host resistance to Pseudomonas. Cor…	Encodes a protein similar to glycerol kinase, which converts glycerol to glycerol 3-phosphate and performs a rate-limiting step in glycerol metabolism. This gene is required for both general and specific resistance against bacteria and fungi. Arabidopsis thaliana glycerol kinase (GLR1) mRNA.Involved in flagellin-induced non-host resistance to Pseudomonas. Coronatine partially suppresses flagellin…	cytosol	0	cytosol:21166475;extracellular:26572690;golgi:25900983;golgi:25900983;golgi:25900983;vacuole:25900983	response to bacterium	GO:0009617	glycerol kinase activity	GO:0004370	mitochondrion	GO:0005739	56436.3	6.2	0
A0A178U5Z4	AT3G32200	;	myosin heavy chain-like protein;(source:Araport11)	nucleus	0	0	biological_process_unknown	GO:0008150	molecular_function_unknown	GO:0003674	nucleus	GO:0005634	16429.3	12	0
A0A178U601	AT2G07705	;	hypothetical protein;(source:Araport11)	cytosol	0	0	biological_process_unknown	GO:0008150	molecular_function_unknown	GO:0003674	#N/A	#N/A	7523.6	8.9892	0
A0A178U603	AT5G50950	FUMARASE 2;Encodes a fumarase enzyme initially shown to be in the mitochondria through proteomic studies but later shown to be present in the cytosol using an RFP fluorescent protein tag. It appears to be important for the accumulation of fumarate from malate in leaves in the light, and helps to promote nitrogen assimilation under high nitrogen conditions. It does not appear to be necessary for l…	Encodes a fumarase enzyme initially shown to be in the mitochondria through proteomic studies but later shown to be present in the cytosol using an RFP fluorescent protein tag. It appears to be important for the accumulation of fumarate from malate in leaves in the light, and helps to promote nitrogen assimilation under high nitrogen conditions. It does not appear to be necessary for lipid metabo…	cytosol,mitochondrion	cytosol:20202172	golgi:25900983;golgi:25900983;golgi:25900983;mitochondrion:11743115;mitochondrion:14671022;mitochondrion:21472856;mitochondrion:24727099;plasma membrane:22215637	fumarate metabolic process	GO:0006106	fumarate hydratase activity	GO:0004333	plastid	GO:0009536	55765.2	7.39	0
A0A178U603	AT5G52920	plastidic pyruvate kinase beta subunit 1;encodes a dominant chloroplast pyruvate kinase beta subunit. Important for seed oil biosynthesis. Ubiquitously expressed, with significantly increased expression in maturing seeds. The mutant plant has wrinkled seeds, with a 50-70% reduction in seed fatty acid content.	encodes a dominant chloroplast pyruvate kinase beta subunit. Important for seed oil biosynthesis. Ubiquitously expressed, with significantly increased expression in maturing seeds. The mutant plant has wrinkled seeds, with a 50-70% reduction in seed fatty acid content. The mRNA is cell-to-cell mobile.	plastid	plastid:17892448	extracellular:26572690;golgi:25900983;golgi:25900983;plasma membrane:19334764;plastid:16207701;plastid:20423899;plastid:21531424;plastid:18431481;plastid:20061580;plastid:24361574;plastid:24872594	seed development	GO:0048316	pyruvate kinase activity	GO:0004743	chloroplast stroma	GO:0009570	63521.5	7.04	0
A0A178U604	AT5G33898	Protein of unknown function (DUF3287);	hypothetical protein (DUF3287);(source:Araport11)	nucleus	0	0	biological_process_unknown	GO:0008150	molecular_function_unknown	GO:0003674	nucleus	GO:0005634	27854.3	6.67	0
A0A178U605	AT4G23160	cysteine-rich RLK (RECEPTOR-like protein kinase) 8;Encodes a cysteine-rich receptor-like protein kinase.	Encodes a cysteine-rich receptor-like protein kinase.	plasma membrane	0	plasma membrane:22318864	protein phosphorylation	GO:0006468	protein serine/threonine kinase activity	GO:0004674	plasma membrane	GO:0005886	75412	0	2
A0A178U620	AT5G36228	nucleic acid binding;zinc ion binding;	nucleic acid binding / zinc ion binding protein;(source:Araport11)	nucleus	0	0	biological_process_unknown	GO:0008150	#N/A	#N/A	nucleus	GO:0005634	41876.9	5.8	0
A0A178U620	AT5G25600	;	putative nucleic-acid protein;(source:Araport11)	nucleus	0	0	biological_process_unknown	GO:0008150	molecular_function_unknown	GO:0003674	nucleus	GO:0005634	37491	7.78	0
A0A178U620	ATMG00310	RNA-directed DNA polymerase (reverse transcriptase)-related family protein;hypothetical protein	RNA-directed DNA polymerase (reverse transcriptase)-related family protein;(source:Araport11)	mitochondrion	0	0	biological_process_unknown	GO:0008150	molecular_function_unknown	GO:0003674	mitochondrion	GO:0005739	17970.9	10.42	0
A0A178U622	ATMG00750	GAG/POL/ENV polyprotein;hypothetical protein	GAG/POL/ENV polyprotein;(source:Araport11)	mitochondrion	0	0	biological_process_unknown	GO:0008150	molecular_function_unknown	GO:0003674	mitochondrion	GO:0005739	13871	9.41	0
A0A178U630	AT5G63140	purple acid phosphatase 29;	purple acid phosphatase 29;(source:Araport11)	extracellular	0	extracellular:26572690;extracellular:28003327	dephosphorylation	GO:0016311	hydrolase activity, acting on ester bonds	GO:0016788	#N/A	#N/A	43547.4	9.96	1
A0A178U630	AT3G01120	Pyridoxal phosphate (PLP)-dependent transferases superfamily protein;encodes a cystathionine gamma-synthase, which performs the first committed step in methionine biosynthesis. A conserved motif of 13 amino acids in the first exon is required for posttranscriptional autoregulation. This enzyme shares the same substrate as threonine synthase (TS) and its absence transcriptionally affects 8 genes i…	encodes a cystathionine gamma-synthase, which performs the first committed step in methionine biosynthesis. A conserved motif of 13 amino acids in the first exon is required for posttranscriptional autoregulation. This enzyme shares the same substrate as threonine synthase (TS) and its absence transcriptionally affects 8 genes in the genome.	plastid	0	cytosol:22522809;plastid:18431481;plastid:20423899;plastid:21531424;plastid:23851315;plastid:20061580;plastid:24361574	transsulfuration	GO:0019346	cystathionine gamma-synthase activity	GO:0003962	chloroplast stroma	GO:0009570	59917.8	6.87	0
A0A178U636	ATMG01250	RNA-directed DNA polymerase (reverse transcriptase);hypothetical protein	RNA-directed DNA polymerase (reverse transcriptase);(source:Araport11)	mitochondrion	0	0	#N/A	#N/A	#N/A	#N/A	mitochondrion	GO:0005739	13645.8	9.31	0
A0A178U639	AT1G56500	haloacid dehalogenase-like hydrolase family protein;	Encodes a thylakoid membrane protein with thioredoxin-like and beta-propeller domains located in the lumen and a haloacid-dehalogenase domain exposed to the chloroplast stroma. The protein's role may be to prevent formation of a slowly reversible form of antenna quenching, thereby maintaining the efficiency of light harvesting. The mRNA is cell-to-cell mobile.	plastid	0	cytosol:22522809;golgi:25900983;plasma membrane:19334764;plasma membrane:21433285;plastid:16207701;plastid:20423899;plastid:21531424;plastid:23851315;plastid:18431481;plastid:18633119;plastid:20061580;plastid:24361574;plastid:24872594;plastid:20061580;plastid:23667806;plastid:24872594	nonphotochemical quenching	GO:0010196	#N/A	#N/A	chloroplast	GO:0009507	114401	5.27	0
A0A178U639	AT5G44750	DNA-directed DNA polymerases;Homologous to Y-family DNA polymerases, contains BRCT domain. Mutants are sensitive to UV-B radiation. Gene is involved in damage-tolerance mechanisms through translesion synthesis(TLS).	Homologous to Y-family DNA polymerases, contains BRCT domain. Mutants are sensitive to UV-B radiation. Gene is involved in damage-tolerance mechanisms through translesion synthesis(TLS).	nucleus	0	0	error-free translesion synthesis	GO:0070987	deoxycytidyl transferase activity	GO:0017125	nucleus	GO:0005634	121759	6.69	0
A0A178U642	ATMG00750	GAG/POL/ENV polyprotein;hypothetical protein	GAG/POL/ENV polyprotein;(source:Araport11)	mitochondrion	0	0	biological_process_unknown	GO:0008150	molecular_function_unknown	GO:0003674	mitochondrion	GO:0005739	13871	9.41	0
A0A178U643	AT4G33670	NAD(P)-linked oxidoreductase superfamily protein;Encodes a L-galactose dehydrogenase, involved in ascorbate biosynthesis	Encodes a L-galactose dehydrogenase, involved in ascorbate biosynthesis	cytosol	0	cytosol:21166475	L-ascorbic acid biosynthetic process	GO:0019853	D-threo-aldose 1-dehydrogenase activity	GO:0047834	cytosol	GO:0005829	34531.3	5.44	0
A0A178U651	AT4G06746	related to AP2 9;encodes a member of the DREB subfamily A-5 of ERF/AP2 transcription factor family (RAP2.9). The protein contains one AP2 domain. There are 16 members in this subfamily including RAP2.1 and RAP2.10.	encodes a member of the DREB subfamily A-5 of ERF/AP2 transcription factor family (RAP2.9). The protein contains one AP2 domain. There are 16 members in this subfamily including RAP2.1 and RAP2.10.	nucleus	0	0	regulation of transcription, DNA-templated	GO:0006355	DNA-binding transcription factor activity	GO:0003700	nucleus	GO:0005634	17198.9	10.55	0
A0A178U655	ATMG00880	;hypothetical protein	hypothetical protein;(source:Araport11)	mitochondrion	0	0	biological_process_unknown	GO:0008150	molecular_function_unknown	GO:0003674	nucleus	GO:0005634	21217.8	11.33	0
A0A178U655	ATMG00860	DNA/RNA polymerases superfamily protein;hypothetical protein	DNA/RNA polymerases superfamily protein;(source:Araport11)	mitochondrion	0	0	biological_process_unknown	GO:0008150	molecular_function_unknown	GO:0003674	mitochondrion	GO:0005739	17979.1	10.4	0
A0A178U658	AT3G32940	RNA-binding KH domain-containing protein;	RNA-binding KH domain-containing protein;(source:Araport11)	plastid	0	0	regulation of mRNA splicing, via spliceosome	GO:0048024	mRNA binding	GO:0003729	nucleus	GO:0005634	66479.2	9.44	0
A0A178U666	ATMG01250	RNA-directed DNA polymerase (reverse transcriptase);hypothetical protein	RNA-directed DNA polymerase (reverse transcriptase);(source:Araport11)	mitochondrion	0	0	#N/A	#N/A	#N/A	#N/A	mitochondrion	GO:0005739	13645.8	9.31	0
A0A178U678	AT2G07681	Cytochrome C assembly protein;	Cytochrome C assembly protein;(source:Araport11)	mitochondrion	0	0	heme transport	GO:0015886	heme transmembrane transporter activity	GO:0015232	chloroplast	GO:0009507	82900.2	9.77	4
A0A178U683	ATMG01060	;hypothetical protein	hypothetical protein;(source:Araport11)	mitochondrion	0	0	biological_process_unknown	GO:0008150	molecular_function_unknown	GO:0003674	mitochondrion	GO:0005739	11915.8	10.06	0
A0A178U685	AT3G31430	;	zinc knuckle (CCHC-type) family protein;(source:Araport11)	extracellular	0	0	biological_process_unknown	GO:0008150	molecular_function_unknown	GO:0003674	#N/A	#N/A	38970.5	7	0
A0A178U685	ATMG01250	RNA-directed DNA polymerase (reverse transcriptase);hypothetical protein	RNA-directed DNA polymerase (reverse transcriptase);(source:Araport11)	mitochondrion	0	0	#N/A	#N/A	#N/A	#N/A	mitochondrion	GO:0005739	13645.8	9.31	0
A0A178U686	AT2G37190	Ribosomal protein L11 family protein;	Ribosomal protein L11 family protein;(source:Araport11)	cytosol	0	cytosol:21166475;cytosol:15821981;cytosol:22522809;nucleus:14617066;nucleus:15496452;nucleus:23396599;plasma membrane:19334764;plasma membrane:22318864;plasma membrane:26781341;plastid:20061580;vacuole:23903016	translation	GO:0006412	large ribosomal subunit rRNA binding	GO:0070180	nucleolus	GO:0005730	17941.7	9.58	0
A0A178U695	AT1G38131	O-fucosyltransferase family protein;	O-fucosyltransferase family protein;(source:Araport11)	plasma membrane	0	0	#N/A	#N/A	glycosyltransferase activity	GO:0016757	nucleus	GO:0005634	66492.3	10.06	1
A0A178U6A4	AT4G23160	cysteine-rich RLK (RECEPTOR-like protein kinase) 8;Encodes a cysteine-rich receptor-like protein kinase.	Encodes a cysteine-rich receptor-like protein kinase.	plasma membrane	0	plasma membrane:22318864	protein phosphorylation	GO:0006468	protein serine/threonine kinase activity	GO:0004674	plasma membrane	GO:0005886	75412	0	2
A0A178U6B5	AT2G07680	multidrug resistance-associated protein 11;member of MRP subfamily	Encodes ABCC13/MRP11, a member of the multidrug resistance associated protein MRP/ABCC subfamily. Its expression is induced by gibberellic acid and downregulated by naphthalene acetic acid, abscisic acid, and zeatin.	vacuole	0	vacuole:17151019;vacuole:23903016	transmembrane transport	GO:0055085	ATPase-coupled transmembrane transporter activity	GO:0042626	extracellular region	GO:0005576	157083	7.6818	13
A0A178U6C5	AT2G06570	;	hypothetical protein;(source:Araport11)	cytosol	0	0	biological_process_unknown	GO:0008150	molecular_function_unknown	GO:0003674	nucleus	GO:0005634	30408.9	4.52	0
A0A178U6C6	AT5G11130	Exostosin family protein;	Exostosin family protein;(source:Araport11)	extracellular	0	0	protein glycosylation	GO:0006486	glycosyltransferase activity	GO:0016757	nucleus	GO:0005634	55362.8	8.033	0
A0A178U6C7	ATMG00580	NADH dehydrogenase subunit 4;NADH dehydrogenase subunit 4	NADH dehydrogenase subunit 4	mitochondrion	0	mitochondrion:18189341;mitochondrion:20197505;mitochondrion:21841088;mitochondrion:23761796;mitochondrion:27943495;plasma membrane:19334764	aerobic respiration	GO:0009060	NADH dehydrogenase activity	GO:0003954	mitochondrial respiratory chain complex I	GO:0005747	55830	0	0
A0A178U6C8	AT1G65346	;	hypothetical protein;(source:Araport11)	plasma membrane	0	0	biological_process_unknown	GO:0008150	molecular_function_unknown	GO:0003674	mitochondrion	GO:0005739	13498.4	8.95	0
A0A178U6C9	ATMG01130	;hypothetical protein	hypothetical protein;(source:Araport11)	mitochondrion	0	0	biological_process_unknown	GO:0008150	molecular_function_unknown	GO:0003674	mitochondrion	GO:0005739	11758.2	4.85	0
A0A178U6D3	AT5G43830	Aluminium induced protein with YGL and LRDR motifs;	aluminum induced protein with YGL and LRDR motifs;(source:Araport11)	cytosol	0	cytosol:21166475;extracellular:26572690;golgi:25900983;golgi:25900983;golgi:25900983;golgi:25900983;plasma membrane:22215637;plasma membrane:26781341	#N/A	#N/A	protein binding	GO:0005515	plastid	GO:0009536	27508.8	6.88	0
A0A178U6D6	ATMG00470	;hypothetical protein	hypothetical protein;(source:Araport11)	mitochondrion	0	0	biological_process_unknown	GO:0008150	molecular_function_unknown	GO:0003674	mitochondrion	GO:0005739	13776.8	9.66	0
A0A178U6E2	AT5G22240	Ovate family protein;	Ovate family protein;(source:Araport11)	plastid	0	0	negative regulation of transcription, DNA-templated	GO:0045892	#N/A	#N/A	nucleus	GO:0005634	22270.7	9.44	0
A0A178U6E4	AT4G06688	;	myosin heavy chain-like protein;(source:Araport11)	nucleus	0	0	biological_process_unknown	GO:0008150	molecular_function_unknown	GO:0003674	nucleus	GO:0005634	68721.7	8.16	0
A0A178U6E6	ATMG00150	;hypothetical protein	transmembrane protein;(source:Araport11)	mitochondrion	0	0	biological_process_unknown	GO:0008150	molecular_function_unknown	GO:0003674	mitochondrion	GO:0005739	13351.7	10.07	1
A0A178U6F0	AT5G02720	;	valine-tRNA ligase;(source:Araport11)	cytosol	0	0	biological_process_unknown	GO:0008150	molecular_function_unknown	GO:0003674	cytoplasm	GO:0005737	15800	4.97	2
A0A178U6F1	AT5G43280	delta(3,5),delta(2,4)-dienoyl-CoA isomerase 1;Encodes the peroxisomal delta 3,5-delta2,4-dienoyl-CoA isomerase, a enzyme involved in degradation of unsaturated fatty acids. Gene expression is induced upon seed germination.	Encodes the peroxisomal delta 3,5-delta2,4-dienoyl-CoA isomerase, a enzyme involved in degradation of unsaturated fatty acids. Gene expression is induced upon seed germination.	peroxisome	0	extracellular:26572690;mitochondrion:27943495;peroxisome:17951448;peroxisome:18931141;peroxisome:19329564;peroxisome:24130194	fatty acid beta-oxidation	GO:0006635	delta3,5-delta2,4-dienoyl-CoA isomerase activity	GO:0051750	peroxisome	GO:0005777	29919.9	7.88	0
A0A178U6F5	AT5G45570	Ulp1 protease family protein;	Ulp1 protease family protein;(source:Araport11)	nucleus	0	0	#N/A	#N/A	cysteine-type peptidase activity	GO:0008234	plasma membrane	GO:0005886	105805	8.56	0
A0A178U6F5	AT4G08430	Ulp1 protease family protein;	Ulp1 protease family protein;(source:Araport11)	nucleus	0	0	proteolysis	GO:0006508	cysteine-type peptidase activity	GO:0008234	plasma membrane	GO:0005886	92517.8	7.9	0
A0A178U6F8	AT1G23915	#N/A	hypothetical protein;(source:Araport11)	#N/A	#N/A	#N/A	#N/A	#N/A	#N/A	#N/A	nucleus	GO:0005634	16363.4	6.01	0
A0A178U6G0	AT5G40560	DegP protease 13;Encodes a putative DegP protease.	Encodes a putative DegP protease.	plastid	plastid:25161662	0	proteolysis	GO:0006508	serine-type endopeptidase activity	GO:0004252	nucleus	GO:0005634	54150	0	0
A0A178U6G0	AT5G40570	Surfeit locus protein 2 (SURF2);	Surfeit locus protein 2 (SURF2);(source:Araport11)	nucleus	0	0	biological_process_unknown	GO:0008150	molecular_function_unknown	GO:0003674	nucleus	GO:0005634	22914.3	6.87	0
A0A178U6G6	AT5G02030	POX (plant homeobox) family protein;Mutant has additional lateral organs and phyllotaxy defect. Encodes a homeodomain transcription factor. Has sequence similarity to the Arabidopsis ovule development regulator Bell1. Binds directly to the AGAMOUS cis-regulatory element. Its localization to the nucleus is dependent on the coexpression of either STM or BP.	Mutant has additional lateral organs and phyllotaxy defect. Encodes a homeodomain transcription factor. Has sequence similarity to the Arabidopsis ovule development regulator Bell1. Binds directly to the AGAMOUS cis-regulatory element. Its localization to the nucleus is dependent on the coexpression of either STM or BP.	nucleus	cytosol:15019989;nucleus:16513846	0	negative regulation of transcription, DNA-templated	GO:0045892	protein binding	GO:0005515	nucleus	GO:0005634	62006.2	7.94	0
A0A178U6G7	AT5G54780	Ypt/Rab-GAP domain of gyp1p superfamily protein;	Ypt/Rab-GAP domain of gyp1p superfamily protein;(source:Araport11)	mitochondrion	0	mitochondrion:14671022	activation of GTPase activity	GO:0090630	GTPase activator activity	GO:0005096	mitochondrion	GO:0005739	49406.5	8.13	0
A0A178U6H1	AT2G13105	#N/A	hypothetical protein;(source:Araport11)	#N/A	#N/A	#N/A	#N/A	#N/A	#N/A	#N/A	nucleus	GO:0005634	14152	5.13	0
A0A178U6H4	AT5G03510	C2H2-type zinc finger family protein;	C2H2-type zinc finger family protein;(source:Araport11)	nucleus	0	0	regulation of transcription, DNA-templated	GO:0006355	transcription cis-regulatory region binding	GO:0000976	nucleus	GO:0005634	31528.3	7.78	0
A0A178U6H8	AT5G65980	Auxin efflux carrier family protein;	Auxin efflux carrier family protein;(source:Araport11)	plasma membrane	0	0	response to auxin	GO:0009733	#N/A	#N/A	endoplasmic reticulum membrane	GO:0005789	43073.6	6.89	6
A0A178U6I0	AT4G07400	VIER F-box proteine 3;Encodes an F-box protein. Based on genetic analysis appears to be functionally redundant with VFB1,2,and 4. When levels of all 4 genes are reduced plants show defects in growth and reduced levels of auxin response genes.	Encodes an F-box protein. Based on genetic analysis appears to be functionally redundant with VFB1,2,and 4. When levels of all 4 genes are reduced plants show defects in growth and reduced levels of auxin response genes.	nucleus	0	0	ubiquitin-dependent protein catabolic process	GO:0006511	ubiquitin-protein transferase activity	GO:0004842	SCF ubiquitin ligase complex	GO:0019005	61004.6	9.77	0
A0A178U6I1	ATMG00710	Polynucleotidyl transferase, ribonuclease H-like superfamily protein;hypothetical protein	Polynucleotidyl transferase, ribonuclease H-like superfamily protein;(source:Araport11)	mitochondrion	0	0	biological_process_unknown	GO:0008150	#N/A	#N/A	mitochondrion	GO:0005739	13473.6	10.14	0
A0A178U6I2	AT5G44110	P-loop containing nucleoside triphosphate hydrolases superfamily protein;Encodes a member of the NAP subfamily of ABC transporters.	Encodes a member of the NAP subfamily of ABC transporters whose expression pattern is regulated by light and sucrose.	cytosol	cytosol:ISI:000238454800009	0	response to red light	GO:0010114	ATP binding	GO:0005524	plasma membrane	GO:0005886	31359.9	6.63	0
A0A178U6I7	AT5G65480	;	CCL1 is induced by WUS and binds to the kinase domains of BAM1 and CLV1. Localizes to lipid rich plasma membrane rafts. Likely to be involved in WUS/CLV signaling pathway.	plastid	0	0	biological_process_unknown	GO:0008150	phosphatidylinositol binding	GO:0035091	nucleus	GO:0005634	16320.3	9.21	0
A0A178U6I8	ATMG00080	ribosomal protein L16;encodes a mitochondrial ribosomal protein L16, which is a constituent of the large ribosomal subunit	encodes a mitochondrial ribosomal protein L16, which is a constituent of the large ribosomal subunit	mitochondrion	0	mitochondrion:27943495;plasma membrane:19334764	translation	GO:0006412	structural constituent of ribosome	GO:0003735	mitochondrial large ribosomal subunit	GO:0005762	20094	0	0
A0A178U6I9	ATMG00580	NADH dehydrogenase subunit 4;NADH dehydrogenase subunit 4	NADH dehydrogenase subunit 4	mitochondrion	0	mitochondrion:18189341;mitochondrion:20197505;mitochondrion:21841088;mitochondrion:23761796;mitochondrion:27943495;plasma membrane:19334764	aerobic respiration	GO:0009060	NADH dehydrogenase activity	GO:0003954	mitochondrial respiratory chain complex I	GO:0005747	55830	0	0
A0A178U6J2	AT5G26240	chloride channel D;member of Anion channel protein family	Anion channel protein family member. Involved in negative regulation of pattern triggered immunity.	golgi	golgi:17376158;unclear:8969232	golgi:25900983;golgi:25900983;golgi:25900983	chloride transport	GO:0006821	voltage-gated chloride channel activity	GO:0005247	intracellular membrane-bounded organelle	GO:0043231	87061.1	7.93	8
A0A178U6J8	AT5G07270	XB3 ortholog 3 in Arabidopsis thaliana;	hypothetical protein;(source:Araport11)	endoplasmic reticulum,nucleus	0	0	protein ubiquitination	GO:0016567	ubiquitin-protein transferase activity	GO:0004842	cytoplasm	GO:0005737	55346.6	6.88	0
A0A178U6J9	AT3G30820	Arabidopsis retrotransposon ORF-1 protein;	retrotransposon ORF-1 protein;(source:Araport11)	nucleus	0	0	biological_process_unknown	GO:0008150	molecular_function_unknown	GO:0003674	nucleus	GO:0005634	44993.5	8.46	0
A0A178U6K0	ATMG00490	Mitovirus RNA-dependent RNA polymerase;hypothetical protein	Mitovirus RNA-dependent RNA polymerase;(source:Araport11)	mitochondrion	0	0	biological_process_unknown	GO:0008150	molecular_function_unknown	GO:0003674	chloroplast	GO:0009507	12124.8	7.71	0
A0A178U6K3	AT5G16760	Inositol 1,3,4-trisphosphate 5/6-kinase family protein;Encodes a inositol 1,3,4-trisphosphate 5/6-kinase.	Encodes a inositol 1,3,4-trisphosphate 5/6-kinase. Catalyzes the phosphorylation of phytic acid (InsP6) to the symmetric InsP7 isomer 5-InsP7.	cytosol	0	cytosol:21166475;extracellular:26572690;golgi:25900983	myo-inositol hexakisphosphate biosynthetic process	GO:0010264	inositol tetrakisphosphate 1-kinase activity	GO:0047325	cytosol	GO:0005829	36219.6	6.43	0
A0A178U6K7	AT5G05365	Heavy metal transport/detoxification superfamily protein ;	Heavy metal transport/detoxification superfamily protein;(source:Araport11)	cytosol	0	0	#N/A	#N/A	#N/A	#N/A	cytoplasm	GO:0005737	8869.2	7.25	0
A0A178U6K8	AT5G05720	RNA-binding (RRM/RBD/RNP motifs) family protein;	RNA-binding (RRM/RBD/RNP motifs) family protein;(source:Araport11)	nucleus	0	0	mRNA splicing, via spliceosome	GO:0000398	RNA binding	GO:0003723	nuclear speck	GO:0016607	50705	7.75	0
A0A178U6L2	AT5G11440	CTC-interacting domain 5;Interacts with PAB (poly A binding protein) in yeast two hybrid experiments. Contains PAM2 motif, a PABC interacting domain.	Interacts with PAB (poly A binding protein) in yeast two hybrid experiments. Contains PAM2 motif, a PABC interacting domain.	cytosol	0	0	biological_process_unknown	GO:0008150	protein binding	GO:0005515	nucleus	GO:0005634	16560.1	3.77	0
A0A178U6L7	AT5G26120	alpha-L-arabinofuranosidase 2;	alpha-L-arabinofuranosidase 2;(source:Araport11)	extracellular	0	0	L-arabinose metabolic process	GO:0046373	alpha-L-arabinofuranosidase activity	GO:0046556	extracellular region	GO:0005576	75438.5	4.77	0
A0A178U6L8	AT5G07550	glycine-rich protein 19;member of Oleosin-like protein family	member of Oleosin-like protein family	extracellular	extracellular:26305561	0	sexual reproduction	GO:0019953	lipid binding	GO:0008289	monolayer-surrounded lipid storage body	GO:0012511	10682.5	10.13	2
A0A178U6M0	AT5G04130	DNA GYRASE B2;	Encodes a protein that when expressed together with GYRA generates an active supercoiling DNA gyrase enzyme that shares similar properties to its bacterial counterpart, including sensitivity to gyrase-specific antibiotics.	mitochondrion	0	golgi:25900983;golgi:25900983;golgi:25900983;golgi:25900983;golgi:25900983;mitochondrion:14671022;mitochondrion:27122571;mitochondrion:27943495;plastid:24872594;vacuole:25900983	DNA topological change	GO:0006265	DNA negative supercoiling activity	GO:0034335	mitochondrion	GO:0005739	81052.5	9.04	0
A0A178U6M0	AT3G10690	DNA GYRASE A;	Encodes a protein that when expressed together with GYRB2 generates an active supercoiling DNA gyrase enzyme that shares similar properties to its bacterial counterpart, including sensitivity to gyrase-specific antibiotics.	plastid	0	golgi:25900983;golgi:25900983;golgi:25900983;golgi:25900983;golgi:25900983;mitochondrion:14671022;mitochondrion:27943495;nucleus:23396599;plasma membrane:21433285;plastid:15028209;plastid:18431481;plastid:20423899;plastid:26987276;plastid:20061580;plastid:24872594;vacuole:25900983	DNA topological change	GO:0006265	ATP binding	GO:0005524	mediator complex	GO:0016592	104537	6.89	0
A0A178U6M2	ATMG00520	Intron maturase, type II family protein;hypothetical protein	Intron maturase, type II family protein;(source:Araport11)	mitochondrion	0	plasma membrane:22318864	mRNA processing	GO:0006397	#N/A	#N/A	mitochondrion	GO:0005739	75452.6	10.67	0
A0A178U6M3	AT5G49820	Protein of unknown function, DUF647;	root UVB sensitive protein (Protein of unknown function, DUF647);(source:Araport11)	cytosol	0	0	embryo development ending in seed dormancy	GO:0009793	molecular_function_unknown	GO:0003674	chloroplast	GO:0009507	54628	8.77	0
A0A178U6M7	AT5G09400	K+ uptake permease 7;potassium transporter	Encodes a potassium uptake permease with a functional adenylate cyclase (AC) center. The first 100 aa of this protein can complement AC-deficient E. coli and display AC activity in vitro. KUP7 is localized to the plasma membrane where it functions in potassium uptake and translocation.	vacuole	0	plasma membrane:20374526;vacuole:16618929;vacuole:17151019;vacuole:22923678;vacuole:18686298	potassium ion transport	GO:0006813	potassium ion transmembrane transporter activity	GO:0015079	plant-type vacuole	GO:0000325	95352.8	5.08	12
A0A178U6M8	AT5G27680	RECQ helicase SIM;DNA helicase	RECQ helicase SIM;(source:Araport11)	nucleus	0	0	DNA duplex unwinding	GO:0032508	3'-5' DNA helicase activity	GO:0043138	nucleus	GO:0005634	97465	7.3576	0
A0A178U6M9	ATCG00150	ATPase, F0 complex, subunit A protein;Encodes a subunit of ATPase complex CF0, which is a proton channel that supplies the proton motive force to drive ATP synthesis by CF1 portion of the complex.	Encodes a subunit of ATPase complex CF0, which is a proton channel that supplies the proton motive force to drive ATP synthesis by CF1 portion of the complex.	plastid	0	plastid:14729914;plastid:15322131;plastid:23851315;plastid:23390424;plastid:18431481;plastid:20061580;plastid:23667806;plastid:24872594;plastid:25402197	dATP biosynthetic process from ADP	GO:0006176	mRNA binding	GO:0003729	chloroplast thylakoid membrane	GO:0009535	27349.9	4.72	5
A0A178U6N2	AT3G11710	lysyl-tRNA synthetase 1;	lysyl-tRNA synthetase 1;(source:Araport11)	cytosol	0	cytosol:21166475;extracellular:26572690;nucleus:23396599;plasma membrane:19334764;plasma membrane:21433285;vacuole:23903016	lysyl-tRNA aminoacylation	GO:0006430	tRNA binding	GO:0000049	cytosol	GO:0005829	70887.2	6.15	0
A0A178U6N7	AT5G41080	PLC-like phosphodiesterases superfamily protein;	Encodes a member of the glycerophosphodiester phosphodiesterase (GDPD) family.	cytosol	0	0	cellular response to hypoxia	GO:0071456	glycerophosphodiester phosphodiesterase activity	GO:0008889	chloroplast	GO:0009507	42015.4	4.58	0
A0A178U6P0	AT5G26100	;	hypothetical protein;(source:Araport11)	extracellular	0	0	biological_process_unknown	GO:0008150	molecular_function_unknown	GO:0003674	mitochondrion	GO:0005739	20185.2	8.95	0
A0A178U6P7	AT5G40590	Cysteine/Histidine-rich C1 domain family protein;	Cysteine/Histidine-rich C1 domain family protein;(source:Araport11)	nucleus	0	0	#N/A	#N/A	#N/A	#N/A	nucleus	GO:0005634	26376.6	6.72	0
A0A178U6P8	AT5G04360	limit dextrinase;Encodes an enzyme thought to be involved in the hydrolysis of the &#945;-1,6 linkages during starch degradation in seed endosperm. However, a knockout mutant of Arabidopsis lacking limit dextrinase has normal rates of starch degradation in the leaf at night, indicating that more than one isoamylases might be involved in this process.	Encodes an enzyme thought to be involved in the hydrolysis of the &#945;-1,6 linkages during starch degradation in seed endosperm. However, a knockout mutant of Arabidopsis lacking limit dextrinase has normal rates of starch degradation in the leaf at night, indicating that more than one isoamylases might be involved in this process.	plastid	0	plastid:15028209;plastid:18431481;plastid:20061580;plastid:24361574;plastid:23667806	starch biosynthetic process	GO:0019252	pullulanase activity	GO:0051060	plasma membrane	GO:0005886	107066	6.35	0
A0A178U6Q0	AT3G31950	;	nucleic acid-binding/zinc ion-binding protein;(source:Araport11)	nucleus	0	0	biological_process_unknown	GO:0008150	#N/A	#N/A	nucleus	GO:0005634	55778	4.51	0
A0A178U6Q2	AT3G32920	P-loop containing nucleoside triphosphate hydrolases superfamily protein;	P-loop containing nucleoside triphosphate hydrolases superfamily protein;(source:Araport11)	mitochondrion	0	0	DNA repair	GO:0006281	ATP-dependent activity, acting on DNA	GO:0008094	chloroplast	GO:0009507	24286.1	8.9504	0
A0A178U6Q3	AT5G62980	Dihydroneopterin aldolase;Encodes an enzyme that can act as a aldolase or an epimerase for 7,8-dihydroneopterin and 7,8-dihydromonapterin in vitro. It is likely to act in folate biosynthesis as a homooctamer in vivo.	Encodes an enzyme that can act as a aldolase or an epimerase for 7,8-dihydroneopterin and 7,8-dihydromonapterin in vitro. It is likely to act in folate biosynthesis as a homooctamer in vivo.	cytosol	0	cytosol:21166475	tetrahydrofolate biosynthetic process	GO:0046654	dihydroneopterin aldolase activity	GO:0004150	cytoplasm	GO:0005737	14685	5.93	0
A0A178U6Q6	AT5G37630	ARM repeat superfamily protein;	ARM repeat superfamily protein;(source:Araport11)	nucleus	0	0	embryo development ending in seed dormancy	GO:0009793	#N/A	#N/A	condensed chromosome	GO:0000793	116750	4.8	0
A0A178U6Q7	AT1G43680	;	nucleic acid-binding/zinc ion-binding protein;(source:Araport11)	nucleus	0	0	biological_process_unknown	GO:0008150	molecular_function_unknown	GO:0003674	cellular_component_unknown	GO:0005575	28176	5.16	0
A0A178U6Q9	AT5G23440	ferredoxin/thioredoxin reductase subunit A (variable subunit) 1;	ferredoxin/thioredoxin reductase subunit A (variable subunit) 1;(source:Araport11)	plastid	0	plastid:18431481;plastid:24361574	photosynthesis	GO:0015979	#N/A	#N/A	chloroplast	GO:0009507	19824.4	8.84	0
A0A178U6R2	AT4G06479	zinc ion binding;nucleic acid binding;	nucleic acid binding / zinc ion binding protein;(source:Araport11)	nucleus	0	0	#N/A	#N/A	#N/A	#N/A	nucleus	GO:0005634	40951.8	4.1	0
A0A178U6R5	AT5G38820	Transmembrane amino acid transporter family protein;Encodes a putative amino acid transporter.	Encodes a putative amino acid transporter.	plasma membrane	0	0	amino acid transmembrane transport	GO:0003333	amino acid transmembrane transporter activity	GO:0015171	#N/A	#N/A	49677.7	5.9	11
A0A178U6R9	AT3G32940	RNA-binding KH domain-containing protein;	RNA-binding KH domain-containing protein;(source:Araport11)	plastid	0	0	regulation of mRNA splicing, via spliceosome	GO:0048024	mRNA binding	GO:0003729	nucleus	GO:0005634	66479.2	9.44	0
A0A178U6S1	AT5G56880	;	hypothetical protein;(source:Araport11)	cytosol	0	0	biological_process_unknown	GO:0008150	molecular_function_unknown	GO:0003674	nucleus	GO:0005634	17471	3.81	0
A0A178U6S2	AT5G12970	Calcium-dependent lipid-binding (CaLB domain) plant phosphoribosyltransferase family protein;	Calcium-dependent lipid-binding (CaLB domain) plant phosphoribosyltransferase family protein;(source:Araport11)	cytosol	0	0	#N/A	#N/A	#N/A	#N/A	plasmodesma	GO:0009506	88509.1	9.56	2
A0A178U6S6	AT5G04200	metacaspase 9;	Encodes a putative metacaspase. Arabidopsis contains three type I MCP genes (MCP1a-c) and six type II MCP genes (MCP2a?f): AtMCP1a/At5g64240, AtMCP1b/At1g02170, AtMCP1c/At4g25110, AtMCP2a/At1g79310, AtMCP2b/At1g79330, AtMCP2c/At1g79320, AtMCP2d/At1g79340, AtMCP2e/At1g16420, AtMCP2f/At5g04200.	cytosol	cytosol:23964026;nucleus:23964026	0	proteolysis	GO:0006508	cysteine-type peptidase activity	GO:0008234	nucleus	GO:0005634	35505.1	6.18	0
A0A178U6T1	AT5G52160	Bifunctional inhibitor/lipid-transfer protein/seed storage 2S albumin superfamily protein;	Bifunctional inhibitor/lipid-transfer protein/seed storage 2S albumin superfamily protein;(source:Araport11)	extracellular	0	0	#N/A	#N/A	#N/A	#N/A	extracellular region	GO:0005576	10068.6	6.21	1
A0A178U6T2	AT5G07270	XB3 ortholog 3 in Arabidopsis thaliana;	hypothetical protein;(source:Araport11)	endoplasmic reticulum,nucleus	0	0	protein ubiquitination	GO:0016567	ubiquitin-protein transferase activity	GO:0004842	cytoplasm	GO:0005737	55346.6	6.88	0
A0A178U6T7	AT5G66000	;	hypothetical protein;(source:Araport11)	nucleus	0	0	biological_process_unknown	GO:0008150	molecular_function_unknown	GO:0003674	nucleus	GO:0005634	22730.4	7.54	0
A0A178U6U1	AT5G03160	homolog of mamallian P58IPK;J domain protein localized in ER lumen. Can partially compensate for the growth defect in jem1 scj1 mutant yeast.	J domain protein localized in ER lumen. Can partially compensate for the growth defect in jem1 scj1 mutant yeast.	endoplasmic reticulum	0	endoplasmic reticulum:16618929;endoplasmic reticulum:22923678;plasma membrane:17317660	positive regulation by host of viral process	GO:0044794	#N/A	#N/A	endoplasmic reticulum lumen	GO:0005788	53689.2	6.26	1
A0A178U6V0	AT5G50280	Pentatricopeptide repeat (PPR) superfamily protein;	Responsible for chloroplast gene expression and group II intron splicing of several genes. Associated with the expression of ribosomal genes and accumulation of chloroplast ri bosomes. Critically important for early chloroplast development in cotyledon.	plastid	0	plasma membrane:19334764	embryo development ending in seed dormancy	GO:0009793	#N/A	#N/A	chloroplast	GO:0009507	82172.1	7.25	0
A0A178U6V3	AT5G44690	;	RING finger PFF0165c-like protein;(source:Araport11)	nucleus	0	0	biological_process_unknown	GO:0008150	#N/A	#N/A	nucleus	GO:0005634	76109.9	4.82	0
A0A178U6V4	AT5G19380	CRT (chloroquine-resistance transporter)-like transporter 1;Encodes one of the CRT-Like transporters (CLT1/AT5G19380, CLT2/AT4G24460, CLT3/AT5G12170). Required for glutathione homeostasis and stress responses. Mutants lacking these transporters are heavy metal-sensitive, glutathione(GSH)-deficient, and hypersensitive to Phytophthora infection.	Encodes one of the CRT-Like transporters (CLT1/AT5G19380, CLT2/AT4G24460, CLT3/AT5G12170). Required for glutathione homeostasis and stress responses. Mutants lacking these transporters are heavy metal-sensitive, glutathione(GSH)-deficient, and hypersensitive to Phytophthora infection.	plastid	0	0	glutathione transport	GO:0034635	#N/A	#N/A	plastid	GO:0009536	47924.7	9.88	9
A0A178U6V7	AT5G42490	ATP binding microtubule motor family protein;	ATP binding microtubule motor family protein;(source:Araport11)	plasma membrane	0	cytosol:22522809;vacuole:15215502	microtubule-based movement	GO:0007018	microtubule binding	GO:0008017	nucleus	GO:0005634	123634	4.48	0
A0A178U6V7	AT5G42490	ATP binding microtubule motor family protein;	ATP binding microtubule motor family protein;(source:Araport11)	plasma membrane	0	cytosol:22522809;vacuole:15215502	microtubule-based movement	GO:0007018	microtubule binding	GO:0008017	nucleus	GO:0005634	123634	4.48	0
A0A178U6V9	AT4G06744	Leucine-rich repeat (LRR) family protein;	Leucine-rich repeat (LRR) family protein;(source:Araport11)	extracellular	0	extracellular:26572690	#N/A	#N/A	#N/A	#N/A	extracellular region	GO:0005576	44618.9	6.5	0
A0A178U6W0	AT5G49360	beta-xylosidase 1;Encodes a bifunctional {beta}-D-xylosidase/{alpha}-L-arabinofuranosidase required for pectic arabinan modification. Located in the extracellular matrix. Gene is expressed specifically in tissues undergoing secondary wall thickening. This is a member of glycosyl hydrolase family 3 and has six other closely related members.	Encodes a bifunctional {beta}-D-xylosidase/{alpha}-L-arabinofuranosidase required for pectic arabinan modification. Located in the extracellular matrix. Gene is expressed specifically in tissues undergoing secondary wall thickening. This is a member of glycosyl hydrolase family 3 and has six other closely related members.	extracellular	0	extracellular:16356755;extracellular:26572690;extracellular:28155257;golgi:25900983;golgi:25900983;golgi:25900983;golgi:25900983;golgi:25900983;plasma membrane:19334764;plastid:23549413;plastid:20061580;vacuole:25900983	arabinan catabolic process	GO:0031222	alpha-L-arabinofuranosidase activity	GO:0046556	extracellular region	GO:0005576	83522.9	8.61	1
A0A178U6W1	AT5G27110	Tetratricopeptide repeat (TPR)-like superfamily protein;	Tetratricopeptide repeat (TPR)-like superfamily protein;(source:Araport11)	mitochondrion	mitochondrion:in house;plastid:in house	0	RNA modification	GO:0009451	RNA binding	GO:0003723	intracellular membrane-bounded organelle	GO:0043231	77984.4	7.15	0
A0A178U6W6	AT5G58200	Calcineurin-like metallo-phosphoesterase superfamily protein;	Calcineurin-like metallo-phosphoesterase superfamily protein;(source:Araport11)	cytosol	0	0	#N/A	#N/A	hydrolase activity	GO:0016787	cytoplasm	GO:0005737	24377.5	6.68	0
A0A178U6W8	AT5G21080	Uncharacterized protein;	Uncharacterized protein;(source:Araport11)	nucleus	0	0	biological_process_unknown	GO:0008150	molecular_function_unknown	GO:0003674	mitochondrion	GO:0005739	114104	6.62	0
A0A178U6X1	AT5G15685	#N/A	mutator transposase MUDRA protein;(source:Araport11)	#N/A	#N/A	#N/A	#N/A	#N/A	#N/A	#N/A	nucleus	GO:0005634	57010	4.7	0
A0A178U6X6	AT5G35330	methyl-CPG-binding domain protein 02;Protein containing methyl-CpG-binding domain.Has sequence similarity to human MBD proteins.	Protein containing methyl-CpG-binding domain.Has sequence similarity to human MBD proteins.	nucleus	nucleus:14605234;nucleus:15805479;nucleus:16845478	0	#N/A	#N/A	protein binding	GO:0005515	nucleus	GO:0005634	30767.2	5.49	0
A0A178U6X6	AT5G35330	methyl-CPG-binding domain protein 02;Protein containing methyl-CpG-binding domain.Has sequence similarity to human MBD proteins.	Protein containing methyl-CpG-binding domain.Has sequence similarity to human MBD proteins.	nucleus	nucleus:14605234;nucleus:15805479;nucleus:16845478	0	#N/A	#N/A	protein binding	GO:0005515	nucleus	GO:0005634	30767.2	5.49	0
A0A178U6X6	AT5G35330	methyl-CPG-binding domain protein 02;Protein containing methyl-CpG-binding domain.Has sequence similarity to human MBD proteins.	Protein containing methyl-CpG-binding domain.Has sequence similarity to human MBD proteins.	nucleus	nucleus:14605234;nucleus:15805479;nucleus:16845478	0	#N/A	#N/A	protein binding	GO:0005515	nucleus	GO:0005634	30767.2	5.49	0
A0A178U6X6	AT5G35330	methyl-CPG-binding domain protein 02;Protein containing methyl-CpG-binding domain.Has sequence similarity to human MBD proteins.	Protein containing methyl-CpG-binding domain.Has sequence similarity to human MBD proteins.	nucleus	nucleus:14605234;nucleus:15805479;nucleus:16845478	0	#N/A	#N/A	protein binding	GO:0005515	nucleus	GO:0005634	30767.2	5.49	0
A0A178U6X7	AT5G29624	Cysteine/Histidine-rich C1 domain family protein;	Cysteine/Histidine-rich C1 domain family protein;(source:Araport11)	cytosol	0	0	intracellular signal transduction	GO:0035556	#N/A	#N/A	nucleus	GO:0005634	56655.9	5.79	0
A0A178U6Y1	AT3G33520	actin-related protein 6;Encodes ACTIN-RELATED PROTEIN6 (ARP6), a putative component of a chromatin-remodeling complex. Required for both histone acetylation and methylation of the FLC chromatin in Arabidopsis. Along with PIE1 forms a complex to deposit modified histone H2A.Z at several loci within the genome. This modification alters the expression of the target genes (i.e. FLC, MAF4, MAF6). Inco…	Encodes ACTIN-RELATED PROTEIN6 (ARP6), a putative component of a chromatin-remodeling complex. Required for both histone acetylation and methylation of the FLC chromatin in Arabidopsis. Along with PIE1 forms a complex to deposit modified histone H2A.Z at several loci within the genome. This modification alters the expression of the target genes (i.e. FLC, MAF4, MAF6). Incorporation of this varian…	cytosol	nucleus:16155178	0	response to osmotic stress	GO:0006970	protein binding	GO:0005515	nucleus	GO:0005634	46943.3	6.51	0
A0A178U6Y5	AT5G40050	F-box/FBD-like domains containing protein;	F-box/FBD-like domains containing protein;(source:Araport11)	nucleus	0	0	biological_process_unknown	GO:0008150	molecular_function_unknown	GO:0003674	#N/A	#N/A	47922.2	4.69	0
A0A178U6Y6	AT5G28295	;	hypothetical protein;(source:Araport11)	nucleus	0	0	biological_process_unknown	GO:0008150	molecular_function_unknown	GO:0003674	mitochondrion	GO:0005739	14747.7	7.09	0
A0A178U6Z3	ATMG00860	DNA/RNA polymerases superfamily protein;hypothetical protein	DNA/RNA polymerases superfamily protein;(source:Araport11)	mitochondrion	0	0	biological_process_unknown	GO:0008150	molecular_function_unknown	GO:0003674	mitochondrion	GO:0005739	17979.1	10.4	0
A0A178U6Z4	AT5G66610	DA1-related protein 7;	DA1-related protein 7;(source:Araport11)	nucleus	0	0	#N/A	#N/A	ubiquitin binding	GO:0043130	plasma membrane	GO:0005886	64040.1	5.27	0
A0A178U6Z5	AT5G16970	alkenal reductase;encodes a 2-alkenal reductase (EC 1.3.1.74), plays a key role in the detoxification of reactive carbonyls	encodes a 2-alkenal reductase (EC 1.3.1.74), plays a key role in the detoxification of reactive carbonyls	cytosol	cytosol:16299173;nucleus:16299173	cytosol:21166475;plasma membrane:25641898;plasma membrane:22318864;plasma membrane:26781341	response to oxidative stress	GO:0006979	2-alkenal reductase [NAD(P)+] activity	GO:0032440	cytosol	GO:0005829	38133.5	6.1	0
A0A178U700	AT5G02410	DIE2/ALG10 family;	Encodes ALG10, an ER-resident alpha1,2-glucosyltransferase that is required for lipid-linked oligosaccharide biosynthesis and subsequently for normal leaf development and abiotic stress response.	plasma membrane	0	0	dolichol-linked oligosaccharide biosynthetic process	GO:0006488	glucosyltransferase activity	GO:0046527	endoplasmic reticulum	GO:0005783	58438	9.53	9
A0A178U702	AT5G59230	transcription factor-related;	transcription factor-like protein;(source:Araport11)	nucleus	0	0	transcription by RNA polymerase II	GO:0006366	#N/A	#N/A	transcription factor TFIIA complex	GO:0005672	20883	3.94	0
A0A178U707	AT3G42170	BED zinc finger ;hAT family dimerisation domain;transposase-like gene with conserved domains from the family of hAT transposases that includes hobo from Drosophila melanogaster, Activator (Ac) from maize, and Tam3 from snapdragon but lacks several amino acids known to be essential for Ac transposition5. The DAYSLEEPER gene lacks 8 bp duplications and TIRs (a common feature of transcriptionally si…	transposase-like gene with conserved domains from the family of hAT transposases that includes hobo from Drosophila melanogaster, Activator (Ac) from maize, and Tam3 from snapdragon but lacks several amino acids known to be essential for Ac transposition5. The DAYSLEEPER gene lacks 8 bp duplications and TIRs (a common feature of transcriptionally silent hAT transposases), however, DAYSLEEPER expr…	nucleus	0	cytosol:21166475;golgi:25900983;golgi:25900983;golgi:25900983;golgi:25900983	post-embryonic development	GO:0009791	protein binding	GO:0005515	cytosol	GO:0005829	78813.6	5	0
A0A178U710	AT5G49945	Protein of unknown function (DUF1682);	hypothetical protein (DUF1682);(source:Araport11)	endoplasmic reticulum	0	endoplasmic reticulum:16618929;endoplasmic reticulum:22923678	endoplasmic reticulum calcium ion homeostasis	GO:0032469	calcium ion binding	GO:0005509	endoplasmic reticulum	GO:0005783	54591.8	6.42	0
A0A178U715	AT5G50990	Tetratricopeptide repeat (TPR)-like superfamily protein;	Tetratricopeptide repeat (TPR)-like superfamily protein;(source:Araport11)	mitochondrion	0	0	RNA modification	GO:0009451	RNA binding	GO:0003723	mitochondrion	GO:0005739	60035.8	9.15	1
A0A178U723	AT2G19600	K+ efflux antiporter 4;member of Putative potassium proton antiporter family	member of Putative potassium proton antiporter family	plasma membrane	unclear:24278440	0	potassium ion transmembrane transport	GO:0071805	potassium:proton antiporter activity	GO:0015386	Golgi trans cisterna	GO:0000138	64248.7	6.25	12
A0A178U724	AT5G12370	exocyst complex component sec10;	exocyst complex component sec10;(source:Araport11)	plasma membrane	cytosol:23163883;cytosol:24307681;plasma membrane:23163883;plasma membrane:24307681	golgi:25900983;golgi:25900983;golgi:25900983;golgi:25900983;golgi:25900983;plasma membrane:25641898;plasma membrane:17644812;plasma membrane:19334764;plasma membrane:21433285;plasma membrane:22215637;plasma membrane:22318864;plasma membrane:26781341;vacuole:25900983	acceptance of pollen	GO:0060321	protein binding	GO:0005515	plasma membrane	GO:0005886	89693.3	5	0
A0A178U725	AT4G07380	;	hypothetical protein;(source:Araport11)	nucleus	0	0	biological_process_unknown	GO:0008150	molecular_function_unknown	GO:0003674	nucleus	GO:0005634	18502.2	3.84	0
A0A178U729	AT5G33898	Protein of unknown function (DUF3287);	hypothetical protein (DUF3287);(source:Araport11)	nucleus	0	0	biological_process_unknown	GO:0008150	molecular_function_unknown	GO:0003674	nucleus	GO:0005634	27854.3	6.67	0
A0A178U731	AT5G01850	Protein kinase superfamily protein;	Protein kinase superfamily protein;(source:Araport11)	cytosol	0	0	signal transduction	GO:0007165	protein serine/threonine/tyrosine kinase activity	GO:0004712	cytoplasm	GO:0005737	37588.3	9.78	0
A0A178U732	AT2G07690	Minichromosome maintenance (MCM2/3/5) family protein;Member of the minichromosome maintenance complex, involved in DNA replication initiation. Abundant in proliferating and endocycling tissues. Localized in the nucleus during G1, S and G2 phases of the cell cycle, and are released into the cytoplasmic compartment during mitosis. Binds chromatin.	Member of the minichromosome maintenance complex, involved in DNA replication initiation. Abundant in proliferating and endocycling tissues. Localized in the nucleus during G1, S and G2 phases of the cell cycle, and are released into the cytoplasmic compartment during mitosis. Binds chromatin.	nucleus	0	0	DNA replication initiation	GO:0006270	single-stranded DNA binding	GO:0003697	cytoplasm	GO:0005737	81013.7	7.5	0
A0A178U740	AT5G46720	AIG2-like (avirulence induced gene) family protein;	AIG2-like (avirulence induced gene) family protein;(source:Araport11)	cytosol	0	0	#N/A	#N/A	gamma-glutamylaminecyclotransferase activity	GO:0061929	cytosol	GO:0005829	19918.3	4.95	0
A0A178U741	AT4G06688	;	myosin heavy chain-like protein;(source:Araport11)	nucleus	0	0	biological_process_unknown	GO:0008150	molecular_function_unknown	GO:0003674	nucleus	GO:0005634	68721.7	8.16	0
A0A178U743	AT1G60720	RNA-directed DNA polymerase (reverse transcriptase)-related family protein;	RNA-directed DNA polymerase (reverse transcriptase)-related family protein;(source:Araport11)	mitochondrion	0	0	biological_process_unknown	GO:0008150	#N/A	#N/A	#N/A	#N/A	33381.4	10.99	0
A0A178U748	AT5G04310	Pectin lyase-like superfamily protein;	Pectin lyase-like superfamily protein;(source:Araport11)	extracellular	0	0	pectin catabolic process	GO:0045490	pectate lyase activity	GO:0030570	anchored component of membrane	GO:0031225	56040.5	7.2	1
A0A178U749	AT2G07680	multidrug resistance-associated protein 11;member of MRP subfamily	Encodes ABCC13/MRP11, a member of the multidrug resistance associated protein MRP/ABCC subfamily. Its expression is induced by gibberellic acid and downregulated by naphthalene acetic acid, abscisic acid, and zeatin.	vacuole	0	vacuole:17151019;vacuole:23903016	transmembrane transport	GO:0055085	ATPase-coupled transmembrane transporter activity	GO:0042626	extracellular region	GO:0005576	157083	7.6818	13
A0A178U750	AT2G07240	cysteine-type peptidases;cysteine-type peptidases;	cysteine-type peptidase;(source:Araport11)	plasma membrane	0	0	proteolysis	GO:0006508	cysteine-type peptidase activity	GO:0008234	cellular_component_unknown	GO:0005575	94601	4.9	0
A0A178U753	AT5G05990	Mitochondrial glycoprotein family protein;	Mitochondrial glycoprotein family protein;(source:Araport11)	mitochondrion	0	mitochondrion:21841088;mitochondrion:27943495	#N/A	#N/A	#N/A	#N/A	mitochondrial matrix	GO:0005759	30068.6	5.18	0
A0A178U754	AT5G10720	histidine kinase 5;member of Histidine Kinase	member of Histidine Kinase	cytosol	0	0	regulation of stomatal closure	GO:0090333	protein histidine kinase activity	GO:0004673	cytoplasm	GO:0005737	103636	4.6	0
A0A178U757	AT5G67245	;	hypothetical protein;(source:Araport11)	mitochondrion	0	0	biological_process_unknown	GO:0008150	molecular_function_unknown	GO:0003674	mitochondrion	GO:0005739	7025	12.13	0
A0A178U759	AT5G39550	Zinc finger (C3HC4-type RING finger) family protein;Encodes the VIM3/ORTH1 protein that is similar to VIM1. This protein has an N-terminal PHD domain and two RING domains surrounding an SRA domain. The protein has been shown to bind to methylated cytosines of CG, CNG and CNN motifs via its SRA domain but has a preference for the former. This protein functions as an E3 ubiquitin ligase in vitro wi…	Encodes the VIM3/ORTH1 protein that is similar to VIM1. This protein has an N-terminal PHD domain and two RING domains surrounding an SRA domain. The protein has been shown to bind to methylated cytosines of CG, CNG and CNN motifs via its SRA domain but has a preference for the former. This protein functions as an E3 ubiquitin ligase in vitro with members of the UBC8 family E2s. Either of the two…	nucleus	nucleus:18643997	0	maintenance of DNA methylation	GO:0010216	ubiquitin protein ligase activity	GO:0061630	nucleus	GO:0005634	68298	7.65	0
A0A178U760	AT5G67570	Tetratricopeptide repeat (TPR)-like superfamily protein;Encodes a pentratricopeptide repeat containing protein that is targeted to the chloroplast. Mutants have pale young leave and reduced accumulation of plastid encoded transcripts suggesting a role for DG1 in regulation of plastid gene expression.	Encodes a pentratricopeptide repeat containing protein that is targeted to the chloroplast. Mutants have pale young leave and reduced accumulation of plastid encoded transcripts suggesting a role for DG1 in regulation of plastid gene expression.	plastid	0	0	embryo development ending in seed dormancy	GO:0009793	protein binding	GO:0005515	chloroplast	GO:0009507	92058	5.247	0
A0A178U764	AT5G51220	ubiquinol-cytochrome C chaperone family protein;	ubiquinol-cytochrome C chaperone family protein;(source:Araport11)	mitochondrion	0	mitochondrion:14671022;mitochondrion:21841088;mitochondrion:27943495	mitochondrial respiratory chain complex III assembly	GO:0034551	molecular_function_unknown	GO:0003674	mitochondrion	GO:0005739	32113.9	9.86	0
A0A178U766	AT5G64860	disproportionating enzyme;Encodes a maltotriose-metabolizing enzyme with chloroplastic &#945;-1,4-glucanotransferase activity. Mutant has altered starch degradation.	Encodes a maltotriose-metabolizing enzyme with chloroplastic &#945;-1,4-glucanotransferase activity. Mutant has altered starch degradation.	plastid	0	plastid:18431481;plastid:20423899;plastid:21531424;plastid:20061580;plastid:24361574	starch catabolic process	GO:0005983	beta-maltose 4-alpha-glucanotransferase activity	GO:0102500	chloroplast	GO:0009507	64411.3	5.4	0
A0A178U768	AT5G43180	Protein of unknown function, DUF599;	transmembrane protein, putative (Protein of unknown function, DUF599);(source:Araport11)	plasma membrane	0	0	biological_process_unknown	GO:0008150	molecular_function_unknown	GO:0003674	#N/A	#N/A	26538.9	9.61	4
A0A178U769	AT5G04620	biotin F;The cDNA encoding 7-keto-8-aminopelargonic acid (KAPA) synthase, the first committed enzyme of the biotin synthesis pathway has been cloned and its molecular function confirmed (functional complementation of an E. coli mutant). The subcellular localization of the enzyme (cytosol) proves that the biotin biosynthesis in plants takes place in different compartments which differs from the bi…	The cDNA encoding 7-keto-8-aminopelargonic acid (KAPA) synthase, the first committed enzyme of the biotin synthesis pathway has been cloned and its molecular function confirmed (functional complementation of an E. coli mutant). The subcellular localization of the enzyme (cytosol) proves that the biotin biosynthesis in plants takes place in different compartments which differs from the biosyntheti…	cytosol	cytosol:16299174	0	biosynthetic process	GO:0009058	8-amino-7-oxononanoate synthase activity	GO:0008710	mitochondrion	GO:0005739	37308.1	8.91	1
A0A178U770	AT5G12040	Nitrilase/cyanide hydratase and apolipoprotein N-acyltransferase family protein;	Nitrilase/cyanide hydratase and apolipoprotein N-acyltransferase family protein;(source:Araport11)	plastid	0	cytosol:21166475;extracellular:26572690;mitochondrion:21841088;plastid:20423899;plastid:18431481;plastid:20061580;plastid:24361574	oxaloacetate metabolic process	GO:0006107	omega-amidase activity	GO:0050152	chloroplast	GO:0009507	40329.6	8.75	0
A0A178U773	AT5G12040	Nitrilase/cyanide hydratase and apolipoprotein N-acyltransferase family protein;	Nitrilase/cyanide hydratase and apolipoprotein N-acyltransferase family protein;(source:Araport11)	plastid	0	cytosol:21166475;extracellular:26572690;mitochondrion:21841088;plastid:20423899;plastid:18431481;plastid:20061580;plastid:24361574	oxaloacetate metabolic process	GO:0006107	omega-amidase activity	GO:0050152	chloroplast	GO:0009507	40329.6	8.75	0
A0A178U774	AT5G03680	Duplicated homeodomain-like superfamily protein;Recessive mutations are defective in organ initiation and orientation in the second whorl. This gene encodes a trihelix transcription factor whose expression is limited to margins of floral and vegetative organs. Overexpression and double mutant analyses suggest that this gene is involved in limiting lateral growth of organs.	Recessive mutations are defective in organ initiation and orientation in the second whorl. This gene encodes a trihelix transcription factor whose expression is limited to margins of floral and vegetative organs. Overexpression and double mutant analyses suggest that this gene is involved in limiting lateral growth of organs.	nucleus	0	0	petal development	GO:0048441	DNA-binding transcription factor activity	GO:0003700	nucleus	GO:0005634	66638.5	7.08	0
A0A178U775	AT1G65410	non-intrinsic ABC protein 11;Encodes a member of NAP subfamily of transporters. Mutations in this gene suppress the low temperature-induced phenotype of Arabidopsis tocopherol-deficient mutant vte2.	Encodes a member of NAP subfamily of transporters. Mutations in this gene suppress the low temperature-induced phenotype of Arabidopsis tocopherol-deficient mutant vte2.	plastid	plastid:17938172	plastid:18431481;plastid:22923678;plastid:20061580;plastid:24872594	lipid transport	GO:0006869	ATP hydrolysis activity	GO:0016887	chloroplast	GO:0009507	37517.7	7.86	0
A0A178U777	AT5G63280	C2H2-like zinc finger protein;	C2H2-like zinc finger protein;(source:Araport11)	extracellular	0	0	biological_process_unknown	GO:0008150	transcription cis-regulatory region binding	GO:0000976	#N/A	#N/A	31281.7	8.79	1
A0A178U778	AT5G60300	Concanavalin A-like lectin protein kinase family protein;Lectin Receptor Kinase involved in protein-protein interactions with RGD-containing proteins as potential ligands. Role in cell wall-plasma membrane adhesion.	Encodes a legume-type lectin receptor kinase that is structurally distinct from the mammalian extracellular ATP receptors and acts as an extracellular ATP receptor in Arabidopsis. Extracellular ATP acts as a damage-associated molecular pattern in plants, and its signaling through P2K1 is important for mounting an effective defense response against various pathogenic microorganisms. It also plays …	plasma membrane	plasma membrane:21483488	plasma membrane:17317660;plasma membrane:19334764;plasma membrane:21433285;plasma membrane:26781341	defense response to oomycetes	GO:0002229	protein serine kinase activity	GO:0106310	chloroplast	GO:0009507	79482.1	7	1
A0A178U779	AT5G46640	AT hook motif DNA-binding family protein;	AT hook motif DNA-binding family protein;(source:Araport11)	nucleus	0	0	#N/A	#N/A	minor groove of adenine-thymine-rich DNA binding	GO:0003680	nucleus	GO:0005634	40834.1	8.94	0
A0A178U781	AT5G09880	Splicing factor, CC1-like;	Splicing factor, CC1-like protein;(source:Araport11)	nucleus	0	0	mRNA processing	GO:0006397	#N/A	#N/A	nucleus	GO:0005634	59380.6	6.63	0
A0A178U782	AT5G27490	Integral membrane Yip1 family protein;	Integral membrane Yip1 family protein;(source:Araport11)	golgi	0	golgi:25900983;golgi:25900983	vesicle-mediated transport	GO:0016192	small GTPase binding	GO:0031267	Golgi apparatus	GO:0005794	31161.8	7.54	5
A0A178U784	AT5G18550	Zinc finger C-x8-C-x5-C-x3-H type family protein;	Zinc finger C-x8-C-x5-C-x3-H type family protein;(source:Araport11)	nucleus	0	0	biological_process_unknown	GO:0008150	mRNA binding	GO:0003729	nucleus	GO:0005634	49463.6	6.85	0
A0A178U786	AT5G13370	Auxin-responsive GH3 family protein;	IBA - specific acyl acid amido synthetase which conjugates glutamine to IBA. It is involved in generating inactive and/or storage forms of IBA in the seedling, root, and silique. May play a role in auxin homeostasis by modulating the levels of IBA for peroxisomal conversion to IAA.	cytosol	0	cytosol:21166475;plasma membrane:21433285	auxin conjugate metabolic process	GO:0010249	acid-amino acid ligase activity	GO:0016881	nucleus	GO:0005634	66978	5.43	0
A0A178U788	AT5G61560	U-box domain-containing protein kinase family protein;	Plant U-box type E3 ubiquitin ligase (PUB).	nucleus	0	plasma membrane:17317660;plastid:18431481	protein ubiquitination	GO:0016567	protein kinase activity	GO:0004672	nucleus	GO:0005634	90222.2	6.76	0
A0A178U788	AT5G61560	U-box domain-containing protein kinase family protein;	Plant U-box type E3 ubiquitin ligase (PUB).	nucleus	0	plasma membrane:17317660;plastid:18431481	protein ubiquitination	GO:0016567	protein kinase activity	GO:0004672	nucleus	GO:0005634	90222.2	6.76	0
A0A178U789	AT5G28020	cysteine synthase D2;Encodes cysteine synthase CysD2.	Encodes cysteine synthase CysD2.	cytosol	0	mitochondrion:27122571;plasma membrane:15574830	cysteine biosynthetic process	GO:0019344	cysteine synthase activity	GO:0004124	chloroplast	GO:0009507	34317.5	5.28	0
A0A178U790	AT5G03260	laccase 11;putative laccase, a member of laccase family of genes (17 members in Arabidopsis).	LAC11 is a putative laccase, a member of laccase family of genes (17 members in Arabidopsis).	extracellular	0	0	lignin biosynthetic process	GO:0009809	oxidoreductase activity	GO:0016491	extracellular region	GO:0005576	61747.8	8.9	0
A0A178U792	AT5G55140	ribosomal protein L30 family protein;	ribosomal protein L30 family protein;(source:Araport11)	mitochondrion	0	mitochondrion:27943495	translation	GO:0006412	structural constituent of ribosome	GO:0003735	large ribosomal subunit	GO:0015934	12359.2	11.2	0
A0A178U793	AT5G41840	F-box/RNI-like superfamily protein;	F-box/RNI-like superfamily protein;(source:Araport11)	cytosol	0	0	biological_process_unknown	GO:0008150	#N/A	#N/A	nucleus	GO:0005634	61687.2	6.41	0
A0A178U795	AT5G46000	Mannose-binding lectin superfamily protein;	Mannose-binding lectin superfamily protein;(source:Araport11)	cytosol	0	0	biological_process_unknown	GO:0008150	#N/A	#N/A	cellular_component_unknown	GO:0005575	44174.5	8.93	0
A0A178U797	AT1G65410	non-intrinsic ABC protein 11;Encodes a member of NAP subfamily of transporters. Mutations in this gene suppress the low temperature-induced phenotype of Arabidopsis tocopherol-deficient mutant vte2.	Encodes a member of NAP subfamily of transporters. Mutations in this gene suppress the low temperature-induced phenotype of Arabidopsis tocopherol-deficient mutant vte2.	plastid	plastid:17938172	plastid:18431481;plastid:22923678;plastid:20061580;plastid:24872594	lipid transport	GO:0006869	ATP hydrolysis activity	GO:0016887	chloroplast	GO:0009507	37517.7	7.86	0
A0A178U798	AT5G64100	Peroxidase superfamily protein;	Class III peroxidase cell wall-targeted protein localized to the micropylar endosperm facing the radicle. Involved in seed germination.	extracellular	0	extracellular:14595688;extracellular:16356755;extracellular:21109274;extracellular:26572690;golgi:25900983;golgi:25900983;golgi:25900983;golgi:25900983;golgi:25900983;plasma membrane:19334764;plasma membrane:22318864;plasma membrane:22923678;vacuole:25900983	response to oxidative stress	GO:0006979	peroxidase activity	GO:0004601	extracellular region	GO:0005576	35678.6	9.73	1
A0A178U7A0	AT5G49740	ferric reduction oxidase 7;Encodes a chloroplast ferric chelate reductase. Shows differential splicing and has three different mRNA products. Expressed in the shoot, flower and cotyledon.	Encodes a chloroplast ferric chelate reductase. Shows differential splicing and has three different mRNA products. Expressed in the shoot, flower and cotyledon.	plastid	0	0	photosynthetic electron transport chain	GO:0009767	ferric-chelate reductase activity	GO:0000293	plasma membrane	GO:0005886	84125.5	7.29	10
A0A178U7A1	AT5G40560	DegP protease 13;Encodes a putative DegP protease.	Encodes a putative DegP protease.	plastid	plastid:25161662	0	proteolysis	GO:0006508	serine-type endopeptidase activity	GO:0004252	nucleus	GO:0005634	54150	0	0
A0A178U7A1	AT5G40570	Surfeit locus protein 2 (SURF2);	Surfeit locus protein 2 (SURF2);(source:Araport11)	nucleus	0	0	biological_process_unknown	GO:0008150	molecular_function_unknown	GO:0003674	nucleus	GO:0005634	22914.3	6.87	0
A0A178U7A3	AT5G43440	2-oxoglutarate (2OG) and Fe(II)-dependent oxygenase superfamily protein;encodes a protein whose sequence is similar to ACC oxidase	encodes a protein whose sequence is similar to ACC oxidase	cytosol	0	0	#N/A	#N/A	1-aminocyclopropane-1-carboxylate oxidase activity	GO:0009815	cytoplasm	GO:0005737	40859.5	6.18	0
A0A178U7A8	AT5G56570	Leucine-rich repeat (LRR) family protein;	Leucine-rich repeat (LRR) family protein;(source:Araport11)	mitochondrion	0	0	biological_process_unknown	GO:0008150	molecular_function_unknown	GO:0003674	cellular_component_unknown	GO:0005575	50456	8.05	0
A0A178U7A9	AT2G18800	xyloglucan endotransglucosylase/hydrolase 21;	xyloglucan endotransglucosylase/hydrolase 21;(source:Araport11)	extracellular	0	0	primary root development	GO:0080022	xyloglucan:xyloglucosyl transferase activity	GO:0016762	extracellular region	GO:0005576	34145.3	8.28	1
A0A178U7B1	AT5G17630	Nucleotide/sugar transporter family protein;	Phosphate translocator family member which resides in the plastid inner envelope membrane. Retrieves excessive pentose phosphates from the extra-plastidial space and makes them available to the plastids.	plastid	0	plasma membrane:19334764;plastid:22923678;plastid:20061580	triose phosphate transmembrane transport	GO:0035436	phosphoglycerate transmembrane transporter activity	GO:0015120	chloroplast	GO:0009507	45769.2	10.22	7
A0A178U7B2	AT5G39330	Protein of unknown function (DUF1163);	transmembrane protein, putative (DUF1163);(source:Araport11)	plasma membrane	0	0	biological_process_unknown	GO:0008150	molecular_function_unknown	GO:0003674	mitochondrion	GO:0005739	24155.1	8.11	1
A0A178U7B3	AT5G08370	alpha-galactosidase 2;	Member of Glycoside Hydrolase Family 27 (GH27)that functions as an &#945;-galactosidase.	extracellular	0	extracellular:16287169;extracellular:26572690;extracellular:28155257;extracellular:25852701	leaf morphogenesis	GO:0009965	raffinose alpha-galactosidase activity	GO:0052692	plant-type cell wall	GO:0009505	44036.7	7.73	0
A0A178U7B6	AT5G14360	Ubiquitin-like superfamily protein;	Ubiquitin-like superfamily protein;(source:Araport11)	cytosol	0	0	#N/A	#N/A	molecular_function_unknown	GO:0003674	mitochondrion	GO:0005739	18472.2	9.62	0
A0A178U7B7	ATMG01190	ATP synthase subunit 1;ATPase subunit 1	ATPase subunit 1	mitochondrion	0	mitochondrion:11743114;mitochondrion:11743115;mitochondrion:11870776;mitochondrion:12492832;mitochondrion:12681508;mitochondrion:14671022;mitochondrion:18189341;mitochondrion:18385124;mitochondrion:21296373;mitochondrion:21472856;mitochondrion:21841088;mitochondrion:23444301;mitochondrion:24727099;mitochondrion:27122571;mitochondrion:27943495;mitochondrion:21896887;mitochondrion:23444301;plasma m…	ATP synthesis coupled proton transport	GO:0015986	copper ion binding	GO:0005507	proton-transporting ATP synthase complex, catalytic core F(1)	GO:0045261	55045	0	0
A0A178U7B8	AT5G16010	3-oxo-5-alpha-steroid 4-dehydrogenase family protein;	3-oxo-5-alpha-steroid 4-dehydrogenase family protein;(source:Araport11)	plastid	0	golgi:25900983;golgi:25900983;golgi:25900983;golgi:25900983;plasma membrane:25641898;plastid:12938931;plastid:18431481;plastid:21531424;plastid:24872594;plastid:20061580	lipid metabolic process	GO:0006629	oxidoreductase activity, acting on the CH-CH group of donors	GO:0016627	chloroplast envelope	GO:0009941	30126.2	9.73	5
A0A178U7B9	AT5G07670	RNI-like superfamily protein;	RNI-like superfamily protein;(source:Araport11)	cytosol	0	0	SCF-dependent proteasomal ubiquitin-dependent protein catabolic process	GO:0031146	#N/A	#N/A	SCF ubiquitin ligase complex	GO:0019005	52992.1	7.8	0
A0A178U7C1	AT5G62130	Per1-like family protein;	Per1-like family protein;(source:Araport11)	extracellular	0	0	GPI anchor biosynthetic process	GO:0006506	hydrolase activity, acting on ester bonds	GO:0016788	Golgi apparatus	GO:0005794	39502.6	7.83	4
A0A178U7C2	AT5G13730	sigma factor 4;Encodes sigma 4 factor, involved in regulating the activity of the plastid-encoded RNA polymerase PEP. Regulates the overall quantity of NDH complexes and thus influences NDH activity.	Encodes sigma 4 factor, involved in regulating the activity of the plastid-encoded RNA polymerase PEP. Regulates the overall quantity of NDH complexes and thus influences NDH activity.	plastid	0	0	DNA-templated transcription, initiation	GO:0006352	sigma factor activity	GO:0016987	chloroplast	GO:0009507	47164.9	10.15	0
A0A178U7C4	AT5G48760	Ribosomal protein L13 family protein;	Ribosomal protein L13 family protein;(source:Araport11)	cytosol	0	cytosol:17934214;cytosol:15821981;cytosol:22522809;golgi:25900983;nucleus:23396599;plasma membrane:25641898;plasma membrane:19334764	translation	GO:0006412	structural constituent of ribosome	GO:0003735	cytoplasm	GO:0005737	23590	11.05	0
A0A178U7C4	AT5G48760	Ribosomal protein L13 family protein;	Ribosomal protein L13 family protein;(source:Araport11)	cytosol	0	cytosol:17934214;cytosol:15821981;cytosol:22522809;golgi:25900983;nucleus:23396599;plasma membrane:25641898;plasma membrane:19334764	translation	GO:0006412	structural constituent of ribosome	GO:0003735	cytoplasm	GO:0005737	23590	11.05	0
A0A178U7C5	AT5G62520	similar to RCD one 5;Encodes a protein with similarity to RCD1 but without the WWE domain. The protein does have a PARP signature upstream of the C-terminal protein interaction domain. The PARP signature may bind NAD+ and attach the ADP-ribose-moiety from NAD+ to the target molecule. Its presence suggests a role for the protein in ADP ribosylation. Up-regulated by NaCl. SRO5 and P5CDH (an overlap…	Encodes a protein with similarity to RCD1 but without the WWE domain. The protein does have a PARP signature upstream of the C-terminal protein interaction domain. The PARP signature may bind NAD+ and attach the ADP-ribose-moiety from NAD+ to the target molecule. Its presence suggests a role for the protein in ADP ribosylation. Up-regulated by NaCl. SRO5 and P5CDH (an overlapping gene in the anti…	cytosol	0	0	reactive oxygen species metabolic process	GO:0072593	NAD+ ADP-ribosyltransferase activity	GO:0003950	nucleus	GO:0005634	34622.2	8.32	0
A0A178U7C6	AT5G22350	Protein of unknown function (DUF1022);	fission ELM1-like protein (DUF1022);(source:Araport11)	mitochondrion	mitochondrion:18559960;mitochondrion:21896887	mitochondrion:27943495;mitochondrion:21896887	mitochondrial fission	GO:0000266	protein binding	GO:0005515	cytosol	GO:0005829	47604.2	9.37	0
A0A178U7C8	AT5G35170	adenylate kinase family protein;	adenylate kinase family protein;(source:Araport11)	plastid	0	golgi:25900983;golgi:25900983;plastid:12938931;plastid:15322131;plastid:18431481;plastid:21531424;plastid:23549413;plastid:24872594;plastid:24361574;plastid:24872594;plastid:20061580;plastid:23667806;plastid:24872594	nucleoside triphosphate biosynthetic process	GO:0009142	adenylate kinase activity	GO:0004017	chloroplast thylakoid membrane	GO:0009535	65737.6	8.96	0
A0A178U7D0	AT5G16370	acyl activating enzyme 5;	acyl activating enzyme 5;(source:Araport11)	peroxisome	peroxisome:22920973;peroxisome:24130194;plastid:22920973	peroxisome:17951448;peroxisome:18931141;peroxisome:19329564;peroxisome:24130194	#N/A	#N/A	#N/A	#N/A	peroxisome	GO:0005777	60769.5	6.97	0
A0A178U7D2	AT2G23420	nicotinate phosphoribosyltransferase 2;	nicotinate phosphoribosyltransferase 2;(source:Araport11)	cytosol	0	plasma membrane:25641898	NAD salvage	GO:0034355	nicotinate phosphoribosyltransferase activity	GO:0004516	cytoplasm	GO:0005737	62272.7	6.09	0
A0A178U7D3	AT5G16740	Transmembrane amino acid transporter family protein;	Transmembrane amino acid transporter family protein;(source:Araport11)	plasma membrane	0	0	#N/A	#N/A	amino acid transmembrane transporter activity	GO:0015171	plasma membrane	GO:0005886	45807.7	8.99	11
A0A178U7D4	AT5G06670	P-loop containing nucleoside triphosphate hydrolases superfamily protein;	P-loop containing nucleoside triphosphate hydrolases superfamily protein;(source:Araport11)	plastid	0	plastid:20061580	microtubule-based movement	GO:0007018	microtubule motor activity	GO:0003777	microtubule	GO:0005874	110036	5.85	0
A0A178U7D5	AT5G06900	cytochrome P450, family 93, subfamily D, polypeptide 1;member of CYP93D	member of CYP93D	endoplasmic reticulum	0	0	#N/A	#N/A	oxidoreductase activity, acting on paired donors, with incorporation or reduction of molecular oxygen, NAD(P)H as one donor, and incorporation of one atom of oxygen	GO:0016709	membrane	GO:0016020	57479.3	6.34	1
A0A178U7D6	AT5G53550	YELLOW STRIPE like 3;	YELLOW STRIPE like 3;(source:Araport11)	plasma membrane	0	plasma membrane:19334764	seed development	GO:0048316	oligopeptide transmembrane transporter activity	GO:0035673	extracellular region	GO:0005576	74148.6	8.88	10
A0A178U7D6	AT5G53550	YELLOW STRIPE like 3;	YELLOW STRIPE like 3;(source:Araport11)	plasma membrane	0	plasma membrane:19334764	seed development	GO:0048316	oligopeptide transmembrane transporter activity	GO:0035673	extracellular region	GO:0005576	74148.6	8.88	10
A0A178U7D6	AT5G53550	YELLOW STRIPE like 3;	YELLOW STRIPE like 3;(source:Araport11)	plasma membrane	0	plasma membrane:19334764	seed development	GO:0048316	oligopeptide transmembrane transporter activity	GO:0035673	extracellular region	GO:0005576	74148.6	8.88	10
A0A178U7D6	AT5G53550	YELLOW STRIPE like 3;	YELLOW STRIPE like 3;(source:Araport11)	plasma membrane	0	plasma membrane:19334764	seed development	GO:0048316	oligopeptide transmembrane transporter activity	GO:0035673	extracellular region	GO:0005576	74148.6	8.88	10
A0A178U7D6	AT5G53550	YELLOW STRIPE like 3;	YELLOW STRIPE like 3;(source:Araport11)	plasma membrane	0	plasma membrane:19334764	seed development	GO:0048316	oligopeptide transmembrane transporter activity	GO:0035673	extracellular region	GO:0005576	74148.6	8.88	10
A0A178U7D7	ATMG01120	NADH dehydrogenase 1B;Encodes subunit of mitochondrial NAD(P)H dehydrogenase that is trans-spliced from three precursors, NAD1A, NAD1B, and NAD1C.	#N/A	mitochondrion	0	mitochondrion:12837548;mitochondrion:14671022;mitochondrion:18189341;mitochondrion:20197505;mitochondrion:23761796	0	0	#N/A	#N/A	#N/A	#N/A	36030	0	0
A0A178U7D9	AT5G41590	Protein of unknown function (DUF567);	LURP-one-like protein (DUF567);(source:Araport11)	cytosol	0	0	#N/A	#N/A	molecular_function_unknown	GO:0003674	cellular_component_unknown	GO:0005575	24793.5	9.5	0
A0A178U7E0	AT5G37940	Zinc-binding dehydrogenase family protein;	Zinc-binding dehydrogenase family protein;(source:Araport11)	cytosol	0	0	response to oxidative stress	GO:0006979	2-alkenal reductase [NAD(P)+] activity	GO:0032440	cytoplasm	GO:0005737	38616	8.13	0
A0A178U7E1	AT2G38290	ammonium transporter 2;encodes a high-affinity ammonium transporter, which is expressed in shoot and root. Expression in root and shoot is under nitrogen and carbon dioxide regulation, respectively.	encodes a high-affinity ammonium transporter, which is expressed in shoot and root. Expression in root and shoot is under nitrogen and carbon dioxide regulation, respectively.	plasma membrane	plasma membrane:12481062;plasma membrane:16649109;plasma membrane:16699542	plasma membrane:25641898;plasma membrane:15574830;plasma membrane:17317660;plasma membrane:20843791;plasma membrane:22215637;plasma membrane:22318864;plasma membrane:23990937;plasma membrane:26781341	response to nematode	GO:0009624	ammonium transmembrane transporter activity	GO:0008519	plasmodesma	GO:0009506	50767.9	7.64	9
A0A178U7E2	AT5G43560	TRAF-like superfamily protein;	Encodes MUSE14, a TRAF domain protein. Regulates the turnover of nucleotide-binding domain and leucine-rich repeat-containing (NLR) immune receptors SNC1 and RPS2. Loss of both MUSE13 and MUSE14 leads to enhanced pathogen resistance, NLR accumulation, and autoimmunity. In addition, MUSE13/14 physically interact with ATG6 and appear to regulate ATG6 ubiquitination and thus formation of autophagoso…	nucleus	0	0	autophagosome organization	GO:1905037	protein binding	GO:0005515	nucleus	GO:0005634	117448	6.89	0
A0A178U7E3	AT5G09805	inflorescence deficient in abscission (IDA)-like 3;Similar to Inflorescence deficient in abscission (IDA). Involved in floral organ abscission.	Similar to Inflorescence deficient in abscission (IDA). Involved in floral organ abscission.	mitochondrion	0	0	floral organ abscission	GO:0010227	#N/A	#N/A	mitochondrion	GO:0005739	11046.6	11.33	1
A0A178U7E4	AT5G07270	XB3 ortholog 3 in Arabidopsis thaliana;	hypothetical protein;(source:Araport11)	endoplasmic reticulum,nucleus	0	0	protein ubiquitination	GO:0016567	ubiquitin-protein transferase activity	GO:0004842	cytoplasm	GO:0005737	55346.6	6.88	0
A0A178U7E7	AT5G67130	PLC-like phosphodiesterases superfamily protein;	PLC-like phosphodiesterases superfamily protein;(source:Araport11)	plasma membrane	0	extracellular:28155257;plasma membrane:14517339;plasma membrane:16602701;plasma membrane:17317660;plasma membrane:20843791;plasma membrane:22215637;plasma membrane:26748395	lipid metabolic process	GO:0006629	phosphoric diester hydrolase activity	GO:0008081	plastid	GO:0009536	46606.7	6.04	1
A0A178U7E8	AT5G16660	;	Low-density receptor-like protein;(source:Araport11)	plastid	0	plasma membrane:19334764;plastid:12938931;plastid:14729914;plastid:21531424;plastid:22923678;plastid:18431481;plastid:20061580	biological_process_unknown	GO:0008150	molecular_function_unknown	GO:0003674	chloroplast	GO:0009507	18177.1	8.66	1
A0A178U7F2	AT3G11710	lysyl-tRNA synthetase 1;	lysyl-tRNA synthetase 1;(source:Araport11)	cytosol	0	cytosol:21166475;extracellular:26572690;nucleus:23396599;plasma membrane:19334764;plasma membrane:21433285;vacuole:23903016	lysyl-tRNA aminoacylation	GO:0006430	tRNA binding	GO:0000049	cytosol	GO:0005829	70887.2	6.15	0
A0A178U7F3	AT5G35530	Ribosomal protein S3 family protein;	Ribosomal protein S3 family protein;(source:Araport11)	cytosol	nucleus:15496452	cytosol:17934214;cytosol:21166475;cytosol:22522809;golgi:25900983;golgi:25900983;golgi:25900983;golgi:25900983;golgi:25900983;nucleus:15496452;nucleus:23396599;plasma membrane:25641898;plasma membrane:19334764;plasma membrane:22318864;plasma membrane:23323832;vacuole:23903016;vacuole:25900983	translation	GO:0006412	structural constituent of ribosome	GO:0003735	nucleolus	GO:0005730	27457.9	10.04	0
A0A178U7F4	AT5G49140	Disease resistance protein (TIR-NBS-LRR class) family;	Disease resistance protein (TIR-NBS-LRR class) family;(source:Araport11)	cytosol	0	0	signal transduction	GO:0007165	ADP binding	GO:0043531	cytoplasm	GO:0005737	111796	7.02	0
A0A178U7F5	AT5G50070	Plant invertase/pectin methylesterase inhibitor superfamily protein;	Plant invertase/pectin methylesterase inhibitor superfamily protein;(source:Araport11)	extracellular	0	0	negative regulation of catalytic activity	GO:0043086	enzyme inhibitor activity	GO:0004857	chloroplast	GO:0009507	19585.7	8.49	2
A0A178U7F5	AT5G50080	ethylene response factor 110;encodes a member of the ERF (ethylene response factor) subfamily B-4 of ERF/AP2 transcription factor family. The protein contains one AP2 domain. There are 7 members in this subfamily.	encodes a member of the ERF (ethylene response factor) subfamily B-4 of ERF/AP2 transcription factor family. The protein contains one AP2 domain and is phosphorylated in planta. There are 7 members in this subfamily.	nucleus	0	0	regulation of transcription, DNA-templated	GO:0006355	DNA-binding transcription factor activity	GO:0003700	nucleus	GO:0005634	24256.7	9.45	0
A0A178U7F8	AT5G58410	HEAT/U-box domain-containing protein;	HEAT/U-box domain-containing protein;(source:Araport11)	nucleus	0	cytosol:21166475;golgi:25900983;golgi:25900983;golgi:25900983;golgi:25900983	protein ubiquitination	GO:0016567	ubiquitin protein ligase activity	GO:0061630	RQC complex	GO:1990112	208742	5.15	0
A0A178U7G0	ATMG00690	;hypothetical protein	FO-ATPase subunit;(source:Araport11)	mitochondrion	0	0	#N/A	#N/A	#N/A	#N/A	mitochondrion	GO:0005739	27710	0	0
A0A178U7G1	AT4G21580	oxidoreductase, zinc-binding dehydrogenase family protein;	oxidoreductase, zinc-binding dehydrogenase family protein;(source:Araport11)	cytosol	0	cytosol:21166475;extracellular:26572690	#N/A	#N/A	#N/A	#N/A	cytoplasm	GO:0005737	34464.7	6.89	0
A0A178U7G2	AT5G09540	Chaperone DnaJ-domain superfamily protein;	Chaperone DnaJ-domain superfamily protein;(source:Araport11)	nucleus	0	0	#N/A	#N/A	#N/A	#N/A	cytoplasm	GO:0005737	30981.1	4.49	0
A0A178U7G4	AT5G04470	cyclin-dependent protein kinase inhibitors;Encodes a novel nuclear 14-kD protein containing a cyclin binding motif and a motif found in ICK/KRP cell cycle inhibitor proteins. It is required for coordinating cell division and cell differentiation during the development of Arabidopsis trichomes, playing a key role in the mitosis-to-endoreduplication transition. It interacts with D-type cyclins in v…	Encodes a novel nuclear 14-kD protein containing a cyclin binding motif and a motif found in ICK/KRP cell cycle inhibitor proteins. It is required for coordinating cell division and cell differentiation during the development of Arabidopsis trichomes, playing a key role in the mitosis-to-endoreduplication transition. It interacts with D-type cyclins in vivo.	nucleus	0	0	negative regulation of mitotic nuclear division	GO:0045839	protein binding	GO:0005515	nucleus	GO:0005634	14090.9	10.65	0
A0A178U7G5	AT5G18040	;	target of trans acting-siR480/255 protein;(source:Araport11)	cytosol	0	0	response to cold	GO:0009409	molecular_function_unknown	GO:0003674	nucleus	GO:0005634	28549.3	9.67	0
A0A178U7G7	AT5G47380	Protein of unknown function, DUF547;	electron transporter, putative (Protein of unknown function, DUF547);(source:Araport11)	nucleus	0	0	biological_process_unknown	GO:0008150	molecular_function_unknown	GO:0003674	nucleus	GO:0005634	70149.6	10.03	0
A0A178U7G8	AT5G47690	binding;	One of 5 PO76/PDS5 cohesion cofactor orthologs of Arabidopsis.	nucleus	0	golgi:25900983;golgi:25900983;golgi:25900983;golgi:25900983;golgi:25900983;mitochondrion:14671022;nucleus:23396599;plastid:15028209	DNA repair	GO:0006281	protein binding	GO:0005515	nucleus	GO:0005634	181208	6.18	0
A0A178U7H2	AT5G10190	Major facilitator superfamily protein;	Major facilitator superfamily protein;(source:Araport11)	plasma membrane	0	0	transmembrane transport	GO:0055085	transmembrane transporter activity	GO:0022857	chloroplast	GO:0009507	52904.7	6.42	10
A0A178U7H3	AT5G62980	Dihydroneopterin aldolase;Encodes an enzyme that can act as a aldolase or an epimerase for 7,8-dihydroneopterin and 7,8-dihydromonapterin in vitro. It is likely to act in folate biosynthesis as a homooctamer in vivo.	Encodes an enzyme that can act as a aldolase or an epimerase for 7,8-dihydroneopterin and 7,8-dihydromonapterin in vitro. It is likely to act in folate biosynthesis as a homooctamer in vivo.	cytosol	0	cytosol:21166475	tetrahydrofolate biosynthetic process	GO:0046654	dihydroneopterin aldolase activity	GO:0004150	cytoplasm	GO:0005737	14685	5.93	0
A0A178U7H4	AT1G36100	myosin heavy chain-related;	myosin heavy chain-like protein;(source:Araport11)	plasma membrane	0	0	biological_process_unknown	GO:0008150	molecular_function_unknown	GO:0003674	mitochondrion	GO:0005739	20692.7	6.51	0
A0A178U7H5	AT5G09400	K+ uptake permease 7;potassium transporter	Encodes a potassium uptake permease with a functional adenylate cyclase (AC) center. The first 100 aa of this protein can complement AC-deficient E. coli and display AC activity in vitro. KUP7 is localized to the plasma membrane where it functions in potassium uptake and translocation.	vacuole	0	plasma membrane:20374526;vacuole:16618929;vacuole:17151019;vacuole:22923678;vacuole:18686298	potassium ion transport	GO:0006813	potassium ion transmembrane transporter activity	GO:0015079	plant-type vacuole	GO:0000325	95352.8	5.08	12
A0A178U7H6	AT5G07160	Basic-leucine zipper (bZIP) transcription factor family protein;	Basic-leucine zipper (bZIP) transcription factor family protein;(source:Araport11)	nucleus	0	0	positive regulation of transcription, DNA-templated	GO:0045893	DNA binding	GO:0003677	nucleus	GO:0005634	17147.5	10.15	0
A0A178U7H7	AT5G66280	GDP-D-mannose 4,6-dehydratase 1;GDP-D-mannose 4,6-dehydratase	GDP-D-mannose 4,6-dehydratase	cytosol	0	plasma membrane:19334764	'de novo' GDP-L-fucose biosynthetic process	GO:0042351	protein binding	GO:0005515	cytoplasm	GO:0005737	40849.9	7.13	0
A0A178U7H8	AT5G66430	S-adenosyl-L-methionine-dependent methyltransferases superfamily protein;	S-adenosyl-L-methionine-dependent methyltransferases superfamily protein;(source:Araport11)	cytosol	0	0	methylation	GO:0032259	S-adenosylmethionine-dependent methyltransferase activity	GO:0008757	nucleus	GO:0005634	40033.5	7.71	0
A0A178U7I0	AT5G24320	Transducin/WD40 repeat-like superfamily protein;	Transducin/WD40 repeat-like superfamily protein;(source:Araport11)	nucleus	0	0	#N/A	#N/A	#N/A	#N/A	nucleus	GO:0005634	76816.7	6.16	0
A0A178U7I1	ATMG00670	;hypothetical protein	transmembrane protein;(source:Araport11)	mitochondrion	0	0	biological_process_unknown	GO:0008150	molecular_function_unknown	GO:0003674	mitochondrion	GO:0005739	30210.2	4.65	3
A0A178U7I3	AT5G47520	RAB GTPase homolog A5A;	RAB GTPase homolog A5A;(source:Araport11)	plasma membrane	0	plasma membrane:15060130;plasma membrane:22318864;vacuole:17151019	intracellular protein transport	GO:0006886	GTPase activity	GO:0003924	endomembrane system	GO:0012505	24444.4	6.29	0
A0A178U7I4	AT1G51490	beta glucosidase 36;	This locus encodes a myrosinase. Arabidopsis thaliana ecotype Col-0 contains a non-functional copy but some other (not all) ecotypes contain a functional copy (reference: PubMed ID 26907263).	mitochondrion	0	0	#N/A	#N/A	beta-glucosidase activity	GO:0008422	mitochondrion	GO:0005739	47366.5	9.88	0
A0A178U7I6	AT5G25050	Major facilitator superfamily protein;	Major facilitator superfamily protein;(source:Araport11)	plasma membrane	0	0	0	0	#N/A	#N/A	#N/A	#N/A	55464.8	7.16	7
A0A178U7I7	AT5G05630	Amino acid permease family protein;	Encodes POLYAMINE UPTAKE TRANSPORTER 3, an amino acid permease family protein.	plasma membrane	0	0	response to heat	GO:0009408	basic amino acid transmembrane transporter activity	GO:0015174	plasma membrane	GO:0005886	53693.3	9.53	12
A0A178U7I9	AT5G41690	RNA-binding (RRM/RBD/RNP motifs) family protein;	RNA-binding (RRM/RBD/RNP motifs) family protein;(source:Araport11)	cytosol	0	0	mRNA splicing, via spliceosome	GO:0000398	snRNA binding	GO:0017069	nucleus	GO:0005634	65290.6	7.18	0
A0A178U7J0	AT5G25350	EIN3-binding F box protein 2;Arabidopsis thaliana EIN3-binding F-box protein 2 (EBF2) mRNA. Part of the SCF complex, it is located in the nucleus and is involved in the ethylene-response pathway.	Arabidopsis thaliana EIN3-binding F-box protein 2 (EBF2) mRNA. Part of the SCF complex, it is located in the nucleus and is involved in the ethylene-response pathway.	nucleus	0	0	ubiquitin-dependent protein catabolic process	GO:0006511	protein binding	GO:0005515	SCF ubiquitin ligase complex	GO:0019005	66060.3	7.81	0
A0A178U7J1	AT5G24640	;	hypothetical protein;(source:Araport11)	nucleus	0	0	biological_process_unknown	GO:0008150	molecular_function_unknown	GO:0003674	nucleus	GO:0005634	13391.9	9.66	0
A0A178U7J2	ATMG00410	ATPase subunit 6-1;ATPase subunit 6	ATPase subunit 6	mitochondrion	0	mitochondrion:18189341	mitochondrial ATP synthesis coupled proton transport	GO:0042776	proton transmembrane transporter activity	GO:0015078	mitochondrial proton-transporting ATP synthase complex	GO:0005753	42342	0	0
A0A178U7J3	AT5G21930	P-type ATPase of Arabidopsis 2;P-Type ATPase, mediates copper transport to chloroplast thylakoid lumen. Required for accumulation of copper-containing plastocyanin in the thylakoid lumen and for effective photosynthetic electron transport	P-Type ATPase, mediates copper transport to chloroplast thylakoid lumen. Required for accumulation of copper-containing plastocyanin in the thylakoid lumen and for effective photosynthetic electron transport	plastid	plastid:15772282	0	copper ion transport	GO:0006825	copper ion transmembrane transporter activity	GO:0005375	chloroplast	GO:0009507	94259.2	6.3	3
A0A178U7J5	AT5G08620	DEA(D/H)-box RNA helicase family protein;Similar in sequence to DEAD-box RNA helicases. Binds RNA. Involved in drought, salt and cold stress responses.	Similar in sequence to DEAD-box RNA helicases. Binds RNA. Involved in drought, salt and cold stress responses.	nucleus	nucleus:24724701	0	response to salt stress	GO:0009651	RNA helicase activity	GO:0003724	chloroplast	GO:0009507	62494.2	10.43	0
A0A178U7J6	AT5G03380	Heavy metal transport/detoxification superfamily protein ;	Heavy metal transport/detoxification superfamily protein;(source:Araport11)	plasma membrane	plasma membrane:12383082	plasma membrane:19334764	cellular response to hypoxia	GO:0071456	#N/A	#N/A	plasma membrane	GO:0005886	42263	9.14	0
A0A178U7J7	AT5G02780	glutathione transferase lambda 1;Encodes a member of the lambda family of glutathione transferases. It has thiol transferase activity and self S-glutathionylation activity in vitro.	Encodes a member of the lambda family of glutathione transferases. It has thiol transferase activity and self S-glutathionylation activity in vitro.	cytosol	0	0	protein glutathionylation	GO:0010731	glutathione transferase activity	GO:0004364	cytoplasm	GO:0005737	27166.8	4.71	0
A0A178U7J8	AT5G42700	AP2/B3-like transcriptional factor family protein;	AP2/B3-like transcriptional factor family protein;(source:Araport11)	nucleus	0	0	#N/A	#N/A	#N/A	#N/A	nucleus	GO:0005634	26331.2	10.32	0
A0A178U7K0	AT5G65410	homeobox protein 25;Encodes ZFHD2, a member of the zinc finger homeodomain transcriptional factor family.	Encodes ZFHD2, a member of the zinc finger homeodomain transcriptional factor family.Gain of function of ATHB25 (35S and UBQ10 proomoters) and double loss of function of ATHB25 and ATHB22 increases and decreases, respectively, seed longevity. This phenotype is maternal and related to seed coat alterations. Gain of function increases expression of GA3OX2 and GA4 and GA1 levels. Together with REM7 …	nucleus	0	0	regulation of transcription, DNA-templated	GO:0006355	DNA-binding transcription factor activity	GO:0003700	nucleus	GO:0005634	31098.3	6.36	0
A0A178U7K1	AT5G45690	Protein of unknown function (DUF1264);	histone acetyltransferase (DUF1264);(source:Araport11)	nucleus	0	0	biological_process_unknown	GO:0008150	molecular_function_unknown	GO:0003674	nucleus	GO:0005634	27845.7	6.31	0
A0A178U7K2	AT5G17540	HXXXD-type acyl-transferase family protein;	HXXXD-type acyl-transferase family protein;(source:Araport11)	cytosol	0	0	#N/A	#N/A	acyltransferase activity, transferring groups other than amino-acyl groups	GO:0016747	cytoplasm	GO:0005737	51723.5	8.26	0
A0A178U7K5	AT5G39730	AIG2-like (avirulence induced gene) family protein;	AIG2-like (avirulence induced gene) family protein;(source:Araport11)	cytosol	0	cytosol:21166475;extracellular:26572690;plasma membrane:15060130;plasma membrane:17644812	#N/A	#N/A	#N/A	#N/A	plasma membrane	GO:0005886	20017.4	4.75	0
A0A178U7K6	AT5G59460	scarecrow-like transcription factor 11 (SCL11);	scarecrow-like transcription factor 11 (SCL11);(source:Araport11)	nucleus	0	cytoskeleton:24134884	maturation of 5.8S rRNA	GO:0000460	molecular_function_unknown	GO:0003674	#N/A	#N/A	19073.4	10.62	0
A0A178U7K8	AT5G15870	glycosyl hydrolase family 81 protein;	glycosyl hydrolase family 81 protein;(source:Araport11)	mitochondrion	0	0	#N/A	#N/A	glucan endo-1,3-beta-glucanase activity, C-3 substituted reducing group	GO:0052861	#N/A	#N/A	82871.9	6.68	0
A0A178U7K9	ATMG00560	Nucleic acid-binding, OB-fold-like protein;encodes a mitochondrial ribosomal protein L2, a constituent of the large subunit of the ribosomal complex	encodes a mitochondrial ribosomal protein L2, a constituent of the large subunit of the ribosomal complex	mitochondrion	0	mitochondrion:27943495	mitochondrial translation	GO:0032543	mRNA binding	GO:0003729	mitochondrial large ribosomal subunit	GO:0005762	37912.8	11.77	0
A0A178U7L0	AT5G15025	#N/A	paired amphipathic helix Sin3-like protein;(source:Araport11)	#N/A	#N/A	#N/A	negative regulation of transcription by RNA polymerase II	GO:0000122	transcription corepressor activity	GO:0003714	chromatin	GO:0000785	13835.4	5.91	0
A0A178U7L1	AT5G01590	;	histone-lysine N-methyltransferase ATXR3-like protein;(source:Araport11)	plastid	0	golgi:25900983;golgi:25900983;plastid:12766230;plastid:12938931;plastid:18431481;plastid:22923678;plastid:20061580;plastid:24872594	protein import into chloroplast stroma	GO:0045037	protein transmembrane transporter activity	GO:0008320	nucleus	GO:0005634	61624.3	5.3171	0
A0A178U7L3	AT5G19380	CRT (chloroquine-resistance transporter)-like transporter 1;Encodes one of the CRT-Like transporters (CLT1/AT5G19380, CLT2/AT4G24460, CLT3/AT5G12170). Required for glutathione homeostasis and stress responses. Mutants lacking these transporters are heavy metal-sensitive, glutathione(GSH)-deficient, and hypersensitive to Phytophthora infection.	Encodes one of the CRT-Like transporters (CLT1/AT5G19380, CLT2/AT4G24460, CLT3/AT5G12170). Required for glutathione homeostasis and stress responses. Mutants lacking these transporters are heavy metal-sensitive, glutathione(GSH)-deficient, and hypersensitive to Phytophthora infection.	plastid	0	0	glutathione transport	GO:0034635	#N/A	#N/A	plastid	GO:0009536	47924.7	9.88	9
A0A178U7L4	ATMG00820	Reverse transcriptase (RNA-dependent DNA polymerase);hypothetical protein	Reverse transcriptase (RNA-dependent DNA polymerase);(source:Araport11)	mitochondrion	0	0	biological_process_unknown	GO:0008150	molecular_function_unknown	GO:0003674	#N/A	#N/A	19510.2	10.42	0
A0A178U7L4	ATMG00810	DNA/RNA polymerases superfamily protein;hypothetical protein	DNA/RNA polymerases superfamily protein;(source:Araport11)	mitochondrion	0	0	biological_process_unknown	GO:0008150	molecular_function_unknown	GO:0003674	#N/A	#N/A	26775.5	8.97	0
A0A178U7L5	AT5G15090	voltage dependent anion channel 3;Encodes a voltage-dependent anion channel (VDAC: AT3G01280/VDAC1, AT5G67500/VDAC2, AT5G15090/VDAC3, AT5G57490/VDAC4, AT5G15090/VDAC5). VDACs are reported to be porin-type, beta-barrel diffusion pores. They are prominently localized in the outer mitochondrial membrane and are involved in metabolite exchange between the organelle and the cytosol.	Encodes a voltage-dependent anion channel (VDAC: AT3G01280/VDAC1, AT5G67500/VDAC2, AT5G15090/VDAC3, AT5G57490/VDAC4, AT5G15090/VDAC5). VDACs are reported to be porin-type, beta-barrel diffusion pores. They are prominently localized in the outer mitochondrial membrane and are involved in metabolite exchange between the organelle and the cytosol. Purified VDAC3 is shown to have voltage-dependent an…	mitochondrion	mitochondrion:21705391;plasma membrane:15060130;unclear:15496452	golgi:25900983;golgi:25900983;golgi:25900983;golgi:25900983;golgi:25900983;mitochondrion:11743114;mitochondrion:11743115;mitochondrion:12492832;mitochondrion:14671022;mitochondrion:15276431;mitochondrion:18385124;mitochondrion:21296373;mitochondrion:21472856;mitochondrion:21841088;mitochondrion:22923678;mitochondrion:24727099;mitochondrion:27122571;mitochondrion:27943495;mitochondrion:21896887;nu…	regulation of seed germination	GO:0010029	protein binding	GO:0005515	mitochondrion	GO:0005739	29210.6	8.68	0
A0A178U7L6	AT5G58560	Phosphatidate cytidylyltransferase family protein;	FOLK is a farnesol kinase that can phosphorylate farnesol using an NTP donor. It can also phosphorylate geraniol, or geranylgeraniol, but it prefers farnesol in experiments performed using yeast membranes. folk loss-of-function mutants show ABA hypersensitivity in a seed germination assay and the mutants also exhibit abnormal flower development, including extra carpel formation, when subjected to…	plastid	0	0	response to abscisic acid	GO:0009737	geranylgeraniol kinase activity	GO:0052671	chloroplast	GO:0009507	33217.6	9.05	7
A0A178U7L7	AT5G26000	thioglucoside glucohydrolase 1;member of Glycoside Hydrolase Family 1. encodes one of two known functional myrosinase enzymes in Arabidopsis. The enzyme catalyzes the hydrolysis of glucosinolates into compounds that are toxic to various microbes and herbivores.	member of Glycoside Hydrolase Family 1. encodes one of two known functional myrosinase enzymes in Arabidopsis. The enzyme catalyzes the hydrolysis of glucosinolates into compounds that are toxic to various microbes and herbivores.	peroxisome	endoplasmic reticulum:19880612;vacuole:19880612	extracellular:28155257;mitochondrion:27943495;nucleus:23396599;peroxisome:17951448;peroxisome:19329564;plasma membrane:25641898;plasma membrane:22215637;plastid:15028209;plastid:16648217;plastid:20061580;plastid:23851315;plastid:23390424;plastid:24361574;vacuole:15539469	carbohydrate metabolic process	GO:0005975	glucosinolate glucohydrolase activity	GO:0102799	plant-type vacuole	GO:0000325	61132.3	5.7	0
A0A178U7L9	AT5G24655	response to low sulfur 4;	response to low sulfur 4;(source:Araport11)	nucleus	0	0	regulation of short-day photoperiodism, flowering	GO:0048587	molecular_function_unknown	GO:0003674	nucleus	GO:0005634	10562.7	4.5	0
A0A178U7M1	AT5G19380	CRT (chloroquine-resistance transporter)-like transporter 1;Encodes one of the CRT-Like transporters (CLT1/AT5G19380, CLT2/AT4G24460, CLT3/AT5G12170). Required for glutathione homeostasis and stress responses. Mutants lacking these transporters are heavy metal-sensitive, glutathione(GSH)-deficient, and hypersensitive to Phytophthora infection.	Encodes one of the CRT-Like transporters (CLT1/AT5G19380, CLT2/AT4G24460, CLT3/AT5G12170). Required for glutathione homeostasis and stress responses. Mutants lacking these transporters are heavy metal-sensitive, glutathione(GSH)-deficient, and hypersensitive to Phytophthora infection.	plastid	0	0	glutathione transport	GO:0034635	#N/A	#N/A	plastid	GO:0009536	47924.7	9.88	9
A0A178U7M4	AT5G55700	beta-amylase 4;In vitro assay indicates no beta-amylase activity of BAM4. However mutation in BAM4 impairs starch breakdown. BAM4 may play a regulatory role.	In vitro assay indicates no beta-amylase activity of BAM4. However mutation in BAM4 impairs starch breakdown. BAM4 may play a regulatory role.	cytosol	0	0	starch catabolic process	GO:0005983	beta-amylase activity	GO:0016161	extracellular region	GO:0005576	60116.4	8.56	0
A0A178U7M6	AT5G55510	Mitochondrial import inner membrane translocase subunit Tim17/Tim22/Tim23 family protein;	PRAT protein family which has a unique system for importing and exporting proteins from chloroplasts. Acts in the export of proteins from chloroplasts during leaf senescence.	plastid	plastid:17098851	plastid:12766230;plastid:20061580	protein targeting to chloroplast	GO:0045036	protein transmembrane transporter activity	GO:0008320	chloroplast	GO:0009507	22523.5	9.12	0
A0A178U7M7	AT5G07100	WRKY DNA-binding protein 26;Encodes WRKY DNA-binding protein 26 (WRKY26).	Encodes WRKY DNA-binding protein 26 (WRKY26).	nucleus	0	0	cellular response to heat	GO:0034605	DNA-binding transcription factor activity	GO:0003700	nucleus	GO:0005634	34910.3	10.02	0
A0A178U7M8	AT1G30540	Actin-like ATPase superfamily protein;	Actin-like ATPase superfamily protein;(source:Araport11)	cytosol	0	0	biological_process_unknown	GO:0008150	N-acetylglucosamine kinase activity	GO:0045127	cytoplasm	GO:0005737	36612.3	4.83	0
A0A178U7M9	AT5G63440	Protein of unknown function (DUF167);	Encodes a single copy protein in Arabidopsis containing a DUF167 domain that is conserved in eukaryotes. Genetically CSU suppresses mutations in COP1. In vitro, it interacts with CACTIN and in vivo with CCA1. CSU4 promotes photomorphogenesis via negative regulation of CCA1 and PIF4 expression.	cytosol	0	0	positive regulation of photomorphogenesis	GO:2000306	protein binding	GO:0005515	nucleus	GO:0005634	22721.7	6.66	0
A0A178U7N0	AT2G07776	#N/A	hypothetical protein;(source:Araport11)	#N/A	#N/A	#N/A	biological_process_unknown	GO:0008150	molecular_function_unknown	GO:0003674	mitochondrion	GO:0005739	12833.9	12.04	0
A0A178U7N0	ATMG00530	;hypothetical protein	hypothetical protein;(source:Araport11)	mitochondrion	0	0	biological_process_unknown	GO:0008150	molecular_function_unknown	GO:0003674	mitochondrion	GO:0005739	12833.9	12.04	0
A0A178U7N2	AT5G28520	Mannose-binding lectin superfamily protein;	Mannose-binding lectin superfamily protein;(source:Araport11)	cytosol	0	0	#N/A	#N/A	#N/A	#N/A	cytoplasm	GO:0005737	50205.2	6.25	0
A0A178U7N2	AT5G28520	Mannose-binding lectin superfamily protein;	Mannose-binding lectin superfamily protein;(source:Araport11)	cytosol	0	0	#N/A	#N/A	#N/A	#N/A	cytoplasm	GO:0005737	50205.2	6.25	0
A0A178U7N3	AT5G28919	;	hypothetical protein;(source:Araport11)	plasma membrane	0	0	biological_process_unknown	GO:0008150	#N/A	#N/A	mitochondrion	GO:0005739	21155.8	9.96	0
A0A178U7N4	AT5G01470	S-adenosyl-L-methionine-dependent methyltransferases superfamily protein;	S-adenosyl-L-methionine-dependent methyltransferases superfamily protein;(source:Araport11)	cytosol	0	0	#N/A	#N/A	#N/A	#N/A	cytoplasm	GO:0005737	27561	4.89	0
A0A178U7N5	AT5G15740	O-fucosyltransferase family protein;	RRT1 is a member of a novel glycosyltransferase famly in plants. It functions as a rhamnosyltransferase, elongating the RG-1 backbone. It functions during seed coat mucilage development.	golgi	0	0	pectin biosynthetic process	GO:0045489	glycosyltransferase activity	GO:0016757	Golgi apparatus	GO:0005794	59040.4	9.34	1
A0A178U7N7	AT5G38280	PR5-like receptor kinase;putative receptor serine/threonine kinase PR5K (PR5K) mRNA, PR5-like receptor kinase	putative receptor serine/threonine kinase PR5K (PR5K) mRNA, PR5-like receptor kinase	extracellular	0	0	response to fungus	GO:0009620	protein threonine kinase activity	GO:0106311	plasmodesma	GO:0009506	73951	6.65	3
A0A178U7N8	AT5G11910	alpha/beta-Hydrolases superfamily protein;	alpha/beta-Hydrolases superfamily protein;(source:Araport11)	peroxisome	peroxisome:19329564	peroxisome:19329564	#N/A	#N/A	#N/A	#N/A	mitochondrion	GO:0005739	33774.7	8.14	0
A0A178U7P1	AT5G26690	Heavy metal transport/detoxification superfamily protein ;	Heavy metal transport/detoxification superfamily protein;(source:Araport11)	cytosol	0	0	#N/A	#N/A	#N/A	#N/A	nucleus	GO:0005634	12599.7	7.05	0
A0A178U7P4	AT5G40910	Disease resistance protein (TIR-NBS-LRR class) family;	Disease resistance protein (TIR-NBS-LRR class) family;(source:Araport11)	plasma membrane	0	0	defense response	GO:0006952	NAD+ nucleosidase activity	GO:0003953	#N/A	#N/A	124313	7.16	1
A0A178U7P5	AT1G34300	lectin protein kinase family protein;	lectin protein kinase family protein;(source:Araport11)	plasma membrane	0	plasma membrane:17317660;plasma membrane:17644812;plasma membrane:21433285;plasma membrane:22318864	recognition of pollen	GO:0048544	calmodulin binding	GO:0005516	extracellular region	GO:0005576	91292.5	8.06	3
A0A178U7P6	AT5G42800	dihydroflavonol 4-reductase;dihydroflavonol reductase. Catalyzes the conversion of dihydroquercetin to leucocyanidin in the biosynthesis of anthocyanins.	dihydroflavonol reductase. Catalyzes the conversion of dihydroquercetin to leucocyanidin in the biosynthesis of anthocyanins. Not expressed in roots (qRT-PCR). The mRNA is cell-to-cell mobile.	cytosol,golgi	0	0	anthocyanin-containing compound biosynthetic process	GO:0009718	protein binding	GO:0005515	extrinsic component of endoplasmic reticulum membrane	GO:0042406	42774.6	5.32	0
A0A178U7P8	AT5G60860	RAB GTPase homolog A1F;	RAB GTPase homolog A1F;(source:Araport11)	golgi	0	golgi:25900983;golgi:25900983;golgi:25900983;golgi:25900983;plasma membrane:26781341	#N/A	#N/A	GTPase activity	GO:0003924	endosome	GO:0005768	24276.1	5.73	0
A0A178U7Q2	AT5G09630	LisH/CRA/RING-U-box domains-containing protein;	LisH/CRA/RING-U-box domains-containing protein;(source:Araport11)	nucleus	0	0	proteasome-mediated ubiquitin-dependent protein catabolic process	GO:0043161	ubiquitin protein ligase activity	GO:0061630	cytoplasm	GO:0005737	44426.1	7.29	0
A0A178U7Q3	AT5G63970	Copine (Calcium-dependent phospholipid-binding protein) family;	Encodes a ubiquitin ligase that is an essential upstream modulator of JA signaling in response to various stimuli.	nucleus	0	0	response to wounding	GO:0009611	protein binding	GO:0005515	nucleus	GO:0005634	41188.5	7.07	0
A0A178U7Q4	AT5G06810	Mitochondrial transcription termination factor family protein;	transcription termination factor family protein;(source:Araport11)	mitochondrion	mitochondrion:21464319;mitochondrion:21908688;plastid:21908688	0	chloroplast organization	GO:0009658	double-stranded DNA binding	GO:0003690	plastid	GO:0009536	67450.9	8.8	0
A0A178U7Q5	AT5G64450	;	NYN domain protein;(source:Araport11)	cytosol	0	0	regulation of gene expression	GO:0010468	#N/A	#N/A	peroxisome	GO:0005777	19982.2	4.48	0
A0A178U7Q6	AT5G15770	glucose-6-phosphate acetyltransferase 1;Encodes a putative glucose-6-phosphate acetyltransferase involved in UDP-N-acetylglucosamine biosynthesis.	Encodes a putative glucose-6-phosphate acetyltransferase that is likely involved in UDP-N-acetylglucosamine biosynthesis. A GFP:GNA1 fusion protein localizes to the endoplasmic reticulum.	cytosol	0	0	UDP-N-acetylglucosamine biosynthetic process	GO:0006048	glucosamine 6-phosphate N-acetyltransferase activity	GO:0004343	endoplasmic reticulum	GO:0005783	17027.6	7.3	0
A0A178U7R0	AT5G62080	Bifunctional inhibitor/lipid-transfer protein/seed storage 2S albumin superfamily protein;	Bifunctional inhibitor/lipid-transfer protein/seed storage 2S albumin superfamily protein;(source:Araport11)	extracellular	extracellular:24096413	0	#N/A	#N/A	#N/A	#N/A	extracellular region	GO:0005576	9779.3	4.36	0
A0A178U7R3	AT5G18470	Curculin-like (mannose-binding) lectin family protein;	Curculin-like (mannose-binding) lectin family protein;(source:Araport11)	extracellular	0	extracellular:16287169;extracellular:26572690;extracellular:28155257;extracellular:25852701	#N/A	#N/A	#N/A	#N/A	plant-type cell wall	GO:0009505	45807.5	6.88	1
A0A178U7R4	AT5G45275	Major facilitator superfamily protein;	Major facilitator superfamily protein;(source:Araport11)	plasma membrane	0	0	biological_process_unknown	GO:0008150	molecular_function_unknown	GO:0003674	membrane	GO:0016020	62537.3	7.28	12
A0A178U7R5	AT5G67220	FMN-linked oxidoreductases superfamily protein;	FMN-linked oxidoreductases superfamily protein;(source:Araport11)	mitochondrion	0	0	#N/A	#N/A	tRNA dihydrouridine synthase activity	GO:0017150	mitochondrion	GO:0005739	48235.9	7.64	0
A0A178U7R5	AT5G67220	FMN-linked oxidoreductases superfamily protein;	FMN-linked oxidoreductases superfamily protein;(source:Araport11)	mitochondrion	0	0	#N/A	#N/A	tRNA dihydrouridine synthase activity	GO:0017150	mitochondrion	GO:0005739	48235.9	7.64	0
A0A178U7R6	AT5G63970	Copine (Calcium-dependent phospholipid-binding protein) family;	Encodes a ubiquitin ligase that is an essential upstream modulator of JA signaling in response to various stimuli.	nucleus	0	0	response to wounding	GO:0009611	protein binding	GO:0005515	nucleus	GO:0005634	41188.5	7.07	0
A0A178U7R6	AT5G63970	Copine (Calcium-dependent phospholipid-binding protein) family;	Encodes a ubiquitin ligase that is an essential upstream modulator of JA signaling in response to various stimuli.	nucleus	0	0	response to wounding	GO:0009611	protein binding	GO:0005515	nucleus	GO:0005634	41188.5	7.07	0
A0A178U7R7	AT2G07689	NADH-Ubiquinone/plastoquinone (complex I) protein;	NADH-Ubiquinone/plastoquinone (complex I) protein;(source:Araport11)	mitochondrion	0	0	#N/A	#N/A	#N/A	#N/A	chloroplast	GO:0009507	22738.6	10.13	4
A0A178U7R8	AT2G07641	#N/A	hypothetical protein;(source:Araport11)	#N/A	#N/A	#N/A	#N/A	#N/A	#N/A	#N/A	mitochondrion	GO:0005739	30045.9	10.67	0
A0A178U7S0	AT5G28830	calcium-binding EF hand family protein;	calcium-binding EF hand family protein;(source:Araport11)	cytosol	0	0	biological_process_unknown	GO:0008150	#N/A	#N/A	chloroplast	GO:0009507	36161	4.4	0
A0A178U7S2	AT5G22510	alkaline/neutral invertase;Encodes a chloroplast-targeted alkaline/neutral invertase that is implicated in the development of the photosynthetic apparatus and nitrogen assimilation in seedlings to control the sucrose to hexose ratio.	Encodes a chloroplast-targeted alkaline/neutral invertase that is implicated in the development of the photosynthetic apparatus and nitrogen assimilation in seedlings to control the sucrose to hexose ratio.	plastid	0	plastid:18431481;plastid:20061580;plastid:24361574	sucrose catabolic process	GO:0005987	sucrose alpha-glucosidase activity	GO:0004575	chloroplast	GO:0009507	69239.5	6.16	0
A0A178U7S3	AT5G65010	asparagine synthetase 2;Encodes asparagine synthetase (ASN2).	Encodes asparagine synthetase (ASN2).	golgi	0	cytosol:21166475;golgi:25900983;golgi:25900983;golgi:25900983;golgi:25900983;golgi:25900983;plasma membrane:26781341;vacuole:25900983	L-asparagine biosynthetic process	GO:0070981	aspartate-ammonia ligase activity	GO:0004071	cytosol	GO:0005829	65029.2	6.43	0
A0A178U7S4	AT5G09340	Ubiquitin family protein;	Ubiquitin family protein;(source:Araport11)	cytosol	0	0	0	0	#N/A	#N/A	#N/A	#N/A	9085.4	5.61	0
A0A178U7S5	AT5G08141	basic leucine-zipper 75;	Part of complex with ENO2 which mediates secondary metabolism, affecting seed size and weight.	nucleus	0	0	regulation of transcription, DNA-templated	GO:0006355	DNA-binding transcription factor activity	GO:0003700	nucleus	GO:0005634	16537.2	6.42	0
A0A178U7S6	AT5G41950	Tetratricopeptide repeat (TPR)-like superfamily protein;	Tetratricopeptide repeat (TPR)-like superfamily protein;(source:Araport11)	golgi	golgi:26941089	cytosol:21166475;golgi:25900983;golgi:25900983;golgi:25900983;golgi:25900983;golgi:25900983;plasma membrane:21433285;vacuole:25900983	root hair cell tip growth	GO:0048768	protein binding	GO:0005515	plastid	GO:0009536	62397	4.39	0
A0A178U7T0	AT5G27360	Major facilitator superfamily protein;Encodes a sugar-porter family protein that unlike the closely related gene, SFP1, is not induced during leaf senescence.	Encodes a sugar-porter family protein that unlike the closely related gene, SFP1, is not induced during leaf senescence.	vacuole	0	vacuole:23903016	#N/A	#N/A	sugar transmembrane transporter activity	GO:0051119	chloroplast	GO:0009507	52460.3	8.54	10
A0A178U7T2	AT5G12120	Ubiquitin-associated/translation elongation factor EF1B protein;	Ubiquitin-associated/translation elongation factor EF1B protein;(source:Araport11)	nucleus	0	plasma membrane:17317660	#N/A	#N/A	#N/A	#N/A	nucleus	GO:0005634	67883.9	7.4	0
A0A178U7T3	AT5G18370	Disease resistance protein (TIR-NBS-LRR class) family;	Leucine-rich repeat domain (NLR) receptor. Dominant negative alleles suppress catma3 autoimmunity.	plasma membrane	0	0	defense response	GO:0006952	protein binding	GO:0005515	cytoplasm	GO:0005737	137785	6	1
A0A178U7T4	AT5G11180	glutamate receptor 2.6;member of Putative ligand-gated ion channel subunit family	member of Putative ligand-gated ion channel subunit family	plasma membrane	0	0	calcium-mediated signaling	GO:0019722	ligand-gated ion channel activity	GO:0015276	plasma membrane	GO:0005886	108965	0	2
A0A178U7T5	AT5G35740	Carbohydrate-binding X8 domain superfamily protein;	Carbohydrate-binding X8 domain superfamily protein;(source:Araport11)	extracellular	0	0	biological_process_unknown	GO:0008150	molecular_function_unknown	GO:0003674	#N/A	#N/A	13397.9	4.47	0
A0A178U7T8	AT5G62460	RING/FYVE/PHD zinc finger superfamily protein;	RZFP is a zinc finger protein involved in mediating abiotic stress tolerance.	nucleus	0	0	protein ubiquitination	GO:0016567	zinc ion binding	GO:0008270	nucleus	GO:0005634	33659.7	4.42	2
A0A178U7T9	AT5G39650	Protein of unknown function (DUF679);	Target promoter of the male germline-specific transcription factor DUO1. Knock down mutants result in an aborted seed phenotype that is transmitted through the male, together with loss-of-function mutation in DMP9 induces maternal haploids, with an average haploid induction rate of 2.1&#8201;?&#8201;1.1%.	plasma membrane	0	0	endomembrane system organization	GO:0010256	molecular_function_unknown	GO:0003674	endoplasmic reticulum	GO:0005783	26539	8.58	4
A0A178U7U0	AT5G18400	Cytokine-induced anti-apoptosis inhibitor 1, Fe-S biogenesis;	Cytosolic Iron-sulfur cluster Assembly protein.	cytosol,endoplasmic reticulum	0	golgi:25900983;plasma membrane:25641898	iron-sulfur cluster assembly	GO:0016226	4 iron, 4 sulfur cluster binding	GO:0051539	cytoplasm	GO:0005737	29102.3	4.59	0
A0A178U7U3	AT5G51300	splicing factor-related;	Encodes a nuclear localized splicing factor homolog that is involved in alternative splicing of some mRNAs.	nucleus	0	0	response to abscisic acid	GO:0009737	protein binding	GO:0005515	nucleolus	GO:0005730	87049.7	6.18	0
A0A178U7U5	AT2G07674	Unknown conserved protein;	transmembrane protein;(source:Araport11)	extracellular	0	0	biological_process_unknown	GO:0008150	molecular_function_unknown	GO:0003674	mitochondrion	GO:0005739	26672.5	4.01	3
A0A178U7U7	AT5G58050	SHV3-like 4;	Encodes a member of the glycerophosphodiester phosphodiesterase like (GDPD-like) family.	extracellular	0	0	lipid metabolic process	GO:0006629	glycerophosphodiester phosphodiesterase activity	GO:0008889	chloroplast	GO:0009507	80901.2	5.42	1
A0A178U7U8	AT3G43210	ATP binding microtubule motor family protein;Encodes a kinesin TETRASPORE. Required for cytokinesis in pollen. In mutants, all four microspore nuclei remain within the same cytoplasm after meiosis.	Encodes a kinesin TETRASPORE. Required for cytokinesis in pollen. In mutants, all four microspore nuclei remain within the same cytoplasm after meiosis.	nucleus	0	cytoskeleton:24134884	microtubule-based movement	GO:0007018	microtubule binding	GO:0008017	nucleus	GO:0005634	106520	8.46	0
A0A178U7U9	AT5G23580	calmodulin-like domain protein kinase 9;unique family of enzymes containing a single polypeptide chain with a kinase domain at the amino terminus and a putative calcium-binding EF hands structure at the carboxyl terminus; recombinant protein is fully active and induced by Ca2+	Member of a unique family of enzymes containing a single polypeptide chain with a kinase domain at the amino terminus and a putative calcium-binding EF hands structure at the carboxyl terminus; recombinant protein is fully active and induced by Ca2+	cytosol	0	0	protein autophosphorylation	GO:0046777	calmodulin binding	GO:0005516	plasma membrane	GO:0005886	55378.8	5.08	0
A0A178U7V0	AT5G65770	little nuclei4;	Encodes a protein that localizes to the nuclear periphery and affects nuclear morphology. Member of a small gene family in Arabidopsis containing 4 proteins (LNC1-4 or CRWN 1-4) with redundant functions in protection from oxidative damage, control of nuclear morphology and degradation of ABI5.	nucleus	0	nucleus:23396599;plastid:15028209	regulation of nucleus size	GO:0097298	protein binding	GO:0005515	chromocenter	GO:0010369	117085	4.8438	0
A0A178U7V1	AT5G45910	GDSL-like Lipase/Acylhydrolase superfamily protein;	GDSL-motif esterase/acyltransferase/lipase. Enzyme group with broad substrate specificity that may catalyze acyltransfer or hydrolase reactions with lipid and non-lipid substrates.	extracellular	0	0	#N/A	#N/A	hydrolase activity, acting on ester bonds	GO:0016788	#N/A	#N/A	41533.2	8.96	0
A0A178U7V3	AT5G50870	ubiquitin-conjugating enzyme 27;	ubiquitin-conjugating enzyme 27;(source:Araport11)	cytosol	0	cytosol:21166475	protein polyubiquitination	GO:0000209	ubiquitin conjugating enzyme activity	GO:0061631	nucleus	GO:0005634	21253.9	4.74	0
A0A178U7V4	AT2G17905	#N/A	Ta11-like non-LTR retrotransposon;(source:Araport11)	#N/A	#N/A	#N/A	#N/A	#N/A	#N/A	#N/A	nucleus	GO:0005634	20604.6	4.88	0
A0A178U7V5	AT3G32940	RNA-binding KH domain-containing protein;	RNA-binding KH domain-containing protein;(source:Araport11)	plastid	0	0	regulation of mRNA splicing, via spliceosome	GO:0048024	mRNA binding	GO:0003729	nucleus	GO:0005634	66479.2	9.44	0
A0A178U7V7	AT5G11710	ENTH/VHS family protein;EPSIN1 plays an important role in the vacuolar trafficking of soluble proteins at the trans-Golgi network via its interaction with gamma-ADR, VTI11, VSR1, and clathrin. Associated with actin filaments and with the Golgi complex. Expressed in most tissues.	EPSIN1 plays an important role in the vacuolar trafficking of soluble proteins at the trans-Golgi network via its interaction with gamma-ADR, VTI11, VSR1, and clathrin. Associated with actin filaments and with the Golgi complex. Expressed in most tissues. The mRNA is cell-to-cell mobile.	golgi,vacuole	cytoskeleton:16905657;golgi:16905657;vacuole:16905657	plastid:14729914	protein targeting to vacuole	GO:0006623	protease binding	GO:0002020	plasma membrane	GO:0005886	60633.8	4.7	0
A0A178U7V8	AT5G45440	P-loop containing nucleoside triphosphate hydrolases superfamily protein;	P-loop containing nucleoside triphosphate hydrolases superfamily protein;(source:Araport11)	cytosol	0	0	#N/A	#N/A	ADP binding	GO:0043531	nucleus	GO:0005634	39446	4.98	0
A0A178U7V9	AT5G57990	ubiquitin-specific protease 23;Encodes a ubiquitin-specific protease.	Encodes a ubiquitin-specific protease.	nucleus	0	0	protein deubiquitination	GO:0016579	thiol-dependent deubiquitinase	GO:0004843	nucleus	GO:0005634	94902.3	9.7	0
A0A178U7W0	AT5G15600	SPIRAL1-like4;SPIRAL1-LIKE4 belongs to a six-member gene family in Arabidopsis; all members share high sequence similarity in amino- and carboxy-terminal regions. Regulates cortical microtubule organization. Mutant plants exhibit altered patterns of root, leaf and petal growth as a result of defective anisotropic cell expansion.	SPIRAL1-LIKE4 belongs to a six-member gene family in Arabidopsis; all members share high sequence similarity in amino- and carboxy-terminal regions. Regulates cortical microtubule organization. Mutant plants exhibit altered patterns of root, leaf and petal growth as a result of defective anisotropic cell expansion.	cytosol	0	0	cortical microtubule organization	GO:0043622	molecular_function_unknown	GO:0003674	cortical microtubule, transverse to long axis	GO:0010005	12820.8	9.8	0
A0A178U7W0	AT5G15600	SPIRAL1-like4;SPIRAL1-LIKE4 belongs to a six-member gene family in Arabidopsis; all members share high sequence similarity in amino- and carboxy-terminal regions. Regulates cortical microtubule organization. Mutant plants exhibit altered patterns of root, leaf and petal growth as a result of defective anisotropic cell expansion.	SPIRAL1-LIKE4 belongs to a six-member gene family in Arabidopsis; all members share high sequence similarity in amino- and carboxy-terminal regions. Regulates cortical microtubule organization. Mutant plants exhibit altered patterns of root, leaf and petal growth as a result of defective anisotropic cell expansion.	cytosol	0	0	cortical microtubule organization	GO:0043622	molecular_function_unknown	GO:0003674	cortical microtubule, transverse to long axis	GO:0010005	12820.8	9.8	0
A0A178U7W1	AT5G34887	Protein of unknown function (DUF784);	inhibitor/lipid-transfer protein/seed storage 2S albumin superfamily protein (DUF784);(source:Araport11)	extracellular	0	0	biological_process_unknown	GO:0008150	molecular_function_unknown	GO:0003674	chloroplast	GO:0009507	12791	5.61	1
A0A178U7W2	AT5G10760	Eukaryotic aspartyl protease family protein;	Eukaryotic aspartyl protease family protein;(source:Araport11)	extracellular	0	extracellular:25852701	systemic acquired resistance	GO:0009627	#N/A	#N/A	apoplast	GO:0048046	49473	4.66	0
A0A178U7W3	AT1G72990	beta-galactosidase 17;	beta-galactosidase 17;(source:Araport11)	mitochondrion	0	0	carbohydrate metabolic process	GO:0005975	beta-galactosidase activity	GO:0004565	chloroplast	GO:0009507	78639.4	6.71	1
A0A178U7W3	AT3G01120	Pyridoxal phosphate (PLP)-dependent transferases superfamily protein;encodes a cystathionine gamma-synthase, which performs the first committed step in methionine biosynthesis. A conserved motif of 13 amino acids in the first exon is required for posttranscriptional autoregulation. This enzyme shares the same substrate as threonine synthase (TS) and its absence transcriptionally affects 8 genes i…	encodes a cystathionine gamma-synthase, which performs the first committed step in methionine biosynthesis. A conserved motif of 13 amino acids in the first exon is required for posttranscriptional autoregulation. This enzyme shares the same substrate as threonine synthase (TS) and its absence transcriptionally affects 8 genes in the genome.	plastid	0	cytosol:22522809;plastid:18431481;plastid:20423899;plastid:21531424;plastid:23851315;plastid:20061580;plastid:24361574	transsulfuration	GO:0019346	cystathionine gamma-synthase activity	GO:0003962	chloroplast stroma	GO:0009570	59917.8	6.87	0
A0A178U7W5	AT5G21920	YGGT family protein;	One of four Arabidopsis homologs of bacterial ymlg proteins.	plastid	0	plastid:24872594	nucleoid organization	GO:0090143	molecular_function_unknown	GO:0003674	plasma membrane	GO:0005886	27265.2	9.99	0
A0A178U7W8	AT5G42760	Leucine carboxyl methyltransferase;	Leucine carboxyl methyltransferase;(source:Araport11)	nucleus	0	0	#N/A	#N/A	#N/A	#N/A	nucleus	GO:0005634	39301.3	5.4	0
A0A178U7W9	AT5G44785	organellar single-stranded DNA binding protein 3;	Organellar Single-stranded DNA Binding protein. Decreases MMEJ on long ssDNA templates.	mitochondrion	0	cytoskeleton:24134884	positive regulation of helicase activity	GO:0051096	single-stranded DNA binding	GO:0003697	chloroplast	GO:0009507	49899.3	10.49	0
A0A178U7X0	AT1G05500	Calcium-dependent lipid-binding (CaLB domain) family protein;Encodes a endomembrane-localized synaptotagmin. Synaptotagmin family proteins are calcium sensors that regulate exocytosis in mammalian cells.	Encodes a endomembrane-localized synaptotagmin. Synaptotagmin family proteins are calcium sensors that regulate exocytosis in mammalian cells.	plasma membrane	0	endoplasmic reticulum:22923678;golgi:25900983;golgi:25900983;golgi:25900983;golgi:25900983;plasma membrane:25641898;plasma membrane:17317660;plasma membrane:21433285;plasma membrane:22215637;plasma membrane:23990937;plasma membrane:26781341	#N/A	#N/A	#N/A	#N/A	endoplasmic reticulum	GO:0005783	62928.3	5.61	0
A0A178U7X1	AT5G38210	Protein kinase family protein;	Protein kinase family protein;(source:Araport11)	plasma membrane	0	plasma membrane:19334764	phosphorylation	GO:0016310	protein threonine kinase activity	GO:0106311	plasma membrane	GO:0005886	75293	7.25	1
A0A178U7X2	AT5G20820	SAUR-like auxin-responsive protein family ;	SAUR-like auxin-responsive protein family;(source:Araport11)	cytosol	cytosol:24312429;nucleus:24312429;plasma membrane:24312429	0	response to auxin	GO:0009733	protein binding	GO:0005515	nucleus	GO:0005634	13980.6	6.09	0
A0A178U7X4	AT5G42480	Chaperone DnaJ-domain superfamily protein;Shows homology to the cyanobacterial cell division protein Ftn2, mutant only has two mesophyll cell chloroplasts. Protein was localized to a ring at the center of the chloroplasts. Probably involved in functions in the assembly and/or stabilization of the plastid-dividing FtsZ ring, inhibiting FtsZ filament formation in the chloroplast.	Shows homology to the cyanobacterial cell division protein Ftn2, mutant only has two mesophyll cell chloroplasts. Protein was localized to a ring at the center of the chloroplasts. Probably involved in functions in the assembly and/or stabilization of the plastid-dividing FtsZ ring, inhibiting FtsZ filament formation in the chloroplast.	plastid	plastid:12897262	plasma membrane:25641898;plasma membrane:21433285;plastid:12938931;plastid:22923678;plastid:18431481;plastid:20061580;plastid:24872594	chloroplast fission	GO:0010020	protein binding	GO:0005515	integral component of chloroplast inner membrane	GO:0031357	88259.1	4.5	0
A0A178U7X8	AT1G66570	sucrose-proton symporter 7;	sucrose-proton symporter 7;(source:Araport11)	plasma membrane	0	0	sucrose transport	GO:0015770	sucrose transmembrane transporter activity	GO:0008515	plasma membrane	GO:0005886	52872.7	9.29	12
A0A178U7X9	AT5G01920	Protein kinase superfamily protein;Chloroplast thylakoid protein kinase STN8 is specific in phosphorylation of N-terminal threonine residues in D1, D2 and CP43 proteins, and Thr-4 in PsbH protein of photosystem II. Phosphorylation of Thr-4 in the wild type required both light and prior phosphorylation at Thr-2.	Chloroplast thylakoid protein kinase STN8 is specific in phosphorylation of N-terminal threonine residues in D1, D2 and CP43 proteins, and Thr-4 in PsbH protein of photosystem II. Phosphorylation of Thr-4 in the wild type required both light and prior phosphorylation at Thr-2.	plastid	0	plastid:21531424;plastid:23549413;plastid:26987276;plastid:18431481;plastid:20061580;plastid:24872594	protein phosphorylation	GO:0006468	protein threonine kinase activity	GO:0106311	chloroplast	GO:0009507	54977.9	9.86	0
A0A178U7Y0	AT5G47910	respiratory burst oxidase homologue D;NADPH/respiratory burst oxidase protein D (RbohD).Interacts with AtrbohF gene to fine tune the spatial control of ROI production and hypersensitive response to cell in and around infection site.	NADPH/respiratory burst oxidase protein D (RbohD).Interacts with AtrbohF gene to fine tune the spatial control of ROI production and hypersensitive response to cell in and around infection site. The mRNA is cell-to-cell mobile.	plasma membrane	plasma membrane:24755455	golgi:22430844;golgi:21826108;plasma membrane:17317660;plasma membrane:19334764;plasma membrane:21433285;plasma membrane:22215637;plasma membrane:22318864;plasma membrane:22923678;plasma membrane:26781341	negative regulation of programmed cell death	GO:0043069	protein binding	GO:0005515	nucleus	GO:0005634	103908	9.68	4
A0A178U7Y1	AT5G53010	calcium-transporting ATPase, putative;	calcium-transporting ATPase;(source:Araport11)	plastid	0	plastid:24872594	manganese ion transport	GO:0006828	P-type calcium transporter activity	GO:0005388	endoplasmic reticulum	GO:0005783	115800	7.94	4
A0A178U7Y2	AT5G53010	calcium-transporting ATPase, putative;	calcium-transporting ATPase;(source:Araport11)	plastid	0	plastid:24872594	manganese ion transport	GO:0006828	P-type calcium transporter activity	GO:0005388	endoplasmic reticulum	GO:0005783	115800	7.94	4
A0A178U7Y3	AT2G06908	;	hypothetical protein;(source:Araport11)	mitochondrion	0	0	biological_process_unknown	GO:0008150	molecular_function_unknown	GO:0003674	mitochondrion	GO:0005739	15204.4	11.28	0
A0A178U7Y6	AT2G07820	;	hypothetical protein;(source:Araport11)	cytosol	0	0	biological_process_unknown	GO:0008150	molecular_function_unknown	GO:0003674	cellular_component_unknown	GO:0005575	10328.7	4.65	0
A0A178U7Y7	AT5G02910	F-box/RNI-like superfamily protein;	F-box/RNI-like superfamily protein;(source:Araport11)	cytosol	0	0	biological_process_unknown	GO:0008150	molecular_function_unknown	GO:0003674	#N/A	#N/A	51845.6	8.6	2
A0A178U7Y8	AT5G17970	Disease resistance protein (TIR-NBS-LRR class) family;	Disease resistance protein (TIR-NBS-LRR class) family;(source:Araport11)	cytosol	0	0	signal transduction	GO:0007165	ADP binding	GO:0043531	chloroplast	GO:0009507	88471.7	7.42	0
A0A178U7Y9	AT5G64280	dicarboxylate transporter 2.2;	dicarboxylate transporter 2.2;(source:Araport11)	plastid	0	plastid:22923678;plastid:20061580;plastid:24872594	transmembrane transport	GO:0055085	oxoglutarate:malate antiporter activity	GO:0015367	plastid	GO:0009536	58746.6	9.62	10
A0A178U7Z0	AT5G64860	disproportionating enzyme;Encodes a maltotriose-metabolizing enzyme with chloroplastic &#945;-1,4-glucanotransferase activity. Mutant has altered starch degradation.	Encodes a maltotriose-metabolizing enzyme with chloroplastic &#945;-1,4-glucanotransferase activity. Mutant has altered starch degradation.	plastid	0	plastid:18431481;plastid:20423899;plastid:21531424;plastid:20061580;plastid:24361574	starch catabolic process	GO:0005983	beta-maltose 4-alpha-glucanotransferase activity	GO:0102500	chloroplast	GO:0009507	64411.3	5.4	0
A0A178U7Z1	AT5G64860	disproportionating enzyme;Encodes a maltotriose-metabolizing enzyme with chloroplastic &#945;-1,4-glucanotransferase activity. Mutant has altered starch degradation.	Encodes a maltotriose-metabolizing enzyme with chloroplastic &#945;-1,4-glucanotransferase activity. Mutant has altered starch degradation.	plastid	0	plastid:18431481;plastid:20423899;plastid:21531424;plastid:20061580;plastid:24361574	starch catabolic process	GO:0005983	beta-maltose 4-alpha-glucanotransferase activity	GO:0102500	chloroplast	GO:0009507	64411.3	5.4	0
A0A178U7Z5	AT5G49860	Mannose-binding lectin superfamily protein;	Mannose-binding lectin superfamily protein;(source:Araport11)	cytosol	0	0	#N/A	#N/A	#N/A	#N/A	cellular_component_unknown	GO:0005575	24305.2	5.27	0
A0A178U7Z7	AT5G23850	Arabidopsis thaliana protein of unknown function (DUF821);	O-glucosyltransferase rumi-like protein (DUF821);(source:Araport11)	golgi	0	golgi:22923678	#N/A	#N/A	#N/A	#N/A	Golgi apparatus	GO:0005794	62586.6	8.14	1
A0A178U7Z8	AT5G54380	protein kinase family protein;Encodes THESEUS1 (THE1), a receptor kinase regulated by Brassinosteroids and required for cell elongation during vegetative growth.	Encodes THESEUS1 (THE1), a receptor kinase regulated by Brassinosteroids and required for cell elongation during vegetative growth.	plasma membrane	0	plasma membrane:14506206;plasma membrane:15308754;plasma membrane:17317660;plasma membrane:17644812;plasma membrane:19334764;plasma membrane:21433285;plasma membrane:22215637;plasma membrane:22318864;plasma membrane:26781341	protein phosphorylation	GO:0006468	protein binding	GO:0005515	plasma membrane	GO:0005886	93294	5.96	1
A0A178U7Z9	AT5G45560	Pleckstrin homology (PH) domain-containing protein / lipid-binding START domain-containing protein;	Pleckstrin homology (PH) domain-containing protein / lipid-binding START domain-containing protein;(source:Araport11)	mitochondrion	0	0	#N/A	#N/A	lipid binding	GO:0008289	mitochondrion	GO:0005739	81724	6.65	0
A0A178U800	AT5G64200	ortholog of human splicing factor SC35;encodes an SC35-like splicing factor of 35 kD localized to the nuclear specks.	encodes an SC35-like splicing factor of 35 kD localized to the nuclear specks.	nucleus	nucleus:15133128	cytosol:18433157;nucleus:18433157;plasma membrane:22318864	mRNA splicing, via spliceosome	GO:0000398	RNA binding	GO:0003723	nuclear speck	GO:0016607	35169.6	12.05	0
A0A178U800	AT5G64200	ortholog of human splicing factor SC35;encodes an SC35-like splicing factor of 35 kD localized to the nuclear specks.	encodes an SC35-like splicing factor of 35 kD localized to the nuclear specks.	nucleus	nucleus:15133128	cytosol:18433157;nucleus:18433157;plasma membrane:22318864	mRNA splicing, via spliceosome	GO:0000398	RNA binding	GO:0003723	nuclear speck	GO:0016607	35169.6	12.05	0
A0A178U803	AT5G14440	Surfeit locus protein 2 (SURF2);	Surfeit locus protein 2 (SURF2);(source:Araport11)	nucleus	0	plastid:24872594	biological_process_unknown	GO:0008150	molecular_function_unknown	GO:0003674	nucleus	GO:0005634	33396.8	5.32	0
A0A178U805	AT2G07713	;	hypothetical protein;(source:Araport11)	plastid	0	0	biological_process_unknown	GO:0008150	molecular_function_unknown	GO:0003674	mitochondrion	GO:0005739	13808.7	10.95	0
A0A178U805	ATMG00540	;hypothetical protein	hypothetical protein;(source:Araport11)	mitochondrion	0	mitochondrion:21296373	biological_process_unknown	GO:0008150	molecular_function_unknown	GO:0003674	mitochondrion	GO:0005739	13808.7	10.95	0
A0A178U806	AT5G57123	;	hypothetical protein;(source:Araport11)	cytosol	0	0	biological_process_unknown	GO:0008150	molecular_function_unknown	GO:0003674	cellular_component_unknown	GO:0005575	7832.2	7.91	0
A0A178U807	AT5G18550	Zinc finger C-x8-C-x5-C-x3-H type family protein;	Zinc finger C-x8-C-x5-C-x3-H type family protein;(source:Araport11)	nucleus	0	0	biological_process_unknown	GO:0008150	mRNA binding	GO:0003729	nucleus	GO:0005634	49463.6	6.85	0
A0A178U808	AT5G13480	Transducin/WD40 repeat-like superfamily protein;Encodes a protein with similarity to yeast Pfs2p, an mRNA processing factor. Involved in regulation of flowering time; affects FCA mRNA processing. Homozygous mutants are late flowering, null alleles are embryo lethal.	Encodes a protein with similarity to yeast Pfs2p, an mRNA processing factor. Involved in regulation of flowering time; affects FCA mRNA processing. Homozygous mutants are late flowering, null alleles are embryo lethal.	nucleus	0	0	mRNA polyadenylation	GO:0006378	protein binding	GO:0005515	nucleus	GO:0005634	72241.9	8.43	0
A0A178U808	AT5G13480	Transducin/WD40 repeat-like superfamily protein;Encodes a protein with similarity to yeast Pfs2p, an mRNA processing factor. Involved in regulation of flowering time; affects FCA mRNA processing. Homozygous mutants are late flowering, null alleles are embryo lethal.	Encodes a protein with similarity to yeast Pfs2p, an mRNA processing factor. Involved in regulation of flowering time; affects FCA mRNA processing. Homozygous mutants are late flowering, null alleles are embryo lethal.	nucleus	0	0	mRNA polyadenylation	GO:0006378	protein binding	GO:0005515	nucleus	GO:0005634	72241.9	8.43	0
A0A178U812	AT5G17070	;	Encodes a PP4R2 domain protein that likely functions as a regulatory subunit of PP4, a highly conserved ser/thr protein phosphatase.	nucleus	0	0	protein dephosphorylation	GO:0006470	protein phosphatase regulator activity	GO:0019888	nucleus	GO:0005634	30297.1	3.87	0
A0A178U813	ATMG00513	NADH dehydrogenase 5A;Mitochondrial NADH dehydrogenase subunit 5. The gene is trans-spliced from three different pre-cursors, NAD5a, NAD5b and NAD5c.	Mitochondrial NADH dehydrogenase subunit 5. The gene is trans-spliced from three different pre-cursors. Previously there were three AGI identifiers for the individual trans-spliced sections.	mitochondrion	0	mitochondrion:12837548;mitochondrion:14671022;mitochondrion:18189341;mitochondrion:20197505;mitochondrion:23761796;mitochondrion:27122571	cellular respiration	GO:0045333	NADH dehydrogenase activity	GO:0003954	mitochondrial respiratory chain complex I	GO:0005747	74316	0	13
A0A178U814	AT5G41590	Protein of unknown function (DUF567);	LURP-one-like protein (DUF567);(source:Araport11)	cytosol	0	0	#N/A	#N/A	molecular_function_unknown	GO:0003674	cellular_component_unknown	GO:0005575	24793.5	9.5	0
A0A178U815	AT5G10560	Glycosyl hydrolase family protein;	Glycosyl hydrolase family protein;(source:Araport11)	extracellular	vacuole:23738689	extracellular:26572690;extracellular:28155257;vacuole:15539469;vacuole:17151019;vacuole:23903016	arabinan catabolic process	GO:0031222	xylan 1,4-beta-xylosidase activity	GO:0009044	plant-type vacuole	GO:0000325	87184.3	6.33	0
A0A178U817	AT5G01100	O-fucosyltransferase family protein;	O-fucosyltransferase family protein;(source:Araport11)	plastid	0	0	cell adhesion	GO:0007155	glycosyltransferase activity	GO:0016757	cytoplasm	GO:0005737	71306.7	9.3	1
A0A178U818	AT5G50500	;	hypothetical protein;(source:Araport11)	endoplasmic reticulum	0	0	biological_process_unknown	GO:0008150	molecular_function_unknown	GO:0003674	mitochondrion	GO:0005739	15870.5	10.61	0
A0A178U821	AT5G41180	leucine-rich repeat transmembrane protein kinase family protein;	leucine-rich repeat transmembrane protein kinase family protein;(source:Araport11)	extracellular	0	0	protein phosphorylation	GO:0006468	ATP binding	GO:0005524	chloroplast	GO:0009507	74327.4	8.32	1
A0A178U822	AT5G48100	Laccase/Diphenol oxidase family protein;Encodes a protein that is similar to laccase-like polyphenol oxidases. Involved in lignin and flavonoids biosynthesis. It has four conserved copper binding domains. Expressed in developing testa, where it colocalizes with the flavonoid end products proanthocyanidins and flavonols. Mutant plants exhibited a delay in developmentally determined browning of the…	Encodes a protein that is similar to laccase-like polyphenol oxidases. Involved in lignin and flavonoids biosynthesis. It has four conserved copper binding domains. Expressed in developing testa, where it colocalizes with the flavonoid end products proanthocyanidins and flavonols. Mutant plants exhibited a delay in developmentally determined browning of the testa, characterized by the pale brown …	extracellular	0	0	lignin biosynthetic process	GO:0009809	oxidoreductase activity	GO:0016491	extracellular region	GO:0005576	63993.6	7.51	0
A0A178U823	AT5G53380	O-acyltransferase (WSD1-like) family protein;	O-acyltransferase (WSD1-like) family protein;(source:Araport11)	cytosol	0	0	#N/A	#N/A	#N/A	#N/A	nucleus	GO:0005634	53581.3	7.38	0
A0A178U825	AT5G38060	;	carboxypeptidase;(source:Araport11)	plastid	0	0	biological_process_unknown	GO:0008150	#N/A	#N/A	chloroplast	GO:0009507	14876.5	8.7	0
A0A178U827	AT5G53470	acyl-CoA binding protein 1;Encodes an acyl-CoA binding protein that is localized to vesicles,and plasma membrane especially in epidermal cells of heart, torpedo and cotyledon stage embryos, cell wall of the seed coat. Northern blot analysis showed that the 1.4 kb ACBP1 mRNA was expressed in silique, root, stem, leaf and flower.	Encodes an acyl-CoA binding protein that is localized to vesicles,and plasma membrane especially in epidermal cells of heart, torpedo and cotyledon stage embryos, cell wall of the seed coat. Northern blot analysis showed that the 1.4 kb ACBP1 mRNA was expressed in silique, root, stem, leaf and flower.	plasma membrane	plasma membrane:12650615	0	lipid metabolic process	GO:0006629	fatty-acyl-CoA binding	GO:0000062	plastid	GO:0009536	37526.4	4.25	1
A0A178U829	AT5G48900	Pectin lyase-like superfamily protein;	Pectin lyase-like superfamily protein;(source:Araport11)	extracellular	0	extracellular:15694452;extracellular:16356755;extracellular:26572690;plasma membrane:19334764	pectin catabolic process	GO:0045490	lyase activity	GO:0016829	extracellular region	GO:0005576	46727.3	8.68	0
A0A178U832	AT5G49305	#N/A	importin subunit alpha;(source:Araport11)	#N/A	#N/A	#N/A	NLS-bearing protein import into nucleus	GO:0006607	nuclear localization sequence binding	GO:0008139	cytoplasm	GO:0005737	42692.5	9.14	0
A0A178U833	AT5G58410	HEAT/U-box domain-containing protein;	HEAT/U-box domain-containing protein;(source:Araport11)	nucleus	0	cytosol:21166475;golgi:25900983;golgi:25900983;golgi:25900983;golgi:25900983	protein ubiquitination	GO:0016567	ubiquitin protein ligase activity	GO:0061630	RQC complex	GO:1990112	208742	5.15	0
A0A178U834	AT5G08300	Succinyl-CoA ligase, alpha subunit;	Succinyl-CoA ligase, alpha subunit;(source:Araport11)	mitochondrion	0	extracellular:26572690;mitochondrion:11743114;mitochondrion:11743115;mitochondrion:12492832;mitochondrion:12606038;mitochondrion:14671022;mitochondrion:18385124;mitochondrion:21296373;mitochondrion:21472856;mitochondrion:21841088;mitochondrion:22923678;mitochondrion:27122571;mitochondrion:27943495;plasma membrane:19334764	tricarboxylic acid cycle	GO:0006099	metal ion binding	GO:0046872	mitochondrion	GO:0005739	36151.3	8.39	0
A0A178U836	AT5G05090	Homeodomain-like superfamily protein;	Homeodomain-like superfamily protein;(source:Araport11)	nucleus	0	0	regulation of transcription, DNA-templated	GO:0006355	DNA-binding transcription factor activity	GO:0003700	nucleus	GO:0005634	29440.9	8.08	0
A0A178U838	AT5G57530	xyloglucan endotransglucosylase/hydrolase 12;	xyloglucan endotransglucosylase/hydrolase 12;(source:Araport11)	extracellular	extracellular:15610358	0	cell wall biogenesis	GO:0042546	xyloglucan:xyloglucosyl transferase activity	GO:0016762	cell wall	GO:0005618	32190.2	5.82	1
A0A178U840	AT5G05190	Protein of unknown function (DUF3133);	hypothetical protein (DUF3133);(source:Araport11)	endoplasmic reticulum	endoplasmic reticulum:25747881;plasma membrane:25747881	0	regulation of defense response to fungus	GO:1900150	protein binding	GO:0005515	plasma membrane	GO:0005886	68350.2	6.87	0
A0A178U842	AT5G58120	Disease resistance protein (TIR-NBS-LRR class) family;	DM10 is a singleton TIR-NLR, and causal QTL responsible for severe hybrid necrosis.	mitochondrion	0	0	signal transduction	GO:0007165	ADP binding	GO:0043531	#N/A	#N/A	119934	7.02	0
A0A178U843	AT5G47690	binding;	One of 5 PO76/PDS5 cohesion cofactor orthologs of Arabidopsis.	nucleus	0	golgi:25900983;golgi:25900983;golgi:25900983;golgi:25900983;golgi:25900983;mitochondrion:14671022;nucleus:23396599;plastid:15028209	DNA repair	GO:0006281	protein binding	GO:0005515	nucleus	GO:0005634	181208	6.18	0
A0A178U844	AT5G61970	signal recognition particle-related / SRP-related;	signal recognition particle-related / SRP-like protein;(source:Araport11)	nucleus	0	cytosol:21166475;mitochondrion:27122571;nucleus:23396599;plasma membrane:19334764;plasma membrane:26781341	SRP-dependent cotranslational protein targeting to membrane	GO:0006614	7S RNA binding	GO:0008312	signal recognition particle, endoplasmic reticulum targeting	GO:0005786	68831.7	9.14	0
A0A178U845	AT5G03800	Pentatricopeptide repeat (PPR) superfamily protein;Encodes a protein with a large central domain of 14 internal pentatricopeptide motifs (some degenerate) arranged in tandem. Mutations in this locus result in embryo lethality.	Encodes a protein with a large central domain of 14 internal pentatricopeptide motifs (some degenerate) arranged in tandem. Mutations in this locus result in embryo lethality.	plastid	mitochondrion:in house;plastid:in house	plasma membrane:20843791	embryo development ending in seed dormancy	GO:0009793	zinc ion binding	GO:0008270	chloroplast	GO:0009507	101154	7.09	0
A0A178U847	ATMG00120	;hypothetical protein	reverse transcriptase zinc-binding protein;(source:Araport11)	mitochondrion	0	0	biological_process_unknown	GO:0008150	molecular_function_unknown	GO:0003674	mitochondrion	GO:0005739	16024.5	5.02	0
A0A178U848	AT1G40390	DNAse I-like superfamily protein;	DNAse I-like superfamily protein;(source:Araport11)	plastid	0	0	biological_process_unknown	GO:0008150	molecular_function_unknown	GO:0003674	nucleus	GO:0005634	47772.1	9.08	0
A0A178U848	AT1G60720	RNA-directed DNA polymerase (reverse transcriptase)-related family protein;	RNA-directed DNA polymerase (reverse transcriptase)-related family protein;(source:Araport11)	mitochondrion	0	0	biological_process_unknown	GO:0008150	#N/A	#N/A	#N/A	#N/A	33381.4	10.99	0
A0A178U849	AT5G66630	DA1-related protein 5;	DA1-related protein 5;(source:Araport11)	cytosol,plasma membrane	0	0	#N/A	#N/A	ubiquitin binding	GO:0043130	#N/A	#N/A	80245.1	6.3	0
A0A178U850	AT5G35170	adenylate kinase family protein;	adenylate kinase family protein;(source:Araport11)	plastid	0	golgi:25900983;golgi:25900983;plastid:12938931;plastid:15322131;plastid:18431481;plastid:21531424;plastid:23549413;plastid:24872594;plastid:24361574;plastid:24872594;plastid:20061580;plastid:23667806;plastid:24872594	nucleoside triphosphate biosynthetic process	GO:0009142	adenylate kinase activity	GO:0004017	chloroplast thylakoid membrane	GO:0009535	65737.6	8.96	0
A0A178U851	AT3G33528	;	hypothetical protein;(source:Araport11)	nucleus	0	0	biological_process_unknown	GO:0008150	molecular_function_unknown	GO:0003674	nucleus	GO:0005634	13750.1	4.26	0
A0A178U852	AT5G56640	myo-inositol oxygenase 5;Myo-Inositol Oxygenase gene family	Myo-Inositol Oxygenase gene family	cytosol	0	0	inositol catabolic process	GO:0019310	inositol oxygenase activity	GO:0050113	cytoplasm	GO:0005737	36543.9	5.11	0
A0A178U853	AT5G28237	Pyridoxal-5'-phosphate-dependent enzyme family protein;	Pyridoxal-5-phosphate-dependent enzyme family protein;(source:Araport11)	mitochondrion	0	plasma membrane:22318864	tryptophan biosynthetic process	GO:0000162	tryptophan synthase activity	GO:0004834	cytoplasm	GO:0005737	50644.3	7.04	0
A0A178U854	AT5G61490	Uncharacterised conserved protein (UCP012943);	transmembrane protein;(source:Araport11)	nucleus	0	0	biological_process_unknown	GO:0008150	molecular_function_unknown	GO:0003674	nucleus	GO:0005634	28961.3	3.99	1
A0A178U855	AT5G20165	;	kish-A-like protein;(source:Araport11)	extracellular	0	0	intracellular transport	GO:0046907	molecular_function_unknown	GO:0003674	extracellular region	GO:0005576	8006.6	9.53	1
A0A178U859	AT5G65310	homeobox protein 5;Encodes a class I HDZip (homeodomain-leucine zipper) protein that is a positive regulator of ABA-responsiveness, mediating the inhibitory effect of ABA on growth during seedling establishment.	Encodes a class I HDZip (homeodomain-leucine zipper) protein that is a positive regulator of ABA-responsiveness, mediating the inhibitory effect of ABA on growth during seedling establishment.	nucleus	0	0	positive regulation of transcription, DNA-templated	GO:0045893	DNA-binding transcription factor activity	GO:0003700	nucleus	GO:0005634	34790.3	4.75	0
A0A178U860	AT5G38520	alpha/beta-Hydrolases superfamily protein;	CLD1 is involved in steady-state chlorophyll turnover; CLD1 dephytylates chlorophyll a, chlorophyll b, and pheophytin a in vitro; CLD1 and CHLG form a salvage cycle in recycling chlorophyll. Suppression of CLD1 expression results in reduced tolerance to moderately high temperature.	plastid	0	golgi:25900983;golgi:25900983;plastid:12938931;plastid:21531424;plastid:23851315;plastid:20061580;plastid:18431481;plastid:20061580	chlorophyll metabolic process	GO:0015994	chlorophyllase activity	GO:0047746	chloroplast	GO:0009507	39569.2	7.03	0
A0A178U862	AT5G10050	NAD(P)-binding Rossmann-fold superfamily protein;	NAD(P)-binding Rossmann-fold superfamily protein;(source:Araport11)	peroxisome	0	plastid:24872594	#N/A	#N/A	oxidoreductase activity	GO:0016491	endoplasmic reticulum	GO:0005783	30658.4	9.77	0
A0A178U863	AT5G66380	folate transporter 1;Encodes a folate transporter that is located in the chloroplast envelope and is able to mediate exogenous folate uptake when expressed in E. coli. However, this is not the sole folate transporter for chloroplasts as null mutants of this gene have no discernible phenotype when grown under folate-sufficient conditions and contained wild-type levels of folates in leaves.	Encodes a folate transporter that is located in the chloroplast envelope and is able to mediate exogenous folate uptake when expressed in E. coli. However, this is not the sole folate transporter for chloroplasts as null mutants of this gene have no discernible phenotype when grown under folate-sufficient conditions and contained wild-type levels of folates in leaves.	plastid	plastid:16055441	mitochondrion:21296373;mitochondrion:27943495	folic acid transport	GO:0015884	folic acid transmembrane transporter activity	GO:0008517	mitochondrion	GO:0005739	34118.9	10.3	2
A0A178U864	AT5G64190	;	neuronal PAS domain protein;(source:Araport11)	plastid	0	0	biological_process_unknown	GO:0008150	molecular_function_unknown	GO:0003674	mitochondrion	GO:0005739	57455.3	9.49	0
A0A178U865	AT5G57300	S-adenosyl-L-methionine-dependent methyltransferases superfamily protein;	S-adenosyl-L-methionine-dependent methyltransferases superfamily protein;(source:Araport11)	mitochondrion	0	mitochondrion:11743115;mitochondrion:14671022;mitochondrion:21472856;mitochondrion:27943495	ubiquinone biosynthetic process	GO:0006744	2-octaprenyl-6-methoxy-1,4-benzoquinone methylase activity	GO:0043333	mitochondrion	GO:0005739	32289.6	7.21	0
A0A178U865	AT5G57300	S-adenosyl-L-methionine-dependent methyltransferases superfamily protein;	S-adenosyl-L-methionine-dependent methyltransferases superfamily protein;(source:Araport11)	mitochondrion	0	mitochondrion:11743115;mitochondrion:14671022;mitochondrion:21472856;mitochondrion:27943495	ubiquinone biosynthetic process	GO:0006744	2-octaprenyl-6-methoxy-1,4-benzoquinone methylase activity	GO:0043333	mitochondrion	GO:0005739	32289.6	7.21	0
A0A178U865	AT5G57300	S-adenosyl-L-methionine-dependent methyltransferases superfamily protein;	S-adenosyl-L-methionine-dependent methyltransferases superfamily protein;(source:Araport11)	mitochondrion	0	mitochondrion:11743115;mitochondrion:14671022;mitochondrion:21472856;mitochondrion:27943495	ubiquinone biosynthetic process	GO:0006744	2-octaprenyl-6-methoxy-1,4-benzoquinone methylase activity	GO:0043333	mitochondrion	GO:0005739	32289.6	7.21	0
A0A178U865	AT5G57300	S-adenosyl-L-methionine-dependent methyltransferases superfamily protein;	S-adenosyl-L-methionine-dependent methyltransferases superfamily protein;(source:Araport11)	mitochondrion	0	mitochondrion:11743115;mitochondrion:14671022;mitochondrion:21472856;mitochondrion:27943495	ubiquinone biosynthetic process	GO:0006744	2-octaprenyl-6-methoxy-1,4-benzoquinone methylase activity	GO:0043333	mitochondrion	GO:0005739	32289.6	7.21	0
A0A178U868	AT5G66060	2-oxoglutarate (2OG) and Fe(II)-dependent oxygenase superfamily protein;	2-oxoglutarate-dependent dioxygenase	golgi	0	golgi:25900983;golgi:25900983;golgi:25900983	peptidyl-proline hydroxylation to 4-hydroxy-L-proline	GO:0018401	L-ascorbic acid binding	GO:0031418	Golgi cis cisterna	GO:0000137	32597.8	8.73	1
A0A178U869	AT5G44330	Tetratricopeptide repeat (TPR)-like superfamily protein;	Tetratricopeptide repeat (TPR)-like superfamily protein;(source:Araport11)	mitochondrion	0	0	#N/A	#N/A	#N/A	#N/A	nucleus	GO:0005634	53280.7	9.13	0
A0A178U871	AT5G33393	;	hypothetical protein;(source:Araport11)	nucleus	0	0	#N/A	#N/A	#N/A	#N/A	nucleus	GO:0005634	50098	9.31	0
A0A178U872	AT5G35390	Leucine-rich repeat protein kinase family protein;Encodes a member of the receptor-like kinase family of genes. In pollen tubes, it accumulates in the plasma membrane of the apical growing tip through the process of exocytosis.	Encodes a member of the receptor-like kinase family of genes. In pollen tubes, it accumulates in the plasma membrane of the apical growing tip through the process of exocytosis.	plasma membrane	0	plasma membrane:26748395	protein phosphorylation	GO:0006468	protein threonine kinase activity	GO:0106311	apical part of cell	GO:0045177	73482.8	8.3876	2
A0A178U874	AT5G51120	polyadenylate-binding protein 1;Encodes a homolog of the protein PABN1, a polyadenylation factor subunit.	Encodes a homolog of the protein PABN1, a polyadenylation factor subunit.	nucleus	0	cytosol:21166475	#N/A	#N/A	mRNA binding	GO:0003729	nuclear speck	GO:0016607	25671.3	4.55	1
A0A178U876	AT5G33320	Glucose-6-phosphate/phosphate translocator-related;Encodes a plastid inner envelope protein PPT (phosphoenolpyruvate/phosphate translocator) that catalyzes the transport of phosphoenolpyruvate and phosphate across the inner envelope membrane of plastids.	Encodes a plastid inner envelope protein PPT (phosphoenolpyruvate/phosphate translocator) that catalyzes the transport of phosphoenolpyruvate and phosphate across the inner envelope membrane of plastids. The mRNA is cell-to-cell mobile.	plastid	0	plasma membrane:19334764;plastid:12766230;plastid:15028209;plastid:21531424;plastid:22923678;plastid:18431481;plastid:20061580;plastid:24872594;unclear:16618929	phosphoenolpyruvate transport	GO:0015714	phosphoenolpyruvate:phosphate antiporter activity	GO:0015121	chloroplast	GO:0009507	44223.6	10.78	6
A0A178U877	AT5G61260	Plant calmodulin-binding protein-related;	Plant calmodulin-binding protein-like protein;(source:Araport11)	nucleus	0	cytoskeleton:24134884	biological_process_unknown	GO:0008150	calmodulin binding	GO:0005516	nucleus	GO:0005634	54072.6	10.72	0
A0A178U878	AT3G32130	;	non-LTR retroelement reverse transcriptase;(source:Araport11)	extracellular	0	0	biological_process_unknown	GO:0008150	nucleic acid binding	GO:0003676	#N/A	#N/A	25009.9	10.35	0
A0A178U878	AT3G31430	;	zinc knuckle (CCHC-type) family protein;(source:Araport11)	extracellular	0	0	biological_process_unknown	GO:0008150	molecular_function_unknown	GO:0003674	#N/A	#N/A	38970.5	7	0
A0A178U878	ATMG01250	RNA-directed DNA polymerase (reverse transcriptase);hypothetical protein	RNA-directed DNA polymerase (reverse transcriptase);(source:Araport11)	mitochondrion	0	0	#N/A	#N/A	#N/A	#N/A	mitochondrion	GO:0005739	13645.8	9.31	0
A0A178U879	AT5G64810	WRKY DNA-binding protein 51;member of WRKY Transcription Factor; Group II-c	member of WRKY Transcription Factor; Group II-c. Involved in jasmonic acid inducible defense responses.	nucleus	0	0	regulation of transcription, DNA-templated	GO:0006355	protein binding	GO:0005515	nucleus	GO:0005634	22043.8	5.34	0
A0A178U882	AT5G23370	GRAM domain-containing protein / ABA-responsive protein-related;	GRAM domain-containing protein / ABA-responsive protein-like protein;(source:Araport11)	mitochondrion	0	0	biological_process_unknown	GO:0008150	molecular_function_unknown	GO:0003674	chloroplast	GO:0009507	24549.5	10.52	0
A0A178U884	AT5G49650	xylulose kinase-2;Encodes a cytosolic protein capable of phosphorylating xylulose and deoxy-xylulose. It most likely plays a role in producing precursors for isoprenoid biosynthesis.	Encodes a cytosolic protein capable of phosphorylating xylulose and deoxy-xylulose. It most likely plays a role in producing precursors for isoprenoid biosynthesis.	cytosol	cytosol:16920870	cytosol:21166475;cytosol:22522809	D-xylose metabolic process	GO:0042732	xylulokinase activity	GO:0004856	cytosol	GO:0005829	61294.1	5.19	0
A0A178U886	AT5G56430	F-box/FBD-like domains containing protein;	F-box/FBD-like domains containing protein;(source:Araport11)	plasma membrane,endoplasmic reticulum	0	0	biological_process_unknown	GO:0008150	molecular_function_unknown	GO:0003674	cellular_component_unknown	GO:0005575	41175.6	8.99	0
A0A178U887	AT5G46170	F-box family protein;	F-box family protein;(source:Araport11)	cytosol	0	0	heat acclimation	GO:0010286	molecular_function_unknown	GO:0003674	nucleus	GO:0005634	42494.8	5.65	0
A0A178U889	AT5G57390	AINTEGUMENTA-like 5;Encodes a member of the AP2 family of transcriptional regulators.May be involved in germination and seedling growth. Mutants are resistant to ABA analogs and are resistant to high nitrogen concentrations.essential for the developmental transition between the embryonic and vegetative phases in plants.Overexpression results in the formation of somatic embryos on cotyledons.	Encodes a member of the AP2 family of transcriptional regulators. May be involved in germination and seedling growth. Mutants are resistant to ABA analogs and are resistant to high nitrogen concentrations.essential for the developmental transition between the embryonic and vegetative phases in plants. Overexpression results in the formation of somatic embryos on cotyledons. It is also required to…	nucleus	0	0	regulation of transcription, DNA-templated	GO:0006355	DNA-binding transcription factor activity	GO:0003700	nucleus	GO:0005634	60305.7	7.92	0
A0A178U890	AT4G24480	Protein kinase superfamily protein;	Protein kinase superfamily protein;(source:Araport11)	cytosol	0	0	protein phosphorylation	GO:0006468	protein serine/threonine/tyrosine kinase activity	GO:0004712	nucleus	GO:0005634	107210	6.62	0
A0A178U892	AT5G16920	Fasciclin-like arabinogalactan family protein;	Fasciclin-like arabinogalactan family protein;(source:Araport11)	extracellular	0	0	#N/A	#N/A	molecular_function_unknown	GO:0003674	#N/A	#N/A	28102.7	7.15	0
A0A178U892	AT5G16920	Fasciclin-like arabinogalactan family protein;	Fasciclin-like arabinogalactan family protein;(source:Araport11)	extracellular	0	0	#N/A	#N/A	molecular_function_unknown	GO:0003674	#N/A	#N/A	28102.7	7.15	0
A0A178U894	AT5G49660	Leucine-rich repeat transmembrane protein kinase family protein;	The gene encodes receptorlike kinase (RLK). Involved in the maintenance organization of cell files or cell morphology in conductive elements. Functions as a receptor for CEP1 peptide. Mediates nitrate uptake signaling.	plasma membrane	0	0	nitrate import	GO:1902025	peptide binding	GO:0042277	plasma membrane	GO:0005886	107277	8.07	1
A0A178U895	AT5G42880	Plant protein of unknown function (DUF827);	WEAK CHLOROPLAST MOVEMENT UNDER BLUE LIGHT-like protein (DUF827);(source:Araport11)	nucleus	0	0	chloroplast accumulation movement	GO:0009904	molecular_function_unknown	GO:0003674	cytosol	GO:0005829	84523.5	4.64	0
A0A178U896	AT5G39840	ATP-dependent RNA helicase, mitochondrial, putative;	ATP-dependent RNA helicase;(source:Araport11)	mitochondrion	0	mitochondrion:27943495	mitochondrial RNA 3'-end processing	GO:0000965	RNA helicase activity	GO:0003724	mitochondrial degradosome	GO:0045025	88193.6	5.69	0
A0A178U897	AT2G07680	multidrug resistance-associated protein 11;member of MRP subfamily	Encodes ABCC13/MRP11, a member of the multidrug resistance associated protein MRP/ABCC subfamily. Its expression is induced by gibberellic acid and downregulated by naphthalene acetic acid, abscisic acid, and zeatin.	vacuole	0	vacuole:17151019;vacuole:23903016	transmembrane transport	GO:0055085	ATPase-coupled transmembrane transporter activity	GO:0042626	extracellular region	GO:0005576	157083	7.6818	13
A0A178U898	AT5G56140	RNA-binding KH domain-containing protein;	RNA-binding KH domain-containing protein;(source:Araport11)	nucleus	0	0	regulation of mRNA splicing, via spliceosome	GO:0048024	mRNA binding	GO:0003729	nucleus	GO:0005634	33984.4	8.44	0
A0A178U899	AT5G18670	beta-amylase 3;putative beta-amylase BMY3 (BMY3)	putative beta-amylase BMY3 (BMY3)	cytosol	0	0	#N/A	#N/A	beta-amylase activity	GO:0016161	extracellular region	GO:0005576	58280	5.59	0
A0A178U8A3	AT3G32930	;	Protein of unknown function. Locus is correlated with bacterial hypersensitive response, expression is reduced after injection with avrRpm1.	plastid	0	plastid:12766230;plastid:20061580;plastid:24872594	biological_process_unknown	GO:0008150	molecular_function_unknown	GO:0003674	chloroplast envelope	GO:0009941	27432.1	10.14	0
A0A178U8A4	AT5G27240	DNAJ heat shock N-terminal domain-containing protein;	DNAJ heat shock N-terminal domain-containing protein;(source:Araport11)	nucleus	0	plastid:20061580;plastid:20061580	#N/A	#N/A	#N/A	#N/A	cytoplasm	GO:0005737	124442	9.25	0
A0A178U8A5	AT5G51630	Disease resistance protein (TIR-NBS-LRR class) family;	Disease resistance protein (TIR-NBS-LRR class) family;(source:Araport11)	cytosol,plasma membrane	0	0	signal transduction	GO:0007165	NAD+ nucleosidase activity	GO:0003953	cytoplasm	GO:0005737	139521	5.1	0
A0A178U8A6	AT5G43100	Eukaryotic aspartyl protease family protein;	Eukaryotic aspartyl protease family protein;(source:Araport11)	golgi	0	golgi:22430844;golgi:22923678;golgi:25122472;golgi:21826108	#N/A	#N/A	#N/A	#N/A	extracellular region	GO:0005576	70294.4	6.93	2
A0A178U8A7	AT5G48160	Protein of unknown function (DUF1423);Encodes a nuclear PHD finger protein that is functionally redundant with OBE1 and plays an important role in the maintenance and/or establishment of the root and shoot apical meristems.	Encodes a nuclear PHD finger protein that is functionally redundant with OBE1 and plays an important role in the maintenance and/or establishment of the root and shoot apical meristems.	nucleus	0	0	maintenance of root meristem identity	GO:0010078	identical protein binding	GO:0042802	nucleus	GO:0005634	65083.5	6.81	0
A0A178U8A8	AT5G11610	Exostosin family protein;	Exostosin family protein;(source:Araport11)	endoplasmic reticulum	0	0	protein glycosylation	GO:0006486	glycosyltransferase activity	GO:0016757	extracellular region	GO:0005576	63089.3	9.98	1
A0A178U8A9	AT5G06790	;	cotton fiber protein;(source:Araport11)	plastid	0	0	biological_process_unknown	GO:0008150	molecular_function_unknown	GO:0003674	#N/A	#N/A	23891.9	8.6	0
A0A178U8B2	AT5G41030	TCP family transcription factor ;	TCP family transcription factor;(source:Araport11)	nucleus	0	0	regulation of transcription, DNA-templated	GO:0006355	sequence-specific DNA binding	GO:0043565	nucleus	GO:0005634	27617.9	6.52	0
A0A178U8B4	AT5G27790	Protein kinase superfamily protein;	Protein kinase superfamily protein;(source:Araport11)	cytosol	0	0	phosphorylation	GO:0016310	ATP binding	GO:0005524	#N/A	#N/A	38131.9	9.72	0
A0A178U8B5	AT5G48510	BTB/POZ domain-containing protein;	BTB/POZ domain-containing protein;(source:Araport11)	cytosol	0	0	protein ubiquitination	GO:0016567	#N/A	#N/A	nucleus	GO:0005634	24996.5	6.39	0
A0A178U8B6	AT5G28190	;	transmembrane protein;(source:Araport11)	cytosol	0	0	biological_process_unknown	GO:0008150	molecular_function_unknown	GO:0003674	nucleus	GO:0005634	95492	5.29	2
A0A178U8B7	AT5G43100	Eukaryotic aspartyl protease family protein;	Eukaryotic aspartyl protease family protein;(source:Araport11)	golgi	0	golgi:22430844;golgi:22923678;golgi:25122472;golgi:21826108	#N/A	#N/A	#N/A	#N/A	extracellular region	GO:0005576	70294.4	6.93	2
A0A178U8B8	AT5G01400	HEAT repeat-containing protein;Encodes a Symplekin/Pta1 homologue which would have the potential to interact with either ESP1 or AtCstF64.	Encodes a Symplekin/Pta1 homologue which would have the potential to interact with either ESP1 or AtCstF64.	nucleus	0	golgi:25900983;golgi:25900983;golgi:25900983;nucleus:27177187	post-transcriptional gene silencing by RNA	GO:0035194	#N/A	#N/A	cytoplasm	GO:0005737	159477	4.66	0
A0A178U8C0	ATMG00860	DNA/RNA polymerases superfamily protein;hypothetical protein	DNA/RNA polymerases superfamily protein;(source:Araport11)	mitochondrion	0	0	biological_process_unknown	GO:0008150	molecular_function_unknown	GO:0003674	mitochondrion	GO:0005739	17979.1	10.4	0
A0A178U8C1	AT1G40390	DNAse I-like superfamily protein;	DNAse I-like superfamily protein;(source:Araport11)	plastid	0	0	biological_process_unknown	GO:0008150	molecular_function_unknown	GO:0003674	nucleus	GO:0005634	47772.1	9.08	0
A0A178U8C2	AT5G01770	HEAT repeat ;WD domain, G-beta repeat protein protein;Encodes one of two Arabidopsis RAPTOR/KOG1 homologs. RAPTOR proteins are binding partners of the target of rapamycin kinase that is present in all eukaryotes and play a central role in the stimulation of cell growth and metabolism in response to nutrients. Mutations in this gene have no visible effects on embryo or plant development.	Encodes one of two Arabidopsis RAPTOR/KOG1 homologs. RAPTOR proteins are binding partners of the target of rapamycin kinase that is present in all eukaryotes and play a central role in the stimulation of cell growth and metabolism in response to nutrients. Mutations in this gene have no visible effects on embryo or plant development.	cytosol	0	0	positive regulation of cell growth	GO:0030307	protein-macromolecule adaptor activity	GO:0030674	Cul4-RING E3 ubiquitin ligase complex	GO:0080008	147638	6.4644	0
A0A178U8C3	AT5G47480	RGPR-related;	RGPR-related protein; SEC16A homolog. Part of endomembrane trafficking system.	golgi	endoplasmic reticulum:24280388;golgi:24280388	0	COPII vesicle coating	GO:0048208	protein binding	GO:0005515	nucleus	GO:0005634	145878	4.68	0
A0A178U8C4	AT5G13480	Transducin/WD40 repeat-like superfamily protein;Encodes a protein with similarity to yeast Pfs2p, an mRNA processing factor. Involved in regulation of flowering time; affects FCA mRNA processing. Homozygous mutants are late flowering, null alleles are embryo lethal.	Encodes a protein with similarity to yeast Pfs2p, an mRNA processing factor. Involved in regulation of flowering time; affects FCA mRNA processing. Homozygous mutants are late flowering, null alleles are embryo lethal.	nucleus	0	0	mRNA polyadenylation	GO:0006378	protein binding	GO:0005515	nucleus	GO:0005634	72241.9	8.43	0
A0A178U8C5	AT5G27680	RECQ helicase SIM;DNA helicase	RECQ helicase SIM;(source:Araport11)	nucleus	0	0	DNA duplex unwinding	GO:0032508	3'-5' DNA helicase activity	GO:0043138	nucleus	GO:0005634	97465	7.3576	0
A0A178U8C6	AT5G44530	Subtilase family protein;	Subtilase family protein;(source:Araport11)	extracellular	0	extracellular:24665109;extracellular:26572690	#N/A	#N/A	serine-type endopeptidase activity	GO:0004252	extracellular region	GO:0005576	90615.7	7.26	0
A0A178U8C7	AT5G58960	Plant protein of unknown function (DUF641);Mutant plants display impaired light-regulation of the hypocotyl randomization response.	Mutant plants display impaired light-regulation of the hypocotyl randomization response.	cytosol	0	0	negative gravitropism	GO:0009959	protein binding	GO:0005515	#N/A	#N/A	62842	8.46	0
A0A178U8C7	AT5G58960	Plant protein of unknown function (DUF641);Mutant plants display impaired light-regulation of the hypocotyl randomization response.	Mutant plants display impaired light-regulation of the hypocotyl randomization response.	cytosol	0	0	negative gravitropism	GO:0009959	protein binding	GO:0005515	#N/A	#N/A	62842	8.46	0
A0A178U8D0	AT5G09960	;	sorbin/SH3 domain protein;(source:Araport11)	plasma membrane	0	plasma membrane:14506206;plasma membrane:15308754;plasma membrane:20374526;plasma membrane:26781341	biological_process_unknown	GO:0008150	molecular_function_unknown	GO:0003674	plasma membrane	GO:0005886	12875.2	6.94	0
A0A178U8D1	AT5G17990	tryptophan biosynthesis 1;Encodes the tryptophan biosynthetic enzyme phosphoribosylanthranilate transferase (PAT1, called trpD in bacteria). Converts anthranilate and phosphoribosylpyrophosphate into phosphoribosylanthranilate and inorganic pyrophosphate.	Encodes the tryptophan biosynthetic enzyme phosphoribosylanthranilate transferase (PAT1, called trpD in bacteria). Converts anthranilate and phosphoribosylpyrophosphate into phosphoribosylanthranilate and inorganic pyrophosphate. The mRNA is cell-to-cell mobile.	plastid	0	golgi:25900983;golgi:25900983;golgi:25900983;golgi:25900983;plastid:12938931;plastid:20423899;plastid:21531424;plastid:22923678;plastid:18431481;plastid:18633119;plastid:20061580;plastid:24361574;plastid:24872594;vacuole:25900983	tryptophan biosynthetic process	GO:0000162	anthranilate phosphoribosyltransferase activity	GO:0004048	chloroplast stroma	GO:0009570	46519.9	7.31	0
A0A178U8D2	AT5G07730	;	transmembrane protein;(source:Araport11)	nucleus	0	0	biological_process_unknown	GO:0008150	molecular_function_unknown	GO:0003674	nucleus	GO:0005634	30093.6	6.35	1
A0A178U8D3	AT4G07410	Transducin family protein / WD-40 repeat family protein;	Encodes a WD-40 protein expressed both during embryo development and postembryonically in the SAM and RAM that functions in the auxin pathway, integrating auxin signaling in the organization and maintenance of the SAM and RAM.	cytosol,nucleus	nucleus:22158464	nucleus:23396599	meristem maintenance	GO:0010073	#N/A	#N/A	nucleus	GO:0005634	90268.8	6.51	0
A0A178U8D4	AT5G23660	homolog of Medicago truncatula MTN3;homolog of the Medicago nodulin MTN3	Encodes a member of the SWEET sucrose efflux transporter family proteins.	plasma membrane	0	0	embryo development ending in seed dormancy	GO:0009793	protein binding	GO:0005515	extracellular region	GO:0005576	31486.3	9.05	7
A0A178U8D5	AT5G38600	Proline-rich spliceosome-associated (PSP) family protein / zinc knuckle (CCHC-type) family protein;	Proline-rich spliceosome-associated (PSP) family protein / zinc knuckle (CCHC-type) family protein;(source:Araport11)	nucleus	0	0	ncRNA processing	GO:0034470	zinc ion binding	GO:0008270	nucleus	GO:0005634	60549.3	4.73	0
A0A178U8D7	AT5G60980	Nuclear transport factor 2 (NTF2) family protein with RNA binding (RRM-RBD-RNP motifs) domain;	Nuclear transport factor 2 (NTF2) family protein with RNA binding (RRM-RBD-RNP motifs) domain-containing protein;(source:Araport11)	nucleus	0	cytoskeleton:24134884;extracellular:26572690;golgi:25900983;golgi:25900983;plasma membrane:21433285;plasma membrane:22215637;plasma membrane:26781341;plastid:24361574	#N/A	#N/A	mRNA binding	GO:0003729	nucleus	GO:0005634	49415.1	5.81	0
A0A178U8D8	AT5G61350	Protein kinase superfamily protein;	Encodes a membrane-localized receptor-like kinase that regulates root hair tip growth by maintaining cytoplasmic Ca2+ gradients. Knockouts of CAP1 produced more cytoplasmic NH4+ and ceased growth of root hairs on MS medium except when NH4+ was depleted; NH4+ depletion reestablished the Ca2+ gradient necessary for normal growth. The lower net NH4+ influx across the vacuolar membrane and relatively…	plasma membrane	0	vacuole:26748395	regulation of calcium ion transport	GO:0051924	protein kinase activity	GO:0004672	plasma membrane	GO:0005886	92686.2	6.32	1
A0A178U8D9	ATMG00860	DNA/RNA polymerases superfamily protein;hypothetical protein	DNA/RNA polymerases superfamily protein;(source:Araport11)	mitochondrion	0	0	biological_process_unknown	GO:0008150	molecular_function_unknown	GO:0003674	mitochondrion	GO:0005739	17979.1	10.4	0
A0A178U8E0	AT5G51840	;	junctophilin-like protein;(source:Araport11)	nucleus	0	0	biological_process_unknown	GO:0008150	molecular_function_unknown	GO:0003674	cellular_component_unknown	GO:0005575	27086.1	8.43	0
A0A178U8E1	AT5G35590	proteasome alpha subunit A1;Encodes 20S proteasome subunit PAA1 (PAA1).	Encodes 20S proteasome subunit PAA1 (PAA1).	cytosol,nucleus	0	cytosol:21166475;extracellular:26572690;nucleus:24012629;plasma membrane:25641898;vacuole:17151019;vacuole:23903016	ubiquitin-dependent protein catabolic process	GO:0006511	#N/A	#N/A	chloroplast	GO:0009507	27293.8	5.67	0
A0A178U8E3	AT5G66550	Maf-like protein;	Maf-like protein;(source:Araport11)	plastid	0	plastid:18431481;plastid:20423899;plastid:21531424;plastid:20061580;plastid:24361574	#N/A	#N/A	nucleoside-triphosphate diphosphatase activity	GO:0047429	cytoplasm	GO:0005737	22564.9	5.16	0
A0A178U8E4	AT5G04360	limit dextrinase;Encodes an enzyme thought to be involved in the hydrolysis of the &#945;-1,6 linkages during starch degradation in seed endosperm. However, a knockout mutant of Arabidopsis lacking limit dextrinase has normal rates of starch degradation in the leaf at night, indicating that more than one isoamylases might be involved in this process.	Encodes an enzyme thought to be involved in the hydrolysis of the &#945;-1,6 linkages during starch degradation in seed endosperm. However, a knockout mutant of Arabidopsis lacking limit dextrinase has normal rates of starch degradation in the leaf at night, indicating that more than one isoamylases might be involved in this process.	plastid	0	plastid:15028209;plastid:18431481;plastid:20061580;plastid:24361574;plastid:23667806	starch biosynthetic process	GO:0019252	pullulanase activity	GO:0051060	plasma membrane	GO:0005886	107066	6.35	0
A0A178U8E6	AT5G08560	transducin family protein / WD-40 repeat family protein;	WRDR26 is a WD-40 repeat containing protein initially identified as an interacting partner RanBPM. Its expression is induced by abiotic stress as well as various plant growth regulators including IAA, ABA and ethylene. Role as a novel modulator of redox homeostatis, responding to developmental and stress signals to regulate leaf senescence.	nucleus	0	0	response to absence of light	GO:0009646	protein binding	GO:0005515	cytoplasm	GO:0005737	65829	6.95	0
A0A178U8E7	AT5G57490	voltage dependent anion channel 4;Encodes a voltage-dependent anion channel (VDAC: AT3G01280/VDAC1, AT5G67500/VDAC2, AT5G15090/VDAC3, AT5G57490/VDAC4, AT5G15090/VDAC5). VDACs are reported to be porin-type, beta-barrel diffusion pores. They are prominently localized in the outer mitochondrial membrane and are involved in metabolite exchange between the organelle and the cytosol.	Encodes a voltage-dependent anion channel (VDAC: AT3G01280/VDAC1, AT5G67500/VDAC2, AT5G15090/VDAC3, AT5G57490/VDAC4, AT5G15090/VDAC5). VDACs are reported to be porin-type, beta-barrel diffusion pores. They are prominently localized in the outer mitochondrial membrane and are involved in metabolite exchange between the organelle and the cytosol.	mitochondrion	mitochondrion:21705391	mitochondrion:14671022;mitochondrion:15276431;mitochondrion:21296373;mitochondrion:21841088;mitochondrion:22923678;mitochondrion:27943495;mitochondrion:21896887;plasma membrane:15060130;plasma membrane:19334764;unclear:16618929	anion transmembrane transport	GO:0098656	voltage-gated anion channel activity	GO:0008308	mitochondrion	GO:0005739	29505.2	9.76	0
A0A178U8E8	AT5G32590	myosin heavy chain-related;	myosin heavy chain-like protein;(source:Araport11)	nucleus	0	0	biological_process_unknown	GO:0008150	molecular_function_unknown	GO:0003674	nucleus	GO:0005634	85005.3	5.08	0
A0A178U8E9	AT5G45020	Glutathione S-transferase family protein;	Glutathione S-transferase family protein;(source:Araport11)	cytosol	0	0	glutathione metabolic process	GO:0006749	glutathione transferase activity	GO:0004364	nucleus	GO:0005634	37342.5	6.29	0
A0A178U8F0	AT5G08710	Regulator of chromosome condensation (RCC1) family protein;	Regulator of chromosome condensation (RCC1) family protein;(source:Araport11)	mitochondrion	mitochondrion:19036033;plastid:19036033	mitochondrion:27943495;vacuole:23903016	biological_process_unknown	GO:0008150	#N/A	#N/A	chloroplast	GO:0009507	45558.9	7.02	0
A0A178U8F4	AT5G05110	Cystatin/monellin family protein;	Cystatin/monellin family protein;(source:Araport11)	extracellular	0	0	#N/A	#N/A	cysteine-type endopeptidase inhibitor activity	GO:0004869	extracellular region	GO:0005576	26581.8	8.77	1
A0A178U8F5	AT5G63550	DEK domain-containing chromatin associated protein;	DEK domain-containing chromatin associated protein;(source:Araport11)	nucleus	0	extracellular:26572690;nucleus:27177187;plastid:23851315	negative regulation of transcription, DNA-templated	GO:0045892	histone binding	GO:0042393	nucleus	GO:0005634	59427.2	4.83	0
A0A178U8F6	AT5G50220	F-box family protein;	F-box family protein;(source:Araport11)	cytosol	0	0	biological_process_unknown	GO:0008150	molecular_function_unknown	GO:0003674	mitochondrion	GO:0005739	41563.8	9.57	0
A0A178U8F7	AT5G22960	alpha/beta-Hydrolases superfamily protein;	alpha/beta-Hydrolases superfamily protein;(source:Araport11)	extracellular	0	0	proteolysis	GO:0006508	serine-type carboxypeptidase activity	GO:0004185	vacuole	GO:0005773	21153.5	6.79	0
A0A178U8F8	AT5G62820	Uncharacterised protein family (UPF0497);	Uncharacterized protein family (UPF0497);(source:Araport11)	nucleus	0	plasma membrane:17317660	#N/A	#N/A	4 iron, 4 sulfur cluster binding	GO:0051539	nucleus	GO:0005634	32611.4	7.42	4
A0A178U8F9	AT4G05095	;	non-LTR retrolelement reverse transcriptase;(source:Araport11)	plasma membrane	0	0	biological_process_unknown	GO:0008150	#N/A	#N/A	mitochondrion	GO:0005739	16007.4	9.43	2
A0A178U8F9	ATMG00860	DNA/RNA polymerases superfamily protein;hypothetical protein	DNA/RNA polymerases superfamily protein;(source:Araport11)	mitochondrion	0	0	biological_process_unknown	GO:0008150	molecular_function_unknown	GO:0003674	mitochondrion	GO:0005739	17979.1	10.4	0
A0A178U8G0	AT5G45510	Leucine-rich repeat (LRR) family protein;	Leucine-rich repeat (LRR) family protein;(source:Araport11)	cytosol	0	cytosol:18433157;extracellular:26572690;golgi:25900983;golgi:25900983;golgi:25900983;golgi:25900983;plasma membrane:22215637;plasma membrane:22923678;plastid:24872594	#N/A	#N/A	#N/A	#N/A	plastid	GO:0009536	137924	4.98	0
A0A178U8G2	AT5G55280	homolog of bacterial cytokinesis Z-ring protein FTSZ 1-1;Encodes one of two FtsZ proteins, tubulin-like proteins, in Arabidopsis. It is involved in chloroplast division.	Encodes one of two FtsZ proteins, tubulin-like proteins, in Arabidopsis. It is involved in chloroplast division.	plastid	plastid:11285278;plastid:19403522;plastid:26500667	golgi:25900983;golgi:25900983;golgi:25900983;golgi:25900983;plastid:20423899;plastid:21531424;plastid:23390424;plastid:18431481;plastid:18633119;plastid:20061580;plastid:24361574;plastid:24872594	chloroplast fission	GO:0010020	protein self-association	GO:0043621	cell division site	GO:0032153	45564.1	7.5	0
A0A178U8G4	AT5G01470	S-adenosyl-L-methionine-dependent methyltransferases superfamily protein;	S-adenosyl-L-methionine-dependent methyltransferases superfamily protein;(source:Araport11)	cytosol	0	0	#N/A	#N/A	#N/A	#N/A	cytoplasm	GO:0005737	27561	4.89	0
A0A178U8G5	AT5G66990	RWP-RK domain-containing protein;	RWP-RK domain-containing protein;(source:Araport11)	nucleus	0	0	regulation of transcription, DNA-templated	GO:0006355	DNA-binding transcription factor activity	GO:0003700	nucleus	GO:0005634	32392.7	9	0
A0A178U8G6	AT5G67260	CYCLIN D3;2;Encode CYCD3;2, a CYCD3 D-type cyclin. Important for determining cell number in developing lateral organs. Mediating cytokinin effects in apical growth and development.	Encode CYCD3;2, a CYCD3 D-type cyclin. Important for determining cell number in developing lateral organs and mediating cytokinin effects in apical growth and development. With PPD and NINJA, it plays a crucial role in leaf morphogenesis.	nucleus	nucleus:20018602	0	regulation of cell population proliferation	GO:0042127	cyclin-dependent protein serine/threonine kinase regulator activity	GO:0016538	nucleus	GO:0005634	42351	4.38	0
A0A178U8G7	AT5G41410	POX (plant homeobox) family protein;Homeodomain protein required for ovule identity.Loss of function mutations show homeotic conversion of integuments to carpels.Forms heterodimers with STM and KNAT1. Interacts with AG-SEP heterodimers is thought to restrict WUS expression. BEL interacts with MADS box dimers composed of SEP1(or SEP3) and AG, SHP1, SHP2 and STK. The interaction of BEL1 with AG-SEP…	Homeodomain protein required for ovule identity.Loss of function mutations show homeotic conversion of integuments to carpels.Forms heterodimers with STM and KNAT1. Interacts with AG-SEP heterodimers is thought to restrict WUS expression. BEL interacts with MADS box dimers composed of SEP1(or SEP3) and AG, SHP1, SHP2 and STK. The interaction of BEL1 with AG-SEP3 is required for proper integument …	nucleus	0	0	plant ovule development	GO:0048481	protein binding	GO:0005515	nucleus	GO:0005634	69493	6.97	0
A0A178U8G8	AT5G24790	Protein of unknown function, DUF599;	transmembrane protein, putative (Protein of unknown function, DUF599);(source:Araport11)	plasma membrane	0	0	biological_process_unknown	GO:0008150	molecular_function_unknown	GO:0003674	extracellular region	GO:0005576	27807.6	9.19	4
A0A178U8G9	AT5G63030	Thioredoxin superfamily protein;	Thioredoxin superfamily protein, redox sensor.	cytosol	0	plasma membrane:22215637	cellular response to oxidative stress	GO:0034599	glutathione oxidoreductase activity	GO:0097573	peroxisome	GO:0005777	13610.6	5.16	0
A0A178U8H2	AT5G39200	;	myb-like protein Q;(source:Araport11)	nucleus	0	0	biological_process_unknown	GO:0008150	molecular_function_unknown	GO:0003674	nucleus	GO:0005634	22093.2	6.51	0
A0A178U8H4	AT5G17710	Co-chaperone GrpE family protein;	Chloroplast GrpE protein involved in chloroplastic response to heat stress and the correct oligomerization of the photosynthesis-related LHCII complex.	plastid	0	plastid:11826309;plastid:16207701;plastid:16648217;plastid:20423899;plastid:21531424;plastid:23851315;plastid:18431481;plastid:18633119;plastid:20061580;plastid:21539947;plastid:24361574;plastid:24872594	cellular response to heat	GO:0034605	adenyl-nucleotide exchange factor activity	GO:0000774	chloroplast	GO:0009507	35493.1	4.25	0
A0A178U8H7	AT5G04430	binding to TOMV RNA 1L (long form);Gene model AT5G04430.1 produces active protein. (BTS1S). Binds to ToMV genomic RNA and prevents viral multiplication.	Gene model AT5G04430.1 produces active protein. (BTS1S). Binds to ToMV genomic RNA and prevents viral multiplication.	nucleus	0	extracellular:26572690;golgi:25900983;plasma membrane:22215637;plasma membrane:26781341;vacuole:25900983	regulation of gene expression	GO:0010468	mRNA binding	GO:0003729	cytoplasm	GO:0005737	33820.5	5.89	0
A0A178U8H8	AT5G67370	Protein of unknown function (DUF1230);	DUF1230 family protein (DUF1230);(source:Araport11)	plastid	0	plastid:24872594	response to iron ion starvation	GO:1990641	molecular_function_unknown	GO:0003674	chloroplast	GO:0009507	36113.2	7.98	3
A0A178U8H9	AT5G01230	S-adenosyl-L-methionine-dependent methyltransferases superfamily protein;	Encodes a tRNA methyltransferase that mediates the 2'-O-ribose methylation of selected tRNA species in the anticodon loop. Mutation of this gene compromises plant immunity against bacteria.	nucleus	0	0	cytoplasmic translation	GO:0002181	tRNA methyltransferase activity	GO:0008175	cytoplasm	GO:0005737	33994.3	6.16	0
A0A178U8I0	AT5G40830	S-adenosyl-L-methionine-dependent methyltransferases superfamily protein;	Encodes an SAM&#8208;dependent methyltransferase superfamily protein that has an N&#8208;terminal transmembrane domain and a putative methyltransferase domain, DUF248, and is strongly expressed in the vasculature. Overexpression results in increased phloem and xylem in the plant.	mitochondrion	0	0	phloem or xylem histogenesis	GO:0010087	#N/A	#N/A	#N/A	#N/A	46521.2	8.32	1
A0A178U8I1	AT3G33530	Transducin family protein / WD-40 repeat family protein;	Transducin family protein / WD-40 repeat family protein;(source:Araport11)	plastid	0	0	biological_process_unknown	GO:0008150	#N/A	#N/A	nucleus	GO:0005634	146897	6.27	0
A0A178U8I3	AT5G49215	Pectin lyase-like superfamily protein;	Pectin lyase-like superfamily protein;(source:Araport11)	extracellular	0	0	carbohydrate metabolic process	GO:0005975	polygalacturonase activity	GO:0004650	extracellular region	GO:0005576	48758.2	5.51	0
A0A178U8I5	AT5G07270	XB3 ortholog 3 in Arabidopsis thaliana;	hypothetical protein;(source:Araport11)	endoplasmic reticulum,nucleus	0	0	protein ubiquitination	GO:0016567	ubiquitin-protein transferase activity	GO:0004842	cytoplasm	GO:0005737	55346.6	6.88	0
A0A178U8I6	AT5G01450	RING/U-box superfamily protein;	RING/U-box superfamily protein;(source:Araport11)	vacuole	golgi:22897245;vacuole:22897245	0	pollen development	GO:0009555	ubiquitin-protein transferase activity	GO:0004842	endosome	GO:0005768	49277	5.02	2
A0A178U8I7	AT5G66470	RNA binding;GTP binding;	GTP-binding protein Era-like protein;(source:Araport11)	plastid	0	golgi:25900983;plasma membrane:22318864;plastid:18431481;plastid:20423899;plastid:21531424;plastid:24872594	rRNA processing	GO:0006364	ribosomal small subunit binding	GO:0043024	chloroplast	GO:0009507	48931	7.07	0
A0A178U8I7	AT5G66470	RNA binding;GTP binding;	GTP-binding protein Era-like protein;(source:Araport11)	plastid	0	golgi:25900983;plasma membrane:22318864;plastid:18431481;plastid:20423899;plastid:21531424;plastid:24872594	rRNA processing	GO:0006364	ribosomal small subunit binding	GO:0043024	chloroplast	GO:0009507	48931	7.07	0
A0A178U8I8	AT5G23140	nuclear-encoded CLP protease P7;One of several nuclear-encoded ClpPs (caseinolytic protease). Contains a highly conserved catalytic triad of Ser-type proteases (Ser-His-Asp). The name reflects nomenclature described in Adam et. al (2001).	One of several nuclear-encoded ClpPs (caseinolytic protease). Contains a highly conserved catalytic triad of Ser-type proteases (Ser-His-Asp). The name reflects nomenclature described in Adam et. al (2001). This mitochondrial CLPP2 assists coordination and homeostasis of respiratory complexes.	mitochondrion	mitochondrion:14593120;mitochondrion:in house	mitochondrion:11743115;mitochondrion:14671022;mitochondrion:21472856;mitochondrion:21841088;mitochondrion:23444301;mitochondrion:27122571;mitochondrion:27943495;mitochondrion:23444301;plastid:11278690	protein quality control for misfolded or incompletely synthesized proteins	GO:0006515	ATP-dependent peptidase activity	GO:0004176	plastid	GO:0009536	26282.8	7.27	0
A0A178U8I9	AT5G19250	Glycoprotein membrane precursor GPI-anchored;	Glycoprotein membrane precursor GPI-anchored;(source:Araport11)	extracellular	0	extracellular:16356755;plasma membrane:25641898;plasma membrane:12805588;plasma membrane:14517339;plasma membrane:26748395	biological_process_unknown	GO:0008150	molecular_function_unknown	GO:0003674	anchored component of membrane	GO:0031225	21026.7	4.46	1
A0A178U8J2	AT5G05870	UDP-glucosyl transferase 76C1;	UDP-glucosyl transferase 76C1;(source:Araport11)	plasma membrane	0	0	#N/A	#N/A	glycosyltransferase activity	GO:0016757	#N/A	#N/A	52359.8	7.02	0
A0A178U8J3	AT5G38197	Bifunctional inhibitor/lipid-transfer protein/seed storage 2S albumin superfamily protein;Encodes a Protease inhibitor/seed storage/LTP family protein	Encodes a Protease inhibitor/seed storage/LTP family protein	extracellular	0	0	lipid transport	GO:0006869	#N/A	#N/A	extracellular region	GO:0005576	10663.7	8.36	0
A0A178U8J4	AT5G16420	Pentatricopeptide repeat (PPR-like) superfamily protein;	Pentatricopeptide repeat (PPR-like) superfamily protein;(source:Araport11)	mitochondrion	0	0	biological_process_unknown	GO:0008150	molecular_function_unknown	GO:0003674	mitochondrion	GO:0005739	60932.2	7.53	0
A0A178U8J4	AT5G16420	Pentatricopeptide repeat (PPR-like) superfamily protein;	Pentatricopeptide repeat (PPR-like) superfamily protein;(source:Araport11)	mitochondrion	0	0	biological_process_unknown	GO:0008150	molecular_function_unknown	GO:0003674	mitochondrion	GO:0005739	60932.2	7.53	0
A0A178U8J4	AT5G16420	Pentatricopeptide repeat (PPR-like) superfamily protein;	Pentatricopeptide repeat (PPR-like) superfamily protein;(source:Araport11)	mitochondrion	0	0	biological_process_unknown	GO:0008150	molecular_function_unknown	GO:0003674	mitochondrion	GO:0005739	60932.2	7.53	0
A0A178U8J4	AT5G16420	Pentatricopeptide repeat (PPR-like) superfamily protein;	Pentatricopeptide repeat (PPR-like) superfamily protein;(source:Araport11)	mitochondrion	0	0	biological_process_unknown	GO:0008150	molecular_function_unknown	GO:0003674	mitochondrion	GO:0005739	60932.2	7.53	0
A0A178U8J6	AT5G42270	FtsH extracellular protease family;VAR1 contains a conserved motif for ATPase and a metalloprotease characteristic to FtsH proteins, and is targeted into chloroplasts. A VAR1-fusion protein synthesized in vitro exhibited ATPase activity and partial metalloprotease activity. This protein is located to the thylakoid membrane and forms a complex with VAR2. FtsH1 (VAR1) and FtsH5 are interchangeable …	VAR1 contains a conserved motif for ATPase and a metalloprotease characteristic to FtsH proteins, and is targeted into chloroplasts. A VAR1-fusion protein synthesized in vitro exhibited ATPase activity and partial metalloprotease activity. This protein is located to the thylakoid membrane and forms a complex with VAR2. FtsH1 (VAR1) and FtsH5 are interchangeable in thylakoid membranes. Phosphoryla…	plastid	0	golgi:25900983;golgi:25900983;mitochondrion:27943495;plasma membrane:19334764;plasma membrane:21433285;plastid:12938931;plastid:14729914;plastid:15028209;plastid:15322131;plastid:21531424;plastid:23851315;plastid:20061580;plastid:23390424;plastid:24872594;plastid:24361574;plastid:18431481;plastid:18633119;plastid:20061580;plastid:23667806;plastid:24872594;plastid:25402197	protein catabolic process	GO:0030163	mRNA binding	GO:0003729	thylakoid	GO:0009579	75231	5.13	0
A0A178U8J7	AT5G59340	WUSCHEL related homeobox 2;Encodes a WUSCHEL-related homeobox gene family member with 65 amino acids in its homeodomain. Proteins in this family contain a sequence of eight residues (TLPLFPMH) downstream of the homeodomain called the WUS box. WOX2 has a putative Zinc finger domain downstream of the homeodomain. Transcripts are expressed in the egg cell, the zygote and the apical cell lineage and …	Encodes a WUSCHEL-related homeobox gene family member with 65 amino acids in its homeodomain. Proteins in this family contain a sequence of eight residues (TLPLFPMH) downstream of the homeodomain called the WUS box. WOX2 has a putative Zinc finger domain downstream of the homeodomain. Transcripts are expressed in the egg cell, the zygote and the apical cell lineage and are reduced in met3-1 early…	nucleus	0	0	apical cell fate commitment	GO:0010654	DNA-binding transcription factor activity	GO:0003700	nucleus	GO:0005634	29183.2	9.31	0
A0A178U8J8	AT5G25920	;	hypothetical protein;(source:Araport11)	cytosol	0	0	biological_process_unknown	GO:0008150	molecular_function_unknown	GO:0003674	mitochondrion	GO:0005739	44045.2	8.85	0
A0A178U8J9	AT5G52800	DNA primases;	primase/polymerase protein	nucleus	0	plastid:24872594	mitochondrial DNA replication	GO:0006264	DNA primase activity	GO:0003896	nucleus	GO:0005634	58071.9	8.8	0
A0A178U8K0	AT4G07390	Mannose-P-dolichol utilization defect 1 protein;	Mannose-P-dolichol utilization defect 1 protein;(source:Araport11)	plasma membrane	0	0	0	0	#N/A	#N/A	#N/A	#N/A	25798.4	9.15	5
A0A178U8K1	AT5G52350	exocyst subunit exo70 family protein A3;A member of EXO70 gene family, putative exocyst subunits, conserved in land plants. Arabidopsis thaliana contains 23 putative EXO70 genes, which can be classified into eight clusters on the phylogenetic tree.	A member of EXO70 gene family, putative exocyst subunits, conserved in land plants. Arabidopsis thaliana contains 23 putative EXO70 genes, which can be classified into eight clusters on the phylogenetic tree.	cytosol	0	0	exocytosis	GO:0006887	#N/A	#N/A	exocyst	GO:0000145	67571.4	6.08	0
A0A178U8K2	AT5G60740	ABC transporter family protein;	ABC transporter family protein. Localizes to the growing tip of pollen tubes where it appears to be critical for localizing polyamines and reactive oxygen species.	plasma membrane	0	0	pollen tube growth	GO:0009860	ATPase-coupled transmembrane transporter activity	GO:0042626	pollen tube tip	GO:0090404	123340	8.7722	7
A0A178U8K3	AT5G29050	Protein of unknown function (DUF3287);	hypothetical protein (DUF3287);(source:Araport11)	cytosol	0	0	biological_process_unknown	GO:0008150	molecular_function_unknown	GO:0003674	mitochondrion	GO:0005739	18341.3	9.9	0
A0A178U8K4	AT5G59780	myb domain protein 59;Encodes a putative transcription factor (MYB59).	Encodes a putative transcription factor (MYB59). In roots it is involved in K+/NO3- transport and expression of the NPF7.3 transporter.	nucleus	nucleus:16531467;unclear:16531467	0	cellular response to potassium ion	GO:0035865	DNA-binding transcription factor activity	GO:0003700	nucleus	GO:0005634	19481.5	6.27	0
A0A178U8K6	AT5G50740	Heavy metal transport/detoxification superfamily protein ;	Heavy metal transport/detoxification superfamily protein;(source:Araport11)	nucleus	0	vacuole:17151019	#N/A	#N/A	#N/A	#N/A	plasma membrane	GO:0005886	32080.8	8.05	0
A0A178U8K7	AT5G09260	vacuolar protein sorting-associated protein 20.2;	vacuolar protein sorting-associated protein 20.2;(source:Araport11)	cytosol	0	plasma membrane:17317660;plasma membrane:26781341	vesicle budding from membrane	GO:0006900	protein binding	GO:0005515	multivesicular body	GO:0005771	24608.9	4.48	0
A0A178U8L2	AT5G63700	zinc ion binding;DNA binding;	zinc ion binding / DNA binding protein;(source:Araport11)	nucleus	0	plasma membrane:19334764	#N/A	#N/A	DNA binding	GO:0003677	nucleus	GO:0005634	69484	6.62	0
A0A178U8L3	AT5G37550	;	hypothetical protein;(source:Araport11)	plastid	0	0	biological_process_unknown	GO:0008150	molecular_function_unknown	GO:0003674	mitochondrion	GO:0005739	26245.9	10.8	0
A0A178U8L5	AT5G27870	Plant invertase/pectin methylesterase inhibitor superfamily;	Plant invertase/pectin methylesterase inhibitor superfamily;(source:Araport11)	extracellular	0	0	pectin catabolic process	GO:0045490	pectinesterase inhibitor activity	GO:0046910	nucleus	GO:0005634	78475.8	6.58	1
A0A178U8L6	AT5G09740	histone acetyltransferase of the MYST family 2;Encodes an enzyme with histone acetyltransferase activity. HAM2 primarily acetylate histone H4, but also display some ability to acetylate H3. Prior acetylation of lysine 5 on histone H4 reduces radioactive acetylation by either HAM2.	Encodes an enzyme with histone acetyltransferase activity. HAM2 primarily acetylate histone H4, but also display some ability to acetylate H3. Prior acetylation of lysine 5 on histone H4 reduces radioactive acetylation by either HAM2.	nucleus	0	0	DNA repair	GO:0006281	transcription coregulator activity	GO:0003712	nucleus	GO:0005634	51366.2	7.39	0
A0A178U8L7	AT4G08760	;	hypothetical protein;(source:Araport11)	nucleus	0	plasma membrane:22318864	biological_process_unknown	GO:0008150	molecular_function_unknown	GO:0003674	mitochondrion	GO:0005739	58889	9.91	0
A0A178U8L8	AT5G25640	Rhomboid-related intramembrane serine protease family protein;	Rhomboid-related intramembrane serine protease family protein;(source:Araport11)	plasma membrane	0	0	#N/A	#N/A	serine-type endopeptidase activity	GO:0004252	#N/A	#N/A	32410.4	10.19	5
A0A178U8M0	AT5G67480	BTB and TAZ domain protein 4;BTB and TAZ domain protein. Located in cytoplasm and expressed in fruit, flower and leaves.	BTB and TAZ domain protein. Located in cytoplasm and expressed in fruit, flower and leaves.	nucleus	0	vacuole:17151019	response to gibberellin	GO:0009739	calmodulin binding	GO:0005516	plant-type vacuole	GO:0000325	42461.1	9.41	0
A0A178U8M1	AT5G07000	sulfotransferase 2B;Encodes a member of the sulfotransferase family of proteins. Although it has 85% amino acid identity with ST2A (At5g07010), this protein is not able to transfer a sulfate group to 11- or 12-hydroxyjasmonic acid in vitro. It may be able to act on structurally related jasmonates.	Encodes a member of the sulfotransferase family of proteins. Although it has 85% amino acid identity with ST2A (At5g07010), this protein is not able to transfer a sulfate group to 11- or 12-hydroxyjasmonic acid in vitro. It may be able to act on structurally related jasmonates.	cytosol	0	0	sulfation	GO:0051923	sulfotransferase activity	GO:0008146	cytoplasm	GO:0005737	39652.9	6.32	0
A0A178U8M3	AT5G03320	Protein kinase superfamily protein;	Protein kinase superfamily protein;(source:Araport11)	cytosol	0	plasma membrane:22318864;vacuole:18686298	pattern recognition receptor signaling pathway	GO:0002221	protein serine kinase activity	GO:0106310	plasma membrane	GO:0005886	47005.3	9.82	0
A0A178U8M3	AT5G03320	Protein kinase superfamily protein;	Protein kinase superfamily protein;(source:Araport11)	cytosol	0	plasma membrane:22318864;vacuole:18686298	pattern recognition receptor signaling pathway	GO:0002221	protein serine kinase activity	GO:0106310	plasma membrane	GO:0005886	47005.3	9.82	0
A0A178U8M4	AT2G07560	H(+)-ATPase 6;	H[+]-ATPase 6;(source:Araport11)	plasma membrane	0	plasma membrane:17644812;plasma membrane:19334764;plasma membrane:22318864	proton transmembrane transport	GO:1902600	protein binding	GO:0005515	integral component of membrane	GO:0016021	105011	6.08	9
A0A178U8M6	AT5G59510	ROTUNDIFOLIA like 5;	ROTUNDIFOLIA like 5;(source:Araport11)	nucleus	0	0	shoot system development	GO:0048367	molecular_function_unknown	GO:0003674	plasma membrane	GO:0005886	9031	4.1206	0
A0A178U8M7	AT5G21930	P-type ATPase of Arabidopsis 2;P-Type ATPase, mediates copper transport to chloroplast thylakoid lumen. Required for accumulation of copper-containing plastocyanin in the thylakoid lumen and for effective photosynthetic electron transport	P-Type ATPase, mediates copper transport to chloroplast thylakoid lumen. Required for accumulation of copper-containing plastocyanin in the thylakoid lumen and for effective photosynthetic electron transport	plastid	plastid:15772282	0	copper ion transport	GO:0006825	copper ion transmembrane transporter activity	GO:0005375	chloroplast	GO:0009507	94259.2	6.3	3
A0A178U8M8	AT5G19473	RPM1-interacting protein 4 (RIN4) family protein;	RPM1-interacting protein 4 (RIN4) family protein;(source:Araport11)	nucleus	0	0	biological_process_unknown	GO:0008150	molecular_function_unknown	GO:0003674	nucleus	GO:0005634	11510.9	10.65	0
A0A178U8M9	AT5G22070	Core-2/I-branching beta-1,6-N-acetylglucosaminyltransferase family protein;	Putative glycosyltransferase that negatively regulates leaf senescence in a SID2 dependent manner.	extracellular	0	0	negative regulation of leaf senescence	GO:1900056	glycosyltransferase activity	GO:0016757	extracellular region	GO:0005576	41635.4	9.46	1
A0A178U8N0	AT5G61740	ABC2 homolog 14;member of ATH subfamily	ABC2 homolog 14;(source:Araport11)	plasma membrane	0	plasma membrane:14506206;plasma membrane:15308754;plasma membrane:17317660;plasma membrane:20374526;plasma membrane:21433285;plasma membrane:22318864	transmembrane transport	GO:0055085	transmembrane transporter activity	GO:0022857	plasmodesma	GO:0009506	101045	0	6
A0A178U8N1	AT2G07680	multidrug resistance-associated protein 11;member of MRP subfamily	Encodes ABCC13/MRP11, a member of the multidrug resistance associated protein MRP/ABCC subfamily. Its expression is induced by gibberellic acid and downregulated by naphthalene acetic acid, abscisic acid, and zeatin.	vacuole	0	vacuole:17151019;vacuole:23903016	transmembrane transport	GO:0055085	ATPase-coupled transmembrane transporter activity	GO:0042626	extracellular region	GO:0005576	157083	7.6818	13
A0A178U8N2	AT5G14440	Surfeit locus protein 2 (SURF2);	Surfeit locus protein 2 (SURF2);(source:Araport11)	nucleus	0	plastid:24872594	biological_process_unknown	GO:0008150	molecular_function_unknown	GO:0003674	nucleus	GO:0005634	33396.8	5.32	0
A0A178U8N2	AT5G14440	Surfeit locus protein 2 (SURF2);	Surfeit locus protein 2 (SURF2);(source:Araport11)	nucleus	0	plastid:24872594	biological_process_unknown	GO:0008150	molecular_function_unknown	GO:0003674	nucleus	GO:0005634	33396.8	5.32	0
A0A178U8N5	AT5G01190	laccase 10;putative laccase, a member of laccase family of genes (17 members in Arabidopsis).	putative laccase, a member of laccase family of genes (17 members in Arabidopsis).	extracellular	0	0	#N/A	#N/A	hydroquinone:oxygen oxidoreductase activity	GO:0052716	extracellular region	GO:0005576	61297.1	9.92	1
A0A178U8N6	AT5G04240	Zinc finger (C2H2 type) family protein / transcription factor jumonji (jmj) family protein;Early Flowering 6 (ELF6) encodes a Jumonji N/C and zinc finger domain-containing protein that acts as a repressor in the photoperiod pathway. ELF6 interacts with BES1 in a Y2H assay, in vitro, and in Arabidosis protoplasts (based on BiFC). ELF6 may play a role in brassinosteroid signaling by affecting histo…	Early Flowering 6 (ELF6) encodes a Jumonji N/C and zinc finger domain-containing protein that acts as a repressor in the photoperiod pathway. ELF6 interacts with BES1 in a Y2H assay, in vitro, and in Arabidosis protoplasts (based on BiFC). ELF6 may play a role in brassinosteroid signaling by affecting histone methylation in the promoters of BR-responsive genes.	nucleus	0	0	histone H3-K9 demethylation	GO:0033169	histone demethylase activity	GO:0032452	nucleus	GO:0005634	150071	6.89	0
A0A178U8N7	AT5G62740	SPFH/Band 7/PHB domain-containing membrane-associated protein family;	SPFH/Band 7/PHB domain-containing membrane-associated protein family;(source:Araport11)	plasma membrane	plasma membrane:15319477	golgi:22430844;golgi:25900983;golgi:25900983;golgi:25900983;golgi:25900983;plasma membrane:15060130;plasma membrane:15574830;plasma membrane:17317660;plasma membrane:17644812;plasma membrane:19334764;plasma membrane:20843791;plasma membrane:22215637;plasma membrane:22318864;plasma membrane:26091700;plasma membrane:26781341;vacuole:15215502;vacuole:15539469;vacuole:17151019;vacuole:23903016;vacuol…	#N/A	#N/A	protein binding	GO:0005515	plastid	GO:0009536	31430.7	5.07	0
A0A178U8N9	AT5G58500	Protein of unknown function (DUF640);	LIGHT-DEPENDENT SHORT HYPOCOTYLS-like protein (DUF640);(source:Araport11)	nucleus	0	0	mRNA transcription	GO:0009299	#N/A	#N/A	nucleus	GO:0005634	19689.1	10	0
A0A178U8P1	AT5G52900	;	Encodes a member of the MAKR (MEMBRANE-ASSOCIATED KINASE REGULATOR) gene family. MAKRs have putative kinase interacting motifs and membrane localization signals. Known members include: AT5G26230 (MAKR1), AT1G64080 (MAKR2), AT2G37380 (MAKR3), AT2G39370 (MAKR4), AT5G52870 (MAKR5) and AT5G52900 (MAKR6).	nucleus	0	0	#N/A	#N/A	molecular_function_unknown	GO:0003674	nucleus	GO:0005634	27069.9	6.52	0
A0A178U8P2	AT5G22760	PHD finger family protein;	PHD finger family protein;(source:Araport11)	nucleus	0	0	#N/A	#N/A	protein binding	GO:0005515	nucleus	GO:0005634	175667	7.02	0
A0A178U8P3	AT5G35670	IQ-domain 33;	Member of IQ67 (CaM binding) domain containing family.	nucleus	nucleus:28115582	0	biological_process_unknown	GO:0008150	#N/A	#N/A	nucleus	GO:0005634	49543.6	8.56	0
A0A178U8P4	AT5G22420	fatty acid reductase 7;	fatty acid reductase 7;(source:Araport11)	cytosol	0	0	long-chain fatty-acyl-CoA metabolic process	GO:0035336	alcohol-forming fatty acyl-CoA reductase activity	GO:0102965	nucleus	GO:0005634	46817.7	10.01	0
A0A178U8P5	AT5G45330	decapping 5-like;	decapping 5-like protein;(source:Araport11)	nucleus	0	0	stress granule assembly	GO:0034063	mRNA binding	GO:0003729	nucleus	GO:0005634	61798.5	6.58	0
A0A178U8P6	AT5G56260	Ribonuclease E inhibitor RraA/Dimethylmenaquinone methyltransferase;	Ribonuclease E inhibitor RraA/Dimethylmenaquinone methyltransferase;(source:Araport11)	cytosol	0	extracellular:26572690;plasma membrane:25641898;plasma membrane:22215637	regulation of RNA metabolic process	GO:0051252	ribonuclease inhibitor activity	GO:0008428	chloroplast	GO:0009507	17566.8	5.22	0
A0A178U8P6	AT5G56260	Ribonuclease E inhibitor RraA/Dimethylmenaquinone methyltransferase;	Ribonuclease E inhibitor RraA/Dimethylmenaquinone methyltransferase;(source:Araport11)	cytosol	0	extracellular:26572690;plasma membrane:25641898;plasma membrane:22215637	regulation of RNA metabolic process	GO:0051252	ribonuclease inhibitor activity	GO:0008428	chloroplast	GO:0009507	17566.8	5.22	0
A0A178U8P6	AT5G56260	Ribonuclease E inhibitor RraA/Dimethylmenaquinone methyltransferase;	Ribonuclease E inhibitor RraA/Dimethylmenaquinone methyltransferase;(source:Araport11)	cytosol	0	extracellular:26572690;plasma membrane:25641898;plasma membrane:22215637	regulation of RNA metabolic process	GO:0051252	ribonuclease inhibitor activity	GO:0008428	chloroplast	GO:0009507	17566.8	5.22	0
A0A178U8P8	AT5G49110	;	fanconi anemia group I-like protein;(source:Araport11)	nucleus	0	0	DNA repair	GO:0006281	DNA polymerase binding	GO:0070182	nucleus	GO:0005634	164225	5.93	0
A0A178U8P9	AT5G16170	Core-2/I-branching beta-1,6-N-acetylglucosaminyltransferase family protein;	Core-2/I-branching beta-1,6-N-acetylglucosaminyltransferase family protein;(source:Araport11)	plasma membrane	0	0	#N/A	#N/A	glycosyltransferase activity	GO:0016757	mitochondrion	GO:0005739	47493.9	7.94	1
A0A178U8Q0	AT5G17160	;	aspartic/glutamic acid-rich protein;(source:Araport11)	nucleus	0	0	biological_process_unknown	GO:0008150	molecular_function_unknown	GO:0003674	nucleus	GO:0005634	62613.5	4.37	0
A0A178U8Q1	AT5G59990	CCT motif family protein;	CCT motif family protein;(source:Araport11)	nucleus	0	0	regulation of flower development	GO:0009909	molecular_function_unknown	GO:0003674	nucleus	GO:0005634	26592.2	6.51	0
A0A178U8Q2	AT5G57060	;	60S ribosomal L18a-like protein;(source:Araport11)	plasma membrane,golgi	0	0	#N/A	#N/A	#N/A	#N/A	mitochondrion	GO:0005739	15843.3	9.79	2
A0A178U8Q3	AT5G27680	RECQ helicase SIM;DNA helicase	RECQ helicase SIM;(source:Araport11)	nucleus	0	0	DNA duplex unwinding	GO:0032508	3'-5' DNA helicase activity	GO:0043138	nucleus	GO:0005634	97465	7.3576	0
A0A178U8Q4	AT5G59880	actin depolymerizing factor 3;Encodes actin depolymerizing factor 3 (ADF3).	Encodes actin depolymerizing factor 3 (ADF3).	cytosol	0	cytosol:21166475;extracellular:26572690;mitochondrion:12492832;mitochondrion:14671022;plasma membrane:17644812;plasma membrane:19334764;plasma membrane:22215637;plasma membrane:26781341;plastid:24361574	actin filament depolymerization	GO:0030042	protein binding	GO:0005515	actin cytoskeleton	GO:0015629	15922	6.27	0
A0A178U8Q5	AT5G26980	syntaxin of plants 41;member of SYP4 Gene Family	member of SYP4 Gene Family	golgi	endoplasmic reticulum:15342965;golgi:15546360;golgi:15743878;golgi:16723734;golgi:24443496;golgi:16461582;golgi:17259264	golgi:21826108;vacuole:25900983	intracellular protein transport	GO:0006886	SNAP receptor activity	GO:0005484	trans-Golgi network	GO:0005802	36134.1	9.02	1
A0A178U8Q6	AT5G48400	Glutamate receptor family protein;member of Putative ligand-gated ion channel subunit family	member of Putative ligand-gated ion channel subunit family	plasma membrane	0	0	calcium-mediated signaling	GO:0019722	protein binding	GO:0005515	plasma membrane	GO:0005886	84288	6.62	5
A0A178U8Q8	AT5G24970	Protein kinase superfamily protein;	Protein kinase superfamily protein;(source:Araport11)	mitochondrion	0	mitochondrion:27943495	protein phosphorylation	GO:0006468	protein kinase activity	GO:0004672	mitochondrion	GO:0005739	81195.2	9.64	2
A0A178U8Q9	AT5G57830	Protein of unknown function, DUF593;	zein-binding protein (Protein of unknown function, DUF593);(source:Araport11)	nucleus	0	0	biological_process_unknown	GO:0008150	molecular_function_unknown	GO:0003674	nucleus	GO:0005634	44006.3	4.91	0
A0A178U8R0	AT5G64070	phosphatidylinositol 4-OH kinase beta1;Encodes a phosphatidylinositol 4-OH kinase, PI-4Kbeta1. Arabidopsis contains 12 PI-4Ks in three separate families: PI-4Kalphs, PI-4kbeta, and PI-4Kgamma. PI-4Kbeta1 is 83% identical to PI-4kbeta2 encoded by At5g09350. Interacts with the RabA4b GTPase. Important for polarized root hair growth as the loss of this gene and its close relative PI-4kbeta2, leads t…	Encodes a phosphatidylinositol 4-OH kinase, PI-4Kbeta1. Arabidopsis contains 12 PI-4Ks in three separate families: PI-4Kalphs, PI-4kbeta, and PI-4Kgamma. PI-4Kbeta1 is 83% identical to PI-4kbeta2 encoded by At5g09350. Interacts with the RabA4b GTPase. Important for polarized root hair growth as the loss of this gene and its close relative PI-4kbeta2, leads to the formation of abnormal root hairs.	plasma membrane	cytosol:12805633;golgi:25736058;plasma membrane:16649109;unclear:12805633;unclear:15610358	cytosol:18433157	phosphatidylinositol phosphate biosynthetic process	GO:0046854	small GTPase binding	GO:0031267	plasma membrane	GO:0005886	126373	5.34	0
A0A178U8R1	AT5G56040	Leucine-rich receptor-like protein kinase family protein;	Leucine-rich receptor-like protein kinase family protein;(source:Araport11)	extracellular	0	0	regulation of root meristem growth	GO:0010082	peptide receptor activity	GO:0001653	plasma membrane	GO:0005886	103989	5.73	1
A0A178U8R2	AT5G63500	Protein of unknown function (DUF 3339);	transmembrane protein, putative (DUF 3339);(source:Araport11)	extracellular	0	0	biological_process_unknown	GO:0008150	molecular_function_unknown	GO:0003674	anchored component of membrane	GO:0031225	7327.7	6.5	2
A0A178U8R3	AT5G04050	RNA-directed DNA polymerase (reverse transcriptase);	Essential maturase splicing factor required for splicing of nad1 introns 1, 3 and 4, holo&#8208;complex I biogenesis, and embryo development.	mitochondrion	0	0	RNA splicing	GO:0008380	RNA-directed DNA polymerase activity	GO:0003964	mitochondrion	GO:0005739	69599.3	9.24	0
A0A178U8R3	AT5G04050	RNA-directed DNA polymerase (reverse transcriptase);	Essential maturase splicing factor required for splicing of nad1 introns 1, 3 and 4, holo&#8208;complex I biogenesis, and embryo development.	mitochondrion	0	0	RNA splicing	GO:0008380	RNA-directed DNA polymerase activity	GO:0003964	mitochondrion	GO:0005739	69599.3	9.24	0
A0A178U8R4	AT5G59200	Tetratricopeptide repeat (TPR)-like superfamily protein;Encodes a chloroplast RNA editing factor.	Encodes a chloroplast RNA editing factor.	plastid	plastid:in house	0	chloroplast RNA modification	GO:1900865	#N/A	#N/A	mitochondrion	GO:0005739	61355	6.3087	0
A0A178U8R6	AT5G44960	F-box/RNI-like/FBD-like domains-containing protein;	F-box/RNI-like/FBD-like domains-containing protein;(source:Araport11)	nucleus	0	0	biological_process_unknown	GO:0008150	molecular_function_unknown	GO:0003674	#N/A	#N/A	50766	0	0
A0A178U8R6	AT5G44970	Protein with RNI-like/FBD-like domains;	Protein with RNI-like/FBD-like domain;(source:Araport11)	nucleus	0	0	biological_process_unknown	GO:0008150	molecular_function_unknown	GO:0003674	#N/A	#N/A	44473	8.01	0
A0A178U8R6	AT5G44950	F-box/RNI-like/FBD-like domains-containing protein;	F-box/RNI-like/FBD-like domains-containing protein;(source:Araport11)	cytosol	0	0	biological_process_unknown	GO:0008150	molecular_function_unknown	GO:0003674	cellular_component_unknown	GO:0005575	50376.1	6.3	0
A0A178U8R8	AT5G59930	Cysteine/Histidine-rich C1 domain family protein;	Cysteine/Histidine-rich C1 domain family protein;(source:Araport11)	plasma membrane	0	0	intracellular signal transduction	GO:0035556	#N/A	#N/A	nucleus	GO:0005634	74887	7.21	0
A0A178U8R9	AT5G18810	SC35-like splicing factor 28;encodes an SC35-like splicing factor of 28 kD localized to the nuclear specks.	encodes an SC35-like splicing factor of 28 kD localized to the nuclear specks. Barta et al (2010) have proposed a nomenclature for Serine/Arginine-Rich Protein Splicing Factors (SR proteins): Plant Cell. 2010, 22:2926.	nucleus	nucleus:15133128	cytosol:18433157;nucleus:18433157	mRNA splicing, via spliceosome	GO:0000398	protein binding	GO:0005515	cytoplasm	GO:0005737	28028	11.94	0
A0A178U8S0	AT5G50940	RNA-binding KH domain-containing protein;	RNA-binding KH domain-containing protein;(source:Araport11)	nucleus	0	0	regulation of gene expression	GO:0010468	mRNA binding	GO:0003729	nucleus	GO:0005634	29745.3	5.2	0
A0A178U8S1	AT5G62400	;	transmembrane protein;(source:Araport11)	cytosol	0	0	biological_process_unknown	GO:0008150	molecular_function_unknown	GO:0003674	mitochondrion	GO:0005739	24366.8	8.22	1
A0A178U8S2	AT5G04360	limit dextrinase;Encodes an enzyme thought to be involved in the hydrolysis of the &#945;-1,6 linkages during starch degradation in seed endosperm. However, a knockout mutant of Arabidopsis lacking limit dextrinase has normal rates of starch degradation in the leaf at night, indicating that more than one isoamylases might be involved in this process.	Encodes an enzyme thought to be involved in the hydrolysis of the &#945;-1,6 linkages during starch degradation in seed endosperm. However, a knockout mutant of Arabidopsis lacking limit dextrinase has normal rates of starch degradation in the leaf at night, indicating that more than one isoamylases might be involved in this process.	plastid	0	plastid:15028209;plastid:18431481;plastid:20061580;plastid:24361574;plastid:23667806	starch biosynthetic process	GO:0019252	pullulanase activity	GO:0051060	plasma membrane	GO:0005886	107066	6.35	0
A0A178U8S3	AT5G15410	Cyclic nucleotide-regulated ion channel family protein;'defense, no death' gene (DND1) encodes a mutated cyclic nucleotide-gated cation channel; Same as CNGC2 (article ID 229): Cyclic nucleotide gated channel, activated by cAMP, conducts K+ and other monovalent cations but excludes Na+, does not contain the GYG amino acid sequence found in other channels with this conductivity profile. Conducts C…	'defense, no death' gene (DND1) encodes a mutated cyclic nucleotide-gated cation channel; Same as CNGC2 (article ID 229): Cyclic nucleotide gated channel, activated by cAMP, conducts K+ and other monovalent cations but excludes Na+, does not contain the GYG amino acid sequence found in other channels with this conductivity profile. Conducts Ca2+ into cells which is linked to the generation of NO …	plasma membrane	plasma membrane:15246066	0	nitric oxide mediated signal transduction	GO:0007263	ion channel activity	GO:0005216	nucleus	GO:0005634	83240.3	9.98	7
A0A178U8S4	AT5G26240	chloride channel D;member of Anion channel protein family	Anion channel protein family member. Involved in negative regulation of pattern triggered immunity.	golgi	golgi:17376158;unclear:8969232	golgi:25900983;golgi:25900983;golgi:25900983	chloride transport	GO:0006821	voltage-gated chloride channel activity	GO:0005247	intracellular membrane-bounded organelle	GO:0043231	87061.1	7.93	8
A0A178U8S5	AT5G26920	Cam-binding protein 60-like G;Encodes a calmodulin-binding protein CBP60g (calmodulin binding protein 60-like.g). The calmodulin-binding domain is located near the N-terminus; calmodulin binding is dependent on Ca(2+). Inducible by both bacterial pathogen and MAMP (microbe-associated molecular pattern) treatments. Bacterial growth is enhanced in cbp60g mutants. cbp60g mutants also show defects in…	Encodes a calmodulin-binding protein CBP60g (calmodulin binding protein 60-like.g). The calmodulin-binding domain is located near the N-terminus; calmodulin binding is dependent on Ca(2+). Inducible by both bacterial pathogen and MAMP (microbe-associated molecular pattern) treatments. Bacterial growth is enhanced in cbp60g mutants. cbp60g mutants also show defects in salicylic acid (SA) accumulat…	mitochondrion	0	0	response to UV-B	GO:0010224	DNA-binding transcription factor activity	GO:0003700	nucleus	GO:0005634	63067.6	8.48	1
A0A178U8S8	AT5G22040	;	ubiquitin carboxyl-terminal hydrolase;(source:Araport11)	nucleus	0	cytoskeleton:24134884	biological_process_unknown	GO:0008150	#N/A	#N/A	nucleus	GO:0005634	32134.8	5.93	0
A0A178U8S9	AT5G04430	binding to TOMV RNA 1L (long form);Gene model AT5G04430.1 produces active protein. (BTS1S). Binds to ToMV genomic RNA and prevents viral multiplication.	Gene model AT5G04430.1 produces active protein. (BTS1S). Binds to ToMV genomic RNA and prevents viral multiplication.	nucleus	0	extracellular:26572690;golgi:25900983;plasma membrane:22215637;plasma membrane:26781341;vacuole:25900983	regulation of gene expression	GO:0010468	mRNA binding	GO:0003729	cytoplasm	GO:0005737	33820.5	5.89	0
A0A178U8T0	AT5G56010	heat shock protein 81-3;A member of heat shock protein 90 (HSP90) gene family. Expressed in all tissues and abundant in root apical meristem, pollen and tapetum. Expression is NOT heat-induced but induced by IAA and NaCl. Overexpression reduced tolerance to heat and conferred higher tolerance to calcium.	A member of heat shock protein 90 (HSP90) gene family. Expressed in all tissues and abundant in root apical meristem, pollen and tapetum. Expression is NOT heat-induced but induced by IAA and NaCl. Overexpression reduced tolerance to heat and conferred higher tolerance to calcium. The mRNA is cell-to-cell mobile.	cytosol	0	cytosol:18433157;golgi:22430844;golgi:25900983;golgi:25900983;golgi:25900983;golgi:25900983;golgi:25900983;mitochondrion:19688752;nucleus:15496452;nucleus:18433157;nucleus:23396599;plasma membrane:25641898;plasma membrane:17644812;plasma membrane:26781341;vacuole:25900983	protein folding	GO:0006457	protein binding	GO:0005515	plastid	GO:0009536	80051.4	4.67	0
A0A178U8T1	AT5G19410	ABC-2 type transporter family protein;	ABC-2 type transporter family protein;(source:Araport11)	plastid	0	0	transmembrane transport	GO:0055085	ABC-type transporter activity	GO:0140359	#N/A	#N/A	69933.1	6.71	6
A0A178U8T2	AT5G10470	kinesin like protein for actin based chloroplast movement 1;Kinesin that binds cyclin-dependent kinase CDKA;1 as homodimer or as heterodimer with KCA2. Demarcates the division site in plant cells.	Kinesin that binds cyclin-dependent kinase CDKA;1 as homodimer or as heterodimer with KCA2. Demarcates the division site in plant cells.	cytosol	cytosol:15247388;cytosol:15247388;cytosol:16461285;plasma membrane:16461285	cytosol:21166475;golgi:25900983;golgi:25900983;golgi:25900983;golgi:25900983;golgi:25900983;plasma membrane:17317660;plasma membrane:17644812;plasma membrane:21433285;plasma membrane:22215637;plasma membrane:26781341;plastid:12938931;vacuole:25900983	chloroplast accumulation movement	GO:0009904	protein binding	GO:0005515	intracellular anatomical structure	GO:0005622	141034	6.08	0
A0A178U8T4	AT5G52960	;	tRNA dimethylallyltransferase;(source:Araport11)	plastid	0	plastid:20061580;plastid:24361574	biological_process_unknown	GO:0008150	#N/A	#N/A	chloroplast	GO:0009507	19162.5	8.21	0
A0A178U8T5	AT5G59460	scarecrow-like transcription factor 11 (SCL11);	scarecrow-like transcription factor 11 (SCL11);(source:Araport11)	nucleus	0	cytoskeleton:24134884	maturation of 5.8S rRNA	GO:0000460	molecular_function_unknown	GO:0003674	#N/A	#N/A	19073.4	10.62	0
A0A178U8T6	AT5G02080	DNA / pantothenate metabolism flavoprotein;	phosphopantothenate-cysteine ligase-like protein;(source:Araport11)	cytosol	0	0	coenzyme A biosynthetic process	GO:0015937	phosphopantothenate--cysteine ligase activity	GO:0004632	nucleus	GO:0005634	34824	0	0
A0A178U8T7	AT5G41130	Esterase/lipase/thioesterase family protein;	Esterase/lipase/thioesterase family protein;(source:Araport11)	mitochondrion	0	0	#N/A	#N/A	acyltransferase activity, transferring groups other than amino-acyl groups	GO:0016747	#N/A	#N/A	77903.1	7.23	0
A0A178U8U1	AT5G07320	Mitochondrial substrate carrier family protein;	Encodes an APC isoform in Arabidopsis, a calcium-dependent mitochondrial ATP-Mg/Pi transporter.	cytosol	0	mitochondrion:27943495;plasma membrane:19334764	anion transmembrane transport	GO:0098656	phosphate ion transmembrane transporter activity	GO:0015114	chloroplast	GO:0009507	53969.1	7.19	0
A0A178U8U2	AT5G06710	homeobox from Arabidopsis thaliana;Homeobox-leucine zipper protein.	Homeobox-leucine zipper protein.	nucleus	0	0	regulation of transcription, DNA-templated	GO:0006355	DNA-binding transcription factor activity	GO:0003700	nucleus	GO:0005634	37602.8	8.27	1
A0A178U8U3	AT5G06280	;	hypothetical protein;(source:Araport11)	plastid	0	0	biological_process_unknown	GO:0008150	molecular_function_unknown	GO:0003674	mitochondrion	GO:0005739	17225.5	10.05	0
A0A178U8U4	AT5G61110	zinc ion binding;	PHD finger-containing protein. Interacts with BDT1, acts with other PHD proteins to associate with flowering genes and thereby suppress their transcription.	nucleus	0	0	biological_process_unknown	GO:0008150	#N/A	#N/A	nucleus	GO:0005634	17248.7	4.25	0
A0A178U8U6	AT5G52260	myb domain protein 19;Member of the R2R3 factor gene family.	Member of the R2R3 factor gene family.	nucleus	0	0	#N/A	#N/A	DNA-binding transcription factor activity	GO:0003700	nucleus	GO:0005634	31178.5	7.63	0
A0A178U8U7	AT1G05610	ADP-glucose pyrophosphorylase small subunit 2;Encodes the small subunit of ADP-glucose pyrophosphorylase. The small subunit is the catalytic isoform responsible for ADP-glucose pyrophosphorylase activity. The presence of the small subunit is required for large subunit stability. Two isoforms of the small subunit (ApS1 and ApS2) have been described. ApS2 is a minor small subunit isoform present in…	Encodes the small subunit of ADP-glucose pyrophosphorylase. The small subunit is the catalytic isoform responsible for ADP-glucose pyrophosphorylase activity. The presence of the small subunit is required for large subunit stability. Two isoforms of the small subunit (ApS1 and ApS2) have been described. ApS2 is a minor small subunit isoform present in all plant tissues tested.	plastid	plastid:in house	0	glycogen biosynthetic process	GO:0005978	glucose-1-phosphate adenylyltransferase activity	GO:0008878	chloroplast	GO:0009507	53334.6	8.52	0
A0A178U8U7	AT1G54870	NAD(P)-binding Rossmann-fold superfamily protein;	ChlADR is an aldehyde reductase that catalyzes the reduction of the aldehyde carbonyl groups on saturated and alpha,beta-unsaturated aldehydes with more than 5 carbons in vitro. The N-terminal region of this protein directs GFP to the chloroplast where where ChlADR likely helps to maintain the photosynthetic process by detoxifying reactive carbonyls formed during lipid peroxidation. In addition, …	plastid	plastid:21169366	0	#N/A	#N/A	oxidoreductase activity	GO:0016491	chloroplast	GO:0009507	31387	0	0
A0A178U8U8	AT5G05220	;	hypothetical protein;(source:Araport11)	plastid	plastid:21443605	0	biological_process_unknown	GO:0008150	molecular_function_unknown	GO:0003674	chloroplast	GO:0009507	20732.2	7.89	0
A0A178U8V0	AT5G13200	GRAM domain family protein;	Encodes a protein with unknown function that is involved in hormone mediated regulation of seed germination/dormancy.	plasma membrane,nucleus	0	0	maintenance of seed dormancy by absisic acid	GO:0098755	molecular_function_unknown	GO:0003674	cytoplasm	GO:0005737	30070.5	6.51	0
A0A178U8V1	AT5G57200	ENTH/ANTH/VHS superfamily protein;	ENTH/ANTH/VHS superfamily protein;(source:Araport11)	nucleus	0	0	clathrin coat assembly	GO:0048268	SNARE binding	GO:0000149	nucleus	GO:0005634	66608.1	4.72	0
A0A178U8V2	AT5G55450	Bifunctional inhibitor/lipid-transfer protein/seed storage 2S albumin superfamily protein;	Bifunctional inhibitor/lipid-transfer protein/seed storage 2S albumin superfamily protein;(source:Araport11)	extracellular	endoplasmic reticulum:26057253;extracellular:26057253;plastid:26057253	0	response to other organism	GO:0051707	fatty acid binding	GO:0005504	extracellular region	GO:0005576	11003.8	8.2	0
A0A178U8V3	AT5G43770	proline-rich family protein;	proline-rich family protein;(source:Araport11)	plastid	0	0	biological_process_unknown	GO:0008150	molecular_function_unknown	GO:0003674	cellular_component_unknown	GO:0005575	19679.4	4.44	0
A0A178U8V6	AT5G42330	;	hypothetical protein;(source:Araport11)	plastid	0	plastid:23667806;vacuole:15215502	biological_process_unknown	GO:0008150	molecular_function_unknown	GO:0003674	mitochondrion	GO:0005739	23248.7	11.15	0
A0A178U8V7	AT5G47600	HSP20-like chaperones superfamily protein;	HSP20-like chaperones superfamily protein;(source:Araport11)	cytosol	cytosol:18369739;nucleus:18369739	0	biological_process_unknown	GO:0008150	molecular_function_unknown	GO:0003674	cytoplasm	GO:0005737	14686.6	8.66	0
A0A178U8V8	AT5G37670	HSP20-like chaperones superfamily protein;	HSP20-like chaperones superfamily protein;(source:Araport11)	peroxisome	peroxisome:16531488	peroxisome:24130194	response to salt stress	GO:0009651	unfolded protein binding	GO:0051082	peroxisomal matrix	GO:0005782	15697.8	8.91	0
A0A178U8V9	AT5G60960	Pentatricopeptide repeat (PPR) superfamily protein;	Encodes PNM1 (for PPR protein localized to the nucleus and mitochondria 1), a PPR protein that is dual localized to mitochondria and nuclei. Loss of PNM1 function in mitochondria, but not in nuclei, is lethal for the embryo. In mitochondria, it is associated with polysomes and may play a role in translation.	mitochondrion	mitochondrion:21297037;mitochondrion:21908688;nucleus:21297037	mitochondrion:27943495	#N/A	#N/A	protein binding	GO:0005515	nucleus	GO:0005634	59142.9	9.9	0
A0A178U8W0	AT5G57950	26S proteasome regulatory subunit, putative;	26S proteasome regulatory subunit;(source:Araport11)	cytosol,nucleus	0	plastid:23851315	proteasome regulatory particle assembly	GO:0070682	protein binding	GO:0005515	intracellular anatomical structure	GO:0005622	24262.3	4.81	0
A0A178U8W0	AT5G57950	26S proteasome regulatory subunit, putative;	26S proteasome regulatory subunit;(source:Araport11)	cytosol,nucleus	0	plastid:23851315	proteasome regulatory particle assembly	GO:0070682	protein binding	GO:0005515	intracellular anatomical structure	GO:0005622	24262.3	4.81	0
A0A178U8W1	AT5G39000	Malectin/receptor-like protein kinase family protein;	Involved in growth adaptation upon exposure to metal ions. Contributes together with the other MDS genes to the complex network of CrRLK1Ls that positively and negatively affect growth.	plasma membrane	0	0	protein autophosphorylation	GO:0046777	protein kinase activity	GO:0004672	plasmodesma	GO:0009506	97163.5	5.99	1
A0A178U8W2	AT5G43320	casein kinase I-like 8;	Member of CKL gene family (CKL-C group)	cytosol	cytosol:16126836;unclear:16126836	0	peptidyl-serine phosphorylation	GO:0018105	protein serine/threonine kinase activity	GO:0004674	mitochondrion	GO:0005739	54440.3	10.39	1
A0A178U8W3	AT5G59950	RNA-binding (RRM/RBD/RNP motifs) family protein;	RNA-binding (RRM/RBD/RNP motifs) family protein;(source:Araport11)	nucleus	0	cytoskeleton:24134884;extracellular:26572690;peroxisome:19329564	mRNA export from nucleus	GO:0006406	mRNA binding	GO:0003729	nucleoplasm	GO:0005654	25755.1	10.39	0
A0A178U8W4	AT5G63610	cyclin-dependent kinase E;1;significant sequence similarity to plant and animal cyclin-dependent protein kinases, and was classified as an E-type CDK with a SPTAIRE cyclin binding motif in the kinase domain.	significant sequence similarity to plant and animal cyclin-dependent protein kinases, and was classified as an E-type CDK with a SPTAIRE cyclin binding motif in the kinase domain.	nucleus	nucleus:20018602	0	protein phosphorylation	GO:0006468	kinase binding	GO:0019900	nucleus	GO:0005634	52797.1	9.62	0
A0A178U8W6	AT5G12930	;	inactive rhomboid protein;(source:Araport11)	nucleus	0	0	biological_process_unknown	GO:0008150	molecular_function_unknown	GO:0003674	nucleus	GO:0005634	48569.2	8.64	0
A0A178U8W7	AT5G35690	;	WT-like growth phenotype mutants of WSS1B do not display hypersensitivities after treatment with DNA-Protein crosslink inducing agents like camptothecin or cis-platin.	cytosol	0	0	#N/A	#N/A	#N/A	#N/A	nucleus	GO:0005634	67742.6	4.67	0
A0A178U8W8	AT5G16500	Protein kinase superfamily protein;	Encodes a receptor-like cytoplasmic kinase localized in the membrane of pollen tube tip regions that controls micropylar pollen tube guidance in Arabidopsis.	plasma membrane	0	0	pollen tube guidance	GO:0010183	#N/A	#N/A	plasma membrane	GO:0005886	71551.2	4.4	0
A0A178U8W9	AT5G44130	FASCICLIN-like arabinogalactan protein 13 precursor;	Fasciclin-like arabinogalactan protein. Possibly involved in embryogenesis and seed development.	plasma membrane,extracellular	0	extracellular:16287169;extracellular:28155257;golgi:22430844;plasma membrane:25641898;plasma membrane:14506206;plasma membrane:14517339;plasma membrane:16602701;plasma membrane:16635983;plasma membrane:17317660;plasma membrane:17644812;plasma membrane:20843791;plasma membrane:21433285;plasma membrane:22215637;plasma membrane:22318864;plasma membrane:26781341	plant-type secondary cell wall biogenesis	GO:0009834	molecular_function_unknown	GO:0003674	plasma membrane	GO:0005886	26204.9	5.33	0
A0A178U8X0	AT2G47120	NAD(P)-binding Rossmann-fold superfamily protein;	NAD(P)-binding Rossmann-fold superfamily protein;(source:Araport11)	cytosol	0	0	#N/A	#N/A	oxidoreductase activity	GO:0016491	cytoplasm	GO:0005737	27258.8	6.31	0
A0A178U8X0	AT4G15940	Fumarylacetoacetate (FAA) hydrolase family;	Fumarylacetoacetate hydrolase homolog; involved in seed redox regulation and to affect seed quality traits such as seed thermo-dormancy and longevity.	mitochondrion	0	mitochondrion:11743115;mitochondrion:14671022;mitochondrion:21472856;mitochondrion:21841088;mitochondrion:27943495	#N/A	#N/A	copper ion binding	GO:0005507	cytoplasm	GO:0005737	24153.9	7.66	0
A0A178U8X1	AT5G25430	HCO3- transporter family;	HCO3- transporter family;(source:Araport11)	plasma membrane	0	0	ion homeostasis	GO:0050801	transmembrane transporter activity	GO:0022857	plasma membrane	GO:0005886	75551.1	7.815	11
A0A178U8X3	AT5G09400	K+ uptake permease 7;potassium transporter	Encodes a potassium uptake permease with a functional adenylate cyclase (AC) center. The first 100 aa of this protein can complement AC-deficient E. coli and display AC activity in vitro. KUP7 is localized to the plasma membrane where it functions in potassium uptake and translocation.	vacuole	0	plasma membrane:20374526;vacuole:16618929;vacuole:17151019;vacuole:22923678;vacuole:18686298	potassium ion transport	GO:0006813	potassium ion transmembrane transporter activity	GO:0015079	plant-type vacuole	GO:0000325	95352.8	5.08	12
A0A178U8X5	AT5G01770	HEAT repeat ;WD domain, G-beta repeat protein protein;Encodes one of two Arabidopsis RAPTOR/KOG1 homologs. RAPTOR proteins are binding partners of the target of rapamycin kinase that is present in all eukaryotes and play a central role in the stimulation of cell growth and metabolism in response to nutrients. Mutations in this gene have no visible effects on embryo or plant development.	Encodes one of two Arabidopsis RAPTOR/KOG1 homologs. RAPTOR proteins are binding partners of the target of rapamycin kinase that is present in all eukaryotes and play a central role in the stimulation of cell growth and metabolism in response to nutrients. Mutations in this gene have no visible effects on embryo or plant development.	cytosol	0	0	positive regulation of cell growth	GO:0030307	protein-macromolecule adaptor activity	GO:0030674	Cul4-RING E3 ubiquitin ligase complex	GO:0080008	147638	6.4644	0
A0A178U8X6	AT5G17640	Protein of unknown function (DUF1005);	Expression of this gene is induced by abscisic acid and salt stress.	plastid	0	plastid:21531424	response to salt stress	GO:0009651	molecular_function_unknown	GO:0003674	#N/A	#N/A	47580.2	9.03	0
A0A178U8X7	AT5G59150	RAB GTPase homolog A2D;	RAB GTPase homolog A2D;(source:Araport11)	cytosol,plasma membrane,golgi	0	golgi:25900983;golgi:21826108;golgi:25900983;plasma membrane:17317660;plasma membrane:20843791;plasma membrane:26781341	cell wall biogenesis	GO:0042546	GTP binding	GO:0005525	Golgi apparatus	GO:0005794	23815.6	5.72	0
A0A178U8X8	AT5G20045	;	transmembrane protein;(source:Araport11)	plasma membrane	0	0	biological_process_unknown	GO:0008150	molecular_function_unknown	GO:0003674	#N/A	#N/A	8597.8	5.58	1
A0A178U8X9	AT2G39140	pseudouridine synthase family protein;Suppressor of var2 variegation phenotype. Chloroplast localized. Loss of function mutant has defects in chloroplast protein translation and rRNA processing. Similar in sequence to pseudouridine synthase proteins.	Suppressor of var2 variegation phenotype. Chloroplast localized. Loss of function mutant has defects in chloroplast protein translation and rRNA processing. Similar in sequence to pseudouridine synthase proteins.	plastid	plastid:18599582	golgi:25900983;plasma membrane:19334764	maturation of LSU-rRNA from tetracistronic rRNA transcript (SSU-rRNA, LSU-rRNA, 4.5S-rRNA, 5S-rRNA)	GO:0000488	mRNA binding	GO:0003729	amyloplast	GO:0009501	45107.4	10.64	0
A0A178U8X9	AT4G26600	S-adenosyl-L-methionine-dependent methyltransferases superfamily protein;	S-adenosyl-L-methionine-dependent methyltransferases superfamily protein;(source:Araport11)	nucleus	0	nucleus:15496452	RNA methylation	GO:0001510	rRNA (cytosine-C5-)-methyltransferase activity	GO:0009383	nucleus	GO:0005634	75542.1	5.73	0
A0A178U8Y0	AT5G61480	Leucine-rich repeat protein kinase family protein;	Encodes PXY, a receptor-like kinase essential for maintaining polarity during plant vascular-tissue development.	plasma membrane	0	plasma membrane:17317660	secondary shoot formation	GO:0010223	protein binding	GO:0005515	plasma membrane	GO:0005886	114677	6.83	2
A0A178U8Y1	AT5G14280	DNA-binding storekeeper protein-related;	DNA-binding storekeeper-like protein;(source:Araport11)	nucleus	0	0	regulation of transcription, DNA-templated	GO:0006355	#N/A	#N/A	nucleus	GO:0005634	33720.7	6.69	0
A0A178U8Y3	AT5G27430	Signal peptidase subunit;	Signal peptidase subunit;(source:Araport11)	extracellular	0	extracellular:15593128;extracellular:16356755	signal peptide processing	GO:0006465	#N/A	#N/A	extracellular region	GO:0005576	19217.8	9.41	1
A0A178U8Y4	AT5G65710	HAESA-like 2;	Encodes a protein controlling the separation step of floral organ abscission.Necessary for pathogen-triggered leaf abscission.	plasma membrane	0	0	regulation of gene expression	GO:0010468	kinase activity	GO:0016301	plasma membrane	GO:0005886	110708	5.93	1
A0A178U8Y5	AT5G05920	deoxyhypusine synthase;Encodes a deoxyhypusine synthase.	Encodes a deoxyhypusine synthase.	cytosol	0	0	peptidyl-lysine modification to peptidyl-hypusine	GO:0008612	deoxyhypusine synthase activity	GO:0034038	nucleus	GO:0005634	41063.3	4.88	0
A0A178U8Y6	AT5G23030	tetraspanin12;Member of TETRASPANIN family	Member of TETRASPANIN family	plasma membrane	0	0	auxin-activated signaling pathway	GO:0009734	molecular_function_unknown	GO:0003674	plasma membrane	GO:0005886	29498.7	10.06	4
A0A178U8Y7	AT5G54180	plastid transcriptionally active 15;	Encodes a member of the Mitochondrial Transcription Termination Factor Family and is involved in the transcription termination of the chloroplast gene psbJ1. pTAC15 specifically binds to the 3'-terminal region of psbJ.	plastid	plastid:21464319	plastid:18431481;plastid:22616989;plastid:24872594;plastid:26987276	developmental process	GO:0032502	double-stranded DNA binding	GO:0003690	chloroplast	GO:0009507	56348.9	7.55	0
A0A178U8Y8	AT5G48360	Actin-binding FH2 (formin homology 2) family protein;	Actin-binding FH2 (formin homology 2) family protein;(source:Araport11)	extracellular	0	0	#N/A	#N/A	actin binding	GO:0003779	plasmodesma	GO:0009506	87119.1	7.58	3
A0A178U8Y9	AT5G10720	histidine kinase 5;member of Histidine Kinase	member of Histidine Kinase	cytosol	0	0	regulation of stomatal closure	GO:0090333	protein histidine kinase activity	GO:0004673	cytoplasm	GO:0005737	103636	4.6	0
A0A178U8Z0	AT5G24210	alpha/beta-Hydrolases superfamily protein;	alpha/beta-Hydrolases superfamily protein;(source:Araport11)	cytosol	0	0	lipid metabolic process	GO:0006629	#N/A	#N/A	nucleus	GO:0005634	39445.3	7.26	0
A0A178U8Z1	AT5G04920	EAP30/Vps36 family protein;	EAP30/Vps36 family protein;(source:Araport11)	golgi,vacuole	0	0	seedling development	GO:0090351	ubiquitin binding	GO:0043130	early endosome	GO:0005769	49033.4	5.52	0
A0A178U8Z2	AT5G16090	;	RAD23 UV excision repair family protein;(source:Araport11)	cytosol	0	0	proteasome-mediated ubiquitin-dependent protein catabolic process	GO:0043161	proteasome binding	GO:0070628	nucleus	GO:0005634	19544.4	4.98	0
A0A178U8Z2	AT3G28899	;	hypothetical protein;(source:Araport11)	plasma membrane	0	0	#N/A	#N/A	#N/A	#N/A	mitochondrion	GO:0005739	6995.9	4.53	0
A0A178U8Z3	AT5G53650	;	ABC transporter A family protein;(source:Araport11)	mitochondrion	0	mitochondrion:21841088;mitochondrion:27943495;plasma membrane:19334764	biological_process_unknown	GO:0008150	molecular_function_unknown	GO:0003674	chloroplast	GO:0009507	8028.9	7.7	1
A0A178U8Z4	AT5G43540	C2H2 and C2HC zinc fingers superfamily protein;	C2H2 and C2HC zinc fingers superfamily protein;(source:Araport11)	nucleus	0	0	regulation of transcription, DNA-templated	GO:0006355	DNA-binding transcription factor activity	GO:0003700	nucleus	GO:0005634	15347	9	0
A0A178U8Z5	AT5G02840	LHY/CCA1-like 1;CCA1 and LHY colocalize in the nucleus and form heterodimers in vivo. CCA1 and LHY function synergistically in regulating circadian rhythms of Arabidopsis.	Encodes RVE4, a homolog of the circadian rhythm regulator RVE8. rve4 rve6 rve8 triple mutants display an extremely long circadian period, with delayed and reduced expression of evening-phased clock genes. Involved in heat shock response.	nucleus	0	0	circadian rhythm	GO:0007623	transcription cis-regulatory region binding	GO:0000976	nucleus	GO:0005634	32206.8	5.09	0
A0A178U8Z5	AT5G02840	LHY/CCA1-like 1;CCA1 and LHY colocalize in the nucleus and form heterodimers in vivo. CCA1 and LHY function synergistically in regulating circadian rhythms of Arabidopsis.	Encodes RVE4, a homolog of the circadian rhythm regulator RVE8. rve4 rve6 rve8 triple mutants display an extremely long circadian period, with delayed and reduced expression of evening-phased clock genes. Involved in heat shock response.	nucleus	0	0	circadian rhythm	GO:0007623	transcription cis-regulatory region binding	GO:0000976	nucleus	GO:0005634	32206.8	5.09	0
A0A178U8Z6	AT5G64667	inflorescence deficient in abscission (IDA)-like 2;Similar to Inflorescence deficient in abscission (IDA). Involved in floral organ abscission.	Similar to Inflorescence deficient in abscission (IDA). Involved in floral organ abscission.	extracellular	0	0	floral organ abscission	GO:0010227	#N/A	#N/A	mitochondrion	GO:0005739	10712.2	12.52	1
A0A178U8Z7	AT5G13560	;	structural maintenance of chromosomes protein;(source:Araport11)	golgi	0	cytosol:21166475;golgi:25900983;golgi:25900983;golgi:25900983;golgi:25900983;plasma membrane:21433285;vacuole:25900983	biological_process_unknown	GO:0008150	#N/A	#N/A	mitochondrion	GO:0005739	76650.4	4.74	0
A0A178U8Z8	AT5G41690	RNA-binding (RRM/RBD/RNP motifs) family protein;	RNA-binding (RRM/RBD/RNP motifs) family protein;(source:Araport11)	cytosol	0	0	mRNA splicing, via spliceosome	GO:0000398	snRNA binding	GO:0017069	nucleus	GO:0005634	65290.6	7.18	0
A0A178U8Z9	AT5G66080	Protein phosphatase 2C family protein;	Type 2C protein phosphatase located in the plasma membrane. Functions in heat shock response memory mantainance.	vacuole	plasma membrane:23832523;vacuole:23832523	0	positive regulation of cellular response to heat	GO:1900036	protein threonine phosphatase activity	GO:0106307	plasma membrane	GO:0005886	42962.6	8.07	0
A0A178U901	AT5G20000	AAA-type ATPase family protein;	AAA-type ATPase family protein;(source:Araport11)	cytosol,nucleus	0	golgi:25900983;golgi:25900983;golgi:25900983;golgi:25900983;plasma membrane:22215637	protein catabolic process	GO:0030163	proteasome-activating activity	GO:0036402	plastid	GO:0009536	47156.4	8.96	0
A0A178U903	AT5G05760	syntaxin of plants 31;A SNARE protein (ortholog of syntaxin 5), a membrane fusion machine component involved in cytokinesis	A SNARE protein (ortholog of syntaxin 5), a membrane fusion machine component involved in cytokinesis	golgi	golgi:12182707;golgi:15342965;golgi:15546360;golgi:15743878;golgi:16236155;golgi:16723734	plasma membrane:19334764	membrane fusion	GO:0061025	SNAP receptor activity	GO:0005484	SNARE complex	GO:0031201	37311.1	9.03	1
A0A178U904	AT5G64360	Chaperone DnaJ-domain superfamily protein;	EIP9 interacts with EMF1 to regulate flowering. It functions partially redundantly with SDJ2 and SDJ3 and interacts with SUVH1 and SUVH3 to form a SUVH-SDJ complex. The complex binds promoters with DNA methylation and mediates transcriptional activation of promoter methylated genes.	cytosol	0	0	regulation of flower development	GO:0009909	protein binding	GO:0005515	cytoplasm	GO:0005737	45861.2	5.34	0
A0A178U905	AT5G66650	Protein of unknown function (DUF607);	Chloroplast localized mitochondrial calcium uniporter.	mitochondrion	0	0	cellular response to hypoxia	GO:0071456	calcium channel activity	GO:0005262	chloroplast	GO:0009507	36765.3	9.84	2
A0A178U906	AT5G07650	Actin-binding FH2 protein;	Actin-binding FH2 protein;(source:Araport11)	nucleus	0	0	#N/A	#N/A	actin binding	GO:0003779	nucleus	GO:0005634	45972	0	0
A0A178U907	AT5G58800	Quinone reductase family protein;	Quinone reductase family protein;(source:Araport11)	plasma membrane	0	golgi:25900983;plasma membrane:25641898;plasma membrane:17317660;plasma membrane:22215637;plasma membrane:26781341	#N/A	#N/A	protein binding	GO:0005515	cytoplasm	GO:0005737	22722.9	6.81	0
A0A178U909	AT5G10840	Endomembrane protein 70 protein family;	Endomembrane protein 70 protein family;(source:Araport11)	golgi	0	extracellular:16287169;golgi:16618929;golgi:22430844;golgi:22923678;golgi:25900983;golgi:25122472;golgi:25900983;golgi:25900983;golgi:25900983;golgi:21826108;golgi:25900983;plasma membrane:19334764;vacuole:17151019;vacuole:25900983	protein localization to membrane	GO:0072657	#N/A	#N/A	Golgi medial cisterna	GO:0005797	74466.5	8.06	10
A0A178U910	AT5G56325	FBD-like domain family protein;	FBD-like domain family protein;(source:Araport11)	cytosol	0	0	#N/A	#N/A	#N/A	#N/A	nucleus	GO:0005634	30129.9	7.14	0
A0A178U912	AT1G32375	F-box/RNI-like/FBD-like domains-containing protein;	F-box/RNI-like/FBD-like domains-containing protein;(source:Araport11)	plasma membrane	0	plasma membrane:19334764	biological_process_unknown	GO:0008150	molecular_function_unknown	GO:0003674	cellular_component_unknown	GO:0005575	47652.1	7.62	0
A0A178U913	AT5G65950	;	TRAPPIII complex protein which regulates TGN integrity, by altered TGN/EE association of several residents, including SYNTAXIN OF PLANTS 61 (SYP61), and altered vesicle morphology. Involved in regulation of endosomal function and salt stress response.	golgi	0	golgi:25900983;golgi:25900983;golgi:25900983;golgi:21826108;golgi:25900983;plasma membrane:25641898;plasma membrane:21433285;plastid:24872594;vacuole:25900983	Golgi to endosome transport	GO:0006895	molecular_function_unknown	GO:0003674	cytosol	GO:0005829	132226	6.21	0
A0A178U914	AT5G38880	;	HAUS augmin-like complex subunit;(source:Araport11)	cytosol	0	0	spindle assembly	GO:0051225	microtubule minus-end binding	GO:0051011	HAUS complex	GO:0070652	89180.3	6.31	0
A0A178U915	AT5G10120	Ethylene insensitive 3 family protein;	Ethylene insensitive 3 family protein;(source:Araport11)	nucleus	0	0	regulation of transcription, DNA-templated	GO:0006355	DNA binding	GO:0003677	nucleus	GO:0005634	53953.7	5.14	0
A0A178U916	AT5G38930	RmlC-like cupins superfamily protein;	RmlC-like cupins superfamily protein;(source:Araport11)	extracellular	0	extracellular:15593128;extracellular:16356755;extracellular:26572690	#N/A	#N/A	manganese ion binding	GO:0030145	cell wall	GO:0005618	23631.1	7.51	0
A0A178U917	AT5G02940	Protein of unknown function (DUF1012);	ion channel POLLUX-like protein, putative (DUF1012);(source:Araport11)	plastid	0	nucleus:23396599;plastid:12766230;plastid:12938931;plastid:21531424;plastid:24872594;plastid:18431481;plastid:20061580;plastid:23390424	potassium ion transport	GO:0006813	#N/A	#N/A	chloroplast envelope	GO:0009941	92136.8	7.71	2
A0A178U918	AT5G19960	RNA-binding (RRM/RBD/RNP motifs) family protein;	RNA-binding (RRM/RBD/RNP motifs) family protein;(source:Araport11)	nucleus	0	0	#N/A	#N/A	mRNA binding	GO:0003729	nucleus	GO:0005634	38678.3	6.69	0
A0A178U920	AT5G01020	Protein kinase superfamily protein;	Protein kinase superfamily protein;(source:Araport11)	plasma membrane	0	plasma membrane:17317660;plasma membrane:22318864	protein phosphorylation	GO:0006468	protein threonine kinase activity	GO:0106311	#N/A	#N/A	45617.8	9.34	0
A0A178U921	AT5G52190	Sugar isomerase (SIS) family protein;	Sugar isomerase (SIS) family protein;(source:Araport11)	cytosol	0	0	carbohydrate derivative metabolic process	GO:1901135	carbohydrate derivative binding	GO:0097367	cytosol	GO:0005829	22276.4	5.64	0
A0A178U922	AT5G16380	Protein of unknown function, DUF538;	autophagy-like protein, putative (Protein of unknown function, DUF538);(source:Araport11)	extracellular	0	0	biological_process_unknown	GO:0008150	molecular_function_unknown	GO:0003674	chloroplast	GO:0009507	21822.6	5.01	1
A0A178U925	AT5G07870	HXXXD-type acyl-transferase family protein;	HXXXD-type acyl-transferase family protein;(source:Araport11)	cytosol,golgi	0	0	#N/A	#N/A	acyltransferase activity, transferring groups other than amino-acyl groups	GO:0016747	cytoplasm	GO:0005737	51737.5	7.9	0
A0A178U926	AT5G63350	;	ABA&#8208;induced transcription repressor that acts as feedback regulator in ABA signalling.	nucleus	0	0	negative regulation of DNA-templated transcription, initiation	GO:2000143	protein binding	GO:0005515	nucleus	GO:0005634	33214.5	9.24	0
A0A178U927	AT5G08200	peptidoglycan-binding LysM domain-containing protein;	peptidoglycan-binding LysM domain-containing protein;(source:Araport11)	nucleus	0	0	#N/A	#N/A	molecular_function_unknown	GO:0003674	nucleus	GO:0005634	44846.3	8.9	0
A0A178U928	AT5G10300	methyl esterase 5;Encodes a protein predicted to act as a carboxylesterase. It has similarity to the SABP2 methyl salicylate esterase from tobacco. This protein does not act on methyl IAA, methyl JA, MeSA, MeGA4, or MEGA9 in vitro.	Encodes a protein with R-selective hydroxynitrile lyase activity. It has similarity to the SABP2 methyl salicylate esterase from tobacco. This protein does not act on methyl IAA, methyl JA, MeSA, MeGA4, or MEGA9 in vitro.	cytosol	0	0	jasmonic acid metabolic process	GO:0009694	methyl salicylate esterase activity	GO:0080031	chloroplast	GO:0009507	29216.4	5.99	0
A0A178U929	AT5G07380	;	hypothetical protein;(source:Araport11)	plasma membrane	0	0	biological_process_unknown	GO:0008150	molecular_function_unknown	GO:0003674	cellular_component_unknown	GO:0005575	71706.6	6.31	0
A0A178U930	AT5G58200	Calcineurin-like metallo-phosphoesterase superfamily protein;	Calcineurin-like metallo-phosphoesterase superfamily protein;(source:Araport11)	cytosol	0	0	#N/A	#N/A	hydrolase activity	GO:0016787	cytoplasm	GO:0005737	24377.5	6.68	0
A0A178U931	AT5G43935	flavonol synthase 6;	flavonol synthase 6;(source:Araport11)	cytosol	0	0	flavonol biosynthetic process	GO:0051555	dioxygenase activity	GO:0051213	cytoplasm	GO:0005737	33455.9	5.88	0
A0A178U932	AT5G10920	L-Aspartase-like family protein;	L-Aspartase-like family protein;(source:Araport11)	plastid	0	plastid:16207701;plastid:18431481;plastid:20423899;plastid:21531424;plastid:20061580;plastid:24361574	arginine biosynthetic process via ornithine	GO:0042450	argininosuccinate lyase activity	GO:0004056	chloroplast stroma	GO:0009570	57511.9	5.68	0
A0A178U933	AT2G07681	Cytochrome C assembly protein;	Cytochrome C assembly protein;(source:Araport11)	mitochondrion	0	0	heme transport	GO:0015886	heme transmembrane transporter activity	GO:0015232	chloroplast	GO:0009507	82900.2	9.77	4
A0A178U934	AT5G67370	Protein of unknown function (DUF1230);	DUF1230 family protein (DUF1230);(source:Araport11)	plastid	0	plastid:24872594	response to iron ion starvation	GO:1990641	molecular_function_unknown	GO:0003674	chloroplast	GO:0009507	36113.2	7.98	3
A0A178U935	AT5G06190	;	transmembrane protein;(source:Araport11)	mitochondrion	0	0	biological_process_unknown	GO:0008150	molecular_function_unknown	GO:0003674	mitochondrion	GO:0005739	7695.1	11.22	1
A0A178U936	AT5G14050	Transducin/WD40 repeat-like superfamily protein;	Transducin/WD40 repeat-like superfamily protein;(source:Araport11)	nucleus	0	0	#N/A	#N/A	#N/A	#N/A	Cul4-RING E3 ubiquitin ligase complex	GO:0080008	60987.9	5.28	0
A0A178U937	AT5G59580	UDP-glucosyl transferase 76E1;	UDP-glucosyl transferase 76E1;(source:Araport11)	golgi	0	0	#N/A	#N/A	quercetin 7-O-glucosyltransferase activity	GO:0080044	#N/A	#N/A	50803.2	7.07	0
A0A178U938	AT5G22300	nitrilase 4;encodes a nitrilase isomer. The purified enzyme shows a strong substrate specificity for beta-cyano-L-alanine, a intermediate product of the cyanide detoxification pathway.	encodes a nitrilase isomer. The purified enzyme shows a strong substrate specificity for beta-cyano-L-alanine, a intermediate product of the cyanide detoxification pathway. The mRNA is cell-to-cell mobile.	plasma membrane	0	0	nitrogen compound metabolic process	GO:0006807	cyanoalanine nitrilase activity	GO:0047427	plasma membrane	GO:0005886	38894.9	5.45	0
A0A178U939	AT5G64990	RAB GTPase homolog H1A;	RAB GTPase homolog H1A;(source:Araport11)	mitochondrion	0	mitochondrion:14671022	retrograde transport, endosome to Golgi	GO:0042147	GTP binding	GO:0005525	plastid	GO:0009536	23120.1	7.9	0
A0A178U940	AT5G20940	Glycosyl hydrolase family protein;	Glycosyl hydrolase family protein;(source:Araport11)	plasma membrane	0	cytoskeleton:24134884;plasma membrane:22318864	glucan catabolic process	GO:0009251	beta-glucosidase activity	GO:0008422	extracellular region	GO:0005576	67649.9	9.53	0
A0A178U941	AT5G28510	beta glucosidase 24;	beta glucosidase 24;(source:Araport11)	extracellular	0	0	glucosinolate catabolic process	GO:0019762	scopolin beta-glucosidase activity	GO:0102483	plastid	GO:0009536	61033.9	7.62	0
A0A178U942	AT5G64905	elicitor peptide 3 precursor;	elicitor peptide 3 precursor;(source:Araport11)	vacuole	vacuole:24151300	0	cellular response to hypoxia	GO:0071456	molecular_function_unknown	GO:0003674	nucleus	GO:0005634	10399.1	4.19	0
A0A178U943	ATMG01260	;hypothetical protein	transmembrane protein;(source:Araport11)	mitochondrion	0	0	biological_process_unknown	GO:0008150	molecular_function_unknown	GO:0003674	mitochondrion	GO:0005739	23690	10.6	4
A0A178U944	AT5G06300	Putative lysine decarboxylase family protein;	Putative lysine decarboxylase family protein;(source:Araport11)	cytosol	0	0	cytokinin biosynthetic process	GO:0009691	hydrolase activity, hydrolyzing N-glycosyl compounds	GO:0016799	nucleus	GO:0005634	23889.2	5.38	0
A0A178U945	AT3G53650	Histone superfamily protein;	Histone superfamily protein;(source:Araport11)	nucleus	0	nucleus:23396599;plastid:24872594	nucleosome assembly	GO:0006334	protein heterodimerization activity	GO:0046982	nucleus	GO:0005634	15224.8	10.83	0
A0A178U946	AT5G39493	Plant self-incompatibility protein S1 family;	SPH family protein containing 112 residues, eight beta strands and connecting loops.	extracellular	0	0	0	0	#N/A	#N/A	#N/A	#N/A	15590	10.02	0
A0A178U947	AT5G14660	peptide deformylase 1B;Encodes a peptide deformylase PDF1B. The crystal structure has been determined at a resolution of 0.24 nm (Biochem J, 2008, vol 413:417-427).	Encodes a peptide deformylase PDF1B. The crystal structure has been determined at a resolution of 0.24 nm (Biochem J, 2008, vol 413:417-427).	plastid	mitochondrion:11060042;mitochondrion:28381499;mitochondrion:ISI:000185291000009;plastid:11060042;plastid:28381499;plastid:ISI:000185291000009	plastid:20423899;plastid:21531424;plastid:23851315;plastid:18431481;plastid:20061580	peptidyl-methionine modification	GO:0018206	peptide deformylase activity	GO:0042586	chloroplast	GO:0009507	30610	9.1	0
A0A178U948	AT5G36110	cytochrome P450, family 716, subfamily A, polypeptide 1;member of CYP716A	Encodes a member of the CYP716A subfamily of cytochrome P450 monooxygenases with triterpene oxidizing activity catalyzing C-28 hydroxylation of alpha-amyrin, beta-amyrin, and lupeol, producing uvaol, erythrodiol, and betulin, respectively. Additionally, it shows carboxylation activity for the C-28 position of alpha- and beta-amyrin.	endoplasmic reticulum	0	0	triterpenoid metabolic process	GO:0006722	heme binding	GO:0020037	extracellular region	GO:0005576	54850.2	9.56	1
A0A178U949	AT5G03650	starch branching enzyme 2.2;Encodes starch branching enzyme (E.C.2.4.1.18) similar to SBE2 from maize and rice. Expressed throughout the plant and highest in seedlings and cauline leaves.	Encodes starch branching enzyme (E.C.2.4.1.18) similar to SBE2 from maize and rice. Expressed throughout the plant and highest in seedlings and cauline leaves.	plastid	0	nucleus:23396599;plastid:16207701;plastid:20423899;plastid:21531424;plastid:23851315;plastid:18431481;plastid:18633119;plastid:20061580;plastid:24361574	glycogen biosynthetic process	GO:0005978	1,4-alpha-glucan branching enzyme activity	GO:0003844	chloroplast	GO:0009507	92590.6	5.6793	0
A0A178U950	AT5G20990	molybdopterin biosynthesis CNX1 protein / molybdenum cofactor biosynthesis enzyme CNX1 (CNX1);Involved in molybdenum cofactor (Moco) biosynthesis, inserting Mo into Molybdopterin. sir loss-of-function mutants are resistant to sirtinol, a modulator of auxin signaling.	Involved in molybdenum cofactor (Moco) biosynthesis, inserting Mo into Molybdopterin. sir loss-of-function mutants are resistant to sirtinol, a modulator of auxin signaling.	cytosol	0	cytosol:21166475	Mo-molybdopterin cofactor biosynthetic process	GO:0006777	molybdopterin molybdotransferase activity	GO:0061599	nucleus	GO:0005634	71278.4	6.17	0
A0A178U951	AT5G10410	ENTH/ANTH/VHS superfamily protein;	ENTH/ANTH/VHS superfamily protein;(source:Araport11)	mitochondrion	0	0	clathrin-dependent endocytosis	GO:0072583	SNARE binding	GO:0000149	clathrin-coated vesicle	GO:0030136	38741.6	9.66	0
A0A178U952	AT5G44600	S-adenosyl-L-methionine-dependent methyltransferases superfamily protein;	S-adenosyl-L-methionine-dependent methyltransferases superfamily protein;(source:Araport11)	plastid	0	0	#N/A	#N/A	#N/A	#N/A	chloroplast	GO:0009507	37201.9	4.57	0
A0A178U953	ATMG01290	;hypothetical protein	hypothetical protein;(source:Araport11)	mitochondrion	0	0	biological_process_unknown	GO:0008150	molecular_function_unknown	GO:0003674	#N/A	#N/A	12646.5	10.57	0
A0A178U954	AT5G54600	Translation protein SH3-like family protein;	Translation protein SH3-like family protein;(source:Araport11)	plastid	0	golgi:25900983;golgi:25900983;golgi:25900983;golgi:25900983;golgi:25900983;nucleus:23396599;plasma membrane:25641898;plastid:20423899;plastid:21531424;plastid:23549413;plastid:20061580;plastid:24872594;plastid:18431481;plastid:18633119;plastid:20061580;plastid:24361574;plastid:24872594;vacuole:25900983	plastid translation	GO:0032544	RNA binding	GO:0003723	ribosome	GO:0005840	21976.5	10.42	0
A0A178U955	AT5G27960	AGAMOUS-like 90;	AGAMOUS-like 90;(source:Araport11)	nucleus	0	0	positive regulation of transcription by RNA polymerase II	GO:0045944	DNA-binding transcription factor activity, RNA polymerase II-specific	GO:0000981	nucleus	GO:0005634	36729.4	7.53	0
A0A178U956	AT5G21060	Glyceraldehyde-3-phosphate dehydrogenase-like family protein;	Glyceraldehyde-3-phosphate dehydrogenase-like family protein;(source:Araport11)	cytosol	0	cytosol:21166475;extracellular:26572690	threonine biosynthetic process	GO:0009088	homoserine dehydrogenase activity	GO:0004412	chloroplast	GO:0009507	40412.7	6.73	0
A0A178U957	AT5G02940	Protein of unknown function (DUF1012);	ion channel POLLUX-like protein, putative (DUF1012);(source:Araport11)	plastid	0	nucleus:23396599;plastid:12766230;plastid:12938931;plastid:21531424;plastid:24872594;plastid:18431481;plastid:20061580;plastid:23390424	potassium ion transport	GO:0006813	#N/A	#N/A	chloroplast envelope	GO:0009941	92136.8	7.71	2
A0A178U958	AT5G62420	NAD(P)-linked oxidoreductase superfamily protein;	NAD(P)-linked oxidoreductase superfamily protein;(source:Araport11)	cytosol	0	0	#N/A	#N/A	alditol:NADP+ 1-oxidoreductase activity	GO:0004032	cytosol	GO:0005829	35570.4	6.67	0
A0A178U959	AT5G62660	F-box and associated interaction domains-containing protein;	F-box and associated interaction domains-containing protein;(source:Araport11)	mitochondrion	0	plastid:21531424	biological_process_unknown	GO:0008150	molecular_function_unknown	GO:0003674	mitochondrion	GO:0005739	43363.5	9.94	0
A0A178U961	AT5G61560	U-box domain-containing protein kinase family protein;	Plant U-box type E3 ubiquitin ligase (PUB).	nucleus	0	plasma membrane:17317660;plastid:18431481	protein ubiquitination	GO:0016567	protein kinase activity	GO:0004672	nucleus	GO:0005634	90222.2	6.76	0
A0A178U962	AT5G57660	CONSTANS-like 5;	CONSTANS-like 5;(source:Araport11)	nucleus	0	0	regulation of transcription, DNA-templated	GO:0006355	transcription cis-regulatory region binding	GO:0000976	nucleus	GO:0005634	38819.9	6.43	0
A0A178U963	AT5G54550	Protein of unknown function (DUF295);	hypothetical protein (DUF295);(source:Araport11)	mitochondrion	0	0	biological_process_unknown	GO:0008150	molecular_function_unknown	GO:0003674	mitochondrion	GO:0005739	39959.3	7.32	0
A0A178U965	AT5G08270	;	C5orf35;(source:Araport11)	mitochondrion	0	mitochondrion:27943495	biological_process_unknown	GO:0008150	molecular_function_unknown	GO:0003674	chloroplast	GO:0009507	43296.8	5.08	0
A0A178U967	AT5G38450	cytochrome P450, family 735, subfamily A, polypeptide 1;member of CYP709A	cytochrome P450, family 735, subfamily A, polypeptide 1;(source:Araport11)	endoplasmic reticulum	0	plastid:24872594	trans-zeatin biosynthetic process	GO:0033466	oxidoreductase activity, acting on paired donors, with incorporation or reduction of molecular oxygen	GO:0016705	secretory vesicle	GO:0099503	58900	9.89	0
A0A178U968	AT5G18750	DNAJ heat shock N-terminal domain-containing protein;	DNAJ heat shock N-terminal domain-containing protein;(source:Araport11)	nucleus	0	0	#N/A	#N/A	#N/A	#N/A	cytoplasm	GO:0005737	100406	8.92	0
A0A178U969	AT5G45610	protein dimerizations;Encodes a homologue of the ATR-interacting protein ATRIP. Mutant (named sensitive to UV2 or suv2) is UVB-hypersensitive and defective in DNA damage response.	Encodes a homologue of the ATR-interacting protein ATRIP. Mutant (named sensitive to UV2 or suv2) is UVB-hypersensitive and defective in DNA damage response.	nucleus	0	cytoskeleton:24134884	cellular response to DNA damage stimulus	GO:0006974	protein dimerization activity	GO:0046983	nucleus	GO:0005634	72805.1	6.41	0
A0A178U970	AT5G18680	tubby like protein 11;Member of TLP family	Member of TLP family of tubby like proteins that also contain an F-Box. Localized to the plasma membrane.	mitochondrion	0	0	regulation of transcription, DNA-templated	GO:0006355	protein binding	GO:0005515	plasma membrane	GO:0005886	43050.1	9.94	0
A0A178U971	AT5G13800	pheophytinase;Encodes a pheophytinase that is involved in chlorophyll breakdown.	Encodes a pheophytinase that is involved in chlorophyll breakdown. Its transcript levels increase during senescence and pph-1 mutants have a stay-green phenotype.	plastid	0	0	chlorophyll catabolic process	GO:0015996	pheophytinase activity	GO:0080124	chloroplast	GO:0009507	54571.6	6	0
A0A178U974	AT5G65207	;	hypothetical protein;(source:Araport11)	mitochondrion	0	mitochondrion:27943495	cellular response to hypoxia	GO:0071456	molecular_function_unknown	GO:0003674	cellular_component_unknown	GO:0005575	8382.7	9.1	0
A0A178U976	AT5G02000	;	hypothetical protein;(source:Araport11)	nucleus	0	0	biological_process_unknown	GO:0008150	molecular_function_unknown	GO:0003674	nucleus	GO:0005634	16107	6.58	0
A0A178U978	AT5G27120	NOP56-like pre RNA processing ribonucleoprotein;SAR DNA-binding protein, putative, strong similarity to SAR DNA-binding protein-1 (Pisum sativum) GI:3132696; contains Pfam profile PF01798: Putative snoRNA binding domain; has similarity to MAR binding NOP58 protein	SAR DNA-binding protein, putative, strong similarity to SAR DNA-binding protein-1 (Pisum sativum) GI:3132696; contains Pfam profile PF01798: Putative snoRNA binding domain; has similarity to MAR binding NOP58 protein The mRNA is cell-to-cell mobile.	nucleus	0	cytoskeleton:24134884;golgi:25900983;golgi:25900983;golgi:25900983;nucleus:14505352;nucleus:15496452;nucleus:27177187;nucleus:23396599;plasma membrane:21433285	#N/A	#N/A	mRNA binding	GO:0003729	nucleolus	GO:0005730	58754.6	9.95	0
A0A178U979	AT5G56120	;	RNA polymerase II elongation factor;(source:Araport11)	plasma membrane	0	0	#N/A	#N/A	#N/A	#N/A	mitochondrion	GO:0005739	27174.7	9.15	3
A0A178U979	AT5G56120	;	RNA polymerase II elongation factor;(source:Araport11)	plasma membrane	0	0	#N/A	#N/A	#N/A	#N/A	mitochondrion	GO:0005739	27174.7	9.15	3
A0A178U980	AT5G48000	cytochrome P450, family 708, subfamily A, polypeptide 2;Encodes a member of the CYP708A family of cytochrome P450 enzymes. THAH appears to add a hydroxyl group to the triterpene thalianol. thah1 mutants have an elevated accumulation of thalianol. thah1-1 mutants have longer roots than wild type plants. Thalian-diol and desaturated thalian-diol are lost from the root extracts of thah1-1 mutants. O…	Encodes a member of the CYP708A family of cytochrome P450 enzymes. THAH appears to add a hydroxyl group to the triterpene thalianol. thah1 mutants have an elevated accumulation of thalianol. thah1-1 mutants have longer roots than wild type plants. Thalian-diol and desaturated thalian-diol are lost from the root extracts of thah1-1 mutants. Overexpression of the sequence from At5g48000.1 rescues t…	endoplasmic reticulum	0	endoplasmic reticulum:16618929;endoplasmic reticulum:22923678;plasma membrane:23990937	sterol metabolic process	GO:0016125	oxidoreductase activity	GO:0016491	chloroplast	GO:0009507	58877	9.51	1
A0A178U980	AT5G48000	cytochrome P450, family 708, subfamily A, polypeptide 2;Encodes a member of the CYP708A family of cytochrome P450 enzymes. THAH appears to add a hydroxyl group to the triterpene thalianol. thah1 mutants have an elevated accumulation of thalianol. thah1-1 mutants have longer roots than wild type plants. Thalian-diol and desaturated thalian-diol are lost from the root extracts of thah1-1 mutants. O…	Encodes a member of the CYP708A family of cytochrome P450 enzymes. THAH appears to add a hydroxyl group to the triterpene thalianol. thah1 mutants have an elevated accumulation of thalianol. thah1-1 mutants have longer roots than wild type plants. Thalian-diol and desaturated thalian-diol are lost from the root extracts of thah1-1 mutants. Overexpression of the sequence from At5g48000.1 rescues t…	endoplasmic reticulum	0	endoplasmic reticulum:16618929;endoplasmic reticulum:22923678;plasma membrane:23990937	sterol metabolic process	GO:0016125	oxidoreductase activity	GO:0016491	chloroplast	GO:0009507	58877	9.51	1
A0A178U980	AT5G48000	cytochrome P450, family 708, subfamily A, polypeptide 2;Encodes a member of the CYP708A family of cytochrome P450 enzymes. THAH appears to add a hydroxyl group to the triterpene thalianol. thah1 mutants have an elevated accumulation of thalianol. thah1-1 mutants have longer roots than wild type plants. Thalian-diol and desaturated thalian-diol are lost from the root extracts of thah1-1 mutants. O…	Encodes a member of the CYP708A family of cytochrome P450 enzymes. THAH appears to add a hydroxyl group to the triterpene thalianol. thah1 mutants have an elevated accumulation of thalianol. thah1-1 mutants have longer roots than wild type plants. Thalian-diol and desaturated thalian-diol are lost from the root extracts of thah1-1 mutants. Overexpression of the sequence from At5g48000.1 rescues t…	endoplasmic reticulum	0	endoplasmic reticulum:16618929;endoplasmic reticulum:22923678;plasma membrane:23990937	sterol metabolic process	GO:0016125	oxidoreductase activity	GO:0016491	chloroplast	GO:0009507	58877	9.51	1
A0A178U980	AT5G48000	cytochrome P450, family 708, subfamily A, polypeptide 2;Encodes a member of the CYP708A family of cytochrome P450 enzymes. THAH appears to add a hydroxyl group to the triterpene thalianol. thah1 mutants have an elevated accumulation of thalianol. thah1-1 mutants have longer roots than wild type plants. Thalian-diol and desaturated thalian-diol are lost from the root extracts of thah1-1 mutants. O…	Encodes a member of the CYP708A family of cytochrome P450 enzymes. THAH appears to add a hydroxyl group to the triterpene thalianol. thah1 mutants have an elevated accumulation of thalianol. thah1-1 mutants have longer roots than wild type plants. Thalian-diol and desaturated thalian-diol are lost from the root extracts of thah1-1 mutants. Overexpression of the sequence from At5g48000.1 rescues t…	endoplasmic reticulum	0	endoplasmic reticulum:16618929;endoplasmic reticulum:22923678;plasma membrane:23990937	sterol metabolic process	GO:0016125	oxidoreductase activity	GO:0016491	chloroplast	GO:0009507	58877	9.51	1
A0A178U980	AT5G48000	cytochrome P450, family 708, subfamily A, polypeptide 2;Encodes a member of the CYP708A family of cytochrome P450 enzymes. THAH appears to add a hydroxyl group to the triterpene thalianol. thah1 mutants have an elevated accumulation of thalianol. thah1-1 mutants have longer roots than wild type plants. Thalian-diol and desaturated thalian-diol are lost from the root extracts of thah1-1 mutants. O…	Encodes a member of the CYP708A family of cytochrome P450 enzymes. THAH appears to add a hydroxyl group to the triterpene thalianol. thah1 mutants have an elevated accumulation of thalianol. thah1-1 mutants have longer roots than wild type plants. Thalian-diol and desaturated thalian-diol are lost from the root extracts of thah1-1 mutants. Overexpression of the sequence from At5g48000.1 rescues t…	endoplasmic reticulum	0	endoplasmic reticulum:16618929;endoplasmic reticulum:22923678;plasma membrane:23990937	sterol metabolic process	GO:0016125	oxidoreductase activity	GO:0016491	chloroplast	GO:0009507	58877	9.51	1
A0A178U980	AT5G48000	cytochrome P450, family 708, subfamily A, polypeptide 2;Encodes a member of the CYP708A family of cytochrome P450 enzymes. THAH appears to add a hydroxyl group to the triterpene thalianol. thah1 mutants have an elevated accumulation of thalianol. thah1-1 mutants have longer roots than wild type plants. Thalian-diol and desaturated thalian-diol are lost from the root extracts of thah1-1 mutants. O…	Encodes a member of the CYP708A family of cytochrome P450 enzymes. THAH appears to add a hydroxyl group to the triterpene thalianol. thah1 mutants have an elevated accumulation of thalianol. thah1-1 mutants have longer roots than wild type plants. Thalian-diol and desaturated thalian-diol are lost from the root extracts of thah1-1 mutants. Overexpression of the sequence from At5g48000.1 rescues t…	endoplasmic reticulum	0	endoplasmic reticulum:16618929;endoplasmic reticulum:22923678;plasma membrane:23990937	sterol metabolic process	GO:0016125	oxidoreductase activity	GO:0016491	chloroplast	GO:0009507	58877	9.51	1
A0A178U981	AT5G41590	Protein of unknown function (DUF567);	LURP-one-like protein (DUF567);(source:Araport11)	cytosol	0	0	#N/A	#N/A	molecular_function_unknown	GO:0003674	cellular_component_unknown	GO:0005575	24793.5	9.5	0
A0A178U982	AT5G51795	DNA/RNA-binding protein Kin17, conserved region;	DNA/RNA-binding protein Kin17, conserved region;(source:Araport11)	cytosol	0	0	DNA replication	GO:0006260	double-stranded DNA binding	GO:0003690	cytoplasm	GO:0005737	40101.3	6.05	0
A0A178U983	AT5G15050	Core-2/I-branching beta-1,6-N-acetylglucosaminyltransferase family protein;	Encodes GlcAT14B. Has glucuronosyltransferase activity adding glucuronic acid residues to beta-1,3- and beta-1,6-linked galactans.	golgi	0	golgi:25900983	#N/A	#N/A	glucuronosyltransferase activity	GO:0015020	Golgi apparatus	GO:0005794	49582.5	9.46	1
A0A178U984	AT5G48800	Phototropic-responsive NPH3 family protein;	Phototropic-responsive NPH3 family protein;(source:Araport11)	plasma membrane	0	plasma membrane:17317660;plasma membrane:20374526;plasma membrane:20843791	protein ubiquitination	GO:0016567	#N/A	#N/A	#N/A	#N/A	69548.3	6.95	0
A0A178U986	AT5G66270	Zinc finger C-x8-C-x5-C-x3-H type family protein;	Zinc finger C-x8-C-x5-C-x3-H type family protein;(source:Araport11)	nucleus	0	0	biological_process_unknown	GO:0008150	#N/A	#N/A	#N/A	#N/A	49442	9.25	0
A0A178U988	AT5G17200	Pectin lyase-like superfamily protein;	Pectin lyase-like superfamily protein;(source:Araport11)	extracellular	0	0	carbohydrate metabolic process	GO:0005975	polygalacturonase activity	GO:0004650	extracellular region	GO:0005576	45233.9	8.49	0
A0A178U989	AT5G27940	WPP domain protein 3;	WPP domain protein 3;(source:Araport11)	cytosol	cytosol:15548735;nucleus:15548735	0	lateral root development	GO:0048527	molecular_function_unknown	GO:0003674	nucleus	GO:0005634	17454.6	4.73	0
A0A178U990	AT5G39640	Putative endonuclease or glycosyl hydrolase;	Putative endonuclease or glycosyl hydrolase;(source:Araport11)	cytosol	0	0	regulation of gene expression	GO:0010468	#N/A	#N/A	peroxisome	GO:0005777	8525.8	4.91	0
A0A178U991	AT5G55930	oligopeptide transporter 1;oligopeptide transporter	oligopeptide transporter	plasma membrane	0	0	oligopeptide transport	GO:0006857	oligopeptide transmembrane transporter activity	GO:0035673	integral component of plasma membrane	GO:0005887	85347.9	8.47	12
A0A178U992	AT5G17165	;	hypothetical protein;(source:Araport11)	mitochondrion	0	0	biological_process_unknown	GO:0008150	molecular_function_unknown	GO:0003674	nucleus	GO:0005634	13006.2	5.99	0
A0A178U993	AT5G56960	basic helix-loop-helix (bHLH) DNA-binding family protein;	basic helix-loop-helix (bHLH) DNA-binding family protein;(source:Araport11)	nucleus	0	0	regulation of transcription, DNA-templated	GO:0006355	DNA-binding transcription factor activity	GO:0003700	nucleus	GO:0005634	52744.1	9.73	0
A0A178U994	AT5G25940	early nodulin-related;	early nodulin-like protein;(source:Araport11)	mitochondrion	0	mitochondrion:14671022;mitochondrion:15276431;mitochondrion:21472856;mitochondrion:21841088;mitochondrion:22923678;mitochondrion:27943495;plastid:20061580	#N/A	#N/A	molecular_function_unknown	GO:0003674	mitochondrion	GO:0005739	12268.9	11	2
A0A178U995	AT5G17810	WUSCHEL related homeobox 12;Encodes a WUSCHEL-related homeobox gene family member with 65 amino acids in its homeodomain. Proteins in this family contain a sequence of eight residues (TLPLFPMH) downstream of the homeodomain called the WUS box.	Encodes a WUSCHEL-related homeobox gene family member with 65 amino acids in its homeodomain. Proteins in this family contain a sequence of eight residues (TLPLFPMH) downstream of the homeodomain called the WUS box. Together with WOX11, WOX12 is involved in de novo root organogenesis.	nucleus	0	0	adventitious root development	GO:0048830	DNA-binding transcription factor activity	GO:0003700	nucleus	GO:0005634	29713.7	6.57	0
A0A178U995	AT5G17810	WUSCHEL related homeobox 12;Encodes a WUSCHEL-related homeobox gene family member with 65 amino acids in its homeodomain. Proteins in this family contain a sequence of eight residues (TLPLFPMH) downstream of the homeodomain called the WUS box.	Encodes a WUSCHEL-related homeobox gene family member with 65 amino acids in its homeodomain. Proteins in this family contain a sequence of eight residues (TLPLFPMH) downstream of the homeodomain called the WUS box. Together with WOX11, WOX12 is involved in de novo root organogenesis.	nucleus	0	0	adventitious root development	GO:0048830	DNA-binding transcription factor activity	GO:0003700	nucleus	GO:0005634	29713.7	6.57	0
A0A178U996	AT5G24740	Protein of unknown function (DUF1162);	Encodes a vacuolar sorting protein that interacts with the plant-specific GRAS family transcription factor SHORT-ROOT and acts in a pathway that controls root growth and radial patterning. It provides a connections between gibberellic acid, SHR and PLT signaling in the root.	golgi	0	golgi:25900983;golgi:25900983;plasma membrane:19334764	root morphogenesis	GO:0010015	#N/A	#N/A	extrinsic component of membrane	GO:0019898	386454	6.36	0
A0A178U997	AT5G04430	binding to TOMV RNA 1L (long form);Gene model AT5G04430.1 produces active protein. (BTS1S). Binds to ToMV genomic RNA and prevents viral multiplication.	Gene model AT5G04430.1 produces active protein. (BTS1S). Binds to ToMV genomic RNA and prevents viral multiplication.	nucleus	0	extracellular:26572690;golgi:25900983;plasma membrane:22215637;plasma membrane:26781341;vacuole:25900983	regulation of gene expression	GO:0010468	mRNA binding	GO:0003729	cytoplasm	GO:0005737	33820.5	5.89	0
A0A178U998	AT2G07721	;	hypothetical protein;(source:Araport11)	mitochondrion	0	0	biological_process_unknown	GO:0008150	molecular_function_unknown	GO:0003674	mitochondrion	GO:0005739	15099.5	10.4622	0
A0A178U999	AT5G20420	chromatin remodeling 42;	Involved in gene silencing. Locus-specific regulator of 24nt-siRNA expression, works together with CLSY1-4 as the master regulators of essentially all Pol-IV-dependent 24nt-siRNAs.	nucleus	0	0	gene silencing by RNA-directed DNA methylation	GO:0080188	#N/A	#N/A	nucleus	GO:0005634	145312	7.4	0
A0A178U9A0	AT5G12390	Tetratricopeptide repeat (TPR)-like superfamily protein;Encodes a protein with similarity to yeast FIS proteins. These membrane anchored proteins bind DRP proteins and function during organelle division. FIS1B is expressed ubiquitously and appears to be involved in peroxisome division.	Encodes a protein with similarity to yeast FIS proteins. These membrane anchored proteins bind DRP proteins and function during organelle division. FIS1B is expressed ubiquitously and appears to be involved in peroxisome division.	cytosol	0	0	peroxisome fission	GO:0016559	protein binding	GO:0005515	integral component of mitochondrial outer membrane	GO:0031307	17919.3	4.64	1
A0A178U9A1	AT5G17360	;	DNA ligase;(source:Araport11)	nucleus	0	0	#N/A	#N/A	#N/A	#N/A	nucleus	GO:0005634	19615.1	9.28	0
A0A178U9A2	AT5G58410	HEAT/U-box domain-containing protein;	HEAT/U-box domain-containing protein;(source:Araport11)	nucleus	0	cytosol:21166475;golgi:25900983;golgi:25900983;golgi:25900983;golgi:25900983	protein ubiquitination	GO:0016567	ubiquitin protein ligase activity	GO:0061630	RQC complex	GO:1990112	208742	5.15	0
A0A178U9A3	AT1G31930	extra-large GTP-binding protein 3;Encodes XLG3 (extra-large G protein 3) that shows significant similarity to the G protein alpha subunit in its C terminal region. Involved in the regulation of root morphological and growth responses.	Encodes XLG3 (extra-large G protein 3) that shows significant similarity to the G protein alpha subunit in its C terminal region. Involved in the regulation of root morphological and growth responses.	nucleus	nucleus:17999646	0	regulation of root development	GO:2000280	G protein-coupled receptor binding	GO:0001664	nucleus	GO:0005634	96170.6	5.23	0
A0A178U9A4	AT5G06043	;	hypothetical protein;(source:Araport11)	cytosol	0	0	biological_process_unknown	GO:0008150	molecular_function_unknown	GO:0003674	nucleus	GO:0005634	13586.1	8.77	0
A0A178U9A5	AT5G43900	myosin 2;Encodes a member of the type XI myosin protein family that binds F-actin and co-localizes with actin filaments and peroxisomes. Homozygous mutants are reported to have pleiotropic effects in growth and fertility and may also be lethal. This protein is also involved in root hair growth and organelle trafficking. This protein interacts with RabC2a and RabD1 in a GTP-dependent manner.	Encodes a member of the type XI myosin protein family that binds F-actin and co-localizes with actin filaments and peroxisomes. Homozygous mutants are reported to have pleiotropic effects in growth and fertility and may also be lethal. This protein is also involved in root hair growth and organelle trafficking. This protein interacts with RabC2a and RabD1 in a GTP-dependent manner.	cytosol,peroxisome	cytoskeleton:18598361;cytosol:19369591;nucleus:18598361;peroxisome:15792961;peroxisome:17288617;peroxisome:17500056;plasma membrane:24187546;unclear:19369591	golgi:25900983;golgi:25900983;golgi:25900983;golgi:25900983;golgi:25900983	Golgi localization	GO:0051645	cytoskeletal motor activity	GO:0003774	peroxisome	GO:0005777	169929	7.73	0
A0A178U9A6	AT5G64480	;	hypothetical protein;(source:Araport11)	mitochondrion	0	0	biological_process_unknown	GO:0008150	molecular_function_unknown	GO:0003674	mitochondrion	GO:0005739	21485.5	8.09	0
A0A178U9A7	AT5G12010	;	nuclease;(source:Araport11)	cytosol	0	plasma membrane:15060130;vacuole:17151019	#N/A	#N/A	#N/A	#N/A	chloroplast	GO:0009507	56814.9	5.74	0
A0A178U9A8	AT5G06670	P-loop containing nucleoside triphosphate hydrolases superfamily protein;	P-loop containing nucleoside triphosphate hydrolases superfamily protein;(source:Araport11)	plastid	0	plastid:20061580	microtubule-based movement	GO:0007018	microtubule motor activity	GO:0003777	microtubule	GO:0005874	110036	5.85	0
A0A178U9B0	AT5G22420	fatty acid reductase 7;	fatty acid reductase 7;(source:Araport11)	cytosol	0	0	long-chain fatty-acyl-CoA metabolic process	GO:0035336	alcohol-forming fatty acyl-CoA reductase activity	GO:0102965	nucleus	GO:0005634	46817.7	10.01	0
A0A178U9B0	AT5G22420	fatty acid reductase 7;	fatty acid reductase 7;(source:Araport11)	cytosol	0	0	long-chain fatty-acyl-CoA metabolic process	GO:0035336	alcohol-forming fatty acyl-CoA reductase activity	GO:0102965	nucleus	GO:0005634	46817.7	10.01	0
A0A178U9B2	AT5G47690	binding;	One of 5 PO76/PDS5 cohesion cofactor orthologs of Arabidopsis.	nucleus	0	golgi:25900983;golgi:25900983;golgi:25900983;golgi:25900983;golgi:25900983;mitochondrion:14671022;nucleus:23396599;plastid:15028209	DNA repair	GO:0006281	protein binding	GO:0005515	nucleus	GO:0005634	181208	6.18	0
A0A178U9B3	AT5G46400	Tetratricopeptide repeat (TPR)-like superfamily protein;	Tetratricopeptide repeat (TPR)-like superfamily protein;(source:Araport11)	nucleus	0	0	mRNA 5'-splice site recognition	GO:0000395	#N/A	#N/A	nucleus	GO:0005634	118657	5.54	0
A0A178U9B4	AT5G01400	HEAT repeat-containing protein;Encodes a Symplekin/Pta1 homologue which would have the potential to interact with either ESP1 or AtCstF64.	Encodes a Symplekin/Pta1 homologue which would have the potential to interact with either ESP1 or AtCstF64.	nucleus	0	golgi:25900983;golgi:25900983;golgi:25900983;nucleus:27177187	post-transcriptional gene silencing by RNA	GO:0035194	#N/A	#N/A	cytoplasm	GO:0005737	159477	4.66	0
A0A178U9B5	AT5G47150	YDG/SRA domain-containing protein;	YDG/SRA domain-containing protein;(source:Araport11)	nucleus	0	0	biological_process_unknown	GO:0008150	#N/A	#N/A	nucleus	GO:0005634	36673.4	9.45	0
A0A178U9B6	AT5G41790	COP1-interactive protein 1;encodes a protein that physically interacts specifically with the putative coiled-coil region of COP1 in vitro. In hypocotyl and cotyledon protoplasts, it is associated to the cytoskeleton, but not in the root. expression is not regulated by light.	encodes a protein that physically interacts specifically with the putative coiled-coil region of COP1 in vitro. In hypocotyl and cotyledon protoplasts, it is associated to the cytoskeleton, but not in the root. expression is not regulated by light. The mRNA is cell-to-cell mobile.	cytosol	0	golgi:25900983;golgi:25900983;plasma membrane:25641898;plasma membrane:21433285;plasma membrane:22215637;plastid:15028209;plastid:21531424;vacuole:15539469;vacuole:17151019;vacuole:23903016	response to abscisic acid	GO:0009737	protein binding	GO:0005515	plasma membrane	GO:0005886	181976	4.57	0
A0A178U9B7	AT1G34046	Ankyrin-repeat containing protein;	Ankyrin-repeat containing protein;(source:Araport11)	plasma membrane	0	0	biological_process_unknown	GO:0008150	molecular_function_unknown	GO:0003674	#N/A	#N/A	11287.1	7.03	1
A0A178U9B8	AT5G13440	Ubiquinol-cytochrome C reductase iron-sulfur subunit;	Ubiquinol-cytochrome C reductase iron-sulfur subunit;(source:Araport11)	mitochondrion	0	mitochondrion:11870776;mitochondrion:12606038;mitochondrion:14671022;mitochondrion:15276431;mitochondrion:18189341;mitochondrion:27943495;plasma membrane:19334764	#N/A	#N/A	ubiquinol-cytochrome-c reductase activity	GO:0008121	mitochondrion	GO:0005739	29901.6	8.85	0
A0A178U9B9	AT5G46350	WRKY DNA-binding protein 8;member of WRKY Transcription Factor; Group II-c	member of WRKY Transcription Factor; Group II-c	nucleus	0	plasma membrane:19334764	response to abscisic acid	GO:0009737	DNA-binding transcription factor activity	GO:0003700	nucleus	GO:0005634	37293.8	8.09	0
A0A178U9C0	ATMG00600	;hypothetical protein	hypothetical protein;(source:Araport11)	mitochondrion	0	0	biological_process_unknown	GO:0008150	molecular_function_unknown	GO:0003674	mitochondrion	GO:0005739	11859.5	9.04	0
A0A178U9C1	AT5G45210	Disease resistance protein (TIR-NBS-LRR class) family;	Disease resistance protein (TIR-NBS-LRR class) family;(source:Araport11)	cytosol	0	0	defense response	GO:0006952	NAD+ nucleosidase activity	GO:0003953	cytoplasm	GO:0005737	79983.1	6.67	0
A0A178U9C2	AT5G61200	;	myosin heavy chain-like protein;(source:Araport11)	nucleus	0	0	biological_process_unknown	GO:0008150	protein binding	GO:0005515	cytoplasm	GO:0005737	32921	4.42	0
A0A178U9C3	AT5G13880	;	cotton fiber protein;(source:Araport11)	nucleus	0	0	biological_process_unknown	GO:0008150	molecular_function_unknown	GO:0003674	chloroplast	GO:0009507	21990.7	6.52	0
A0A178U9C4	AT5G48950	Thioesterase superfamily protein;	Encodes one of the two functional DHNA-CoA (1,4-dihydroxy-2-naphthoyl-CoA) thioesterases found in Arabidopsis.	peroxisome	0	0	phylloquinone biosynthetic process	GO:0042372	1,4-dihydroxy-2-naphthoyl-CoA thioesterase activity	GO:0061522	chloroplast	GO:0009507	17062.9	8.92	0
A0A178U9C5	AT5G49050	;	universal stress A-like protein;(source:Araport11)	cytosol	0	0	#N/A	#N/A	molecular_function_unknown	GO:0003674	nucleus	GO:0005634	16434.9	7.63	0
A0A178U9C6	AT5G67190	DREB and EAR motif protein 2;encodes a member of the DREB subfamily A-5 of ERF/AP2 transcription factor family. The protein contains one AP2 domain. There are 16 members in this subfamily including RAP2.1, RAP2.9 and RAP2.10.	encodes a member of the DREB subfamily A-5 of ERF/AP2 transcription factor family. The protein contains one AP2 domain. There are 16 members in this subfamily including RAP2.1, RAP2.9 and RAP2.10.	nucleus	0	0	regulation of transcription, DNA-templated	GO:0006355	DNA-binding transcription factor activity	GO:0003700	nucleus	GO:0005634	21048	6.31	0
A0A178U9C7	AT5G66520	Tetratricopeptide repeat (TPR)-like superfamily protein;	Encodes a pentatricopeptide repeat protein involved in chloroplast mRNA editing. Mutants display defects in C-U editing of ndhB.	cytosol	0	0	cytidine to uridine editing	GO:0016554	mRNA binding	GO:0003729	chloroplast	GO:0009507	70715.2	7.65	0
A0A178U9C8	AT5G47240	nudix hydrolase homolog 8;	nudix hydrolase homolog 8;(source:Araport11)	cytosol	0	0	response to wounding	GO:0009611	ADP-ribose diphosphatase activity	GO:0047631	cytosol	GO:0005829	41313.9	6.84	0
A0A178U9C9	AT5G54000	2-oxoglutarate (2OG) and Fe(II)-dependent oxygenase superfamily protein;	2-oxoglutarate (2OG) and Fe(II)-dependent oxygenase superfamily protein;(source:Araport11)	cytosol	0	0	#N/A	#N/A	#N/A	#N/A	cellular_component_unknown	GO:0005575	31224.6	6.89	0
A0A178U9D0	AT5G28000	Polyketide cyclase/dehydrase and lipid transport superfamily protein;	Polyketide cyclase/dehydrase and lipid transport superfamily protein;(source:Araport11)	cytosol	0	0	defense response	GO:0006952	molecular_function_unknown	GO:0003674	nucleus	GO:0005634	18565.1	4.64	0
A0A178U9D1	AT5G25220	KNOTTED1-like homeobox gene 3;A member of class II knotted1-like homeobox gene family (together with KNAT4 and KNAT5). Expressed in: hypocotyl-root boundary, anther-filament junction in flowers, ovule-funiculus and peduncle-silique boundaries, petioles and root. Light-regulated expression with differential response to red/far-red light. KNAT3 promoter activity showed cell-type specific pattern al…	A member of class II knotted1-like homeobox gene family (together with KNAT4 and KNAT5). Expressed in: hypocotyl-root boundary, anther-filament junction in flowers, ovule-funiculus and peduncle-silique boundaries, petioles and root. Light-regulated expression with differential response to red/far-red light. KNAT3 promoter activity showed cell-type specific pattern along longitudinal root axis, re…	nucleus	nucleus:16463096	0	cellular response to cytokine stimulus	GO:0071345	DNA-binding transcription factor activity	GO:0003700	nucleus	GO:0005634	47599.5	6.27	0
A0A178U9D2	AT5G60980	Nuclear transport factor 2 (NTF2) family protein with RNA binding (RRM-RBD-RNP motifs) domain;	Nuclear transport factor 2 (NTF2) family protein with RNA binding (RRM-RBD-RNP motifs) domain-containing protein;(source:Araport11)	nucleus	0	cytoskeleton:24134884;extracellular:26572690;golgi:25900983;golgi:25900983;plasma membrane:21433285;plasma membrane:22215637;plasma membrane:26781341;plastid:24361574	#N/A	#N/A	mRNA binding	GO:0003729	nucleus	GO:0005634	49415.1	5.81	0
A0A178U9D3	AT5G34581	hydroxyproline-rich glycoprotein family protein;	hydroxyproline-rich glycoprotein family protein;(source:Araport11)	extracellular	0	0	biological_process_unknown	GO:0008150	molecular_function_unknown	GO:0003674	#N/A	#N/A	18398.2	4.3	0
A0A178U9D4	AT5G56850	;	hypothetical protein;(source:Araport11)	nucleus	0	0	#N/A	#N/A	#N/A	#N/A	plasmodesma	GO:0009506	62039.8	9.64	0
A0A178U9D5	AT5G08370	alpha-galactosidase 2;	Member of Glycoside Hydrolase Family 27 (GH27)that functions as an &#945;-galactosidase.	extracellular	0	extracellular:16287169;extracellular:26572690;extracellular:28155257;extracellular:25852701	leaf morphogenesis	GO:0009965	raffinose alpha-galactosidase activity	GO:0052692	plant-type cell wall	GO:0009505	44036.7	7.73	0
A0A178U9D7	AT5G25540	CTC-interacting domain 6;Expressed protein contains PAM2 PABC interacting domain.	Expressed protein contains PAM2 PABC interacting domain.	nucleus	0	0	biological_process_unknown	GO:0008150	ubiquitin binding	GO:0043130	nucleus	GO:0005634	19347.1	4.13	0
A0A178U9D7	AT5G25540	CTC-interacting domain 6;Expressed protein contains PAM2 PABC interacting domain.	Expressed protein contains PAM2 PABC interacting domain.	nucleus	0	0	biological_process_unknown	GO:0008150	ubiquitin binding	GO:0043130	nucleus	GO:0005634	19347.1	4.13	0
A0A178U9D8	AT3G11270	Mov34/MPN/PAD-1 family protein;	Mov34/MPN/PAD-1 family protein;(source:Araport11)	cytosol,nucleus	nucleus:26980300	cytosol:14623895	rRNA processing	GO:0006364	isopeptidase activity	GO:0070122	proteasome regulatory particle	GO:0005838	35085.1	6.15	0
A0A178U9E0	AT5G40910	Disease resistance protein (TIR-NBS-LRR class) family;	Disease resistance protein (TIR-NBS-LRR class) family;(source:Araport11)	plasma membrane	0	0	defense response	GO:0006952	NAD+ nucleosidase activity	GO:0003953	#N/A	#N/A	124313	7.16	1
A0A178U9E1	AT5G48220	Aldolase-type TIM barrel family protein;	Aldolase-type TIM barrel family protein;(source:Araport11)	plastid	0	plastid:16207701;plastid:20423899;plastid:21531424;plastid:18431481;plastid:18633119;plastid:20061580;plastid:24361574;plastid:20061580	tryptophan biosynthetic process	GO:0000162	indole-3-glycerol-phosphate synthase activity	GO:0004425	chloroplast stroma	GO:0009570	41967.9	5.82	0
A0A178U9E2	AT5G24100	Leucine-rich repeat protein kinase family protein;	Leucine-rich repeat protein kinase family protein;(source:Araport11)	plasma membrane	0	0	protein phosphorylation	GO:0006468	protein binding	GO:0005515	chloroplast	GO:0009507	67962.8	8.76	2
A0A178U9E3	AT5G54430	Adenine nucleotide alpha hydrolases-like superfamily protein;Contains a universal stress protein domain. Protein is phosphorylated in response to Phytophthora infestans zoospores and xylanase.	Contains a universal stress protein domain. Protein is phosphorylated in response to Phytophthora infestans zoospores and xylanase.	cytosol	0	extracellular:26572690;plasma membrane:25641898;plasma membrane:17317660	response to molecule of fungal origin	GO:0002238	#N/A	#N/A	nucleus	GO:0005634	26202.2	6.55	0
A0A178U9E3	AT5G54430	Adenine nucleotide alpha hydrolases-like superfamily protein;Contains a universal stress protein domain. Protein is phosphorylated in response to Phytophthora infestans zoospores and xylanase.	Contains a universal stress protein domain. Protein is phosphorylated in response to Phytophthora infestans zoospores and xylanase.	cytosol	0	extracellular:26572690;plasma membrane:25641898;plasma membrane:17317660	response to molecule of fungal origin	GO:0002238	#N/A	#N/A	nucleus	GO:0005634	26202.2	6.55	0
A0A178U9E4	AT5G62130	Per1-like family protein;	Per1-like family protein;(source:Araport11)	extracellular	0	0	GPI anchor biosynthetic process	GO:0006506	hydrolase activity, acting on ester bonds	GO:0016788	Golgi apparatus	GO:0005794	39502.6	7.83	4
A0A178U9E5	AT5G11660	Protein of Unknown Function (DUF239);	NEP-interacting protein, putative (DUF239);(source:Araport11)	cytosol	0	0	biological_process_unknown	GO:0008150	#N/A	#N/A	cellular_component_unknown	GO:0005575	33973.3	9.43	0
A0A178U9E6	AT5G15000	;Encodes a ECA1 gametogenesis related family protein	Encodes a ECA1 gametogenesis related family protein	extracellular	0	0	regulation of protein localization to cell surface	GO:2000008	molecular_function_unknown	GO:0003674	extracellular region	GO:0005576	10586.5	8.3	1
A0A178U9E8	AT5G26210	alfin-like 4;AL4 encodes a member of the Alfin-Like family of nuclear-localized PhD domain containing homeodomain proteins. Binds to H3K4 di or trimethylated DNA.	Encodes a member of the Alfin1-like family of nuclear-localized PHD (plant homeodomain) domain containing proteins. All AL proteins except AL3 bind to di- or trimethylated histone H3 (H3K4me3/2). Members of this family include: AT5G05610 (AL1), AT3G11200 (AL2), AT3G42790 (AL3), AT5G26210 (AL4), AT5G20510 (AL5), AT2G02470 (AL6), AT1G14510 (AL7).	nucleus	0	cytosol:21166475;nucleus:23396599	regulation of transcription, DNA-templated	GO:0006355	methylated histone binding	GO:0035064	nucleus	GO:0005634	28778.9	4.74	1
A0A178U9F0	AT5G60820	RING/U-box superfamily protein;	RING/U-box superfamily protein;(source:Araport11)	nucleus	0	0	ubiquitin-dependent protein catabolic process	GO:0006511	ubiquitin protein ligase activity	GO:0061630	nucleus	GO:0005634	47703	3.65	0
A0A178U9F1	AT5G44370	phosphate transporter 4;6;Encodes an inorganic phosphate transporter (PHT4;6).	Encodes an inorganic phosphate transporter (PHT4;6).	golgi	golgi:18086223;golgi:19825636	0	response to nematode	GO:0009624	organic anion transmembrane transporter activity	GO:0008514	Golgi apparatus	GO:0005794	47165.4	9.67	12
A0A178U9F2	AT5G64720	Protein of unknown function (DUF1278);	Encodes a small cysteine-rich protein that is secreted by the egg cell during gamete interactions. The regulated secretion of EC1 by the egg cell upon sperm-egg interaction is proposed to ensure the appropriate localization of the cell-fusion machinery in distinct sperm membrane domains to accomplish gamete fusion.	extracellular	0	0	regulation of double fertilization forming a zygote and endosperm	GO:0080155	molecular_function_unknown	GO:0003674	vesicle	GO:0031982	16850.2	4.4548	1
A0A178U9F3	AT5G53860	embryo defective 2737;A locus involved in embryogenesis. Mutations in this locus result in embryo lethality.	Encodes a plant-specific protein with a domain similar to the central cysteine-rich domain of DnaJ proteins. It is involved in chloroplast and leaf development.	plastid	0	plasma membrane:19334764;plastid:18431481;plastid:21531424;plastid:20061580	embryo development ending in seed dormancy	GO:0009793	molecular_function_unknown	GO:0003674	chloroplast	GO:0009507	46154.7	8.51	0
A0A178U9F4	AT5G51280	DEAD-box protein abstrakt, putative;	DEAD-box protein abstrakt;(source:Araport11)	nucleus	0	nucleus:23396599	mRNA splicing, via spliceosome	GO:0000398	RNA helicase activity	GO:0003724	spliceosomal complex	GO:0005681	65805.8	6.65	0
A0A178U9F5	AT5G13030	;	Chloroplast localized homolog of SELO. Loss of function mutants have reduced production of reactive oxygen species (ROS) and higher ROS scavenging.	plastid	0	golgi:25900983;golgi:25900983;golgi:25900983;mitochondrion:27943495;plasma membrane:21433285;plastid:21531424;plastid:18431481;plastid:20061580;plastid:24361574	response to water deprivation	GO:0009414	protein binding	GO:0005515	chloroplast	GO:0009507	71097.2	6.67	0
A0A178U9F5	AT5G13030	;	Chloroplast localized homolog of SELO. Loss of function mutants have reduced production of reactive oxygen species (ROS) and higher ROS scavenging.	plastid	0	golgi:25900983;golgi:25900983;golgi:25900983;mitochondrion:27943495;plasma membrane:21433285;plastid:21531424;plastid:18431481;plastid:20061580;plastid:24361574	response to water deprivation	GO:0009414	protein binding	GO:0005515	chloroplast	GO:0009507	71097.2	6.67	0
A0A178U9F6	AT5G13960	SU(VAR)3-9 homolog 4;Encodes a histone 3 lysine 9 specific methyltransferase involved in the maintenance of DNA methylation. SUVH4/KYP is a SU(VAR)3-9 homolog, a SET domain protein. Known SET domain proteins are involved in epigenetic control of gene expression. There are 10 SUVH genes in Arabidopsis and members of this subfamily of the SET proteins have an additional conserved SRA domain. In kyp…	Encodes a histone 3 lysine 9 specific methyltransferase involved in the maintenance of DNA methylation. SUVH4/KYP is a SU(VAR)3-9 homolog, a SET domain protein. Known SET domain proteins are involved in epigenetic control of gene expression. There are 10 SUVH genes in Arabidopsis and members of this subfamily of the SET proteins have an additional conserved SRA domain. In kyp mutants, there is a …	nucleus	0	0	peptidyl-lysine methylation	GO:0018022	histone-lysine N-methyltransferase activity	GO:0018024	nucleus	GO:0005634	70055.3	8.63	0
A0A178U9F7	AT5G40240	nodulin MtN21 /EamA-like transporter family protein;	nodulin MtN21-like transporter family protein	plasma membrane	0	0	#N/A	#N/A	transmembrane transporter activity	GO:0022857	plasma membrane	GO:0005886	40094	9.22	10
A0A178U9F9	AT5G24320	Transducin/WD40 repeat-like superfamily protein;	Transducin/WD40 repeat-like superfamily protein;(source:Araport11)	nucleus	0	0	#N/A	#N/A	#N/A	#N/A	nucleus	GO:0005634	76816.7	6.16	0
A0A178U9G0	AT5G63100	S-adenosyl-L-methionine-dependent methyltransferases superfamily protein;	S-adenosyl-L-methionine-dependent methyltransferases superfamily protein;(source:Araport11)	plastid	0	plastid:18431481;plastid:24872594	#N/A	#N/A	#N/A	#N/A	mitochondrion	GO:0005739	37003.2	8.63	0
A0A178U9G1	AT5G04660	cytochrome P450, family 77, subfamily A, polypeptide 4;encodes a protein with cytochrome P450 domain	encodes a protein with cytochrome P450 domain	endoplasmic reticulum	0	0	fatty acid oxidation	GO:0019395	heme binding	GO:0020037	membrane	GO:0016020	58136.9	8.73	1
A0A178U9G2	AT5G52920	plastidic pyruvate kinase beta subunit 1;encodes a dominant chloroplast pyruvate kinase beta subunit. Important for seed oil biosynthesis. Ubiquitously expressed, with significantly increased expression in maturing seeds. The mutant plant has wrinkled seeds, with a 50-70% reduction in seed fatty acid content.	encodes a dominant chloroplast pyruvate kinase beta subunit. Important for seed oil biosynthesis. Ubiquitously expressed, with significantly increased expression in maturing seeds. The mutant plant has wrinkled seeds, with a 50-70% reduction in seed fatty acid content. The mRNA is cell-to-cell mobile.	plastid	plastid:17892448	extracellular:26572690;golgi:25900983;golgi:25900983;plasma membrane:19334764;plastid:16207701;plastid:20423899;plastid:21531424;plastid:18431481;plastid:20061580;plastid:24361574;plastid:24872594	seed development	GO:0048316	pyruvate kinase activity	GO:0004743	chloroplast stroma	GO:0009570	63521.5	7.04	0
A0A178U9G3	AT5G40670	PQ-loop repeat family protein / transmembrane family protein;	PQ-loop repeat family protein / transmembrane family protein;(source:Araport11)	vacuole	0	vacuole:17151019	L-cystine transport	GO:0015811	L-cystine transmembrane transporter activity	GO:0015184	chloroplast	GO:0009507	31027	7.59	7
A0A178U9G5	AT5G46900	Bifunctional inhibitor/lipid-transfer protein/seed storage 2S albumin superfamily protein;	Bifunctional inhibitor/lipid-transfer protein/seed storage 2S albumin superfamily protein;(source:Araport11)	extracellular	0	0	#N/A	#N/A	#N/A	#N/A	extracellular region	GO:0005576	13373	9.52	0
A0A178U9G6	AT5G59280	pumilio 16;Encodes a member of the Arabidopsis Pumilio (APUM) proteins containing PUF domain (eight repeats of approximately 36 amino acids each). PUF proteins regulate both mRNA stability and translation through sequence-specific binding to the 3' UTR of target mRNA transcripts.	Encodes a member of the Arabidopsis Pumilio (APUM) proteins containing PUF domain (eight repeats of approximately 36 amino acids each). PUF proteins regulate both mRNA stability and translation through sequence-specific binding to the 3' UTR of target mRNA transcripts.	cytosol	0	0	posttranscriptional regulation of gene expression	GO:0010608	mRNA binding	GO:0003729	cytoplasm	GO:0005737	37976.6	4.94	0
A0A178U9G7	AT5G60250	zinc finger (C3HC4-type RING finger) family protein;	zinc finger (C3HC4-type RING finger) family protein;(source:Araport11)	nucleus	0	plastid:24872594;plastid:23667806	protein polyubiquitination	GO:0000209	ubiquitin conjugating enzyme binding	GO:0031624	ubiquitin ligase complex	GO:0000151	73466.6	6.82	0
A0A178U9G8	AT5G63550	DEK domain-containing chromatin associated protein;	DEK domain-containing chromatin associated protein;(source:Araport11)	nucleus	0	extracellular:26572690;nucleus:27177187;plastid:23851315	negative regulation of transcription, DNA-templated	GO:0045892	histone binding	GO:0042393	nucleus	GO:0005634	59427.2	4.83	0
A0A178U9G8	AT5G63550	DEK domain-containing chromatin associated protein;	DEK domain-containing chromatin associated protein;(source:Araport11)	nucleus	0	extracellular:26572690;nucleus:27177187;plastid:23851315	negative regulation of transcription, DNA-templated	GO:0045892	histone binding	GO:0042393	nucleus	GO:0005634	59427.2	4.83	0
A0A178U9G9	AT5G51080	RNase H family protein;	RNase H family protein;(source:Araport11)	mitochondrion	0	0	#N/A	#N/A	RNA-DNA hybrid ribonuclease activity	GO:0004523	chloroplast	GO:0009507	35406.2	8.53	0
A0A178U9H2	AT5G04430	binding to TOMV RNA 1L (long form);Gene model AT5G04430.1 produces active protein. (BTS1S). Binds to ToMV genomic RNA and prevents viral multiplication.	Gene model AT5G04430.1 produces active protein. (BTS1S). Binds to ToMV genomic RNA and prevents viral multiplication.	nucleus	0	extracellular:26572690;golgi:25900983;plasma membrane:22215637;plasma membrane:26781341;vacuole:25900983	regulation of gene expression	GO:0010468	mRNA binding	GO:0003729	cytoplasm	GO:0005737	33820.5	5.89	0
A0A178U9H3	AT5G22800	Alanyl-tRNA synthetase, class IIc;A locus involved in embryogenesis. Mutations in this locus result in embryo lethality.	A locus involved in embryogenesis. Mutations in this locus result in embryo lethality.	plastid	mitochondrion:16251277;plastid:16251277	golgi:25900983;golgi:25900983;golgi:25900983;golgi:25900983;mitochondrion:27943495;plastid:20423899;plastid:21531424;plastid:18431481;plastid:18633119;plastid:20061580;plastid:24361574;plastid:24872594	embryo development ending in seed dormancy	GO:0009793	alanine-tRNA ligase activity	GO:0004813	chloroplast	GO:0009507	107829	5.26	0
A0A178U9H4	AT5G04990	SAD1/UNC-84 domain protein 1;Encodes a member of the Sad1/UNC-84 (SUN)-domain proteins: AtSUN1(At5g04990), AtSUN2(AT3G10730). SUN domain proteins are part of the cytoskeletal-nucleoskeletal bridging complexes. AtSUN1 and AtSUN2 are localized to the nuclear envelope and are present as homomers and heteromers in vivo.	Encodes a member of the Sad1/UNC-84 (SUN)-domain proteins: AtSUN1(At5g04990), AtSUN2(AT3G10730). SUN domain proteins are part of the cytoskeletal-nucleoskeletal bridging complexes. AtSUN1 and AtSUN2 are localized to the nuclear envelope and are present as homomers and heteromers in vivo.Encodes an outer nuclear membrane protein that anchors RanGAP1 to the nuclear envelope. It interacts with WPP d…	endoplasmic reticulum,nucleus	endoplasmic reticulum:19807882;endoplasmic reticulum:21323637;nucleus:15469496;nucleus:21323637;nucleus:19807882;nucleus:19807882;nucleus:19807882	endoplasmic reticulum:16618929;endoplasmic reticulum:22923678;golgi:25900983;golgi:25900983;golgi:25900983;nucleus:23396599	regulation of establishment or maintenance of cell polarity regulating cell shape	GO:2000769	protein binding	GO:0005515	endoplasmic reticulum membrane	GO:0005789	51501.2	6.43	0
A0A178U9H5	AT5G46240	potassium channel in Arabidopsis thaliana 1;Encodes a potassium channel protein (KAT1). ABA triggers KAT1 endocytosis both in epidermal cells as well as guard cells. Upon removal of ABA, KAT1 is recycled back to the plasma membrane. KAT1 is localized within 0.5–0.6 &#956;m diameter microdomains at the plasma membrane surface. KAT1 belongs to the Shaker family K+ channel. This family includes five…	Encodes a potassium channel protein (KAT1). ABA triggers KAT1 endocytosis both in epidermal cells as well as guard cells. Upon removal of ABA, KAT1 is recycled back to the plasma membrane. KAT1 is localized within 0.5?0.6 &#956;m diameter microdomains at the plasma membrane surface. KAT1 belongs to the Shaker family K+ channel. This family includes five groups based on phylogenetic analysis (FEBS…	plasma membrane	plasma membrane:14731259	0	potassium ion transport	GO:0006813	protein binding	GO:0005515	plasma membrane	GO:0005886	78269.8	7.75	6
A0A178U9H6	AT5G08400	Protein of unknown function (DUF3531);	structural maintenance of chromosomes-like protein, putative (DUF3531);(source:Araport11)	plasma membrane	0	0	biological_process_unknown	GO:0008150	molecular_function_unknown	GO:0003674	#N/A	#N/A	37983.8	6.93	0
A0A178U9H7	AT5G27070	AGAMOUS-like 53;	AGAMOUS-like 53;(source:Araport11)	nucleus	0	plasma membrane:14506206	positive regulation of transcription by RNA polymerase II	GO:0045944	DNA-binding transcription factor activity, RNA polymerase II-specific	GO:0000981	nucleus	GO:0005634	32683.8	8.6	0
A0A178U9H8	AT5G15340	Pentatricopeptide repeat (PPR) superfamily protein;	Pentatricopeptide repeat (PPR) superfamily protein;(source:Araport11)	mitochondrion	mitochondrion:15269332	0	#N/A	#N/A	zinc ion binding	GO:0008270	mitochondrion	GO:0005739	70086	8.01	0
A0A178U9I1	AT5G20660	Zn-dependent exopeptidases superfamily protein;	Zn-dependent exopeptidases superfamily protein;(source:Araport11)	endoplasmic reticulum	0	endoplasmic reticulum:22923678;golgi:25900983;golgi:25900983;golgi:25900983;plasma membrane:19334764;plasma membrane:21433285;vacuole:15215502	proteolysis	GO:0006508	metalloexopeptidase activity	GO:0008235	endoplasmic reticulum	GO:0005783	100093	7.12	8
[truncated: 164,657 more rows]
