# Supplementary material for: Interactome of Arabidopsis Thaliana
Source: Plants (Basel). 2022 Jan 27;11(3):350. doi: 10.3390/plants11030350 (PMC8838453; doi:10.3390/plants11030350)
Supplement: Supplementary file 1 [file plants-11-00350-s001.zip › Table S3.xlsx]

## Sheet: LIST of AGIs
TAIR_OBJECT_ID	NAME	GENE		GENES of NETWORK
2005551	AT1G75800.1	AT1G75800		AT1G01010
2005584	AT1G75690.1	AT1G75690		AT1G01030
2005598	AT1G75680.1	AT1G75680		AT1G01040
2005603	AT1G75770.1	AT1G75770		AT1G01050
2005608	AT1G75550.1	AT1G75550		AT1G01060
2005613	AT1G75660.1	AT1G75660		AT1G01070
2005618	AT1G75760.1	AT1G75760		AT1G01090
2005623	AT1G75540.1	AT1G75540		AT1G01100
2005628	AT1G75640.1	AT1G75640		AT1G01120
2005633	AT1G75750.1	AT1G75750		AT1G01140
2005638	AT1G75610.1	AT1G75610		AT1G01160
2005643	AT1G75530.1	AT1G75530		AT1G01170
2005648	AT1G75630.1	AT1G75630		AT1G01200
2005653	AT1G75730.1	AT1G75730		AT1G01210
2005663	AT1G75620.1	AT1G75620		AT1G01225
2005668	AT1G75720.1	AT1G75720		AT1G01230
2005678	AT1G75600.1	AT1G75600		AT1G01240
2005683	AT1G75710.1	AT1G75710		AT1G01250
2005693	AT1G75590.1	AT1G75590		AT1G01260
2005698	AT1G75700.1	AT1G75700		AT1G01290
2005703	AT1G75490.1	AT1G75490		AT1G01300
2005708	AT1G75580.1	AT1G75580		AT1G01320
2005718	AT1G75560.1	AT1G75560		AT1G01340
2005728	AT1G75670.1	AT1G75670		AT1G01350
2006716	AT1G14710.1	AT1G14710		AT1G01360
2006726	AT1G14910.1	AT1G14910		AT1G01370
2006731	AT1G14820.1	AT1G14820		AT1G01380
2006736	AT1G14690.1	AT1G14690		AT1G01440
2006741	AT1G14700.1	AT1G14700		AT1G01470
2006746	AT1G14920.1	AT1G14920		AT1G01480
2006751	AT1G14730.1	AT1G14730		AT1G01500
2006756	AT1G14930.1	AT1G14930		AT1G01510
2006766	AT1G14880.1	AT1G14880		AT1G01520
2006771	AT1G14870.1	AT1G14870		AT1G01530
2006776	AT1G14830.1	AT1G14830		AT1G01540
2006781	AT1G14760.1	AT1G14760		AT1G01560
2006786	AT1G14840.1	AT1G14840		AT1G01580
2006791	AT1G14770.1	AT1G14770		AT1G01610
2006796	AT1G14940.1	AT1G14940		AT1G01620
2006801	AT1G14850.1	AT1G14850		AT1G01630
2006806	AT1G14780.1	AT1G14780		AT1G01640
2006811	AT1G14950.1	AT1G14950		AT1G01650
2006816	AT1G14860.1	AT1G14860		AT1G01700
2006821	AT1G14790.1	AT1G14790		AT1G01720
2006826	AT1G14750.1	AT1G14750		AT1G01780
2006831	AT1G14960.1	AT1G14960		AT1G01790
2006836	AT1G14740.1	AT1G14740		AT1G01800
2006841	AT1G14890.1	AT1G14890		AT1G01820
2006846	AT1G14800.1	AT1G14800		AT1G01880
2006856	AT1G14720.1	AT1G14720		AT1G01910
2006861	AT1G14900.1	AT1G14900		AT1G01920
2006866	AT1G14810.1	AT1G14810		AT1G01940
2006881	AT1G33420.1	AT1G33420		AT1G01960
2006891	AT1G33430.1	AT1G33430		AT1G01970
2006901	AT1G33530.1	AT1G33530		AT1G01990
2006906	AT1G33440.1	AT1G33440		AT1G02010
2006916	AT1G33540.1	AT1G33540		AT1G02040
2006921	AT1G33450.1	AT1G33450		AT1G02065
2006936	AT1G33460.1	AT1G33460		AT1G02080
2006992	AT1G33570.1	AT1G33570		AT1G02090
2006997	AT1G33470.1	AT1G33470		AT1G02130
2007007	AT1G33480.1	AT1G33480		AT1G02140
2007012	AT1G33400.1	AT1G33400		AT1G02150
2007017	AT1G33490.1	AT1G33490		AT1G02160
2007022	AT1G33410.1	AT1G33410		AT1G02170
2007027	AT1G33500.1	AT1G33500		AT1G02205
2007032	AT1G33520.1	AT1G33520		AT1G02210
2007080	AT1G69310.1	AT1G69310		AT1G02220
2007095	AT1G69430.1	AT1G69430		AT1G02230
2007105	AT1G69530.1	AT1G69530		AT1G02280
2007110	AT1G69440.1	AT1G69440		AT1G02340
2007120	AT1G69550.1	AT1G69550		AT1G02380
2007125	AT1G69450.1	AT1G69450		AT1G02410
2007140	AT1G69470.1	AT1G69470		AT1G02450
2007155	AT1G69480.1	AT1G69480		AT1G02500
2007165	AT1G69490.1	AT1G69490		AT1G02510
2007180	AT1G69500.1	AT1G69500		AT1G02520
2007185	AT1G69540.1	AT1G69540		AT1G02530
2007190	AT1G69510.1	AT1G69510		AT1G02560
2007195	AT1G69460.1	AT1G69460		AT1G02580
2007200	AT1G69520.1	AT1G69520		AT1G02610
2007237	AT1G49800.1	AT1G49800		AT1G02640
2007242	AT1G49810.1	AT1G49810		AT1G02680
2007247	AT1G49910.1	AT1G49910		AT1G02690
2007252	AT1G49820.1	AT1G49820		AT1G02740
2007257	AT1G49870.1	AT1G49870		AT1G02780
2007262	AT1G49830.1	AT1G49830		AT1G02810
2007267	AT1G49840.1	AT1G49840		AT1G02816
2007272	AT1G49850.1	AT1G49850		AT1G02820
2007277	AT1G49860.1	AT1G49860		AT1G02830
2007282	AT1G49880.1	AT1G49880		AT1G02840
2007287	AT1G49790.1	AT1G49790		AT1G02870
2007326	AT1G07160.1	AT1G07160		AT1G02900
2007331	AT1G07270.1	AT1G07270		AT1G02910
2007336	AT1G07150.1	AT1G07150		AT1G02920
2007341	AT1G07240.1	AT1G07240		AT1G02930
2007346	AT1G07000.1	AT1G07000		AT1G02940
2007351	AT1G07130.1	AT1G07130		AT1G02970
2007356	AT1G07230.1	AT1G07230		AT1G02980
2007361	AT1G07220.1	AT1G07220		AT1G03000
2007366	AT1G07110.1	AT1G07110		AT1G03020
2007371	AT1G07040.1	AT1G07040		AT1G03040
2007376	AT1G06980.1	AT1G06980		AT1G03055
2007381	AT1G07090.1	AT1G07090		AT1G03060
2007386	AT1G07030.1	AT1G07030		AT1G03070
2007391	AT1G06970.1	AT1G06970		AT1G03090
2007396	AT1G07210.1	AT1G07210		AT1G03130
2007401	AT1G06990.1	AT1G06990		AT1G03140
2007406	AT1G07080.1	AT1G07080		AT1G03150
2007411	AT1G07200.1	AT1G07200		AT1G03160
2007416	AT1G06960.1	AT1G06960		AT1G03190
2007421	AT1G07070.1	AT1G07070		AT1G03230
2007426	AT1G07180.1	AT1G07180		AT1G03250
2007431	AT1G07170.1	AT1G07170		AT1G03290
2007441	AT1G07060.1	AT1G07060		AT1G03330
2007446	AT1G07190.1	AT1G07190		AT1G03350
2007451	AT1G07260.1	AT1G07260		AT1G03360
2007456	AT1G07020.1	AT1G07020		AT1G03430
2007461	AT1G07250.1	AT1G07250		AT1G03445
2007466	AT1G07140.1	AT1G07140		AT1G03457
2007471	AT1G07010.1	AT1G07010		AT1G03475
2007476	AT1G07120.1	AT1G07120		AT1G03520
2007481	AT1G07050.1	AT1G07050		AT1G03530
2007508	AT1G03070.1	AT1G03070		AT1G03590
2007513	AT1G03060.1	AT1G03060		AT1G03600
2007518	AT1G03130.1	AT1G03130		AT1G03630
2007523	AT1G03050.1	AT1G03050		AT1G03660
2007528	AT1G03120.1	AT1G03120		AT1G03680
2007533	AT1G03040.1	AT1G03040		AT1G03730
2007538	AT1G03110.1	AT1G03110		AT1G03740
2007543	AT1G03030.1	AT1G03030		AT1G03750
2007548	AT1G03100.1	AT1G03100		AT1G03760
2007553	AT1G03020.1	AT1G03020		AT1G03780
2007558	AT1G03090.1	AT1G03090		AT1G03790
2007563	AT1G03010.1	AT1G03010		AT1G03800
2007568	AT1G03080.1	AT1G03080		AT1G03840
2007578	AT1G03160.1	AT1G03160		AT1G03850
2007583	AT1G03150.1	AT1G03150		AT1G03860
2007588	AT1G03140.1	AT1G03140		AT1G03870
2007600	AT1G35930.1	AT1G35930		AT1G03900
2007605	AT1G35860.1	AT1G35860		AT1G03910
2007610	AT1G35940.1	AT1G35940		AT1G03950
2007620	AT1G35880.1	AT1G35880		AT1G03960
2007625	AT1G35820.1	AT1G35820		AT1G03970
2007630	AT1G35890.1	AT1G35890		AT1G04010
2007635	AT1G35790.1	AT1G35790		AT1G04050
2007640	AT1G35830.1	AT1G35830		AT1G04080
2007650	AT1G35910.1	AT1G35910		AT1G04100
2007655	AT1G35920.1	AT1G35920		AT1G04120
2007660	AT1G35850.1	AT1G35850		AT1G04130
2007679	AT1G48430.1	AT1G48430		AT1G04160
2007689	AT1G48350.1	AT1G48350		AT1G04170
2007694	AT1G48390.1	AT1G48390		AT1G04210
2007704	AT1G48330.1	AT1G48330		AT1G04220
2007709	AT1G48270.1	AT1G48270		AT1G04240
2007714	AT1G48370.1	AT1G48370		AT1G04250
2007719	AT1G48380.1	AT1G48380		AT1G04270
2007734	AT1G48320.1	AT1G48320		AT1G04290
2007739	AT1G48360.1	AT1G48360		AT1G04310
2007749	AT1G48300.1	AT1G48300		AT1G04330
2007754	AT1G48280.1	AT1G48280		AT1G04340
2007764	AT1G48290.1	AT1G48290		AT1G04360
2007769	AT1G48400.1	AT1G48400		AT1G04370
2007774	AT1G48310.1	AT1G48310		AT1G04390
2007857	AT1G17500.1	AT1G17500		AT1G04400
2007882	AT1G17730.1	AT1G17730		AT1G04410
2007917	AT1G17750.1	AT1G17750		AT1G04430
2007927	AT1G17680.1	AT1G17680		AT1G04445
2007932	AT1G17690.1	AT1G17690		AT1G04450
2007947	AT1G17700.1	AT1G17700		AT1G04510
2007957	AT1G17710.1	AT1G17710		AT1G04550
2007962	AT1G17720.1	AT1G17720		AT1G04600
2007972	AT1G17760.1	AT1G17760		AT1G04620
2008030	AT1G50460.1	AT1G50460		AT1G04630
2008040	AT1G50450.1	AT1G50450		AT1G04635
2008055	AT1G50440.1	AT1G50440		AT1G04650
2008070	AT1G50430.1	AT1G50430		AT1G04680
2008085	AT1G50420.1	AT1G50420		AT1G04690
2008095	AT1G50410.1	AT1G50410		AT1G04710
2008108	AT1G48710.1	AT1G48710		AT1G04750
2008113	AT1G48690.1	AT1G48690		AT1G04760
2008118	AT1G48770.1	AT1G48770		AT1G04810
2008123	AT1G48670.1	AT1G48670		AT1G04830
2008128	AT1G48760.1	AT1G48760		AT1G04850
2008133	AT1G48660.1	AT1G48660		AT1G04870
2008138	AT1G48750.1	AT1G48750		AT1G04880
2008143	AT1G48650.1	AT1G48650		AT1G04930
2008148	AT1G48740.1	AT1G48740		AT1G04950
2008153	AT1G48640.1	AT1G48640		AT1G04960
2008163	AT1G48730.1	AT1G48730		AT1G04970
2008168	AT1G48820.1	AT1G48820		AT1G04990
2008173	AT1G48720.1	AT1G48720		AT1G05000
2008178	AT1G48800.1	AT1G48800		AT1G05010
2008183	AT1G48790.1	AT1G48790		AT1G05020
2008188	AT1G48700.1	AT1G48700		AT1G05055
2008193	AT1G48780.1	AT1G48780		AT1G05060
2008215	AT1G51190.1	AT1G51190		AT1G05070
2008220	AT1G51250.1	AT1G51250		AT1G05100
2008225	AT1G51260.1	AT1G51260		AT1G05140
2008230	AT1G51270.1	AT1G51270		AT1G05150
2008235	AT1G51340.1	AT1G51340		AT1G05160
2008245	AT1G51350.1	AT1G51350		AT1G05180
2008250	AT1G51200.1	AT1G51200		AT1G05190
2008255	AT1G51290.1	AT1G51290		AT1G05200
2008260	AT1G51360.1	AT1G51360		AT1G05230
2008265	AT1G51210.1	AT1G51210		AT1G05260
2008270	AT1G51300.1	AT1G51300		AT1G05385
2008275	AT1G51370.1	AT1G51370		AT1G05410
2008280	AT1G51220.1	AT1G51220		AT1G05420
2008290	AT1G51310.1	AT1G51310		AT1G05450
2008300	AT1G51230.1	AT1G51230		AT1G05460
2008305	AT1G51320.1	AT1G51320		AT1G05470
2008315	AT1G51240.1	AT1G51240		AT1G05490
2008320	AT1G51330.1	AT1G51330		AT1G05500
2008385	AT1G34790.1	AT1G34790		AT1G05510
2008424	AT1G61240.1	AT1G61240		AT1G05520
2008429	AT1G61160.1	AT1G61160		AT1G05560
2008439	AT1G61180.1	AT1G61180		AT1G05570
2008444	AT1G61260.1	AT1G61260		AT1G05575
2008449	AT1G61170.1	AT1G61170		AT1G05580
2008459	AT1G61150.1	AT1G61150		AT1G05600
2008464	AT1G61250.1	AT1G61250		AT1G05620
2008469	AT1G61140.1	AT1G61140		AT1G05630
2008474	AT1G61230.1	AT1G61230		AT1G05640
2008479	AT1G61130.1	AT1G61130		AT1G05670
2008484	AT1G61120.1	AT1G61120		AT1G05680
2008489	AT1G61110.1	AT1G61110		AT1G05690
2008494	AT1G61210.1	AT1G61210		AT1G05700
2008499	AT1G61100.1	AT1G61100		AT1G05710
2008504	AT1G61200.1	AT1G61200		AT1G05730
2008509	AT1G61190.1	AT1G61190		AT1G05740
2008519	AT1G67780.1	AT1G67780		AT1G05750
2008524	AT1G67840.1	AT1G67840		AT1G05760
2008529	AT1G67770.1	AT1G67770		AT1G05785
2008534	AT1G67830.1	AT1G67830		AT1G05805
2008539	AT1G67650.1	AT1G67650		AT1G05850
2008544	AT1G67820.1	AT1G67820		AT1G05860
2008549	AT1G67750.1	AT1G67750		AT1G05880
2008554	AT1G67740.1	AT1G67740		AT1G05940
2008564	AT1G67720.1	AT1G67720		AT1G06000
2008569	AT1G67800.1	AT1G67800		AT1G06020
2008584	AT1G67710.1	AT1G67710		AT1G06030
2008589	AT1G67790.1	AT1G67790		AT1G06040
2008594	AT1G67580.1	AT1G67580		AT1G06070
2008599	AT1G67690.1	AT1G67690		AT1G06090
2008609	AT1G67680.1	AT1G67680		AT1G06110
2008614	AT1G67700.1	AT1G67700		AT1G06130
2008619	AT1G67670.1	AT1G67670		AT1G06160
2008629	AT1G67730.1	AT1G67730		AT1G06170
2008634	AT1G67760.1	AT1G67760		AT1G06180
2008639	AT1G67850.1	AT1G67850		AT1G06190
2008647	AT1G35480.1	AT1G35480		AT1G06220
2008652	AT1G35430.1	AT1G35430		AT1G06225
2008657	AT1G35420.1	AT1G35420		AT1G06270
2008662	AT1G35410.1	AT1G35410		AT1G06290
2008677	AT1G35400.1	AT1G35400		AT1G06390
2008682	AT1G35470.1	AT1G35470		AT1G06400
2008687	AT1G35380.1	AT1G35380		AT1G06410
2008692	AT1G35460.1	AT1G35460		AT1G06430
2008697	AT1G35440.1	AT1G35440		AT1G06450
2008797	AT1G67550.1	AT1G67550		AT1G06460
2008807	AT1G67560.1	AT1G67560		AT1G06475
2008812	AT1G67530.1	AT1G67530		AT1G06510
2008822	AT1G67540.1	AT1G67540		AT1G06515
2008827	AT1G67570.1	AT1G67570		AT1G06590
2008839	AT1G12060.1	AT1G12060		AT1G06620
2008844	AT1G12050.1	AT1G12050		AT1G06680
2008849	AT1G11970.1	AT1G11970		AT1G06700
2008859	AT1G11960.1	AT1G11960		AT1G06740
2008864	AT1G11870.1	AT1G11870		AT1G06760
2008869	AT1G12030.1	AT1G12030		AT1G06770
2008874	AT1G11950.1	AT1G11950		AT1G06790
2008884	AT1G12020.1	AT1G12020		AT1G06820
2008889	AT1G11940.1	AT1G11940		AT1G06830
2008894	AT1G12040.1	AT1G12040		AT1G06840
2008899	AT1G11860.1	AT1G11860		AT1G06850
2008904	AT1G12010.1	AT1G12010		AT1G06890
2008909	AT1G11930.1	AT1G11930		AT1G06910
2008914	AT1G11850.1	AT1G11850		AT1G06920
2008919	AT1G12000.1	AT1G12000		AT1G06950
2008924	AT1G11920.1	AT1G11920		AT1G06960
2008929	AT1G11840.1	AT1G11840		AT1G07000
2008934	AT1G11990.1	AT1G11990		AT1G07010
2008939	AT1G11910.1	AT1G11910		AT1G07050
2008949	AT1G11980.1	AT1G11980		AT1G07070
2008954	AT1G11900.1	AT1G11900		AT1G07130
2008959	AT1G11890.1	AT1G11890		AT1G07140
2008964	AT1G12070.1	AT1G12070		AT1G07160
2008969	AT1G11880.1	AT1G11880		AT1G07210
2008985	AT1G34090.1	AT1G34090		AT1G07270
2008990	AT1G34170.1	AT1G34170		AT1G07310
2008995	AT1G34000.1	AT1G34000		AT1G07320
2009000	AT1G34080.1	AT1G34080		AT1G07340
2009005	AT1G34160.1	AT1G34160		AT1G07350
2009010	AT1G33990.1	AT1G33990		AT1G07360
2009015	AT1G34070.1	AT1G34070		AT1G07370
2009020	AT1G34150.1	AT1G34150		AT1G07400
2009025	AT1G33980.1	AT1G33980		AT1G07430
2009030	AT1G34060.1	AT1G34060		AT1G07440
2009035	AT1G34140.1	AT1G34140		AT1G07450
2009040	AT1G33970.1	AT1G33970		AT1G07480
2009045	AT1G34050.1	AT1G34050		AT1G07510
2009050	AT1G34130.1	AT1G34130		AT1G07530
2009055	AT1G34040.1	AT1G34040		AT1G07540
2009060	AT1G34120.1	AT1G34120		AT1G07550
2009065	AT1G34030.1	AT1G34030		AT1G07560
2009070	AT1G34110.1	AT1G34110		AT1G07570
2009075	AT1G34020.1	AT1G34020		AT1G07590
2009080	AT1G34010.1	AT1G34010		AT1G07640
2009090	AT1G34100.1	AT1G34100		AT1G07650
2009114	AT1G06700.1	AT1G06700		AT1G07670
2009124	AT1G06630.1	AT1G06630		AT1G07700
2009129	AT1G06620.1	AT1G06620		AT1G07705
2009134	AT1G06510.1	AT1G06510		AT1G07740
2009144	AT1G06500.1	AT1G06500		AT1G07750
2009149	AT1G06590.1	AT1G06590		AT1G07770
2009154	AT1G06580.1	AT1G06580		AT1G07780
2009159	AT1G06570.1	AT1G06570		AT1G07790
2009164	AT1G06660.1	AT1G06660		AT1G07795
2009169	AT1G06560.1	AT1G06560		AT1G07810
2009174	AT1G06650.1	AT1G06650		AT1G07840
2009179	AT1G06550.1	AT1G06550		AT1G07860
2009184	AT1G06490.1	AT1G06490		AT1G07870
2009189	AT1G06470.1	AT1G06470		AT1G07880
2009194	AT1G06540.1	AT1G06540		AT1G07890
2009199	AT1G06670.1	AT1G06670		AT1G07900
2009204	AT1G06460.1	AT1G06460		AT1G07930
2009209	AT1G06640.1	AT1G06640		AT1G07960
2009214	AT1G06530.1	AT1G06530		AT1G07980
2009219	AT1G06450.1	AT1G06450		AT1G07990
2009224	AT1G06520.1	AT1G06520		AT1G08000
2009229	AT1G06440.1	AT1G06440		AT1G08010
2009242	AT1G34560.1	AT1G34560		AT1G08030
2009252	AT1G34550.1	AT1G34550		AT1G08050
2009267	AT1G34620.1	AT1G34620		AT1G08060
2009277	AT1G34540.1	AT1G34540		AT1G08070
2009292	AT1G34530.1	AT1G34530		AT1G08090
2009302	AT1G34520.1	AT1G34520		AT1G08100
2009307	AT1G34590.1	AT1G34590		AT1G08110
2009317	AT1G34510.1	AT1G34510		AT1G08130
2009322	AT1G34580.1	AT1G34580		AT1G08140
2009327	AT1G34500.1	AT1G34500		AT1G08160
2009332	AT1G34570.1	AT1G34570		AT1G08180
2009337	AT1G34490.1	AT1G34490		AT1G08200
2009389	AT1G57780.1	AT1G57780		AT1G08230
2009404	AT1G57850.1	AT1G57850		AT1G08290
2009409	AT1G57860.1	AT1G57860		AT1G08320
2009414	AT1G57830.1	AT1G57830		AT1G08360
2009419	AT1G57820.1	AT1G57820		AT1G08370
2009424	AT1G57800.1	AT1G57800		AT1G08380
2009429	AT1G57790.1	AT1G57790		AT1G08400
2009441	AT1G22520.1	AT1G22520		AT1G08420
2009451	AT1G22640.1	AT1G22640		AT1G08430
2009456	AT1G22590.1	AT1G22590		AT1G08450
2009461	AT1G22470.1	AT1G22470		AT1G08460
2009466	AT1G22460.1	AT1G22460		AT1G08465
2009471	AT1G22550.1	AT1G22550		AT1G08480
2009486	AT1G22540.1	AT1G22540		AT1G08490
2009491	AT1G22610.1	AT1G22610		AT1G08500
2009496	AT1G22450.1	AT1G22450		AT1G08520
2009501	AT1G22530.1	AT1G22530		AT1G08530
2009506	AT1G22600.1	AT1G22600		AT1G08540
2009511	AT1G22440.1	AT1G22440		AT1G08550
2009516	AT1G22510.1	AT1G22510		AT1G08560
2009521	AT1G22430.1	AT1G22430		AT1G08580
2009526	AT1G22500.1	AT1G22500		AT1G08590
2009531	AT1G22420.1	AT1G22420		AT1G08620
2009536	AT1G22490.1	AT1G22490		AT1G08640
2009541	AT1G22570.1	AT1G22570		AT1G08650
2009546	AT1G22410.1	AT1G22410		AT1G08700
2009551	AT1G22480.1	AT1G22480		AT1G08710
2009556	AT1G22400.1	AT1G22400		AT1G08720
2009564	AT1G53180.1	AT1G53180		AT1G08770
2009569	AT1G53200.1	AT1G53200		AT1G08780
2009574	AT1G53350.1	AT1G53350		AT1G08800
2009579	AT1G53210.1	AT1G53210		AT1G08810
2009584	AT1G53370.1	AT1G53370		AT1G08820
2009589	AT1G53300.1	AT1G53300		AT1G08830
2009594	AT1G53230.1	AT1G53230		AT1G08860
2009599	AT1G53310.1	AT1G53310		AT1G08880
2009604	AT1G53240.1	AT1G53240		AT1G08890
2009609	AT1G53320.1	AT1G53320		AT1G08920
2009614	AT1G53250.1	AT1G53250		AT1G08930
2009619	AT1G53330.1	AT1G53330		AT1G08960
2009624	AT1G53260.1	AT1G53260		AT1G08970
2009634	AT1G53340.1	AT1G53340		AT1G09000
2009639	AT1G53270.1	AT1G53270		AT1G09010
2009644	AT1G53360.1	AT1G53360		AT1G09020
2009649	AT1G53280.1	AT1G53280		AT1G09030
2009659	AT1G53190.1	AT1G53190		AT1G09060
2009664	AT1G53290.1	AT1G53290		AT1G09070
2009669	AT1G53380.1	AT1G53380		AT1G09080
2009679	AT1G53390.1	AT1G53390		AT1G09100
2009684	AT1G53400.1	AT1G53400		AT1G09130
2009703	AT1G65960.1	AT1G65960		AT1G09140
2009708	AT1G65970.1	AT1G65970		AT1G09160
2009713	AT1G65890.1	AT1G65890		AT1G09180
2009718	AT1G65980.1	AT1G65980		AT1G09210
2009723	AT1G65900.1	AT1G65900		AT1G09230
2009728	AT1G65910.1	AT1G65910		AT1G09250
2009733	AT1G65990.1	AT1G65990		AT1G09270
2009738	AT1G65920.1	AT1G65920		AT1G09310
2009743	AT1G65850.1	AT1G65850		AT1G09330
2009748	AT1G65940.1	AT1G65940		AT1G09340
2009753	AT1G65860.1	AT1G65860		AT1G09380
2009758	AT1G65930.1	AT1G65930		AT1G09400
2009763	AT1G65950.1	AT1G65950		AT1G09415
2009768	AT1G65870.1	AT1G65870		AT1G09420
2009773	AT1G65880.1	AT1G65880		AT1G09430
2009781	AT1G30260.1	AT1G30260		AT1G09500
2009786	AT1G30290.1	AT1G30290		AT1G09530
2009791	AT1G30240.1	AT1G30240		AT1G09540
2009796	AT1G30210.1	AT1G30210		AT1G09570
2009801	AT1G30250.1	AT1G30250		AT1G09580
2009806	AT1G30230.1	AT1G30230		AT1G09590
2009811	AT1G30270.1	AT1G30270		AT1G09620
2009816	AT1G30280.1	AT1G30280		AT1G09630
2009826	AT1G30300.1	AT1G30300		AT1G09640
2009831	AT1G30220.1	AT1G30220		AT1G09650
2009858	AT1G42960.1	AT1G42960		AT1G09660
2009863	AT1G42970.1	AT1G42970		AT1G09700
2009868	AT1G42980.1	AT1G42980		AT1G09710
2009873	AT1G42990.1	AT1G42990		AT1G09760
2009946	AT1G13560.1	AT1G13560		AT1G09770
2009956	AT1G13490.1	AT1G13490		AT1G09780
2009961	AT1G13550.1	AT1G13550		AT1G09810
2009971	AT1G13500.1	AT1G13500		AT1G09830
2009976	AT1G13540.1	AT1G13540		AT1G09840
2009986	AT1G13510.1	AT1G13510		AT1G09850
2009996	AT1G13630.1	AT1G13630		AT1G09860
2010001	AT1G13520.1	AT1G13520		AT1G09870
2010016	AT1G13530.1	AT1G13530		AT1G09960
2010021	AT1G13580.1	AT1G13580		AT1G09970
2010031	AT1G13570.1	AT1G13570		AT1G09980
2010156	AT1G49450.1	AT1G49450		AT1G09995
2010161	AT1G49310.1	AT1G49310		AT1G10010
2010166	AT1G49370.1	AT1G49370		AT1G10030
2010171	AT1G49360.1	AT1G49360		AT1G10040
2010176	AT1G49430.1	AT1G49430		AT1G10060
2010186	AT1G49350.1	AT1G49350		AT1G10070
2010191	AT1G49420.1	AT1G49420		AT1G10090
2010196	AT1G49520.1	AT1G49520		AT1G10155
2010201	AT1G49340.1	AT1G49340		AT1G10170
2010206	AT1G49250.1	AT1G49250		AT1G10200
2010211	AT1G49410.1	AT1G49410		AT1G10210
2010216	AT1G49330.1	AT1G49330		AT1G10230
2010226	AT1G49400.1	AT1G49400		AT1G10240
2010231	AT1G49500.1	AT1G49500		AT1G10270
2010236	AT1G49320.1	AT1G49320		AT1G10290
2010241	AT1G49390.1	AT1G49390		AT1G10320
2010246	AT1G49490.1	AT1G49490		AT1G10350
2010251	AT1G49470.1	AT1G49470		AT1G10360
2010256	AT1G49300.1	AT1G49300		AT1G10390
2010261	AT1G49480.1	AT1G49480		AT1G10430
2010266	AT1G49380.1	AT1G49380		AT1G10470
2010276	AT1G49290.1	AT1G49290		AT1G10480
2010281	AT1G49270.1	AT1G49270		AT1G10490
2010286	AT1G49260.1	AT1G49260		AT1G10500
2010291	AT1G49510.1	AT1G49510		AT1G10510
2010296	AT1G49560.1	AT1G49560		AT1G10520
2010310	AT1G12860.1	AT1G12860		AT1G10522
2010315	AT1G12870.1	AT1G12870		AT1G10530
2010320	AT1G12790.1	AT1G12790		AT1G10580
2010325	AT1G12970.1	AT1G12970		AT1G10585
2010330	AT1G12880.1	AT1G12880		AT1G10586
2010335	AT1G12800.1	AT1G12800		AT1G10590
2010340	AT1G12920.1	AT1G12920		AT1G10610
2010345	AT1G12890.1	AT1G12890		AT1G10630
2010350	AT1G12810.1	AT1G12810		AT1G10650
2010355	AT1G12910.1	AT1G12910		AT1G10660
2010360	AT1G12900.1	AT1G12900		AT1G10670
2010365	AT1G12820.1	AT1G12820		AT1G10690
2010370	AT1G12780.1	AT1G12780		AT1G10700
2010375	AT1G12830.1	AT1G12830		AT1G10730
2010380	AT1G12930.1	AT1G12930		AT1G10740
2010385	AT1G12840.1	AT1G12840		AT1G10760
2010390	AT1G12940.1	AT1G12940		AT1G10780
2010395	AT1G12850.1	AT1G12850		AT1G10790
2010400	AT1G12950.1	AT1G12950		AT1G10820
2010405	AT1G12960.1	AT1G12960		AT1G10840
2010418	AT1G27990.1	AT1G27990		AT1G10940
2010423	AT1G27910.1	AT1G27910		AT1G10950
2010428	AT1G28000.1	AT1G28000		AT1G10960
2010433	AT1G27920.1	AT1G27920		AT1G10990
2010438	AT1G28090.1	AT1G28090		AT1G11000
2010443	AT1G28010.1	AT1G28010		AT1G11050
2010448	AT1G27930.1	AT1G27930		AT1G11130
2010453	AT1G28110.1	AT1G28110		AT1G11180
2010458	AT1G28020.1	AT1G28020		AT1G11210
2010463	AT1G27940.1	AT1G27940		AT1G11230
2010468	AT1G28120.1	AT1G28120		AT1G11260
2010473	AT1G28030.1	AT1G28030		AT1G11270
2010478	AT1G27950.1	AT1G27950		AT1G11310
2010488	AT1G28040.1	AT1G28040		AT1G11330
2010493	AT1G27960.1	AT1G27960		AT1G11350
2010503	AT1G28050.1	AT1G28050		AT1G11380
2010508	AT1G27970.1	AT1G27970		AT1G11410
2010518	AT1G28060.1	AT1G28060		AT1G11430
2010523	AT1G27980.1	AT1G27980		AT1G11440
2010533	AT1G28070.1	AT1G28070		AT1G11450
2010538	AT1G28100.1	AT1G28100		AT1G11475
2010543	AT1G28080.1	AT1G28080		AT1G11480
2010548	AT1G27900.1	AT1G27900		AT1G11490
2010561	AT1G04990.1	AT1G04990		AT1G11510
2010566	AT1G04900.1	AT1G04900		AT1G11540
2010571	AT1G04890.1	AT1G04890		AT1G11560
2010576	AT1G04980.1	AT1G04980		AT1G11580
2010581	AT1G04790.1	AT1G04790		AT1G11590
2010586	AT1G04880.1	AT1G04880		AT1G11630
2010591	AT1G04970.1	AT1G04970		AT1G11650
2010596	AT1G04780.1	AT1G04780		AT1G11660
2010601	AT1G04960.1	AT1G04960		AT1G11680
2010606	AT1G04870.1	AT1G04870		AT1G11720
2010611	AT1G04770.1	AT1G04770		AT1G11730
2010616	AT1G04940.1	AT1G04940		AT1G11750
2010621	AT1G04860.1	AT1G04860		AT1G11760
2010626	AT1G04760.1	AT1G04760		AT1G11790
2010631	AT1G04930.1	AT1G04930		AT1G11800
2010636	AT1G04850.1	AT1G04850		AT1G11810
2010646	AT1G04920.1	AT1G04920		AT1G11850
2010651	AT1G04840.1	AT1G04840		AT1G11860
2010656	AT1G04910.1	AT1G04910		AT1G11890
2010661	AT1G04830.1	AT1G04830		AT1G11910
2010666	AT1G04950.1	AT1G04950		AT1G11915
2010671	AT1G04810.1	AT1G04810		AT1G11940
2010676	AT1G04820.1	AT1G04820		AT1G11950
2010681	AT1G04800.1	AT1G04800		AT1G12000
2010687	AT1G56440.1	AT1G56440		AT1G12050
2010692	AT1G56450.1	AT1G56450		AT1G12060
2010702	AT1G56460.1	AT1G56460		AT1G12110
2010707	AT1G56400.1	AT1G56400		AT1G12120
2010712	AT1G56410.1	AT1G56410		AT1G12160
2010717	AT1G56430.1	AT1G56430		AT1G12200
2010722	AT1G56340.1	AT1G56340		AT1G12220
2010727	AT1G56500.1	AT1G56500		AT1G12230
2010737	AT1G56510.1	AT1G56510		AT1G12240
2010742	AT1G56530.1	AT1G56530		AT1G12250
2010757	AT1G56420.1	AT1G56420		AT1G12260
2010770	AT1G64770.1	AT1G64770		AT1G12270
2010775	AT1G64980.1	AT1G64980		AT1G12280
2010780	AT1G64900.1	AT1G64900		AT1G12310
2010785	AT1G64830.1	AT1G64830		AT1G12360
2010790	AT1G64780.1	AT1G64780		AT1G12380
2010795	AT1G64990.1	AT1G64990		AT1G12390
2010800	AT1G64910.1	AT1G64910		AT1G12410
2010805	AT1G64840.1	AT1G64840		AT1G12440
2010810	AT1G64710.1	AT1G64710		AT1G12460
2010815	AT1G64920.1	AT1G64920		AT1G12470
2010820	AT1G64850.1	AT1G64850		AT1G12480
2010825	AT1G65010.1	AT1G65010		AT1G12500
2010830	AT1G64930.1	AT1G64930		AT1G12520
2010835	AT1G64720.1	AT1G64720		AT1G12530
2010840	AT1G64940.1	AT1G64940		AT1G12620
2010845	AT1G64740.1	AT1G64740		AT1G12630
2010850	AT1G64750.1	AT1G64750		AT1G12650
2010855	AT1G64680.1	AT1G64680		AT1G12680
2010860	AT1G64800.1	AT1G64800		AT1G12740
2010865	AT1G65000.1	AT1G65000		AT1G12750
2010870	AT1G64860.1	AT1G64860		AT1G12780
2010880	AT1G64870.1	AT1G64870		AT1G12810
2010885	AT1G64950.1	AT1G64950		AT1G12820
2010890	AT1G64790.1	AT1G64790		AT1G12840
2010895	AT1G64880.1	AT1G64880		AT1G12860
2010900	AT1G64960.1	AT1G64960		AT1G12890
2010905	AT1G64810.1	AT1G64810		AT1G12900
2010910	AT1G64890.1	AT1G64890		AT1G12910
2010915	AT1G64760.1	AT1G64760		AT1G12920
2010920	AT1G64970.1	AT1G64970		AT1G12940
2010925	AT1G64820.1	AT1G64820		AT1G12950
2010949	AT1G55030.1	AT1G55030		AT1G12960
2010959	AT1G54980.1	AT1G54980		AT1G12980
2010969	AT1G54950.1	AT1G54950		AT1G13030
2010974	AT1G54960.1	AT1G54960		AT1G13060
2010984	AT1G54930.1	AT1G54930		AT1G13100
2010989	AT1G54970.1	AT1G54970		AT1G13110
2010999	AT1G54990.1	AT1G54990		AT1G13120
2011004	AT1G54870.1	AT1G54870		AT1G13140
2011009	AT1G54890.1	AT1G54890		AT1G13180
2011019	AT1G55000.1	AT1G55000		AT1G13195
2011029	AT1G55020.1	AT1G55020		AT1G13210
2011034	AT1G54920.1	AT1G54920		AT1G13260
2011039	AT1G55040.1	AT1G55040		AT1G13270
2011044	AT1G54940.1	AT1G54940		AT1G13280
2011049	AT1G55050.1	AT1G55050		AT1G13300
2011054	AT1G55010.1	AT1G55010		AT1G13320
2011200	AT1G18890.1	AT1G18890		AT1G13330
2011205	AT1G18990.1	AT1G18990		AT1G13350
2011210	AT1G18900.1	AT1G18900		AT1G13370
2011215	AT1G19000.1	AT1G19000		AT1G13400
2011225	AT1G19100.1	AT1G19100		AT1G13430
2011230	AT1G19010.1	AT1G19010		AT1G13440
2011235	AT1G19110.1	AT1G19110		AT1G13450
2011240	AT1G18940.1	AT1G18940		AT1G13460
2011245	AT1G19120.1	AT1G19120		AT1G13520
2011250	AT1G19130.1	AT1G19130		AT1G13560
2011255	AT1G19030.1	AT1G19030		AT1G13570
2011260	AT1G18950.1	AT1G18950		AT1G13580
2011265	AT1G18910.1	AT1G18910		AT1G13600
2011275	AT1G18960.1	AT1G18960		AT1G13630
2011280	AT1G18930.1	AT1G18930		AT1G13680
2011285	AT1G19050.1	AT1G19050		AT1G13690
2011290	AT1G18970.1	AT1G18970		AT1G13730
2011295	AT1G19020.1	AT1G19020		AT1G13740
2011300	AT1G19060.1	AT1G19060		AT1G13750
2011305	AT1G18980.1	AT1G18980		AT1G13770
2011310	AT1G19080.1	AT1G19080		AT1G13890
2011315	AT1G19090.1	AT1G19090		AT1G13900
2011320	AT1G19040.1	AT1G19040		AT1G13930
2011325	AT1G19070.1	AT1G19070		AT1G13950
2011338	AT1G35710.1	AT1G35710		AT1G13960
2011343	AT1G35720.1	AT1G35720		AT1G13980
2011348	AT1G35730.1	AT1G35730		AT1G13990
2011354	AT1G35740.1	AT1G35740		AT1G14000
2011359	AT1G35750.1	AT1G35750		AT1G14020
2011364	AT1G35760.1	AT1G35760		AT1G14030
2011369	AT1G35770.1	AT1G35770		AT1G14070
2011374	AT1G35780.1	AT1G35780		AT1G14150
2011419	AT1G26130.1	AT1G26130		AT1G14170
2011455	AT1G52740.1	AT1G52740		AT1G14250
2011460	AT1G52830.1	AT1G52830		AT1G14260
2011465	AT1G52920.1	AT1G52920		AT1G14280
2011470	AT1G52840.1	AT1G52840		AT1G14290
2011475	AT1G52750.1	AT1G52750		AT1G14300
2011480	AT1G52850.1	AT1G52850		AT1G14320
2011485	AT1G52930.1	AT1G52930		AT1G14330
2011495	AT1G52870.1	AT1G52870		AT1G14340
2011505	AT1G52820.1	AT1G52820		AT1G14345
2011510	AT1G52760.1	AT1G52760		AT1G14360
2011515	AT1G52880.1	AT1G52880		AT1G14370
2011525	AT1G53020.1	AT1G53020		AT1G14390
2011530	AT1G52890.1	AT1G52890		AT1G14400
2011540	AT1G52900.1	AT1G52900		AT1G14410
2011550	AT1G52770.1	AT1G52770		AT1G14440
2011555	AT1G52910.1	AT1G52910		AT1G14450
2011565	AT1G52780.1	AT1G52780		AT1G14500
2011575	AT1G52790.1	AT1G52790		AT1G14510
2011580	AT1G52800.1	AT1G52800		AT1G14570
2011585	AT1G52810.1	AT1G52810		AT1G14590
2011660	AT1G76620.1	AT1G76620		AT1G14610
2011670	AT1G76550.1	AT1G76550		AT1G14620
2011675	AT1G76560.1	AT1G76560		AT1G14640
2011690	AT1G76570.1	AT1G76570		AT1G14650
2011700	AT1G76500.1	AT1G76500		AT1G14660
2011705	AT1G76580.1	AT1G76580		AT1G14670
2011715	AT1G76510.1	AT1G76510		AT1G14685
2011720	AT1G76590.1	AT1G76590		AT1G14687
2011730	AT1G76520.1	AT1G76520		AT1G14700
2011740	AT1G76470.1	AT1G76470		AT1G14720
2011745	AT1G76530.1	AT1G76530		AT1G14730
2011750	AT1G76600.1	AT1G76600		AT1G14740
2011760	AT1G76540.1	AT1G76540		AT1G14810
2011765	AT1G76610.1	AT1G76610		AT1G14830
2011780	AT1G56260.1	AT1G56260		AT1G14850
2011790	AT1G56250.1	AT1G56250		AT1G14870
2011795	AT1G56330.1	AT1G56330		AT1G14900
2011805	AT1G56240.1	AT1G56240		AT1G14920
2011810	AT1G56320.1	AT1G56320		AT1G14930
2011820	AT1G56230.1	AT1G56230		AT1G14950
2011825	AT1G56310.1	AT1G56310		AT1G14960
2011830	AT1G56220.1	AT1G56220		AT1G14980
2011835	AT1G56200.1	AT1G56200		AT1G14990
2011840	AT1G56210.1	AT1G56210		AT1G15050
2011845	AT1G56300.1	AT1G56300		AT1G15080
2011850	AT1G56290.1	AT1G56290		AT1G15100
2011855	AT1G56280.1	AT1G56280		AT1G15110
2011865	AT1G56270.1	AT1G56270		AT1G15130
2011881	AT1G50280.1	AT1G50280		AT1G15150
2011886	AT1G50400.1	AT1G50400		AT1G15170
2011891	AT1G50270.1	AT1G50270		AT1G15200
2011896	AT1G50390.1	AT1G50390		AT1G15210
2011906	AT1G50370.1	AT1G50370		AT1G15215
2011911	AT1G50260.1	AT1G50260		AT1G15250
2011916	AT1G50160.1	AT1G50160		AT1G15260
2011921	AT1G50360.1	AT1G50360		AT1G15280
2011931	AT1G50320.1	AT1G50320		AT1G15290
2011936	AT1G50350.1	AT1G50350		AT1G15310
2011941	AT1G50220.1	AT1G50220		AT1G15340
2011946	AT1G50290.1	AT1G50290		AT1G15350
2011951	AT1G50250.1	AT1G50250		AT1G15360
2011956	AT1G50310.1	AT1G50310		AT1G15370
2011961	AT1G50200.1	AT1G50200		AT1G15385
2011966	AT1G50300.1	AT1G50300		AT1G15390
2011971	AT1G50190.1	AT1G50190		AT1G15430
2011981	AT1G50180.1	AT1G50180		AT1G15440
2011986	AT1G50170.1	AT1G50170		AT1G15500
2011991	AT1G50340.1	AT1G50340		AT1G15550
2011996	AT1G50380.1	AT1G50380		AT1G15570
2012009	AT1G55900.1	AT1G55900		AT1G15580
2012019	AT1G55910.1	AT1G55910		AT1G15610
2012029	AT1G56000.1	AT1G56000		AT1G15670
2012039	AT1G55840.1	AT1G55840		AT1G15690
2012044	AT1G55930.1	AT1G55930		AT1G15700
2012049	AT1G55850.1	AT1G55850		AT1G15710
2012054	AT1G55940.1	AT1G55940		AT1G15720
2012059	AT1G55860.1	AT1G55860		AT1G15730
2012069	AT1G55950.1	AT1G55950		AT1G15740
2012074	AT1G56030.1	AT1G56030		AT1G15750
2012079	AT1G55960.1	AT1G55960		AT1G15760
2012084	AT1G55920.1	AT1G55920		AT1G15770
2012099	AT1G55870.1	AT1G55870		AT1G15780
2012109	AT1G55880.1	AT1G55880		AT1G15810
2012119	AT1G55890.1	AT1G55890		AT1G15820
2012130	AT1G49650.1	AT1G49650		AT1G15850
2012135	AT1G49780.1	AT1G49780		AT1G15870
2012140	AT1G49700.1	AT1G49700		AT1G15880
2012145	AT1G49770.1	AT1G49770		AT1G15890
2012150	AT1G49680.1	AT1G49680		AT1G15900
2012155	AT1G49570.1	AT1G49570		AT1G15910
2012160	AT1G49760.1	AT1G49760		AT1G15920
2012165	AT1G49670.1	AT1G49670		AT1G15930
2012170	AT1G49750.1	AT1G49750		AT1G16000
2012175	AT1G49630.1	AT1G49630		AT1G16010
2012180	AT1G49740.1	AT1G49740		AT1G16030
2012185	AT1G49620.1	AT1G49620		AT1G16060
2012190	AT1G49730.1	AT1G49730		AT1G16080
2012195	AT1G49640.1	AT1G49640		AT1G16130
2012200	AT1G49610.1	AT1G49610		AT1G16150
2012205	AT1G49720.1	AT1G49720		AT1G16170
2012210	AT1G49600.1	AT1G49600		AT1G16180
2012216	AT1G49710.1	AT1G49710		AT1G16240
2012221	AT1G49590.1	AT1G49590		AT1G16250
2012226	AT1G49660.1	AT1G49660		AT1G16260
2012231	AT1G49580.1	AT1G49580		AT1G16330
2012239	AT1G09620.1	AT1G09620		AT1G16340
2012244	AT1G09550.1	AT1G09550		AT1G16350
2012249	AT1G09480.1	AT1G09480		AT1G16380
2012254	AT1G09380.1	AT1G09380		AT1G16410
2012259	AT1G09560.1	AT1G09560		AT1G16420
2012264	AT1G09490.1	AT1G09490		AT1G16430
2012269	AT1G09390.1	AT1G09390		AT1G16460
2012274	AT1G09590.1	AT1G09590		AT1G16470
2012279	AT1G09500.1	AT1G09500		AT1G16490
2012284	AT1G09400.1	AT1G09400		AT1G16500
2012289	AT1G09600.1	AT1G09600		AT1G16530
2012294	AT1G09410.1	AT1G09410		AT1G16560
2012299	AT1G09570.1	AT1G09570		AT1G16610
2012304	AT1G09420.1	AT1G09420		AT1G16640
2012309	AT1G09430.1	AT1G09430		AT1G16680
2012314	AT1G09510.1	AT1G09510		AT1G16700
2012319	AT1G09350.1	AT1G09350		AT1G16705
2012324	AT1G09440.1	AT1G09440		AT1G16720
2012329	AT1G09520.1	AT1G09520		AT1G16740
2012334	AT1G09580.1	AT1G09580		AT1G16760
2012339	AT1G09450.1	AT1G09450		AT1G16780
2012344	AT1G09530.1	AT1G09530		AT1G16790
2012349	AT1G09610.1	AT1G09610		AT1G16820
2012354	AT1G09460.1	AT1G09460		AT1G16860
2012359	AT1G09360.1	AT1G09360		AT1G16870
2012364	AT1G09370.1	AT1G09370		AT1G16880
2012369	AT1G09470.1	AT1G09470		AT1G16890
2012374	AT1G09540.1	AT1G09540		AT1G16900
2012402	AT1G68800.1	AT1G68800		AT1G16920
2012422	AT1G68790.1	AT1G68790		AT1G16950
2012432	AT1G68780.1	AT1G68780		AT1G16960
2012442	AT1G68760.1	AT1G68760		AT1G16970
2012447	AT1G68750.1	AT1G68750		AT1G17050
2012476	AT1G14260.1	AT1G14260		AT1G17080
2012481	AT1G14360.1	AT1G14360		AT1G17090
2012486	AT1G14270.1	AT1G14270		AT1G17100
2012491	AT1G14370.1	AT1G14370		AT1G17110
2012496	AT1G14460.1	AT1G14460		AT1G17120
2012501	AT1G14280.1	AT1G14280		AT1G17140
2012506	AT1G14380.1	AT1G14380		AT1G17145
2012511	AT1G14290.1	AT1G14290		AT1G17147
2012516	AT1G14470.1	AT1G14470		AT1G17160
2012521	AT1G14390.1	AT1G14390		AT1G17170
2012526	AT1G14300.1	AT1G14300		AT1G17180
2012531	AT1G14480.1	AT1G14480		AT1G17190
2012536	AT1G14490.1	AT1G14490		AT1G17200
2012541	AT1G14410.1	AT1G14410		AT1G17220
2012546	AT1G14330.1	AT1G14330		AT1G17230
2012556	AT1G14500.1	AT1G14500		AT1G17240
2012561	AT1G14420.1	AT1G14420		AT1G17260
2012566	AT1G14340.1	AT1G14340		AT1G17280
2012576	AT1G14510.1	AT1G14510		AT1G17285
2012581	AT1G14430.1	AT1G14430		AT1G17290
2012586	AT1G14350.1	AT1G14350		AT1G17310
2012591	AT1G14450.1	AT1G14450		AT1G17340
2012601	AT1G14440.1	AT1G14440		AT1G17345
2012611	AT1G14320.1	AT1G14320		AT1G17380
2012616	AT1G14310.1	AT1G14310		AT1G17420
2012621	AT1G14400.1	AT1G14400		AT1G17440
2012627	AT1G33780.1	AT1G33780		AT1G17455
2012632	AT1G33670.1	AT1G33670		AT1G17460
2012642	AT1G33770.1	AT1G33770		AT1G17470
2012652	AT1G33760.1	AT1G33760		AT1G17500
2012667	AT1G33750.1	AT1G33750		AT1G17520
2012672	AT1G33730.1	AT1G33730		AT1G17550
2012687	AT1G33810.1	AT1G33810		AT1G17580
2012692	AT1G33720.1	AT1G33720		AT1G17590
2012697	AT1G33710.1	AT1G33710		AT1G17615
2012702	AT1G33790.1	AT1G33790		AT1G17650
2012707	AT1G33700.1	AT1G33700		AT1G17665
2012712	AT1G33680.1	AT1G33680		AT1G17690
2012727	AT1G33800.1	AT1G33800		AT1G17720
2012737	AT1G10160.1	AT1G10160		AT1G17730
2012742	AT1G10350.1	AT1G10350		AT1G17745
2012747	AT1G10280.1	AT1G10280		AT1G17750
2012752	AT1G10170.1	AT1G10170		AT1G17760
2012757	AT1G10360.1	AT1G10360		AT1G17770
2012762	AT1G10290.1	AT1G10290		AT1G17790
2012767	AT1G10180.1	AT1G10180		AT1G17810
2012772	AT1G10370.1	AT1G10370		AT1G17840
2012777	AT1G10300.1	AT1G10300		AT1G17860
2012782	AT1G10190.1	AT1G10190		AT1G17880
2012787	AT1G10390.1	AT1G10390		AT1G17890
2012792	AT1G10310.1	AT1G10310		AT1G17950
2012797	AT1G10200.1	AT1G10200		AT1G17960
2012802	AT1G10150.1	AT1G10150		AT1G17970
2012807	AT1G10210.1	AT1G10210		AT1G17980
2012812	AT1G10400.1	AT1G10400		AT1G18030
2012817	AT1G10220.1	AT1G10220		AT1G18040
2012822	AT1G10230.1	AT1G10230		AT1G18080
2012827	AT1G10240.1	AT1G10240		AT1G18130
2012832	AT1G10140.1	AT1G10140		AT1G18150
2012837	AT1G10250.1	AT1G10250		AT1G18160
2012842	AT1G10320.1	AT1G10320		AT1G18180
2012847	AT1G10410.1	AT1G10410		AT1G18200
2012852	AT1G10260.1	AT1G10260		AT1G18210
2012857	AT1G10330.1	AT1G10330		AT1G18260
2012862	AT1G10380.1	AT1G10380		AT1G18270
2012867	AT1G10270.1	AT1G10270		AT1G18330
2012872	AT1G10340.1	AT1G10340		AT1G18335
2012882	AT1G20300.1	AT1G20300		AT1G18340
2012887	AT1G20380.1	AT1G20380		AT1G18350
2012892	AT1G20290.1	AT1G20290		AT1G18370
2012897	AT1G20370.1	AT1G20370		AT1G18400
2012902	AT1G20270.1	AT1G20270		AT1G18440
2012907	AT1G20360.1	AT1G20360		AT1G18450
2012912	AT1G20260.1	AT1G20260		AT1G18470
2012917	AT1G20350.1	AT1G20350		AT1G18500
2012922	AT1G20240.1	AT1G20240		AT1G18520
2012927	AT1G20340.1	AT1G20340		AT1G18540
2012932	AT1G20280.1	AT1G20280		AT1G18570
2012937	AT1G20330.1	AT1G20330		AT1G18610
2012942	AT1G20320.1	AT1G20320		AT1G18630
2012947	AT1G20310.1	AT1G20310		AT1G18640
2012970	AT1G71840.1	AT1G71840		AT1G18660
2012975	AT1G71740.1	AT1G71740		AT1G18690
2012980	AT1G71850.1	AT1G71850		AT1G18710
2012985	AT1G71750.1	AT1G71750		AT1G18720
2012990	AT1G71860.1	AT1G71860		AT1G18730
2012995	AT1G71760.1	AT1G71760		AT1G18750
2013010	AT1G71770.1	AT1G71770		AT1G18760
2013015	AT1G71800.1	AT1G71800		AT1G18780
2013020	AT1G71830.1	AT1G71830		AT1G18800
2013025	AT1G71790.1	AT1G71790		AT1G18830
2013030	AT1G71710.1	AT1G71710		AT1G18850
2013035	AT1G71780.1	AT1G71780		AT1G18860
2013040	AT1G71810.1	AT1G71810		AT1G18880
2013045	AT1G71820.1	AT1G71820		AT1G18890
2013050	AT1G71720.1	AT1G71720		AT1G18950
2013060	AT1G71730.1	AT1G71730		AT1G19000
2013133	AT1G19650.1	AT1G19650		AT1G19010
2013148	AT1G19640.1	AT1G19640		AT1G19040
2013158	AT1G19630.1	AT1G19630		AT1G19050
2013163	AT1G19660.1	AT1G19660		AT1G19090
2013189	AT1G36180.1	AT1G36180		AT1G19100
2013194	AT1G36260.1	AT1G36260		AT1G19110
2013199	AT1G36230.1	AT1G36230		AT1G19120
2013204	AT1G36240.1	AT1G36240		AT1G19180
2013209	AT1G36190.1	AT1G36190		AT1G19200
2013214	AT1G36280.1	AT1G36280		AT1G19210
2013582	AT1G29400.1	AT1G29400		AT1G19220
2013587	AT1G29410.1	AT1G29410		AT1G19240
2013592	AT1G29430.1	AT1G29430		AT1G19270
2013597	AT1G29440.1	AT1G29440		AT1G19300
2013602	AT1G29600.1	AT1G29600		AT1G19310
2013607	AT1G29450.1	AT1G29450		AT1G19320
2013617	AT1G29460.1	AT1G29460		AT1G19330
2013622	AT1G29620.1	AT1G29620		AT1G19350
2013627	AT1G29470.1	AT1G29470		AT1G19450
2013632	AT1G29630.1	AT1G29630		AT1G19490
2013637	AT1G29640.1	AT1G29640		AT1G19510
2013642	AT1G29480.1	AT1G29480		AT1G19520
2013647	AT1G29650.1	AT1G29650		AT1G19530
2013652	AT1G29490.1	AT1G29490		AT1G19550
2013657	AT1G29660.1	AT1G29660		AT1G19570
2013662	AT1G29670.1	AT1G29670		AT1G19580
2013667	AT1G29680.1	AT1G29680		AT1G19650
2013672	AT1G29690.1	AT1G29690		AT1G19670
2013677	AT1G29320.1	AT1G29320		AT1G19680
2013687	AT1G29340.1	AT1G29340		AT1G19700
2013692	AT1G29350.1	AT1G29350		AT1G19730
2013697	AT1G29500.1	AT1G29500		AT1G19740
2013702	AT1G29510.1	AT1G29510		AT1G19750
2013707	AT1G29520.1	AT1G29520		AT1G19770
2013712	AT1G29370.1	AT1G29370		AT1G19790
2013717	AT1G29530.1	AT1G29530		AT1G19800
2013727	AT1G29380.1	AT1G29380		AT1G19830
2013732	AT1G29540.1	AT1G29540		AT1G19835
2013737	AT1G29710.1	AT1G29710		AT1G19850
2013742	AT1G29390.1	AT1G29390		AT1G19860
2013747	AT1G29550.1	AT1G29550		AT1G19870
2013752	AT1G29420.1	AT1G29420		AT1G19880
2013757	AT1G29560.1	AT1G29560		AT1G19890
2013762	AT1G29570.1	AT1G29570		AT1G19920
2013767	AT1G29580.1	AT1G29580		AT1G19980
2013772	AT1G29590.1	AT1G29590		AT1G20010
2013799	AT1G66040.1	AT1G66040		AT1G20020
2013804	AT1G66130.1	AT1G66130		AT1G20050
2013809	AT1G66020.1	AT1G66020		AT1G20065
2013814	AT1G66060.1	AT1G66060		AT1G20090
2013819	AT1G66140.1	AT1G66140		AT1G20100
2013824	AT1G66150.1	AT1G66150		AT1G20110
2013829	AT1G66070.1	AT1G66070		AT1G20140
2013834	AT1G66100.1	AT1G66100		AT1G20200
2013839	AT1G66050.1	AT1G66050		AT1G20220
2013844	AT1G66170.1	AT1G66170		AT1G20225
2013849	AT1G66160.1	AT1G66160		AT1G20260
2013854	AT1G66080.1	AT1G66080		AT1G20330
2013859	AT1G66120.1	AT1G66120		AT1G20340
2013864	AT1G66180.1	AT1G66180		AT1G20360
2013869	AT1G66190.1	AT1G66190		AT1G20380
2013874	AT1G66090.1	AT1G66090		AT1G20410
2013879	AT1G66200.1	AT1G66200		AT1G20440
2013884	AT1G66110.1	AT1G66110		AT1G20450
2013889	AT1G66030.1	AT1G66030		AT1G20480
2013909	AT1G70870.1	AT1G70870		AT1G20490
2013914	AT1G70960.1	AT1G70960		AT1G20540
2013919	AT1G70880.1	AT1G70880		AT1G20550
2013929	AT1G70850.1	AT1G70850		AT1G20580
2013934	AT1G70900.1	AT1G70900		AT1G20590
2013939	AT1G71000.1	AT1G71000		AT1G20610
2013944	AT1G70910.1	AT1G70910		AT1G20620
2013949	AT1G70890.1	AT1G70890		AT1G20630
2013969	AT1G70840.1	AT1G70840		AT1G20640
2013974	AT1G70940.1	AT1G70940		AT1G20693
2013979	AT1G70920.1	AT1G70920		AT1G20696
2013984	AT1G70950.1	AT1G70950		AT1G20700
2013989	AT1G71020.1	AT1G71020		AT1G20770
2013994	AT1G70970.1	AT1G70970		AT1G20780
2013999	AT1G70830.1	AT1G70830		AT1G20810
2014004	AT1G70980.1	AT1G70980		AT1G20840
2014009	AT1G70990.1	AT1G70990		AT1G20850
2014019	AT1G70810.1	AT1G70810		AT1G20870
2014024	AT1G70820.1	AT1G70820		AT1G20880
2014053	AT1G18520.1	AT1G18520		AT1G20900
2014063	AT1G18510.1	AT1G18510		AT1G20910
2014068	AT1G18370.1	AT1G18370		AT1G20920
2014078	AT1G18480.1	AT1G18480		AT1G20930
2014083	AT1G18360.1	AT1G18360		AT1G20940
2014088	AT1G18470.1	AT1G18470		AT1G20950
2014098	AT1G18350.1	AT1G18350		AT1G20960
2014103	AT1G18450.1	AT1G18450		AT1G20970
2014108	AT1G18260.1	AT1G18260		AT1G20980
2014113	AT1G18330.1	AT1G18330		AT1G21000
2014118	AT1G18420.1	AT1G18420		AT1G21010
2014123	AT1G18340.1	AT1G18340		AT1G21080
2014128	AT1G18410.1	AT1G18410		AT1G21100
2014133	AT1G18440.1	AT1G18440		AT1G21130
2014138	AT1G18320.1	AT1G18320		AT1G21140
2014143	AT1G18400.1	AT1G18400		AT1G21160
2014148	AT1G18310.1	AT1G18310		AT1G21170
2014153	AT1G18390.1	AT1G18390		AT1G21200
2014158	AT1G18460.1	AT1G18460		AT1G21210
2014168	AT1G18490.1	AT1G18490		AT1G21230
2014178	AT1G18500.1	AT1G18500		AT1G21240
2014184	AT1G64380.1	AT1G64380		AT1G21250
2014189	AT1G64290.1	AT1G64290		AT1G21270
2014194	AT1G64370.1	AT1G64370		AT1G21280
2014199	AT1G64280.1	AT1G64280		AT1G21320
2014204	AT1G64390.1	AT1G64390		AT1G21326
2014209	AT1G64350.1	AT1G64350		AT1G21340
2014214	AT1G64270.1	AT1G64270		AT1G21400
2014224	AT1G64340.1	AT1G64340		AT1G21410
2014229	AT1G64260.1	AT1G64260		AT1G21440
2014239	AT1G64330.1	AT1G64330		AT1G21450
2014244	AT1G64320.1	AT1G64320		AT1G21460
2014254	AT1G64300.1	AT1G64300		AT1G21560
2014259	AT1G64410.1	AT1G64410		AT1G21590
2014264	AT1G64400.1	AT1G64400		AT1G21600
2014269	AT1G64310.1	AT1G64310		AT1G21690
2014274	AT1G64360.1	AT1G64360		AT1G21700
2014324	AT1G54070.1	AT1G54070		AT1G21720
2014329	AT1G54170.1	AT1G54170		AT1G21750
2014334	AT1G54130.1	AT1G54130		AT1G21760
2014339	AT1G54080.1	AT1G54080		AT1G21780
2014344	AT1G54180.1	AT1G54180		AT1G21790
2014349	AT1G54140.1	AT1G54140		AT1G21810
2014354	AT1G54090.1	AT1G54090		AT1G21840
2014359	AT1G54110.1	AT1G54110		AT1G21870
2014364	AT1G54020.1	AT1G54020		AT1G21890
2014369	AT1G54000.1	AT1G54000		AT1G21900
2014374	AT1G54160.1	AT1G54160		AT1G21910
2014379	AT1G54100.1	AT1G54100		AT1G21940
2014384	AT1G54030.1	AT1G54030		AT1G21970
2014389	AT1G54010.1	AT1G54010		AT1G21980
2014399	AT1G54040.1	AT1G54040		AT1G22050
2014404	AT1G54150.1	AT1G54150		AT1G22070
2014409	AT1G54050.1	AT1G54050		AT1G22130
2014424	AT1G54120.1	AT1G54120		AT1G22150
2014444	AT1G54060.1	AT1G54060		AT1G22160
2014449	AT1G53990.1	AT1G53990		AT1G22190
2014459	AT1G03350.1	AT1G03350		AT1G22220
2014464	AT1G03230.1	AT1G03230		AT1G22270
2014469	AT1G03340.1	AT1G03340		AT1G22275
2014474	AT1G03220.1	AT1G03220		AT1G22280
2014479	AT1G03330.1	AT1G03330		AT1G22290
2014484	AT1G03210.1	AT1G03210		AT1G22300
2014489	AT1G03320.1	AT1G03320		AT1G22310
2014494	AT1G03200.1	AT1G03200		AT1G22360
2014499	AT1G03310.1	AT1G03310		AT1G22410
2014504	AT1G03300.1	AT1G03300		AT1G22430
2014509	AT1G03370.1	AT1G03370		AT1G22440
2014514	AT1G03280.1	AT1G03280		AT1G22450
2014519	AT1G03270.1	AT1G03270		AT1G22460
2014524	AT1G03190.1	AT1G03190		AT1G22490
2014529	AT1G03260.1	AT1G03260		AT1G22500
2014534	AT1G03360.1	AT1G03360		AT1G22530
2014539	AT1G03290.1	AT1G03290		AT1G22550
2014544	AT1G03250.1	AT1G03250		AT1G22570
2014549	AT1G03180.1	AT1G03180		AT1G22590
2014554	AT1G03240.1	AT1G03240		AT1G22630
2014559	AT1G03170.1	AT1G03170		AT1G22640
2014578	AT1G76400.1	AT1G76400		AT1G22700
2014583	AT1G76390.1	AT1G76390		AT1G22710
2014593	AT1G76380.1	AT1G76380		AT1G22730
2014603	AT1G76370.1	AT1G76370		AT1G22750
2014613	AT1G76360.1	AT1G76360		AT1G22760
2014623	AT1G76350.1	AT1G76350		AT1G22770
2014628	AT1G76260.1	AT1G76260		AT1G22780
2014660	AT1G35560.1	AT1G35560		AT1G22790
2014665	AT1G35510.1	AT1G35510		AT1G22800
2014670	AT1G35570.1	AT1G35570		AT1G22810
2014675	AT1G35580.1	AT1G35580		AT1G22840
2014680	AT1G35620.1	AT1G35620		AT1G22882
2014685	AT1G35520.1	AT1G35520		AT1G22920
2014690	AT1G35670.1	AT1G35670		AT1G22970
2014695	AT1G35590.1	AT1G35590		AT1G22985
2014700	AT1G35530.1	AT1G35530		AT1G22990
2014705	AT1G35640.1	AT1G35640		AT1G23040
2014710	AT1G35680.1	AT1G35680		AT1G23080
2014715	AT1G35600.1	AT1G35600		AT1G23090
2014720	AT1G35610.1	AT1G35610		AT1G23100
2014725	AT1G35630.1	AT1G35630		AT1G23170
2014730	AT1G35540.1	AT1G35540		AT1G23190
2014735	AT1G35660.1	AT1G35660		AT1G23220
2014740	AT1G35550.1	AT1G35550		AT1G23260
2014753	AT1G13790.1	AT1G13790		AT1G23290
2014758	AT1G13800.1	AT1G13800		AT1G23300
2014773	AT1G13820.1	AT1G13820		AT1G23310
2014788	AT1G13860.1	AT1G13860		AT1G23320
2014803	AT1G13870.1	AT1G13870		AT1G23380
2014823	AT1G13890.1	AT1G13890		AT1G23390
2014828	AT1G13830.1	AT1G13830		AT1G23410
2014838	AT1G13900.1	AT1G13900		AT1G23420
2014853	AT1G13910.1	AT1G13910		AT1G23460
2014858	AT1G13780.1	AT1G13780		AT1G23490
2014873	AT1G13810.1	AT1G13810		AT1G23560
2014878	AT1G13880.1	AT1G13880		AT1G23730
2014896	AT1G21240.1	AT1G21240		AT1G23740
2014901	AT1G21250.1	AT1G21250		AT1G23750
2014906	AT1G21280.1	AT1G21280		AT1G23770
2014911	AT1G21270.1	AT1G21270		AT1G23780
2014916	AT1G21290.1	AT1G21290		AT1G23800
2014921	AT1G21190.1	AT1G21190		AT1G23810
2014926	AT1G21300.1	AT1G21300		AT1G23820
2014936	AT1G21320.1	AT1G21320		AT1G23850
2014941	AT1G21200.1	AT1G21200		AT1G23860
2014946	AT1G21310.1	AT1G21310		AT1G23880
2014951	AT1G21210.1	AT1G21210		AT1G23890
2014956	AT1G21220.1	AT1G21220		AT1G23900
2014961	AT1G21230.1	AT1G21230		AT1G23980
2014972	AT1G65080.1	AT1G65080		AT1G24020
2014987	AT1G65030.1	AT1G65030		AT1G24040
2014992	AT1G65040.1	AT1G65040		AT1G24050
2014997	AT1G65050.1	AT1G65050		AT1G24120
2015002	AT1G65060.1	AT1G65060		AT1G24150
2015007	AT1G65070.1	AT1G65070		AT1G24180
2015020	AT1G22170.1	AT1G22170		AT1G24190
2015025	AT1G22250.1	AT1G22250		AT1G24210
2015030	AT1G22260.1	AT1G22260		AT1G24230
2015035	AT1G22240.1	AT1G22240		AT1G24250
2015040	AT1G22230.1	AT1G22230		AT1G24260
2015045	AT1G22220.1	AT1G22220		AT1G24265
2015050	AT1G22210.1	AT1G22210		AT1G24280
2015055	AT1G22200.1	AT1G22200		AT1G24290
2015060	AT1G22190.1	AT1G22190		AT1G24310
2015065	AT1G22180.1	AT1G22180		AT1G24350
2015157	AT1G63010.1	AT1G63010		AT1G24360
2015172	AT1G63200.1	AT1G63200		AT1G24400
2015177	AT1G63040.1	AT1G63040		AT1G24440
2015182	AT1G63110.1	AT1G63110		AT1G24450
2015187	AT1G63050.1	AT1G63050		AT1G24460
2015192	AT1G63120.1	AT1G63120		AT1G24490
2015202	AT1G63060.1	AT1G63060		AT1G24510
2015207	AT1G63130.1	AT1G63130		AT1G24580
2015212	AT1G63150.1	AT1G63150		AT1G24590
2015217	AT1G63070.1	AT1G63070		AT1G24610
2015222	AT1G63140.1	AT1G63140		AT1G24625
2015227	AT1G63080.1	AT1G63080		AT1G24650
2015232	AT1G63160.1	AT1G63160		AT1G24706
2015237	AT1G63090.1	AT1G63090		AT1G24764
2015242	AT1G63100.1	AT1G63100		AT1G24909
2015247	AT1G63170.1	AT1G63170		AT1G24996
2015252	AT1G63180.1	AT1G63180		AT1G25220
2015257	AT1G63190.1	AT1G63190		AT1G25250
2015276	AT1G58250.1	AT1G58250		AT1G25260
2015281	AT1G58260.1	AT1G58260		AT1G25275
2015317	AT1G47570.1	AT1G47570		AT1G25280
2015322	AT1G47700.1	AT1G47700		AT1G25310
2015327	AT1G47560.1	AT1G47560		AT1G25320
2015332	AT1G47680.1	AT1G47680		AT1G25330
2015337	AT1G47600.1	AT1G47600		AT1G25340
2015342	AT1G47660.1	AT1G47660		AT1G25350
2015347	AT1G47470.1	AT1G47470		AT1G25380
2015357	AT1G47520.1	AT1G47520		AT1G25420
2015362	AT1G47590.1	AT1G47590		AT1G25440
2015367	AT1G47530.1	AT1G47530		AT1G25450
2015377	AT1G47580.1	AT1G47580		AT1G25470
2015382	AT1G47670.1	AT1G47670		AT1G25490
2015387	AT1G47510.1	AT1G47510		AT1G25510
2015392	AT1G47640.1	AT1G47640		AT1G25540
2015397	AT1G47500.1	AT1G47500		AT1G25550
2015402	AT1G47490.1	AT1G47490		AT1G25560
2015407	AT1G47620.1	AT1G47620		AT1G25570
2015412	AT1G47480.1	AT1G47480		AT1G26110
2015417	AT1G47550.1	AT1G47550		AT1G26150
2015422	AT1G47610.1	AT1G47610		AT1G26160
2015432	AT1G47540.1	AT1G47540		AT1G26180
2015447	AT1G47650.1	AT1G47650		AT1G26220
2015452	AT1G47630.1	AT1G47630		AT1G26230
2015488	AT1G63000.1	AT1G63000		AT1G26260
2015493	AT1G62930.1	AT1G62930		AT1G26270
2015498	AT1G62940.1	AT1G62940		AT1G26300
2015503	AT1G62950.1	AT1G62950		AT1G26310
2015508	AT1G62960.1	AT1G62960		AT1G26340
2015513	AT1G62880.1	AT1G62880		AT1G26460
2015518	AT1G62900.1	AT1G62900		AT1G26480
2015523	AT1G62860.1	AT1G62860		AT1G26550
2015528	AT1G62970.1	AT1G62970		AT1G26570
2015533	AT1G62870.1	AT1G62870		AT1G26590
2015538	AT1G62980.1	AT1G62980		AT1G26610
2015543	AT1G62890.1	AT1G62890		AT1G26620
2015548	AT1G62910.1	AT1G62910		AT1G26630
2015553	AT1G62990.1	AT1G62990		AT1G26640
2015558	AT1G62920.1	AT1G62920		AT1G26650
2015595	AT1G16800.1	AT1G16800		AT1G26660
2015610	AT1G16790.1	AT1G16790		AT1G26670
2015625	AT1G16780.1	AT1G16780		AT1G26700
2015635	AT1G16700.1	AT1G16700		AT1G26730
2015640	AT1G16770.1	AT1G16770		AT1G26740
2015695	AT1G31050.1	AT1G31050		AT1G26750
2015700	AT1G30990.1	AT1G30990		AT1G26780
2015705	AT1G30880.1	AT1G30880		AT1G26800
2015710	AT1G31000.1	AT1G31000		AT1G26830
2015715	AT1G30890.1	AT1G30890		AT1G26850
2015720	AT1G31010.1	AT1G31010		AT1G26880
2015725	AT1G30900.1	AT1G30900		AT1G26910
2015730	AT1G30930.1	AT1G30930		AT1G26930
2015735	AT1G31020.1	AT1G31020		AT1G26945
2015740	AT1G30940.1	AT1G30940		AT1G26960
2015745	AT1G30910.1	AT1G30910		AT1G27020
2015750	AT1G31030.1	AT1G31030		AT1G27030
2015755	AT1G30920.1	AT1G30920		AT1G27040
2015760	AT1G31040.1	AT1G31040		AT1G27070
2015765	AT1G30950.1	AT1G30950		AT1G27090
2015770	AT1G30960.1	AT1G30960		AT1G27100
2015775	AT1G30970.1	AT1G30970		AT1G27120
2015790	AT1G31070.1	AT1G31070		AT1G27190
2015831	AT1G50680.1	AT1G50680		AT1G27200
2015838	AT1G50690.1	AT1G50690		AT1G27210
2015845	AT1G50700.1	AT1G50700		AT1G27280
2015856	AT1G50710.1	AT1G50710		AT1G27290
2015898	AT1G27270.1	AT1G27270		AT1G27300
2015903	AT1G27390.1	AT1G27390		AT1G27310
2015908	AT1G27470.1	AT1G27470		AT1G27320
2015913	AT1G27310.1	AT1G27310		AT1G27340
2015918	AT1G27280.1	AT1G27280		AT1G27360
2015923	AT1G27480.1	AT1G27480		AT1G27380
2015928	AT1G27400.1	AT1G27400		AT1G27390
2015933	AT1G27490.1	AT1G27490		AT1G27400
2015938	AT1G27410.1	AT1G27410		AT1G27430
2015943	AT1G27290.1	AT1G27290		AT1G27440
2015953	AT1G27300.1	AT1G27300		AT1G27450
2015958	AT1G27500.1	AT1G27500		AT1G27530
2015963	AT1G27320.1	AT1G27320		AT1G27600
2015968	AT1G27330.1	AT1G27330		AT1G27630
2015973	AT1G27340.1	AT1G27340		AT1G27650
2015978	AT1G27420.1	AT1G27420		AT1G27680
2015983	AT1G27350.1	AT1G27350		AT1G27690
2015988	AT1G27430.1	AT1G27430		AT1G27695
2015993	AT1G27260.1	AT1G27260		AT1G27700
2015998	AT1G27360.1	AT1G27360		AT1G27720
2016003	AT1G27440.1	AT1G27440		AT1G27730
2016008	AT1G27380.1	AT1G27380		AT1G27740
2016013	AT1G27370.1	AT1G27370		AT1G27750
2016018	AT1G27450.1	AT1G27450		AT1G27840
2016028	AT1G27460.1	AT1G27460		AT1G27890
2016038	AT1G71970.1	AT1G71970		AT1G27910
2016043	AT1G71980.1	AT1G71980		AT1G27940
2016048	AT1G71930.1	AT1G71930		AT1G27960
2016053	AT1G71990.1	AT1G71990		AT1G27970
2016058	AT1G71940.1	AT1G71940		AT1G28050
2016068	AT1G71880.1	AT1G71880		AT1G28060
2016073	AT1G71890.1	AT1G71890		AT1G28080
2016078	AT1G71950.1	AT1G71950		AT1G28120
2016083	AT1G71900.1	AT1G71900		AT1G28130
2016088	AT1G71960.1	AT1G71960		AT1G28135
2016093	AT1G71910.1	AT1G71910		AT1G28140
2016098	AT1G71920.1	AT1G71920		AT1G28180
2016108	AT1G70410.1	AT1G70410		AT1G28200
2016113	AT1G70270.1	AT1G70270		AT1G28210
2016118	AT1G70330.1	AT1G70330		AT1G28220
2016123	AT1G70420.1	AT1G70420		AT1G28230
2016128	AT1G70310.1	AT1G70310		AT1G28250
2016133	AT1G70400.1	AT1G70400		AT1G28280
2016138	AT1G70300.1	AT1G70300		AT1G28290
2016143	AT1G70390.1	AT1G70390		AT1G28310
2016148	AT1G70380.1	AT1G70380		AT1G28320
2016158	AT1G70440.1	AT1G70440		AT1G28330
2016163	AT1G70430.1	AT1G70430		AT1G28350
2016168	AT1G70360.1	AT1G70360		AT1G28360
2016173	AT1G70320.1	AT1G70320		AT1G28370
2016178	AT1G70290.1	AT1G70290		AT1G28390
2016183	AT1G70350.1	AT1G70350		AT1G28410
2016188	AT1G70280.1	AT1G70280		AT1G28420
2016193	AT1G70370.1	AT1G70370		AT1G28450
2016198	AT1G70340.1	AT1G70340		AT1G28470
2016218	AT1G80220.1	AT1G80220		AT1G28480
2016228	AT1G80130.1	AT1G80130		AT1G28490
2016233	AT1G80030.1	AT1G80030		AT1G28520
2016238	AT1G80140.1	AT1G80140		AT1G28610
2016243	AT1G80060.1	AT1G80060		AT1G28695
2016248	AT1G80150.1	AT1G80150		AT1G28710
2016253	AT1G80160.1	AT1G80160		AT1G28760
2016263	AT1G80180.1	AT1G80180		AT1G29030
2016273	AT1G80190.1	AT1G80190		AT1G29060
2016278	AT1G80210.1	AT1G80210		AT1G29120
2016283	AT1G80230.1	AT1G80230		AT1G29150
2016288	AT1G80070.1	AT1G80070		AT1G29160
2016293	AT1G80090.1	AT1G80090		AT1G29170
2016298	AT1G80120.1	AT1G80120		AT1G29195
2016303	AT1G80040.1	AT1G80040		AT1G29220
2016308	AT1G80050.1	AT1G80050		AT1G29230
2016313	AT1G80170.1	AT1G80170		AT1G29240
2016318	AT1G80080.1	AT1G80080		AT1G29250
2016323	AT1G80240.1	AT1G80240		AT1G29260
2016328	AT1G80200.1	AT1G80200		AT1G29280
2016338	AT1G80100.1	AT1G80100		AT1G29310
2016348	AT1G80110.1	AT1G80110		AT1G29330
2016371	AT1G19380.1	AT1G19380		AT1G29350
2016376	AT1G19390.1	AT1G19390		AT1G29390
2016381	AT1G19400.1	AT1G19400		AT1G29400
2016386	AT1G19410.1	AT1G19410		AT1G29630
2016391	AT1G19430.1	AT1G19430		AT1G29640
2016396	AT1G19440.1	AT1G19440		AT1G29670
2016401	AT1G19520.1	AT1G19520		AT1G29680
2016406	AT1G19450.1	AT1G19450		AT1G29690
2016411	AT1G19460.1	AT1G19460		AT1G29700
2016416	AT1G19510.1	AT1G19510		AT1G29720
2016421	AT1G19490.1	AT1G19490		AT1G29730
2016431	AT1G19300.1	AT1G19300		AT1G29750
2016436	AT1G19310.1	AT1G19310		AT1G29800
2016441	AT1G19320.1	AT1G19320		AT1G29810
2016446	AT1G19470.1	AT1G19470		AT1G29850
2016451	AT1G19330.1	AT1G19330		AT1G29870
2016456	AT1G19480.1	AT1G19480		AT1G29880
2016461	AT1G19340.1	AT1G19340		AT1G29900
2016466	AT1G19500.1	AT1G19500		AT1G29910
2016471	AT1G19350.1	AT1G19350		AT1G29920
2016476	AT1G19530.1	AT1G19530		AT1G29930
2016481	AT1G19540.1	AT1G19540		AT1G29940
2016486	AT1G19360.1	AT1G19360		AT1G29950
2016491	AT1G19550.1	AT1G19550		AT1G29965
2016496	AT1G19370.1	AT1G19370		AT1G29970
2016584	AT1G58380.1	AT1G58380		AT1G29980
2016589	AT1G58270.1	AT1G58270		AT1G29990
2016599	AT1G58360.1	AT1G58360		AT1G30070
2016604	AT1G58290.1	AT1G58290		AT1G30080
2016609	AT1G58350.1	AT1G58350		AT1G30120
2016614	AT1G58340.1	AT1G58340		AT1G30135
2016619	AT1G58330.1	AT1G58330		AT1G30160
2016624	AT1G58320.1	AT1G58320		AT1G30200
2016629	AT1G58310.1	AT1G58310		AT1G30210
2016634	AT1G58300.1	AT1G58300		AT1G30230
2016639	AT1G58280.1	AT1G58280		AT1G30240
2016750	AT1G42250.1	AT1G42250		AT1G30260
2016755	AT1G42080.1	AT1G42080		AT1G30270
2016760	AT1G42150.1	AT1G42150		AT1G30320
2016765	AT1G42220.1	AT1G42220		AT1G30330
2016770	AT1G42110.1	AT1G42110		AT1G30360
2016775	AT1G42200.1	AT1G42200		AT1G30380
2016780	AT1G42140.1	AT1G42140		AT1G30400
2016785	AT1G42190.1	AT1G42190		AT1G30440
2017526	AT1G51830.1	AT1G51830		AT1G30460
2017531	AT1G51730.1	AT1G51730		AT1G30470
2017541	AT1G51720.1	AT1G51720		AT1G30475
2017546	AT1G51620.1	AT1G51620		AT1G30480
2017551	AT1G51710.1	AT1G51710		AT1G30490
2017556	AT1G51800.1	AT1G51800		AT1G30500
2017566	AT1G51700.1	AT1G51700		AT1G30510
2017571	AT1G51790.1	AT1G51790		AT1G30530
2017576	AT1G51780.1	AT1G51780		AT1G30580
2017586	AT1G51690.1	AT1G51690		AT1G30590
2017591	AT1G51770.1	AT1G51770		AT1G30620
2017601	AT1G51680.1	AT1G51680		AT1G30630
2017606	AT1G51760.1	AT1G51760		AT1G30690
2017616	AT1G51670.1	AT1G51670		AT1G30730
2017621	AT1G51750.1	AT1G51750		AT1G30790
2017631	AT1G51740.1	AT1G51740		AT1G30810
2017636	AT1G51560.1	AT1G51560		AT1G30825
2017641	AT1G51640.1	AT1G51640		AT1G30840
2017651	AT1G51630.1	AT1G51630		AT1G30860
2017656	AT1G51650.1	AT1G51650		AT1G30880
2017661	AT1G51660.1	AT1G51660		AT1G30920
2017688	AT1G22900.1	AT1G22900		AT1G30935
2017693	AT1G22890.1	AT1G22890		AT1G30950
2017698	AT1G23010.1	AT1G23010		AT1G30960
2017703	AT1G22880.1	AT1G22880		AT1G30970
2017708	AT1G23000.1	AT1G23000		AT1G31050
2017713	AT1G22860.1	AT1G22860		AT1G31060
2017718	AT1G23030.1	AT1G23030		AT1G31080
2017723	AT1G22980.1	AT1G22980		AT1G31120
2017728	AT1G22840.1	AT1G22840		AT1G31130
2017733	AT1G22940.1	AT1G22940		AT1G31140
2017738	AT1G22970.1	AT1G22970		AT1G31160
2017748	AT1G22930.1	AT1G22930		AT1G31170
2017753	AT1G22960.1	AT1G22960		AT1G31180
2017758	AT1G22990.1	AT1G22990		AT1G31190
2017763	AT1G22920.1	AT1G22920		AT1G31220
2017768	AT1G22850.1	AT1G22850		AT1G31230
2017773	AT1G22950.1	AT1G22950		AT1G31240
2017778	AT1G22910.1	AT1G22910		AT1G31260
2017783	AT1G22870.1	AT1G22870		AT1G31280
2017788	AT1G23020.1	AT1G23020		AT1G31300
2017808	AT1G79880.1	AT1G79880		AT1G31310
2017823	AT1G79870.1	AT1G79870		AT1G31320
2017828	AT1G79700.1	AT1G79700		AT1G31330
2017843	AT1G79860.1	AT1G79860		AT1G31340
2017848	AT1G79850.1	AT1G79850		AT1G31350
2017858	AT1G79920.1	AT1G79920		AT1G31360
2017868	AT1G79910.1	AT1G79910		AT1G31420
2017873	AT1G79840.1	AT1G79840		AT1G31440
2017883	AT1G79900.1	AT1G79900		AT1G31460
2017888	AT1G79830.1	AT1G79830		AT1G31540
2017893	AT1G79890.1	AT1G79890		AT1G31630
2017922	AT1G16670.1	AT1G16670		AT1G31640
2017927	AT1G16650.1	AT1G16650		AT1G31650
2017937	AT1G16630.1	AT1G16630		AT1G31720
2017942	AT1G16540.1	AT1G16540		AT1G31730
2017947	AT1G16610.1	AT1G16610		AT1G31750
2017952	AT1G16640.1	AT1G16640		AT1G31760
2017957	AT1G16590.1	AT1G16590		AT1G31770
2017962	AT1G16570.1	AT1G16570		AT1G31780
2017967	AT1G16560.1	AT1G16560		AT1G31810
2017972	AT1G16680.1	AT1G16680		AT1G31812
2017977	AT1G16690.1	AT1G16690		AT1G31820
2017996	AT1G62160.1	AT1G62160		AT1G31830
2018001	AT1G62170.1	AT1G62170		AT1G31870
2018006	AT1G62240.1	AT1G62240		AT1G31880
2018011	AT1G62090.1	AT1G62090		AT1G31910
2018016	AT1G62270.1	AT1G62270		AT1G31970
2018021	AT1G62190.1	AT1G62190		AT1G31990
2018026	AT1G62280.1	AT1G62280		AT1G32050
2018031	AT1G62200.1	AT1G62200		AT1G32060
2018036	AT1G62290.1	AT1G62290		AT1G32070
2018041	AT1G62110.1	AT1G62110		AT1G32080
2018046	AT1G62210.1	AT1G62210		AT1G32100
2018051	AT1G62300.1	AT1G62300		AT1G32130
2018056	AT1G62120.1	AT1G62120		AT1G32150
2018061	AT1G62150.1	AT1G62150		AT1G32200
2018066	AT1G62220.1	AT1G62220		AT1G32210
2018071	AT1G62080.1	AT1G62080		AT1G32230
2018076	AT1G62060.1	AT1G62060		AT1G32240
2018081	AT1G62250.1	AT1G62250		AT1G32310
2018091	AT1G62260.1	AT1G62260		AT1G32320
2018096	AT1G62180.1	AT1G62180		AT1G32330
2018101	AT1G62130.1	AT1G62130		AT1G32350
2018106	AT1G62070.1	AT1G62070		AT1G32360
2018123	AT1G52280.1	AT1G52280		AT1G32380
2018128	AT1G52270.1	AT1G52270		AT1G32400
2018133	AT1G52260.1	AT1G52260		AT1G32410
2018138	AT1G52430.1	AT1G52430		AT1G32440
2018148	AT1G52340.1	AT1G52340		AT1G32450
2018153	AT1G52330.1	AT1G52330		AT1G32470
2018163	AT1G52410.1	AT1G52410		AT1G32480
2018168	AT1G52240.1	AT1G52240		AT1G32500
2018173	AT1G52320.1	AT1G52320		AT1G32510
2018178	AT1G52400.1	AT1G52400		AT1G32530
2018183	AT1G52300.1	AT1G52300		AT1G32540
2018188	AT1G52310.1	AT1G52310		AT1G32580
2018193	AT1G52390.1	AT1G52390		AT1G32585
2018198	AT1G52360.1	AT1G52360		AT1G32640
2018203	AT1G52380.1	AT1G52380		AT1G32700
2018208	AT1G52290.1	AT1G52290		AT1G32730
2018213	AT1G52370.1	AT1G52370		AT1G32740
2018238	AT1G04420.1	AT1G04420		AT1G32750
2018243	AT1G04410.1	AT1G04410		AT1G32770
2018248	AT1G04330.1	AT1G04330		AT1G32870
2018253	AT1G04400.1	AT1G04400		AT1G32880
2018258	AT1G04310.1	AT1G04310		AT1G32900
2018263	AT1G04390.1	AT1G04390		AT1G32990
2018268	AT1G04440.1	AT1G04440		AT1G33040
2018273	AT1G04380.1	AT1G04380		AT1G33050
2018278	AT1G04300.1	AT1G04300		AT1G33055
2018288	AT1G04370.1	AT1G04370		AT1G33060
2018293	AT1G04290.1	AT1G04290		AT1G33080
2018298	AT1G04490.1	AT1G04490		AT1G33100
2018303	AT1G04280.1	AT1G04280		AT1G33110
2018308	AT1G04480.1	AT1G04480		AT1G33140
2018313	AT1G04520.1	AT1G04520		AT1G33170
2018318	AT1G04510.1	AT1G04510		AT1G33230
2018323	AT1G04270.1	AT1G04270		AT1G33240
2018328	AT1G04430.1	AT1G04430		AT1G33250
2018333	AT1G04360.1	AT1G04360		AT1G33280
2018338	AT1G04470.1	AT1G04470		AT1G33320
2018343	AT1G04500.1	AT1G04500		AT1G33410
2018348	AT1G04350.1	AT1G04350		AT1G33430
2018358	AT1G04260.1	AT1G04260		AT1G33470
2018363	AT1G04340.1	AT1G04340		AT1G33490
2018368	AT1G04450.1	AT1G04450		AT1G33590
2018373	AT1G04250.1	AT1G04250		AT1G33600
2018378	AT1G04240.1	AT1G04240		AT1G33612
2018391	AT1G75420.1	AT1G75420		AT1G33670
2018397	AT1G75410.1	AT1G75410		AT1G33760
2018403	AT1G75400.1	AT1G75400		AT1G33790
2018410	AT1G75390.1	AT1G75390		AT1G33800
2018415	AT1G75370.1	AT1G75370		AT1G33810
2018421	AT1G75380.1	AT1G75380		AT1G33850
2018426	AT1G75460.1	AT1G75460		AT1G34000
2018431	AT1G75360.1	AT1G75360		AT1G34010
2018436	AT1G75450.1	AT1G75450		AT1G34110
2018441	AT1G75350.1	AT1G75350		AT1G34140
2018446	AT1G75440.1	AT1G75440		AT1G34170
2018451	AT1G75340.1	AT1G75340		AT1G34180
2018456	AT1G75430.1	AT1G75430		AT1G34210
2018466	AT1G75330.1	AT1G75330		AT1G34245
2018485	AT1G65720.1	AT1G65720		AT1G34310
2018490	AT1G65730.1	AT1G65730		AT1G34320
2018500	AT1G65740.1	AT1G65740		AT1G34350
2018505	AT1G65800.1	AT1G65800		AT1G34370
2018525	AT1G65770.1	AT1G65770		AT1G34390
2018530	AT1G65690.1	AT1G65690		AT1G34420
2018535	AT1G65780.1	AT1G65780		AT1G34430
2018540	AT1G65760.1	AT1G65760		AT1G34470
2018545	AT1G65790.1	AT1G65790		AT1G34570
2018550	AT1G65700.1	AT1G65700		AT1G34640
2018555	AT1G65710.1	AT1G65710		AT1G34670
2018560	AT1G65810.1	AT1G65810		AT1G34750
2018565	AT1G65820.1	AT1G65820		AT1G34760
2018570	AT1G65840.1	AT1G65840		AT1G34770
2018599	AT1G43290.1	AT1G43290		AT1G34780
2018604	AT1G43170.1	AT1G43170		AT1G34790
2018609	AT1G43300.1	AT1G43300		AT1G35160
2018614	AT1G43230.1	AT1G43230		AT1G35210
2018624	AT1G43240.1	AT1G43240		AT1G35230
2018629	AT1G43190.1	AT1G43190		AT1G35240
2018634	AT1G43160.1	AT1G43160		AT1G35340
2018644	AT1G43140.1	AT1G43140		AT1G35350
2018649	AT1G43310.1	AT1G43310		AT1G35430
2018654	AT1G43260.1	AT1G43260		AT1G35460
2018659	AT1G43200.1	AT1G43200		AT1G35470
2018667	AT1G28690.1	AT1G28690		AT1G35490
2018672	AT1G28570.1	AT1G28570		AT1G35515
2018677	AT1G28680.1	AT1G28680		AT1G35520
2018687	AT1G28700.1	AT1G28700		AT1G35540
2018692	AT1G28670.1	AT1G28670		AT1G35560
2018702	AT1G28660.1	AT1G28660		AT1G35580
2018707	AT1G28640.1	AT1G28640		AT1G35620
2018717	AT1G28650.1	AT1G28650		AT1G35670
2018722	AT1G28630.1	AT1G28630		AT1G35680
2018732	AT1G28610.1	AT1G28610		AT1G35710
2018737	AT1G28520.1	AT1G28520		AT1G35720
2018742	AT1G28590.1	AT1G28590		AT1G35830
2018747	AT1G28760.1	AT1G28760		AT1G36050
2018752	AT1G28600.1	AT1G28600		AT1G36060
2018757	AT1G28580.1	AT1G28580		AT1G36160
2018782	AT1G28710.1	AT1G28710		AT1G36180
2019069	AT1G74720.1	AT1G74720		AT1G36240
2019074	AT1G74560.1	AT1G74560		AT1G36280
2019079	AT1G74370.1	AT1G74370		AT1G36980
2019084	AT1G74580.1	AT1G74580		AT1G37130
2019089	AT1G74380.1	AT1G74380		AT1G41880
2019094	AT1G74590.1	AT1G74590		AT1G42440
2019099	AT1G74390.1	AT1G74390		AT1G42540
2019104	AT1G74400.1	AT1G74400		AT1G42560
2019109	AT1G74410.1	AT1G74410		AT1G42970
2019119	AT1G74420.1	AT1G74420		AT1G42990
2019124	AT1G74430.1	AT1G74430		AT1G43000
2019129	AT1G74600.1	AT1G74600		AT1G43080
2019134	AT1G74440.1	AT1G74440		AT1G43160
2019144	AT1G74450.1	AT1G74450		AT1G43170
2019149	AT1G74620.1	AT1G74620		AT1G43190
2019154	AT1G74460.1	AT1G74460		AT1G43640
2019159	AT1G74630.1	AT1G74630		AT1G43670
2019164	AT1G74470.1	AT1G74470		AT1G43700
2019169	AT1G74640.1	AT1G74640		AT1G43790
2019174	AT1G74480.1	AT1G74480		AT1G43800
2019179	AT1G74490.1	AT1G74490		AT1G43850
2019184	AT1G74650.1	AT1G74650		AT1G43860
2019189	AT1G74660.1	AT1G74660		AT1G43890
2019194	AT1G74670.1	AT1G74670		AT1G43900
2019209	AT1G74500.1	AT1G74500		AT1G44000
2019214	AT1G74510.1	AT1G74510		AT1G44100
2019224	AT1G74520.1	AT1G74520		AT1G44110
2019229	AT1G74530.1	AT1G74530		AT1G44414
2019239	AT1G74540.1	AT1G74540		AT1G44446
2019249	AT1G74550.1	AT1G74550		AT1G44575
2019254	AT1G74360.1	AT1G74360		AT1G44750
2019276	AT1G29840.1	AT1G29840		AT1G44800
2019281	AT1G29830.1	AT1G29830		AT1G44810
2019286	AT1G29910.1	AT1G29910		AT1G44830
2019291	AT1G29820.1	AT1G29820		AT1G44835
2019296	AT1G29810.1	AT1G29810		AT1G44900
2019301	AT1G29900.1	AT1G29900		AT1G44910
2019306	AT1G29890.1	AT1G29890		AT1G44920
2019311	AT1G29790.1	AT1G29790		AT1G44960
2019321	AT1G29930.1	AT1G29930		AT1G44980
2019326	AT1G29880.1	AT1G29880		AT1G45000
2019331	AT1G29770.1	AT1G29770		AT1G45010
2019336	AT1G29720.1	AT1G29720		AT1G45050
2019341	AT1G29870.1	AT1G29870		AT1G45145
2019346	AT1G29760.1	AT1G29760		AT1G45170
2019351	AT1G29780.1	AT1G29780		AT1G45201
2019356	AT1G29960.1	AT1G29960		AT1G45230
2019361	AT1G29800.1	AT1G29800		AT1G45231
2019366	AT1G29740.1	AT1G29740		AT1G45233
2019371	AT1G29920.1	AT1G29920		AT1G45249
2019376	AT1G29850.1	AT1G29850		AT1G45474
2019381	AT1G29860.1	AT1G29860		AT1G45976
2019403	AT1G64630.1	AT1G64630		AT1G46408
2019408	AT1G64550.1	AT1G64550		AT1G46480
2019413	AT1G64640.1	AT1G64640		AT1G46768
2019418	AT1G64460.1	AT1G64460		AT1G46840
2019423	AT1G64530.1	AT1G64530		AT1G47128
2019428	AT1G64650.1	AT1G64650		AT1G47200
2019433	AT1G64570.1	AT1G64570		AT1G47210
2019438	AT1G64480.1	AT1G64480		AT1G47220
2019443	AT1G64560.1	AT1G64560		AT1G47230
2019448	AT1G64660.1	AT1G64660		AT1G47240
2019453	AT1G64580.1	AT1G64580		AT1G47250
2019463	AT1G64670.1	AT1G64670		AT1G47260
2019468	AT1G64490.1	AT1G64490		AT1G47270
2019473	AT1G64590.1	AT1G64590		AT1G47290
2019478	AT1G64500.1	AT1G64500		AT1G47330
2019483	AT1G64600.1	AT1G64600		AT1G47340
2019488	AT1G64510.1	AT1G64510		AT1G47380
2019493	AT1G64610.1	AT1G64610		AT1G47420
2019498	AT1G64620.1	AT1G64620		AT1G47490
2019503	AT1G64520.1	AT1G64520		AT1G47510
2019508	AT1G64540.1	AT1G64540		AT1G47530
2019518	AT1G67330.1	AT1G67330		AT1G47540
2019523	AT1G67240.1	AT1G67240		AT1G47550
2019528	AT1G67230.1	AT1G67230		AT1G47560
2019533	AT1G67310.1	AT1G67310		AT1G47580
2019538	AT1G67320.1	AT1G67320		AT1G47600
2019543	AT1G67400.1	AT1G67400		AT1G47640
2019553	AT1G67300.1	AT1G67300		AT1G47655
2019558	AT1G67390.1	AT1G67390		AT1G47670
2019563	AT1G67290.1	AT1G67290		AT1G47710
2019568	AT1G67370.1	AT1G67370		AT1G47730
2019573	AT1G67280.1	AT1G67280		AT1G47740
2019578	AT1G67360.1	AT1G67360		AT1G47750
2019583	AT1G67270.1	AT1G67270		AT1G47760
2019588	AT1G67350.1	AT1G67350		AT1G47820
2019593	AT1G67260.1	AT1G67260		AT1G47830
2019598	AT1G67250.1	AT1G67250		AT1G47870
2019603	AT1G67340.1	AT1G67340		AT1G48000
2019611	AT1G74320.1	AT1G74320		AT1G48020
2019616	AT1G74280.1	AT1G74280		AT1G48030
2019621	AT1G74230.1	AT1G74230		AT1G48040
2019626	AT1G74270.1	AT1G74270		AT1G48050
2019631	AT1G74220.1	AT1G74220		AT1G48120
2019636	AT1G74260.1	AT1G74260		AT1G48140
2019641	AT1G74210.1	AT1G74210		AT1G48150
2019646	AT1G74250.1	AT1G74250		AT1G48195
2019651	AT1G74200.1	AT1G74200		AT1G48210
2019656	AT1G74240.1	AT1G74240		AT1G48240
2019666	AT1G74310.1	AT1G74310		AT1G48260
2019671	AT1G74300.1	AT1G74300		AT1G48270
2019676	AT1G74290.1	AT1G74290		AT1G48280
2019702	AT1G66960.1	AT1G66960		AT1G48320
2019707	AT1G66980.1	AT1G66980		AT1G48350
2019712	AT1G67000.1	AT1G67000		AT1G48360
2019717	AT1G67080.1	AT1G67080		AT1G48370
2019722	AT1G67030.1	AT1G67030		AT1G48390
2019727	AT1G67040.1	AT1G67040		AT1G48410
2019732	AT1G67050.1	AT1G67050		AT1G48420
2019737	AT1G66970.1	AT1G66970		AT1G48440
2019742	AT1G67060.1	AT1G67060		AT1G48450
2019747	AT1G67070.1	AT1G67070		AT1G48470
2019752	AT1G67020.1	AT1G67020		AT1G48480
2019778	AT1G36910.1	AT1G36910		AT1G48500
2019798	AT1G36920.1	AT1G36920		AT1G48510
2019832	AT1G79580.1	AT1G79580		AT1G48520
2019837	AT1G79600.1	AT1G79600		AT1G48560
2019842	AT1G79680.1	AT1G79680		AT1G48600
2019847	AT1G79690.1	AT1G79690		AT1G48605
2019852	AT1G79610.1	AT1G79610		AT1G48610
2019857	AT1G79590.1	AT1G79590		AT1G48620
2019862	AT1G79620.1	AT1G79620		AT1G48630
2019867	AT1G79630.1	AT1G79630		AT1G48635
2019877	AT1G79640.1	AT1G79640		AT1G48760
2019882	AT1G79650.1	AT1G79650		AT1G48790
2019887	AT1G79660.1	AT1G79660		AT1G48830
2019892	AT1G79670.1	AT1G79670		AT1G48850
2019927	AT1G10660.1	AT1G10660		AT1G48860
2019937	AT1G10620.1	AT1G10620		AT1G48870
2019942	AT1G10670.1	AT1G10670		AT1G48900
2019947	AT1G10630.1	AT1G10630		AT1G48920
2019957	AT1G10680.1	AT1G10680		AT1G48930
2019962	AT1G10640.1	AT1G10640		AT1G48970
2019982	AT1G10650.1	AT1G10650		AT1G49010
2020012	AT1G54300.1	AT1G54300		AT1G49015
2020017	AT1G54320.1	AT1G54320		AT1G49030
2020022	AT1G54530.1	AT1G54530		AT1G49040
2020027	AT1G54380.1	AT1G54380		AT1G49100
2020032	AT1G54400.1	AT1G54400		AT1G49120
2020037	AT1G54280.1	AT1G54280		AT1G49130
2020042	AT1G54450.1	AT1G54450		AT1G49140
2020047	AT1G54460.1	AT1G54460		AT1G49180
2020052	AT1G54310.1	AT1G54310		AT1G49200
2020057	AT1G54470.1	AT1G54470		AT1G49230
2020062	AT1G54390.1	AT1G54390		AT1G49240
2020067	AT1G54370.1	AT1G54370		AT1G49250
2020072	AT1G54490.1	AT1G54490		AT1G49300
2020077	AT1G54270.1	AT1G54270		AT1G49410
2020082	AT1G54500.1	AT1G54500		AT1G49435
2020087	AT1G54290.1	AT1G54290		AT1G49475
2020097	AT1G54210.1	AT1G54210		AT1G49480
2020102	AT1G54420.1	AT1G54420		AT1G49510
2020107	AT1G54430.1	AT1G54430		AT1G49520
2020112	AT1G54440.1	AT1G54440		AT1G49560
2020117	AT1G54230.1	AT1G54230		AT1G49580
2020122	AT1G54330.1	AT1G54330		AT1G49590
2020127	AT1G54340.1	AT1G54340		AT1G49600
2020137	AT1G54350.1	AT1G54350		AT1G49620
2020142	AT1G54360.1	AT1G54360		AT1G49630
2020147	AT1G54510.1	AT1G54510		AT1G49670
2020152	AT1G54200.1	AT1G54200		AT1G49700
2020157	AT1G54520.1	AT1G54520		AT1G49710
2020162	AT1G54540.1	AT1G54540		AT1G49720
2020167	AT1G54550.1	AT1G54550		AT1G49730
2020172	AT1G54220.1	AT1G54220		AT1G49750
2020177	AT1G54410.1	AT1G54410		AT1G49760
2020182	AT1G54240.1	AT1G54240		AT1G49770
2020187	AT1G54250.1	AT1G54250		AT1G49820
2020192	AT1G54260.1	AT1G54260		AT1G49830
2020209	AT1G04090.1	AT1G04090		AT1G49840
2020214	AT1G04220.1	AT1G04220		AT1G49850
2020219	AT1G04210.1	AT1G04210		AT1G49860
2020224	AT1G04130.1	AT1G04130		AT1G49870
2020229	AT1G04200.1	AT1G04200		AT1G49880
2020234	AT1G04120.1	AT1G04120		AT1G49950
2020239	AT1G04190.1	AT1G04190		AT1G49970
2020244	AT1G04110.1	AT1G04110		AT1G50010
2020249	AT1G04180.1	AT1G04180		AT1G50030
2020254	AT1G04100.1	AT1G04100		AT1G50090
2020259	AT1G04170.1	AT1G04170		AT1G50170
2020269	AT1G04160.1	AT1G04160		AT1G50180
2020279	AT1G04150.1	AT1G04150		AT1G50200
2020284	AT1G04140.1	AT1G04140		AT1G50240
2020296	AT1G17200.1	AT1G17200		AT1G50250
2020301	AT1G17190.1	AT1G17190		AT1G50280
2020311	AT1G17180.1	AT1G17180		AT1G50290
2020321	AT1G17170.1	AT1G17170		AT1G50300
2020336	AT1G17160.1	AT1G17160		AT1G50310
2020341	AT1G17140.1	AT1G17140		AT1G50320
2020351	AT1G17150.1	AT1G17150		AT1G50370
2020356	AT1G16980.1	AT1G16980		AT1G50380
2020366	AT1G17130.1	AT1G17130		AT1G50390
2020371	AT1G17260.1	AT1G17260		AT1G50410
2020381	AT1G17250.1	AT1G17250		AT1G50420
2020386	AT1G17120.1	AT1G17120		AT1G50430
2020391	AT1G17280.1	AT1G17280		AT1G50450
2020401	AT1G17240.1	AT1G17240		AT1G50460
2020411	AT1G17110.1	AT1G17110		AT1G50480
2020416	AT1G17230.1	AT1G17230		AT1G50500
2020426	AT1G17220.1	AT1G17220		AT1G50520
2020431	AT1G17270.1	AT1G17270		AT1G50575
2020436	AT1G17210.1	AT1G17210		AT1G50600
2020446	AT1G55750.1	AT1G55750		AT1G50610
2020451	AT1G55740.1	AT1G55740		AT1G50640
2020456	AT1G55610.1	AT1G55610		AT1G50670
2020461	AT1G55730.1	AT1G55730		AT1G50680
2020466	AT1G55600.1	AT1G55600		AT1G50700
2020471	AT1G55710.1	AT1G55710		AT1G50710
2020476	AT1G55590.1	AT1G55590		AT1G50740
2020481	AT1G55700.1	AT1G55700		AT1G50820
2020491	AT1G55690.1	AT1G55690		AT1G50840
2020496	AT1G55720.1	AT1G55720		AT1G50900
2020501	AT1G55670.1	AT1G55670		AT1G50940
2020506	AT1G55770.1	AT1G55770		AT1G50950
2020511	AT1G55680.1	AT1G55680		AT1G50960
2020516	AT1G55650.1	AT1G55650		AT1G50970
2020521	AT1G55760.1	AT1G55760		AT1G50990
2020526	AT1G55630.1	AT1G55630		AT1G51060
2020531	AT1G55640.1	AT1G55640		AT1G51070
2020536	AT1G55660.1	AT1G55660		AT1G51090
2020541	AT1G55620.1	AT1G55620		AT1G51100
2020547	AT1G70170.1	AT1G70170		AT1G51120
2020552	AT1G70160.1	AT1G70160		AT1G51140
2020557	AT1G69990.1	AT1G69990		AT1G51170
2020562	AT1G70060.1	AT1G70060		AT1G51190
2020567	AT1G70140.1	AT1G70140		AT1G51200
2020572	AT1G70070.1	AT1G70070		AT1G51290
2020577	AT1G70150.1	AT1G70150		AT1G51320
2020582	AT1G70250.1	AT1G70250		AT1G51340
2020587	AT1G70040.1	AT1G70040		AT1G51355
2020592	AT1G70130.1	AT1G70130		AT1G51370
2020602	AT1G70030.1	AT1G70030		AT1G51400
2020607	AT1G70110.1	AT1G70110		AT1G51410
2020617	AT1G70020.1	AT1G70020		AT1G51450
2020622	AT1G70100.1	AT1G70100		AT1G51460
2020627	AT1G70230.1	AT1G70230		AT1G51470
2020632	AT1G70010.1	AT1G70010		AT1G51500
2020637	AT1G70090.1	AT1G70090		AT1G51510
2020642	AT1G70180.1	AT1G70180		AT1G51520
2020647	AT1G70220.1	AT1G70220		AT1G51540
2020652	AT1G70000.1	AT1G70000		AT1G51550
2020657	AT1G70080.1	AT1G70080		AT1G51560
2020662	AT1G70210.1	AT1G70210		AT1G51580
2020667	AT1G70200.1	AT1G70200		AT1G51590
2020672	AT1G69980.1	AT1G69980		AT1G51600
2020677	AT1G70190.1	AT1G70190		AT1G51630
2020682	AT1G69970.1	AT1G69970		AT1G51650
2020687	AT1G70260.1	AT1G70260		AT1G51660
2020692	AT1G70120.1	AT1G70120		AT1G51670
2020702	AT1G03540.1	AT1G03540		AT1G51680
2020707	AT1G03740.1	AT1G03740		AT1G51690
2020712	AT1G03530.1	AT1G03530		AT1G51710
2020717	AT1G03650.1	AT1G03650		AT1G51730
2020727	AT1G03730.1	AT1G03730		AT1G51740
2020732	AT1G03440.1	AT1G03440		AT1G51760
2020737	AT1G03630.1	AT1G03630		AT1G51790
2020742	AT1G03710.1	AT1G03710		AT1G51800
2020747	AT1G03520.1	AT1G03520		AT1G51805
2020752	AT1G03620.1	AT1G03620		AT1G51810
2020757	AT1G03420.1	AT1G03420		AT1G51820
2020762	AT1G03510.1	AT1G03510		AT1G51830
2020767	AT1G03610.1	AT1G03610		AT1G51850
2020772	AT1G03700.1	AT1G03700		AT1G51880
2020777	AT1G03720.1	AT1G03720		AT1G51890
2020787	AT1G03600.1	AT1G03600		AT1G51900
2020797	AT1G03410.1	AT1G03410		AT1G51930
2020802	AT1G03490.1	AT1G03490		AT1G51950
2020807	AT1G03560.1	AT1G03560		AT1G51970
2020817	AT1G03400.1	AT1G03400		AT1G51980
2020827	AT1G03550.1	AT1G03550		AT1G52000
2020832	AT1G03670.1	AT1G03670		AT1G52030
2020837	AT1G03390.1	AT1G03390		AT1G52040
2020842	AT1G03470.1	AT1G03470		AT1G52070
2020847	AT1G03660.1	AT1G03660		AT1G52100
2020852	AT1G03380.1	AT1G03380		AT1G52120
2020862	AT1G03590.1	AT1G03590		AT1G52150
2020867	AT1G03430.1	AT1G03430		AT1G52155
2020888	AT1G48170.1	AT1G48170		AT1G52190
2020894	AT1G48160.1	AT1G48160		AT1G52200
2023740	AT1G48150.1	AT1G48150		AT1G52220
2023751	AT1G48220.1	AT1G48220		AT1G52230
2023761	AT1G48140.1	AT1G48140		AT1G52240
2023766	AT1G48210.1	AT1G48210		AT1G52260
2023771	AT1G48130.1	AT1G48130		AT1G52280
2023776	AT1G48200.1	AT1G48200		AT1G52290
2023786	AT1G48190.1	AT1G48190		AT1G52300
2023791	AT1G48120.1	AT1G48120		AT1G52340
2023801	AT1G48180.1	AT1G48180		AT1G52360
2023806	AT1G48110.1	AT1G48110		AT1G52370
2023816	AT1G48100.1	AT1G48100		AT1G52380
2023841	AT1G13700.1	AT1G13700		AT1G52400
2023847	AT1G13710.1	AT1G13710		AT1G52410
2023853	AT1G13730.1	AT1G13730		AT1G52420
2023859	AT1G13740.1	AT1G13740		AT1G52490
2023864	AT1G13640.1	AT1G13640		AT1G52510
2023869	AT1G13750.1	AT1G13750		AT1G52540
2023874	AT1G13650.1	AT1G13650		AT1G52550
2023879	AT1G13760.1	AT1G13760		AT1G52560
2023884	AT1G13770.1	AT1G13770		AT1G52570
2023891	AT1G13670.1	AT1G13670		AT1G52600
2023897	AT1G13680.1	AT1G13680		AT1G52695
2023902	AT1G13690.1	AT1G13690		AT1G52730
2023920	AT1G34700.1	AT1G34700		AT1G52740
2023926	AT1G34660.1	AT1G34660		AT1G52760
2023931	AT1G34650.1	AT1G34650		AT1G52770
2023936	AT1G34730.1	AT1G34730		AT1G52825
2023943	AT1G34720.1	AT1G34720		AT1G52830
2023950	AT1G34670.1	AT1G34670		AT1G52870
2023957	AT1G34710.1	AT1G34710		AT1G52880
2023985	AT1G24480.1	AT1G24480		AT1G52890
2023990	AT1G24390.1	AT1G24390		AT1G52920
2023995	AT1G24470.1	AT1G24470		AT1G52930
2024000	AT1G24380.1	AT1G24380		AT1G53000
2024005	AT1G24370.1	AT1G24370		AT1G53025
2024010	AT1G24450.1	AT1G24450		AT1G53060
2024020	AT1G24360.1	AT1G24360		AT1G53070
2024025	AT1G24440.1	AT1G24440		AT1G53080
2024030	AT1G24530.1	AT1G24530		AT1G53090
2024035	AT1G24430.1	AT1G24430		AT1G53130
2024040	AT1G24520.1	AT1G24520		AT1G53160
2024045	AT1G24620.1	AT1G24620		AT1G53170
2024050	AT1G24510.1	AT1G24510		AT1G53230
2024060	AT1G24420.1	AT1G24420		AT1G53240
2024065	AT1G24610.1	AT1G24610		AT1G53270
2024070	AT1G24400.1	AT1G24400		AT1G53280
2024075	AT1G24590.1	AT1G24590		AT1G53290
2024080	AT1G24560.1	AT1G24560		AT1G53310
2024085	AT1G24540.1	AT1G24540		AT1G53320
2024101	AT1G04040.1	AT1G04040		AT1G53350
2024106	AT1G03950.1	AT1G03950		AT1G53400
2024111	AT1G03790.1	AT1G03790		AT1G53420
2024116	AT1G04010.1	AT1G04010		AT1G53430
2024121	AT1G03870.1	AT1G03870		AT1G53440
2024126	AT1G03940.1	AT1G03940		AT1G53450
2024131	AT1G03780.1	AT1G03780		AT1G53490
2024136	AT1G04000.1	AT1G04000		AT1G53500
2024141	AT1G03860.1	AT1G03860		AT1G53510
2024146	AT1G03930.1	AT1G03930		AT1G53520
2024151	AT1G03770.1	AT1G03770		AT1G53560
2024156	AT1G03990.1	AT1G03990		AT1G53580
2024161	AT1G03850.1	AT1G03850		AT1G53625
2024166	AT1G03920.1	AT1G03920		AT1G53650
2024171	AT1G03980.1	AT1G03980		AT1G53670
2024176	AT1G04030.1	AT1G04030		AT1G53720
2024181	AT1G03910.1	AT1G03910		AT1G53730
2024187	AT1G03760.1	AT1G03760		AT1G53750
2024192	AT1G03840.1	AT1G03840		AT1G53760
2024197	AT1G03750.1	AT1G03750		AT1G53780
2024202	AT1G03830.1	AT1G03830		AT1G53790
2024207	AT1G03900.1	AT1G03900		AT1G53800
2024213	AT1G03820.1	AT1G03820		AT1G53830
2024218	AT1G03890.1	AT1G03890		AT1G53850
2024223	AT1G03970.1	AT1G03970		AT1G53900
2024228	AT1G04050.1	AT1G04050		AT1G53910
2024233	AT1G03880.1	AT1G03880		AT1G54000
2024238	AT1G03810.1	AT1G03810		AT1G54010
2024243	AT1G04020.1	AT1G04020		AT1G54020
2024248	AT1G03800.1	AT1G03800		AT1G54030
2024253	AT1G03960.1	AT1G03960		AT1G54040
2024265	AT1G09710.1	AT1G09710		AT1G54060
2024270	AT1G09720.1	AT1G09720		AT1G54080
2024275	AT1G09630.1	AT1G09630		AT1G54100
2024280	AT1G09730.1	AT1G09730		AT1G54120
2024285	AT1G09810.1	AT1G09810		AT1G54130
2024290	AT1G09740.1	AT1G09740		AT1G54140
2024295	AT1G09900.1	AT1G09900		AT1G54160
2024300	AT1G09820.1	AT1G09820		AT1G54170
2024305	AT1G09750.1	AT1G09750		AT1G54200
2024310	AT1G09640.1	AT1G09640		AT1G54220
2024315	AT1G09760.1	AT1G09760		AT1G54250
2024320	AT1G09830.1	AT1G09830		AT1G54270
2024325	AT1G09660.1	AT1G09660		AT1G54290
2024330	AT1G09910.1	AT1G09910		AT1G54310
2024335	AT1G09770.1	AT1G09770		AT1G54320
2024340	AT1G09840.1	AT1G09840		AT1G54330
2024350	AT1G09920.1	AT1G09920		AT1G54340
2024356	AT1G09780.1	AT1G09780		AT1G54350
2024361	AT1G09850.1	AT1G09850		AT1G54360
2024366	AT1G09680.1	AT1G09680		AT1G54370
2024371	AT1G09930.1	AT1G09930		AT1G54380
2024376	AT1G09790.1	AT1G09790		AT1G54390
2024381	AT1G09860.1	AT1G09860		AT1G54410
2024386	AT1G09690.1	AT1G09690		AT1G54440
2024391	AT1G09940.1	AT1G09940		AT1G54445
2024396	AT1G09800.1	AT1G09800		AT1G54450
2024401	AT1G09870.1	AT1G09870		AT1G54490
2024406	AT1G09700.1	AT1G09700		AT1G54540
2024411	AT1G09950.1	AT1G09950		AT1G54570
2024416	AT1G09880.1	AT1G09880		AT1G54580
2024421	AT1G09960.1	AT1G09960		AT1G54610
2024426	AT1G09890.1	AT1G09890		AT1G54690
2024431	AT1G09970.1	AT1G09970		AT1G54730
2024436	AT1G09650.1	AT1G09650		AT1G54760
2024506	AT1G64040.1	AT1G64040		AT1G54770
2024511	AT1G64130.1	AT1G64130		AT1G54780
2024516	AT1G64210.1	AT1G64210		AT1G54820
2024521	AT1G64110.1	AT1G64110		AT1G54830
2024526	AT1G64200.1	AT1G64200		AT1G54840
2024531	AT1G64030.1	AT1G64030		AT1G54850
2024536	AT1G64100.1	AT1G64100		AT1G54870
2024541	AT1G64190.1	AT1G64190		AT1G54960
2024546	AT1G64240.1	AT1G64240		AT1G54990
2024551	AT1G64020.1	AT1G64020		AT1G55000
2024556	AT1G64090.1	AT1G64090		AT1G55020
2024562	AT1G64010.1	AT1G64010		AT1G55040
2024567	AT1G64180.1	AT1G64180		AT1G55050
2024572	AT1G64080.1	AT1G64080		AT1G55090
2024577	AT1G64170.1	AT1G64170		AT1G55130
2024582	AT1G64000.1	AT1G64000		AT1G55150
2024587	AT1G64070.1	AT1G64070		AT1G55160
2024592	AT1G64160.1	AT1G64160		AT1G55180
2024597	AT1G63990.1	AT1G63990		AT1G55190
2024602	AT1G64060.1	AT1G64060		AT1G55230
2024607	AT1G63980.1	AT1G63980		AT1G55250
2024612	AT1G64050.1	AT1G64050		AT1G55270
2024617	AT1G63970.1	AT1G63970		AT1G55290
2024622	AT1G64220.1	AT1G64220		AT1G55300
2024627	AT1G64150.1	AT1G64150		AT1G55310
2024632	AT1G64250.1	AT1G64250		AT1G55325
2024637	AT1G64140.1	AT1G64140		AT1G55350
2024642	AT1G64230.1	AT1G64230		AT1G55460
2024654	AT1G02890.1	AT1G02890		AT1G55490
2024659	AT1G02880.1	AT1G02880		AT1G55520
2024664	AT1G02870.1	AT1G02870		AT1G55535
2024674	AT1G02860.1	AT1G02860		AT1G55540
2024684	AT1G02850.1	AT1G02850		AT1G55590
2024689	AT1G02930.1	AT1G02930		AT1G55600
2024699	AT1G02920.1	AT1G02920		AT1G55610
2024709	AT1G02990.1	AT1G02990		AT1G55650
2024714	AT1G02830.1	AT1G02830		AT1G55660
2024719	AT1G02910.1	AT1G02910		AT1G55670
2024729	AT1G02900.1	AT1G02900		AT1G55730
2024734	AT1G02820.1	AT1G02820		AT1G55740
2024739	AT1G02720.1	AT1G02720		AT1G55750
2024749	AT1G02810.1	AT1G02810		AT1G55760
2024754	AT1G02980.1	AT1G02980		AT1G55805
2024759	AT1G02960.1	AT1G02960		AT1G55810
2024764	AT1G02950.1	AT1G02950		AT1G55820
2024769	AT1G02840.1	AT1G02840		AT1G55850
2024774	AT1G02940.1	AT1G02940		AT1G55860
2024779	AT1G02970.1	AT1G02970		AT1G55880
2024806	AT1G53770.1	AT1G53770		AT1G55890
2024816	AT1G53670.1	AT1G53670		AT1G55910
2024826	AT1G53660.1	AT1G53660		AT1G55920
2024836	AT1G53730.1	AT1G53730		AT1G55950
2024851	AT1G53720.1	AT1G53720		AT1G56010
2024856	AT1G53680.1	AT1G53680		AT1G56040
2024866	AT1G53710.1	AT1G53710		AT1G56050
2024891	AT1G53700.1	AT1G53700		AT1G56070
2024906	AT1G53690.1	AT1G53690		AT1G56090
2024926	AT1G53470.1	AT1G53470		AT1G56100
2024946	AT1G07620.1	AT1G07620		AT1G56110
2024951	AT1G07590.1	AT1G07590		AT1G56120
2024956	AT1G07500.1	AT1G07500		AT1G56130
2024961	AT1G07570.1	AT1G07570		AT1G56140
2024966	AT1G07490.1	AT1G07490		AT1G56145
2024971	AT1G07560.1	AT1G07560		AT1G56150
2024976	AT1G07480.1	AT1G07480		AT1G56160
2024981	AT1G07420.1	AT1G07420		AT1G56170
2024986	AT1G07550.1	AT1G07550		AT1G56190
2024991	AT1G07410.1	AT1G07410		AT1G56220
2024996	AT1G07400.1	AT1G07400		AT1G56250
2025001	AT1G07310.1	AT1G07310		AT1G56280
2025006	AT1G07540.1	AT1G07540		AT1G56290
2025011	AT1G07390.1	AT1G07390		AT1G56300
2025016	AT1G07300.1	AT1G07300		AT1G56330
2025021	AT1G07530.1	AT1G07530		AT1G56340
2025026	AT1G07470.1	AT1G07470		AT1G56345
2025031	AT1G07520.1	AT1G07520		AT1G56410
2025036	AT1G07460.1	AT1G07460		AT1G56420
2025041	AT1G07380.1	AT1G07380		AT1G56430
2025046	AT1G07290.1	AT1G07290		AT1G56450
2025051	AT1G07510.1	AT1G07510		AT1G56540
2025056	AT1G07450.1	AT1G07450		AT1G56580
2025061	AT1G07370.1	AT1G07370		AT1G56590
2025066	AT1G07280.1	AT1G07280		AT1G56610
2025071	AT1G07440.1	AT1G07440		AT1G56650
2025076	AT1G07360.1	AT1G07360		AT1G56660
2025086	AT1G07430.1	AT1G07430		AT1G56680
2025091	AT1G07350.1	AT1G07350		AT1G56710
2025101	AT1G07340.1	AT1G07340		AT1G57540
2025106	AT1G07320.1	AT1G07320		AT1G57550
2025111	AT1G07330.1	AT1G07330		AT1G57560
2025120	AT1G75240.1	AT1G75240		AT1G57620
2025126	AT1G75230.1	AT1G75230		AT1G57680
2025131	AT1G75220.1	AT1G75220		AT1G57720
2025136	AT1G75150.1	AT1G75150		AT1G57760
2025141	AT1G75210.1	AT1G75210		AT1G57765
2025151	AT1G75200.1	AT1G75200		AT1G57790
2025156	AT1G75140.1	AT1G75140		AT1G57820
2025161	AT1G75270.1	AT1G75270		AT1G57860
2025166	AT1G75300.1	AT1G75300		AT1G57870
2025171	AT1G75260.1	AT1G75260		AT1G57943
2025176	AT1G75190.1	AT1G75190		AT1G57980
2025181	AT1G75250.1	AT1G75250		AT1G57990
2025186	AT1G75180.1	AT1G75180		AT1G58070
2025191	AT1G75280.1	AT1G75280		AT1G58100
2025196	AT1G75290.1	AT1G75290		AT1G58110
2025201	AT1G75170.1	AT1G75170		AT1G58200
2025206	AT1G75160.1	AT1G75160		AT1G58220
2025221	AT1G77000.1	AT1G77000		AT1G58230
2025226	AT1G77030.1	AT1G77030		AT1G58265
2025231	AT1G76940.1	AT1G76940		AT1G58270
2025241	AT1G77010.1	AT1G77010		AT1G58290
2025246	AT1G76920.1	AT1G76920		AT1G58330
2025251	AT1G77020.1	AT1G77020		AT1G58340
2025261	AT1G76930.1	AT1G76930		AT1G58380
2025271	AT1G77060.1	AT1G77060		AT1G58390
2025276	AT1G76950.1	AT1G76950		AT1G58470
2025286	AT1G76960.1	AT1G76960		AT1G58520
2025291	AT1G77090.1	AT1G77090		AT1G58602
2025296	AT1G76970.1	AT1G76970		AT1G58983
2025301	AT1G77100.1	AT1G77100		AT1G59520
2025306	AT1G76980.1	AT1G76980		AT1G59530
2025311	AT1G77110.1	AT1G77110		AT1G59560
2025316	AT1G76990.1	AT1G76990		AT1G59580
2025321	AT1G76910.1	AT1G76910		AT1G59610
2025335	AT1G01460.1	AT1G01460		AT1G59620
2025340	AT1G01560.1	AT1G01560		AT1G59640
2025345	AT1G01470.1	AT1G01470		AT1G59660
2025350	AT1G01580.1	AT1G01580		AT1G59670
2025355	AT1G01450.1	AT1G01450		AT1G59690
2025360	AT1G01480.1	AT1G01480		AT1G59710
2025365	AT1G01590.1	AT1G01590		AT1G59720
2025370	AT1G01600.1	AT1G01600		AT1G59730
2025375	AT1G01510.1	AT1G01510		AT1G59750
2025380	AT1G01610.1	AT1G01610		AT1G59780
2025385	AT1G01530.1	AT1G01530		AT1G59810
[truncated: 64,015 more rows]
