# Supplementary material for: Interactome of Arabidopsis Thaliana
Source: Plants (Basel). 2022 Jan 27;11(3):350. doi: 10.3390/plants11030350 (PMC8838453; doi:10.3390/plants11030350)
Supplement: Supplementary file 1 [file plants-11-00350-s001.zip › Table S4.xlsx]

## Sheet: Suba
Protein Properties									Location Consensus	Location Predictors																							Location Annotators					Location Experiments			Publications and PubMed ID
Gene	Description	Chromosome	ESTs	Full-length cDNAs	Amino Acid Residues	Molecular Weight	Isoelectric Point	GRAVY	Location SUBAcon	Location All Predictors	Location AdaBoost	Location ATP	Location BaCelLo	Location ChloroP 1.1	Location EpiLoc	Location iPSORT	Location MitoPred	Location MitoProt	Location MultiLoc2	Location Nucleo	Location PCLR 0.9	Location Plant-mPLoc	Location PProwler 1.2	Location Predotar v1.03	Location PredSL	Location PTS1	Location SLPFA	Location SLP-Local	Location SubLoc	Location TargetP 1.1	Location WoLF PSORT	Location YLoc	Location All Annotators	Location AmiGO	Location Swiss-Prot	Swiss-Prot ID	Location TAIR10	Location GFP	Location Mass Spec	PPI	Publications GFP	Publications Mass Spec	Publications PPI
AT1G01010.1	NAC domain containing protein 1;	1	8	3	429	49428.4	4.8937	-0.731469	nucleus	mitochondrion,golgi,nucleus,endoplasmic reticulum,extracellular,cytosol	cytosol		nucleus						nucleus			nucleus	mitochondrion		mitochondrion		endoplasmic reticulum,golgi,extracellular	cytosol,nucleus	nucleus		nucleus	cytosol				Q944A1				AT1G10030.1::21798944;AT1G12390.1::21798944;AT1G16240.1::21798944;AT1G17080.1::21798944;AT1G77350.1::21798944;AT2G20740.1::21798944;AT2G32380.1::21798944;AT2G43510.1::21798944;AT2G44080.1::21798944;AT3G07950.1::21798944;AT3G10260.1::21798944;AT3G28080.1::21798944;AT4G14730.1::21798944;AT5G43460.1::21798944;AT5G51010.1::21798944
AT1G01020.1	Arv1-like protein;	1	7	1	245	28093.4	8.72426	0.703265	endoplasmic reticulum	plasma membrane,mitochondrion,golgi,nucleus,endoplasmic reticulum,plastid,extracellular,cytosol	plasma membrane		plastid		plasma membrane	mitochondrion		mitochondrion	cytosol			plastid	mitochondrion		endoplasmic reticulum,golgi,extracellular		mitochondrion	mitochondrion	nucleus	mitochondrion	nucleus	plasma membrane	Amigo: "endoplasmic reticulum" 16725371|Tair: "endoplasmic reticulum" 16725371	endoplasmic reticulum:16725371		Q5MK24	endoplasmic reticulum:16725371	endoplasmic reticulum:16725371
AT1G01030.1	AP2/B3-like transcriptional factor family protein;	1	4	1	358	40289.7	6.24452	-0.815922	nucleus	cytosol,mitochondrion,nucleus	nucleus		nucleus		nucleus				nucleus	nucleus		nucleus	mitochondrion				mitochondrion	cytosol,nucleus	nucleus		nucleus	nucleus	SwissProt: "nucleus" 16381842		nucleus:16381842	Q9MAN1
AT1G01040.1	dicer-like 1;Encodes a Dicer homolog. Dicer is a RNA helicase involved in microRNA processing. Mutations in this locus can result in embryo lethality. Embryo shape at seed maturity is globular-elongate. Other mutants convert the floral meristems to an indeterminate state, others yet show defects in ovule development. mRNA is expressed in all shoot tissues. DCL1 is able to produce miRNAs and siRNA…	1	39	2	1909	213585	6.16175	-0.416186	nucleus	cytosol,mitochondrion,nucleus			nucleus		nucleus				nucleus	nucleus		nucleus	mitochondrion				mitochondrion	cytosol,nucleus	cytosol		nucleus	nucleus	Amigo: "nucleus" 17442570|Amigo: "nucleus" 17369351|Amigo: "nucleus" 15821876|SwissProt: "nucleus" 16381842|Tair: "nucleus" 17442570|Tair: "nucleus" 15821876	nucleus:15821876;nucleus:17369351;nucleus:17442570	nucleus:16381842	Q9SP32	nucleus:17442570;nucleus:15821876	nucleus:12857820;nucleus:15821876;nucleus:23424246		AT1G09700.1::15821876;AT1G09700.1::15821876;AT1G09700.1::16428603;AT3G03300.1::15821876;AT3G20550.1::18632581;AT3G20550.1::18632581;AT4G21670.1::23141542;AT5G41070.1::15821876
AT1G01050.1	pyrophosphorylase 1;Encodes a soluble protein with inorganic pyrophosphatase activity that is highly specific for Mg-inorganic pyrophosphate.	1	90	8	212	24485.4	5.96983	-0.448113	cytosol	cytosol,mitochondrion,plastid,nucleus	cytosol		cytosol		plastid				cytosol			cytosol,mitochondrion	mitochondrion				mitochondrion	cytosol,nucleus	nucleus	mitochondrion	cytosol	cytosol	Amigo: "nucleus" 15610358|Tair: "nucleus" 15610358	nucleus:15610358		Q93V56	nucleus:15610358	unclear:15610358	cytosol:21166475;extracellular:26572690;golgi:25900983;golgi:25900983
AT1G01060.1	Homeodomain-like superfamily protein;LHY encodes a myb-related putative transcription factor involved in circadian rhythm along with another myb transcription factor CCA1	1	62	3	645	70441.6	6.02513	-0.745581	nucleus	cytosol,mitochondrion,nucleus	nucleus		nucleus						nucleus	nucleus		nucleus	mitochondrion				mitochondrion	cytosol,nucleus	nucleus		nucleus	nucleus				B9DFD7				AT1G01060.1:n,u,c,l,e,u,s:22715042;AT3G60250.1::10535927
AT1G01070.1	nodulin MtN21 /EamA-like transporter family protein;	1	5	3	365	39812.3	9.24507	0.539178	plasma membrane	plasma membrane,mitochondrion,golgi,nucleus,endoplasmic reticulum,extracellular,vacuole	plasma membrane		nucleus			mitochondrion			plasma membrane			plasma membrane	endoplasmic reticulum,golgi,extracellular	endoplasmic reticulum,golgi,extracellular			mitochondrion	endoplasmic reticulum,golgi,extracellular	extracellular		vacuole	plasma membrane				Q5XEZ0
AT1G01073.1	;	1	0	0	36	4049.05	7.53299	0.941667	extracellular	plasma membrane,mitochondrion,golgi,nucleus,endoplasmic reticulum,plastid,extracellular	plasma membrane		nucleus			plastid			endoplasmic reticulum			plasma membrane,plastid	endoplasmic reticulum,golgi,extracellular		endoplasmic reticulum,golgi,extracellular		plastid	endoplasmic reticulum,golgi,extracellular	mitochondrion	endoplasmic reticulum,golgi,extracellular	extracellular	extracellular
AT1G01080.1	RNA-binding (RRM/RBD/RNP motifs) family protein;	1	56	3	293	32577.5	9.23574	-0.46041	plastid	cytosol,mitochondrion,plastid,nucleus	plastid	mitochondrion,plastid	plastid	plastid	plastid	plastid	mitochondrion	mitochondrion	nucleus		plastid	plastid	plastid	plastid	plastid		plastid	plastid	cytosol	plastid	plastid	plastid	Amigo: "plastid" 12938931|Amigo: "plastid" 18431481|Amigo: "plastid" 18633119|Amigo: "plastid" 15028209|Amigo: "nucleus" 14617066|Tair: "plastid" 18633119|Tair: "plastid" 18431481|Tair: "plastid" 12938931|Tair: "nucleus" 14617066	nucleus:14617066;plastid:12938931;plastid:15028209;plastid:18431481;plastid:18633119		Q8W592	nucleus:14617066;plastid:18633119;plastid:18431481;plastid:12938931		golgi:25900983;nucleus:14617066;nucleus:23396599;plastid:12938931;plastid:15028209;plastid:20423899;plastid:21531424;plastid:18431481;plastid:18633119;plastid:20061580;plastid:23549413;plastid:24361574;plastid:24872594
AT1G01090.1	pyruvate dehydrogenase E1 alpha;pyruvate dehydrogenase E1 alpha subunit	1	290	9	428	47176.6	7.54509	-0.269393	plastid	cytosol,mitochondrion,plastid	cytosol		plastid	plastid	mitochondrion	mitochondrion	mitochondrion	mitochondrion	plastid		plastid	plastid	plastid	plastid	plastid		mitochondrion	plastid	mitochondrion	plastid	plastid	mitochondrion	Amigo: "plastid" 9393637|Tair: "plastid" 12938931|Tair: "plastid" 18431481	plastid:9393637		O24457	plastid:18431481;plastid:12938931		extracellular:26572690;golgi:25900983;golgi:25900983;mitochondrion:27122571;mitochondrion:27943495;plasma membrane:25641898;plastid:12938931;plastid:20423899;plastid:21531424;plastid:26987276;plastid:18431481;plastid:20061580;plastid:24872594;plastid:20061580;plastid:24361574;plastid:24872594;vacuole:25900983	AT2G01760.1::18642946;AT5G50850.1::21798944
AT1G01100.1	60S acidic ribosomal protein family;	1	174	2	112	11162.3	3.99577	0.214286	cytosol	golgi,nucleus,endoplasmic reticulum,plastid,extracellular,cytosol	cytosol		nucleus		cytosol	endoplasmic reticulum,golgi,extracellular			cytosol			plastid,nucleus	endoplasmic reticulum,golgi,extracellular				endoplasmic reticulum,golgi,extracellular	cytosol,nucleus	cytosol		cytosol	cytosol	Amigo: "plasma membrane" 17317660|Amigo: "cytosol,nucleus" 18433157|Tair: "plasma membrane" 17317660|Tair: "cytosol,nucleus" 18433157	cytosol:18433157;nucleus:18433157;plasma membrane:17317660		Q8LCW9	plasma membrane:17317660;nucleus:18433157;cytosol:18433157		cytosol:18433157;cytosol:21166475;cytosol:15734919;cytosol:22522809;extracellular:26572690;golgi:25900983;nucleus:18433157;plasma membrane:17317660;plasma membrane:19334764;plasma membrane:26781341;vacuole:18686298	AT3G44590.1::21798944
AT1G01110.1	IQ-domain 18;	1	10	1	364	41208.7	10.5893	-1.02692	nucleus	mitochondrion,nucleus	nucleus		nucleus			mitochondrion		mitochondrion	mitochondrion	nucleus		nucleus	mitochondrion	mitochondrion	mitochondrion		mitochondrion	mitochondrion	nucleus	mitochondrion	nucleus	nucleus				Q9MAM4
AT1G01115.1	;	1	0	0	38	4202.96	4.18146	0.573684	extracellular	plasma membrane,golgi,endoplasmic reticulum,plastid,extracellular	plasma membrane		endoplasmic reticulum,golgi,extracellular			plastid			endoplasmic reticulum			plasma membrane	endoplasmic reticulum,golgi,extracellular		endoplasmic reticulum,golgi,extracellular		endoplasmic reticulum,golgi,extracellular	endoplasmic reticulum,golgi,extracellular	extracellular	endoplasmic reticulum,golgi,extracellular	plastid	extracellular
AT1G01120.1	3-ketoacyl-CoA synthase 1;Encodes a condensing enzyme KCS1 (3-ketoacyl-CoA synthase 1) which is involved in the critical fatty acid elongation process in wax biosynthesis.	1	99	5	528	59279.8	8.88239	-0.107197	plasma membrane	plasma membrane,mitochondrion,golgi,nucleus,endoplasmic reticulum,peroxisome,extracellular,cytosol	plasma membrane		nucleus						plasma membrane			cytosol	endoplasmic reticulum,golgi,extracellular				mitochondrion	cytosol,nucleus	mitochondrion		plasma membrane	peroxisome	Amigo: "endoplasmic reticulum" 18465198|SwissProt: "plasma membrane" 16381842|Tair: "endoplasmic reticulum" 18465198	endoplasmic reticulum:18465198	plasma membrane:16381842	Q9MAM3	endoplasmic reticulum:18465198			AT2G01950.1::19000166
AT1G01130.1	;	1	53	0	124	14047.3	4.497	-0.684677	nucleus	cytosol,mitochondrion,nucleus	nucleus		nucleus						cytosol			nucleus	mitochondrion				mitochondrion	cytosol,nucleus	nucleus		cytosol	nucleus				Q9MAM2
AT1G01140.1	CBL-interacting protein kinase 9;Encodes a CBL-interacting protein kinase with similarity to SOS2	1	63	3	447	50507.5	8.51608	-0.450336	cytosol	cytosol,mitochondrion,plastid,nucleus	cytosol		nucleus		cytosol	mitochondrion	mitochondrion		cytosol			nucleus	mitochondrion		mitochondrion		mitochondrion	mitochondrion	cytosol	mitochondrion	plastid	cytosol				Q9MAM1				AT3G53900.1::21798944;AT4G01395.1::21798944;AT4G17615.1::11230129;AT4G26570.1::11230129;AT4G26570.1::11402167;AT4G28640.1::21798944;AT5G24270.1::11230129;AT5G47100.1::21798944;AT5G55990.1::11230129;AT5G55990.1::21798944;AT5G58720.1::21798944
AT1G01150.1	Homeodomain-like protein with RING/FYVE/PHD-type zinc finger domain;	1	23	0	345	39222.4	4.71618	-0.530725	nucleus	mitochondrion,golgi,nucleus,endoplasmic reticulum,extracellular,cytosol	cytosol		endoplasmic reticulum,golgi,extracellular		nucleus				nucleus	nucleus		nucleus	mitochondrion		endoplasmic reticulum,golgi,extracellular		endoplasmic reticulum,golgi,extracellular	cytosol,nucleus	nucleus		cytosol	nucleus				Q9MAM0
AT1G01160.1	GRF1-interacting factor 2;Arabidopsis thaliana GRF1-interacting factor 2 (GIF2) mRNA	1	91	4	195	21040.3	7.07071	-0.664615	nucleus	cytosol,mitochondrion,plastid,nucleus	nucleus		nucleus		nucleus	plastid			cytosol	nucleus		nucleus	mitochondrion				plastid	cytosol,nucleus	nucleus		nucleus	nucleus	Amigo: "nucleus" 15326298	nucleus:15326298		Q9MAL9				AT2G22840.1::15326298
AT1G01170.1	Protein of unknown function (DUF1138);	1	69	3	83	9062.89	10.3223	-0.175904	mitochondrion	plasma membrane,mitochondrion,golgi,endoplasmic reticulum,extracellular,cytosol	plasma membrane		endoplasmic reticulum,golgi,extracellular			endoplasmic reticulum,golgi,extracellular			cytosol			plasma membrane	mitochondrion		mitochondrion		mitochondrion	endoplasmic reticulum,golgi,extracellular	cytosol	endoplasmic reticulum,golgi,extracellular	cytosol	extracellular	Amigo: "mitochondrion" 15276431|Tair: "mitochondrion" 15276431	mitochondrion:15276431		Q2HIQ2	mitochondrion:15276431		mitochondrion:15276431;mitochondrion:15604729;mitochondrion:27122571;mitochondrion:27943495
AT1G01180.1	S-adenosyl-L-methionine-dependent methyltransferases superfamily protein;	1	18	0	307	34704.9	9.63672	-0.116612	golgi	plasma membrane,mitochondrion,golgi,endoplasmic reticulum,plastid,extracellular,cytosol	plasma membrane		plastid				mitochondrion		golgi			plastid	endoplasmic reticulum,golgi,extracellular		endoplasmic reticulum,golgi,extracellular		mitochondrion	mitochondrion	mitochondrion	mitochondrion	cytosol	golgi				Q9MAL7
AT1G01190.1	cytochrome P450, family 78, subfamily A, polypeptide 8;member of CYP78A	1	5	0	535	60318.3	8.2221	0.00373832	endoplasmic reticulum	plasma membrane,golgi,nucleus,endoplasmic reticulum,plastid,extracellular,cytosol	plasma membrane		cytosol		nucleus	plastid			endoplasmic reticulum			endoplasmic reticulum	endoplasmic reticulum,golgi,extracellular		endoplasmic reticulum,golgi,extracellular		endoplasmic reticulum,golgi,extracellular	endoplasmic reticulum,golgi,extracellular	cytosol	endoplasmic reticulum,golgi,extracellular	endoplasmic reticulum	endoplasmic reticulum				Q9MAL6
AT1G01200.1	RAB GTPase homolog A3;	1	3	3	237	26251.1	5.43583	-0.250633	cytosol	mitochondrion,golgi,nucleus,endoplasmic reticulum,plastid,extracellular,cytosol	plastid		nucleus		cytosol				cytosol			cytosol	mitochondrion				endoplasmic reticulum,golgi,extracellular	cytosol,nucleus	mitochondrion		plastid	cytosol	Amigo: "cytosol" 18239134|Tair: "cytosol" 18239134|Tair: "nucleus" 14617066	cytosol:18239134		Q9LNK1	nucleus:14617066;cytosol:18239134		nucleus:14617066	AT2G38360.1::21798944
AT1G01210.1	DNA-directed RNA polymerase, subunit M, archaeal;	1	10	6	106	12274.7	7.96245	-0.566981	nucleus	plasma membrane,mitochondrion,golgi,nucleus,endoplasmic reticulum,plastid,extracellular,cytosol	plasma membrane		nucleus		nucleus	mitochondrion			nucleus			nucleus	mitochondrion		endoplasmic reticulum,golgi,extracellular		mitochondrion	cytosol,nucleus	extracellular		plastid	nucleus				Q9LNK0				AT1G31880.1::21798944
AT1G01220.1	L-fucokinase/GDP-L-fucose pyrophosphorylase;Encodes a bifunctional enzyme that has both L-fucokinase and GDP-L-fucose pyrophosphorylase activities. It catalyzes the two steps of the L-fucose salvage pathway for the generation of activated GDP-L-fucose. This pathway seems to be of minor importance for cell wall polysaccharide biosynthesis compared to the de novo GDP-L-fucose biosynthesis pathway i…	1	13	0	1055	116358	6.23956	-0.0762085	cytosol	cytosol,mitochondrion,plastid,nucleus	cytosol		plastid			mitochondrion	mitochondrion	mitochondrion	cytosol			nucleus	mitochondrion	mitochondrion	mitochondrion		mitochondrion	mitochondrion	cytosol	mitochondrion	plastid	mitochondrion							golgi:25900983
AT1G01225.1	NC domain-containing protein-related;	1	4	3	260	28401.5	4.4811	-0.0965385	cytosol	cytosol,mitochondrion,plastid,nucleus	plastid		nucleus		cytosol				cytosol			cytosol,nucleus	mitochondrion		plastid		mitochondrion	cytosol,nucleus	nucleus		cytosol	cytosol				Q29PY0
AT1G01230.1	ORMDL family protein;	1	39	3	157	18204.3	9.35554	0.201911	plasma membrane	plasma membrane,mitochondrion,golgi,nucleus,endoplasmic reticulum,extracellular,cytosol	plasma membrane		nucleus						golgi			plasma membrane	endoplasmic reticulum,golgi,extracellular		endoplasmic reticulum,golgi,extracellular		mitochondrion	cytosol,nucleus	extracellular		endoplasmic reticulum	plasma membrane				Q9C5I0
AT1G01240.1	;	1	29	5	331	37513.5	9.01555	-0.712689	mitochondrion	mitochondrion,peroxisome,plastid,nucleus	nucleus		plastid						mitochondrion			peroxisome	mitochondrion	mitochondrion	mitochondrion		mitochondrion	mitochondrion	mitochondrion	mitochondrion	nucleus	nucleus				Q9LNJ7				AT1G75630.1::21798944;AT3G60360.1::21798944;AT5G18150.1::21798944
AT1G01250.1	Integrase-type DNA-binding superfamily protein;encodes a member of the DREB subfamily A-4 of ERF/AP2 transcription factor family. The protein contains one AP2 domain. There are 17 members in this subfamily including TINY.	1	18	3	192	21052	5.84595	-0.465104	plastid	cytosol,mitochondrion,plastid,nucleus	cytosol		plastid	plastid	nucleus	mitochondrion		mitochondrion	nucleus	nucleus	plastid	cytosol,nucleus	plastid		plastid		plastid	plastid	mitochondrion	plastid	plastid	nucleus	SwissProt: "nucleus" 16381842		nucleus:16381842	Q1ECI2
AT1G01260.1	basic helix-loop-helix (bHLH) DNA-binding superfamily protein;	1	18	6	590	66005.6	6.70822	-0.592034	nucleus	mitochondrion,golgi,nucleus,endoplasmic reticulum,extracellular,cytosol	nucleus		nucleus		nucleus				nucleus	nucleus		nucleus	mitochondrion				endoplasmic reticulum,golgi,extracellular	cytosol,nucleus	nucleus		nucleus	nucleus	SwissProt: "nucleus" 16381842		nucleus:16381842	Q9LNJ5				AT1G19180.1::21798944
AT1G01280.1	cytochrome P450, family 703, subfamily A, polypeptide 2;member of CYP703A CYP703A2 is expressed specifically in anthers of land plants, catalyzing the in-chain hydroxylation at the C-7 position of medium-chain saturated fatty acids (lauric acid in-chain hydroxylase) which is involved in pollen development (sporopollenin synthesis).	1	3	2	510	57857.6	8.54733	-0.184706	endoplasmic reticulum	mitochondrion,golgi,endoplasmic reticulum,extracellular,cytosol,vacuole	cytosol		endoplasmic reticulum,golgi,extracellular		mitochondrion	endoplasmic reticulum,golgi,extracellular		mitochondrion	endoplasmic reticulum			endoplasmic reticulum	endoplasmic reticulum,golgi,extracellular	endoplasmic reticulum,golgi,extracellular	mitochondrion		mitochondrion	endoplasmic reticulum,golgi,extracellular	mitochondrion	endoplasmic reticulum,golgi,extracellular	vacuole	endoplasmic reticulum				Q9LNJ4
AT1G01290.1	cofactor of nitrate reductase and xanthine dehydrogenase 3;COFACTOR OF NITRATE REDUCTASE AND XANTHINE DEHYDROGENASE 3. Encodes a protein involved in molybdenum cofactor biosynthesis. Homologous to E.coli MoaC. Expression is low in all tissues examined, except in roots. Appears to have targeting signals for chloroplast or mitochondria	1	22	4	270	29514.4	8.21669	-0.27037	mitochondrion	mitochondrion,nucleus,peroxisome,plastid,cytosol	plastid		plastid		plastid	mitochondrion		mitochondrion	peroxisome	nucleus		cytosol,mitochondrion,plastid	mitochondrion	mitochondrion	mitochondrion	peroxisome	mitochondrion	mitochondrion	nucleus	mitochondrion	mitochondrion	cytosol	Amigo: "mitochondrion,plastid" 7890743	mitochondrion:7890743;plastid:7890743		Q39056			mitochondrion:27943495
AT1G01300.1	Eukaryotic aspartyl protease family protein;	1	142	11	485	52178.1	9.16106	-0.0404124	extracellular	plasma membrane,mitochondrion,golgi,nucleus,endoplasmic reticulum,plastid,extracellular,vacuole	plasma membrane		endoplasmic reticulum,golgi,extracellular	plastid		endoplasmic reticulum,golgi,extracellular			vacuole		plastid	plasma membrane	endoplasmic reticulum,golgi,extracellular	endoplasmic reticulum,golgi,extracellular	endoplasmic reticulum,golgi,extracellular		mitochondrion	endoplasmic reticulum,golgi,extracellular	nucleus	endoplasmic reticulum,golgi,extracellular	vacuole	vacuole				Q9LNJ3			extracellular:16287169;extracellular:26572690;extracellular:28155257;plasma membrane:19334764;plasma membrane:21433285;vacuole:25900983	AT4G31920.1::18642946
AT1G01305.1	;	1	14	1	141	15835.8	10.836	-0.110638	extracellular	mitochondrion,golgi,endoplasmic reticulum,peroxisome,plastid,extracellular	plastid		endoplasmic reticulum,golgi,extracellular			endoplasmic reticulum,golgi,extracellular			extracellular			peroxisome,golgi,plastid	endoplasmic reticulum,golgi,extracellular	endoplasmic reticulum,golgi,extracellular	endoplasmic reticulum,golgi,extracellular		endoplasmic reticulum,golgi,extracellular	endoplasmic reticulum,golgi,extracellular	mitochondrion	endoplasmic reticulum,golgi,extracellular	extracellular	extracellular
AT1G01310.1	CAP (Cysteine-rich secretory proteins, Antigen 5, and Pathogenesis-related 1 protein) superfamily protein;	1	5	3	241	27397.3	9.78492	-0.556432	extracellular	mitochondrion,golgi,endoplasmic reticulum,plastid,extracellular,vacuole	extracellular		plastid		vacuole	endoplasmic reticulum,golgi,extracellular	mitochondrion		extracellular			vacuole	endoplasmic reticulum,golgi,extracellular	endoplasmic reticulum,golgi,extracellular	mitochondrion		mitochondrion	mitochondrion	extracellular	endoplasmic reticulum,golgi,extracellular	plastid	extracellular				Q6ID87
AT1G01320.1	Tetratricopeptide repeat (TPR)-like superfamily protein;	1	82	2	1797	198785	6.28191	-0.52315	nucleus	cytosol,mitochondrion,nucleus			nucleus						cytosol	nucleus		nucleus	mitochondrion				mitochondrion	cytosol,nucleus	nucleus		nucleus	cytosol				Q9LNJ1			golgi:25900983;golgi:25900983;golgi:25900983;golgi:25900983;golgi:25900983;nucleus:23396599;plasma membrane:25641898;plasma membrane:26781341;vacuole:25900983
AT1G01340.1	cyclic nucleotide gated channel 10;member of Cyclic nucleotide gated channel family	1	4	1	706	81346.1	9.09667	-0.17068	endoplasmic reticulum	plasma membrane,mitochondrion,golgi,nucleus,endoplasmic reticulum,extracellular,cytosol	plasma membrane		nucleus						plasma membrane			plasma membrane	endoplasmic reticulum,golgi,extracellular				mitochondrion	cytosol,nucleus	nucleus		plasma membrane	cytosol	SwissProt: "plasma membrane" 16381842		plasma membrane:16381842	Q9LNJ0		endoplasmic reticulum:17877833;golgi:17877833;plasma membrane:17877833
AT1G01350.1	Zinc finger (CCCH-type/C3HC4-type RING finger) family protein;	1	45	3	343	38711.9	7.06011	-1.093	nucleus	cytosol,mitochondrion,nucleus	nucleus		nucleus		nucleus				nucleus	nucleus		nucleus	mitochondrion				mitochondrion	cytosol,nucleus	nucleus		nucleus	nucleus				Q8GX84
AT1G01355.1	Putative endonuclease or glycosyl hydrolase;	1	0	0	228	25103.2	4.32578	-0.385088	nucleus	plasma membrane,mitochondrion,nucleus,extracellular,cytosol	cytosol		nucleus		plasma membrane				cytosol	nucleus		nucleus	mitochondrion		mitochondrion		mitochondrion	cytosol,nucleus	extracellular		nucleus	cytosol
AT1G01360.1	regulatory component of ABA receptor 1;Encodes RCAR1 (regulatory components of ABA receptor). Interacts with and regulates the type 2C protein phosphatases (PP2Cs) ABI1 and ABI2. Functions as abscisic acid sensor.	1	28	4	187	20902.1	6.30076	-0.225134	cytosol	cytosol,mitochondrion,plastid,nucleus	cytosol		nucleus						cytosol			cytosol,plastid,nucleus	mitochondrion				mitochondrion	cytosol,nucleus	cytosol		cytosol	cytosol	SwissProt: "cytosol,nucleus" 16381842		cytosol:16381842;nucleus:16381842	Q84MC7				AT1G72770.1::19407142;AT1G72770.1::19407143;AT4G26080.1::19407143;AT4G26080.1::19407143;AT5G57050.1::19407143;AT5G57050.1::19407143;AT5G57050.1::19407143
AT1G01370.1	Histone superfamily protein;Encodes a centromere-identifying protein histone H3 variant. Localized at centromeres in both mitotic and meiotic cells.	1	5	4	178	19710.6	12.0882	-0.774157	nucleus	mitochondrion,plastid,nucleus	nucleus		plastid	plastid	nucleus	mitochondrion		mitochondrion	nucleus	nucleus	plastid	nucleus	mitochondrion		mitochondrion		mitochondrion	mitochondrion	nucleus	mitochondrion	plastid	nucleus	Amigo: "nucleus" 17555967|SwissProt: "nucleus" 16381842	nucleus:17555967	nucleus:16381842	Q8RVQ9		nucleus:16195344;nucleus:17028205;nucleus:21842230;nucleus:25622028	extracellular:26572690;golgi:25900983
AT1G01380.1	Homeodomain-like superfamily protein;ETC1 is involved in trichome and root hair patterning in Arabidopsis.	1	4	1	83	9831.78	7.52359	-0.779518	nucleus	cytosol,mitochondrion,plastid,nucleus	nucleus		nucleus		nucleus				nucleus			nucleus	mitochondrion				plastid	cytosol,nucleus	nucleus		plastid	cytosol				Q9LNI5				AT1G63650.1::15361138;AT1G63650.1::15361138;AT4G00480.1::15361138;AT5G41315.1::15584952
AT1G01390.1	UDP-Glycosyltransferase superfamily protein;	1	11	2	480	52675.4	6.09979	-0.00916667	plasma membrane	plasma membrane,mitochondrion,golgi,endoplasmic reticulum,plastid,extracellular,cytosol	plasma membrane		cytosol		plastid	plastid			cytosol			plasma membrane,plastid	mitochondrion				endoplasmic reticulum,golgi,extracellular	plastid	cytosol		cytosol	golgi				Q8W4C2
AT1G01400.1	;	1	24	1	204	22301.5	6.72598	-0.943627	nucleus	cytosol,mitochondrion,nucleus	nucleus		nucleus						cytosol	nucleus		nucleus	mitochondrion				mitochondrion	cytosol,nucleus	nucleus		nucleus	nucleus				Q9LNI3
AT1G01410.1	pumilio 22;Encodes a member of the Arabidopsis Pumilio (APUM) proteins containing PUF domain (eight repeats of approximately 36 amino acids each). PUF proteins regulate both mRNA stability and translation through sequence-specific binding to the 3' UTR of target mRNA transcripts.	1	0	0	361	41257.4	6.22737	0.00443213	cytosol	nucleus,cytosol,mitochondrion,extracellular	extracellular		nucleus			mitochondrion			cytosol			nucleus	mitochondrion				mitochondrion	cytosol,nucleus	cytosol		cytosol	cytosol
AT1G01420.1	UDP-glucosyl transferase 72B3;	1	4	3	481	52787.2	5.49334	-0.0621622	cytosol,plasma membrane	plasma membrane,mitochondrion,golgi,endoplasmic reticulum,plastid,extracellular,cytosol	plasma membrane		cytosol		plastid	plastid			cytosol			plastid	mitochondrion		plastid		endoplasmic reticulum,golgi,extracellular	plastid	cytosol		cytosol	golgi				Q9LNI1
AT1G01430.1	TRICHOME BIREFRINGENCE-LIKE 25;Encodes a member of the TBL (TRICHOME BIREFRINGENCE-LIKE) gene family containing a plant-specific DUF231 (domain of unknown function) domain. TBL gene family has 46 members, two of which (TBR/AT5G06700 and TBL3/AT5G01360) have been shown to be involved in the synthesis and deposition of secondary wall cellulose, presumably by influencing the esterification state of …	1	101	4	456	52504	6.0962	-0.469737	plasma membrane	plasma membrane,mitochondrion,golgi,nucleus,endoplasmic reticulum,plastid,extracellular,cytosol	plasma membrane		plastid	plastid		mitochondrion	mitochondrion		plasma membrane	nucleus		plastid	mitochondrion		endoplasmic reticulum,golgi,extracellular		endoplasmic reticulum,golgi,extracellular	endoplasmic reticulum,golgi,extracellular	cytosol		cytosol	golgi				Q84JH9
AT1G01440.1	Protein of unknown function (DUF3133);	1	10	1	664	74074.9	6.39027	-0.843976	nucleus	cytosol,mitochondrion,nucleus	nucleus		nucleus						nucleus	nucleus		nucleus	mitochondrion				mitochondrion	cytosol,nucleus	nucleus		nucleus	nucleus								AT1G31050.1::21798944;AT1G67090.1::21798944;AT1G76760.1::21798944;AT2G28550.1::21798944;AT2G45360.1::21798944;AT2G47700.1::21798944;AT3G21215.1::21798944;AT3G22440.1::21798944;AT3G49580.1::21798944;AT3G61790.1::21798944;AT4G21705.1::21798944;AT5G10270.1::21798944;AT5G16560.1::21798944
AT1G01450.1	Protein kinase superfamily protein;	1	4	0	470	53120.6	7.86687	-0.374468	nucleus	cytosol,mitochondrion,nucleus	cytosol		nucleus						cytosol	nucleus		nucleus	mitochondrion				mitochondrion	cytosol,nucleus	nucleus		nucleus	cytosol				O23706
AT1G01453.1	;	1	51	1	267	29660.5	10.5282	-0.105618	plasma membrane	plasma membrane,mitochondrion,golgi,nucleus,endoplasmic reticulum,peroxisome,plastid,extracellular,cytosol	plastid		nucleus						endoplasmic reticulum			plasma membrane,plastid	endoplasmic reticulum,golgi,extracellular				mitochondrion	cytosol,nucleus	cytosol		cytosol	peroxisome
AT1G01460.1	Phosphatidylinositol-4-phosphate 5-kinase, core;Type I phosphatidylinositol-4-phosphate 5-kinase, subfamily A.	1	0	3	427	48551.9	9.13957	-0.489461	cytosol	cytosol,mitochondrion,plastid,nucleus	plastid		nucleus				mitochondrion		cytosol			plastid	mitochondrion				mitochondrion	cytosol,nucleus	nucleus		cytosol	cytosol				Q9LMN1
AT1G01470.1	Late embryogenesis abundant protein;Encodes late-embryogenesis abundant protein whose mRNA levels are induced in response to wounding and light stress. Might be involved in protection against dessication.	1	133	4	151	16543.9	4.53202	0.0562914	cytosol	plasma membrane,mitochondrion,golgi,nucleus,endoplasmic reticulum,plastid,extracellular,cytosol,vacuole	extracellular		nucleus		vacuole				cytosol			plasma membrane,golgi,nucleus,plastid,cytosol	mitochondrion				endoplasmic reticulum,golgi,extracellular	cytosol,nucleus	cytosol		cytosol	cytosol				O03983			cytosol:21166475;extracellular:26572690;golgi:25900983;nucleus:24012629	AT1G22920.1::21798944
AT1G01471.1	;	1	0	0	71	8163.13	8.60264	-0.161972	endoplasmic reticulum,extracellular	plasma membrane,mitochondrion,golgi,nucleus,endoplasmic reticulum,peroxisome,plastid,extracellular,cytosol	extracellular		endoplasmic reticulum,golgi,extracellular			mitochondrion		mitochondrion	cytosol			plasma membrane,golgi,nucleus,peroxisome,plastid,extracellular	mitochondrion		endoplasmic reticulum,golgi,extracellular		mitochondrion	plastid	extracellular		peroxisome	extracellular				B3H557
AT1G01480.1	1-amino-cyclopropane-1-carboxylate synthase 2;a member of the 1-aminocyclopropane-1-carboxylate (ACC) synthase (S-adenosyl-L-methionine methylthioadenosine-lyase, EC 4.4.1.14) gene family, isolated from a flower-specific cDNA library.	1	19	4	496	55534.6	7.58418	-0.20121	cytosol	mitochondrion,golgi,nucleus,endoplasmic reticulum,plastid,extracellular,cytosol	cytosol		nucleus		plastid				cytosol			plastid	mitochondrion				endoplasmic reticulum,golgi,extracellular	cytosol,nucleus	cytosol		cytosol	cytosol				Q06402				AT4G26080.1::19705149
AT1G01490.1	Heavy metal transport/detoxification superfamily protein ;	1	75	2	177	19781.8	8.17653	-1.01582	nucleus	nucleus,cytosol,mitochondrion,extracellular	extracellular		nucleus						cytosol			nucleus	mitochondrion				mitochondrion	cytosol,nucleus	nucleus		cytosol	nucleus
AT1G01500.1	Erythronate-4-phosphate dehydrogenase family protein;	1	28	13	327	35927.7	5.08853	-0.251988	plastid	plasma membrane,mitochondrion,nucleus,plastid,extracellular,cytosol	plastid		nucleus	plastid	cytosol	mitochondrion			cytosol		plastid	plastid	plastid		plastid		mitochondrion	cytosol,nucleus	extracellular		nucleus	plasma membrane				Q8GUH2				AT1G59520.1::21798944
AT1G01510.1	NAD(P)-binding Rossmann-fold superfamily protein;Encodes a homolog of human CtBP. Mutant has longer and thicker leaves than wild type. Involved in controlling polar cell expansion in the leaf width direction.	1	48	3	636	70153.6	6.56718	-0.301887	cytosol	mitochondrion,nucleus,peroxisome,plastid,cytosol	plastid		nucleus			mitochondrion			peroxisome	nucleus		mitochondrion,plastid	mitochondrion		mitochondrion		mitochondrion	mitochondrion	nucleus		plastid	cytosol				O23702			cytosol:21166475;plasma membrane:26781341	AT1G01510.1::17972097;AT1G01510.1::11889033;AT1G01510.1::11889033;AT1G01510.1::21798944;AT1G01510.1::17972097;AT5G15170.1::21798944
AT1G01520.1	Homeodomain-like superfamily protein;	1	1	3	287	32797.2	10.181	-0.672822	nucleus	cytosol,mitochondrion,plastid,nucleus	nucleus		nucleus	plastid					nucleus		plastid	nucleus	plastid	plastid	plastid		mitochondrion	cytosol,nucleus	cytosol	plastid	plastid	nucleus				Q6R0H0				AT4G15930.1::21798944
AT1G01530.1	AGAMOUS-like 28;	1	4	3	247	28031.1	9.81462	-0.730769	nucleus	mitochondrion,nucleus	nucleus		nucleus			mitochondrion			nucleus	nucleus		nucleus	mitochondrion	mitochondrion	mitochondrion		mitochondrion	mitochondrion	nucleus	mitochondrion	nucleus	nucleus	SwissProt: "nucleus" 16381842		nucleus:16381842	Q9LMM8				AT1G31630.1::15805477;AT1G31630.1::15805477;AT1G65300.1::15805477;AT1G65300.1::15805477;AT1G65330.1::15805477;AT1G65330.1::15805477;AT5G26650.1::15805477
AT1G01540.1	Protein kinase superfamily protein;	1	50	0	386	42777.5	7.13683	-0.0217617	plasma membrane	plasma membrane,mitochondrion,golgi,nucleus,endoplasmic reticulum,plastid,extracellular,cytosol	cytosol		plastid		plasma membrane	plastid			cytosol			nucleus	endoplasmic reticulum,golgi,extracellular	plastid	endoplasmic reticulum,golgi,extracellular		mitochondrion	endoplasmic reticulum,golgi,extracellular	cytosol		cytosol	plasma membrane	Amigo: "plasma membrane" 17317660|Amigo: "plasma membrane" 14506206|SwissProt: "plasma membrane" 16381842|Tair: "plasma membrane" 17317660	plasma membrane:14506206;plasma membrane:17317660	plasma membrane:16381842	Q3EDL4	plasma membrane:17317660		plasma membrane:25641898;plasma membrane:14506206;plasma membrane:15308754;plasma membrane:17317660;plasma membrane:20374526;plasma membrane:26781341
AT1G01550.1	Protein of unknown function (DUF793);BYPASS1, required to prevent constitutive production of a root-derived graft-transmissible signal	1	280	7	349	38585.7	9.30092	-0.115473	plasma membrane	mitochondrion,nucleus,plastid,extracellular,cytosol,vacuole	nucleus		plastid	plastid	vacuole	plastid	mitochondrion		cytosol		plastid	nucleus	plastid		plastid		mitochondrion	mitochondrion	extracellular	plastid	nucleus	plastid	SwissProt: "plastid" 16381842|Tair: "plasma membrane" 17317660		plastid:16381842	Q9LMM6	plasma membrane:17317660		plasma membrane:17317660
AT1G01560.1	MAP kinase 11;member of MAP Kinase	1	2	1	275	31598.1	7.32297	-0.197091	cytosol	cytosol,mitochondrion,plastid,nucleus	cytosol		plastid		plastid				cytosol			nucleus	mitochondrion				mitochondrion	cytosol,nucleus	mitochondrion		cytosol	cytosol				Q9LMM5				AT1G78310.1::24750137;AT2G35230.1::24750137;AT2G41180.1::24750137;AT3G15300.1::24750137;AT3G18690.1::24750137;AT4G26070.1::19513235;AT4G26070.1::19513235;AT4G29810.1::19513235;AT4G29810.1::19513235;AT5G46780.1::24750137;AT5G53830.1::24750137;AT5G56580.1::19513235
AT1G01570.1	Protein of unknown function (DUF604);	1	5	0	478	55083.2	8.9033	-0.280544	extracellular	plasma membrane,mitochondrion,golgi,endoplasmic reticulum,plastid,extracellular,vacuole	plasma membrane		endoplasmic reticulum,golgi,extracellular	plastid		endoplasmic reticulum,golgi,extracellular		mitochondrion	endoplasmic reticulum			plastid	endoplasmic reticulum,golgi,extracellular	endoplasmic reticulum,golgi,extracellular	mitochondrion		mitochondrion	endoplasmic reticulum,golgi,extracellular	mitochondrion	endoplasmic reticulum,golgi,extracellular	vacuole	golgi
AT1G01580.1	ferric reduction oxidase 2;Encodes the low-iron-inducible ferric chelate reductase responsible for reduction of iron at the root surface. It is likely to be the major Fe(III) chelate reductase in Arabidopsis iron metabolism. Coordinately regulated with IRT1, the major transporter responsible for high-affinity iron uptake from the soil, at both transcriptional and posttranscriptional levels. Stead…	1	5	1	725	81505.6	9.7448	0.252552	plasma membrane	plasma membrane,mitochondrion,golgi,nucleus,endoplasmic reticulum,peroxisome,extracellular,cytosol	plasma membrane		nucleus						peroxisome			plasma membrane	endoplasmic reticulum,golgi,extracellular		endoplasmic reticulum,golgi,extracellular		mitochondrion	cytosol,nucleus	extracellular		plasma membrane	plasma membrane	Amigo: "plasma membrane" 16813577|Tair: "plasma membrane" 16813577	plasma membrane:16813577		P92949	plasma membrane:16813577
AT1G01590.1	ferric reduction oxidase 1;Encodes a ferric-chelate reductase that is expressed at extremely low levels in Fe deficiency-induced seedlings.	1	0	0	704	79604.6	9.96293	0.310653	plasma membrane	plasma membrane,mitochondrion,golgi,nucleus,endoplasmic reticulum,extracellular,cytosol	plasma membrane		nucleus			endoplasmic reticulum,golgi,extracellular			endoplasmic reticulum			plasma membrane	endoplasmic reticulum,golgi,extracellular				mitochondrion	cytosol,nucleus	extracellular		plasma membrane	plasma membrane				Q9LMM2
AT1G01600.1	cytochrome P450, family 86, subfamily A, polypeptide 4;Encodes a member of the CYP86A subfamily of cytochrome p450 genes. Expressed significantly at highest level in mature stems and flowers.	1	25	1	554	62606.8	8.09914	-0.101444	endoplasmic reticulum	plasma membrane,mitochondrion,golgi,endoplasmic reticulum,plastid,extracellular,cytosol	plasma membrane		cytosol		plastid	endoplasmic reticulum,golgi,extracellular		mitochondrion	endoplasmic reticulum			endoplasmic reticulum	endoplasmic reticulum,golgi,extracellular	endoplasmic reticulum,golgi,extracellular	mitochondrion		endoplasmic reticulum,golgi,extracellular	endoplasmic reticulum,golgi,extracellular	cytosol	mitochondrion	plastid	endoplasmic reticulum				Q9LMM1
AT1G01610.1	glycerol-3-phosphate acyltransferase 4;Encodes a protein with glycerol-3-phosphate acyltransferase activity. Involved in cutin assembly. Is functional redundant of GPAT8.	1	83	6	503	56265.3	9.4848	0.0956262	golgi	plasma membrane,mitochondrion,golgi,nucleus,endoplasmic reticulum,plastid,extracellular,cytosol	plasma membrane		plastid		cytosol				endoplasmic reticulum			mitochondrion,endoplasmic reticulum	endoplasmic reticulum,golgi,extracellular		endoplasmic reticulum,golgi,extracellular		mitochondrion	cytosol,nucleus	extracellular		plasma membrane	plasma membrane	SwissProt: "plasma membrane" 16381842		plasma membrane:16381842	Q9LMM0			golgi:25900983;golgi:25900983;golgi:25900983;golgi:25900983;golgi:25900983;plasma membrane:19334764;vacuole:25900983
AT1G01620.1	plasma membrane intrinsic protein 1C;a member of the plasma membrane intrinsic protein subfamily PIP1. localizes to the plasma membrane and exhibits water transport activity in Xenopus oocyte. expressed ubiquitously and protein level decreases slightly during leaf development.	1	777	6	286	30634.3	9.08443	0.381119	plasma membrane	plasma membrane,mitochondrion,golgi,nucleus,endoplasmic reticulum,peroxisome,plastid,extracellular,cytosol	plasma membrane		nucleus		plastid				cytosol			plasma membrane	endoplasmic reticulum,golgi,extracellular				mitochondrion	cytosol,nucleus	extracellular		plasma membrane	peroxisome	Amigo: "plasma membrane" 7920711|SwissProt: "plasma membrane" 16381842|Tair: "plasma membrane" 17317660|Tair: "plastid" 15028209|Tair: "plasma membrane" 7920711	plasma membrane:7920711	plasma membrane:16381842	Q08733	plasma membrane:17317660;plastid:15028209;plasma membrane:7920711		extracellular:26572690;nucleus:23396599;plasma membrane:25641898;plasma membrane:15060130;plasma membrane:15574830;plasma membrane:16635983;plasma membrane:17317660;plasma membrane:19334764;plasma membrane:21413151;plasma membrane:22215637;plasma membrane:22923678;plasma membrane:23990937;plasma membrane:26781341;plastid:15028209;plastid:20061580	AT2G16850.1::21798944;AT2G37180.1::21798944;AT2G39010.1::21798944;AT3G54820.1::21798944;AT5G22290.1::21798944
AT1G01630.1	Sec14p-like phosphatidylinositol transfer family protein;	1	79	6	255	29217.5	7.45603	-0.452549	cytosol	mitochondrion,golgi,nucleus,endoplasmic reticulum,extracellular,cytosol,cytoskeleton	cytosol		cytosol						cytosol			cytosol	mitochondrion		mitochondrion		endoplasmic reticulum,golgi,extracellular	cytosol,nucleus	nucleus		cytoskeleton	cytosol				Q9LQ96				AT1G68060.1::21798944;AT2G25650.1::21798944;AT3G54850.1::21798944;AT4G32190.1::21798944
AT1G01640.1	BTB/POZ domain-containing protein;Putative role in flower development. Comparison of SALK_011721C to Columbia wild type resulted in a trend toward earlier flowering in the mutant (P=0.1) (Stapleton and Woodruff 2009, personal communication).	1	5	1	207	23373	6.39822	-0.320773	cytosol	cytosol,mitochondrion,plasma membrane,nucleus	cytosol		nucleus						cytosol			plasma membrane	mitochondrion				mitochondrion	cytosol,nucleus	nucleus		cytosol	cytosol				Q9LQ95			vacuole:23903016	AT1G01640.1::21798944;AT1G26830.1::15772280;AT3G52560.1::21798944;AT4G02570.1::15659098;AT4G02570.1::21798944
AT1G01650.1	SIGNAL PEPTIDE PEPTIDASE-LIKE 4;	1	24	2	540	59974.2	8.11774	0.521481	plasma membrane	plasma membrane,golgi,endoplasmic reticulum,extracellular,cytosol	plasma membrane		endoplasmic reticulum,golgi,extracellular			endoplasmic reticulum,golgi,extracellular			plasma membrane			plasma membrane	endoplasmic reticulum,golgi,extracellular	endoplasmic reticulum,golgi,extracellular	endoplasmic reticulum,golgi,extracellular		endoplasmic reticulum,golgi,extracellular	endoplasmic reticulum,golgi,extracellular	cytosol	endoplasmic reticulum,golgi,extracellular	plasma membrane	plasma membrane
AT1G01660.1	RING/U-box superfamily protein;	1	0	0	568	66039.2	5.20368	-0.867606	nucleus	cytosol,mitochondrion,cytoskeleton,nucleus	cytoskeleton		nucleus							nucleus		nucleus	mitochondrion				mitochondrion	cytosol,nucleus	cytosol		nucleus	nucleus
AT1G01670.1	RING/U-box superfamily protein;	1	4	1	365	41866.4	5.00443	-0.671781	nucleus	mitochondrion,golgi,nucleus,endoplasmic reticulum,extracellular,cytosol	nucleus		nucleus						cytosol	nucleus		nucleus	mitochondrion				endoplasmic reticulum,golgi,extracellular	cytosol,nucleus	cytosol		nucleus	nucleus				Q8GXQ7
AT1G01680.1	plant U-box 54;	1	4	0	308	35393.8	6.85949	-0.783117	nucleus	cytosol,mitochondrion,nucleus	nucleus		nucleus						cytosol	nucleus		nucleus	mitochondrion				mitochondrion	cytosol,nucleus	nucleus		nucleus	cytosol				Q9LQ92
AT1G01690.1	putative recombination initiation defects 3;Encodes a novel plant-specific protein that is involved in meiotic double strand break formation.	1	10	1	449	50739.4	10.2153	-0.806682	nucleus	cytosol,mitochondrion,plastid,nucleus	nucleus		plastid	plastid		mitochondrion	mitochondrion	mitochondrion	cytosol	nucleus	plastid	nucleus	mitochondrion		plastid		mitochondrion	cytosol,nucleus	nucleus	plastid	plastid	nucleus				Q9LQ91
AT1G01695.1	Phosphatidylinositol N-acetyglucosaminlytransferase subunit P-related;	1	0	0	433	50406.9	5.95158	-0.624711	nucleus	cytosol,mitochondrion,nucleus	nucleus		nucleus						nucleus	nucleus		nucleus	mitochondrion				mitochondrion	cytosol,nucleus	nucleus		nucleus	nucleus							cytoskeleton:24134884
AT1G01700.1	RHO guanyl-nucleotide exchange factor 2;Encodes a member of KPP-like gene family, homolog of KPP (kinase partner protein) gene in tomato. Also a member of the RopGEF (guanine nucleotide exchange factor) family, containing the novel PRONE domain (plant-specific Rop nucleotide exchanger), which is exclusively active towards members of the Rop subfamily.	1	1	0	485	54701.6	4.97628	-0.491134	nucleus	cytosol,mitochondrion,nucleus	nucleus		nucleus						cytosol	nucleus		nucleus	mitochondrion				mitochondrion	cytosol,nucleus	nucleus		nucleus	nucleus				Q9LQ89		cytosol:26461226;mitochondrion:26461226		AT1G20090.1::26461226;AT1G20090.1:p,l,a,s,m,a, ,m,e,m,b,r,a,n,e:26461226;AT1G20090.1::26461226;AT3G48040.1::26461226;AT3G48040.1:p,l,a,s,m,a, ,m,e,m,b,r,a,n,e:26461226;AT3G48040.1::26461226;AT4G35020.1::26461226;AT4G35020.1:p,l,a,s,m,a, ,m,e,m,b,r,a,n,e:26461226;AT4G35020.1::26461226;AT5G62880.1::22500990;AT5G62880.1::22500990
AT1G01710.1	Acyl-CoA thioesterase family protein;	1	32	5	427	48157.8	7.61286	-0.22459	peroxisome	mitochondrion,nucleus,peroxisome,plastid,cytosol	cytosol		nucleus			plastid			peroxisome			plastid	peroxisome			peroxisome	mitochondrion	cytosol,nucleus	cytosol		cytosol	peroxisome	Amigo: "peroxisome" 17951448|Tair: "peroxisome" 17951448	peroxisome:17951448		Q8GYW7	peroxisome:17951448		mitochondrion:27943495;peroxisome:17951448;peroxisome:18931141;peroxisome:19329564;peroxisome:24130194
AT1G01720.1	NAC (No Apical Meristem) domain transcriptional regulator superfamily protein;Belongs to a large family of putative transcriptional activators with NAC domain. Transcript level increases in response to wounding and abscisic acid. ATAF1 attentuates ABA signaling and sythesis. Mutants are hyposensitive to ABA.	1	136	8	289	32924	6.52658	-0.661246	nucleus	cytosol,mitochondrion,nucleus	cytosol		nucleus						nucleus	nucleus		nucleus	mitochondrion				mitochondrion	cytosol,nucleus	nucleus		nucleus	cytosol	SwissProt: "nucleus" 16381842		nucleus:16381842	Q39013		nucleus:17031511
AT1G01725.1	;	1	46	2	62	6881.31	9.04298	-0.1	extracellular	mitochondrion,golgi,nucleus,endoplasmic reticulum,plastid,extracellular,cytosol	plastid		endoplasmic reticulum,golgi,extracellular			endoplasmic reticulum,golgi,extracellular			cytosol			nucleus	endoplasmic reticulum,golgi,extracellular		endoplasmic reticulum,golgi,extracellular		endoplasmic reticulum,golgi,extracellular	endoplasmic reticulum,golgi,extracellular	mitochondrion	endoplasmic reticulum,golgi,extracellular	extracellular	cytosol				Q9LQ84			mitochondrion:27943495
AT1G01730.1	;	1	58	4	224	24307.6	6.29617	-0.686161	nucleus	cytosol,mitochondrion,plastid,nucleus	nucleus		nucleus	plastid		mitochondrion			cytosol	nucleus	plastid	nucleus	plastid		mitochondrion		mitochondrion	plastid	nucleus	plastid	nucleus	nucleus				Q9LQ83
AT1G01740.1	Protein kinase protein with tetratricopeptide repeat domain;	1	0	0	483	54041.5	5.37755	-0.281159	plasma membrane	cytosol,mitochondrion,plastid,nucleus	nucleus		nucleus						cytosol			nucleus	mitochondrion				plastid	cytosol,nucleus	cytosol		plastid	cytosol	Amigo: "plasma membrane" 17317660|Tair: "plasma membrane" 17317660	plasma membrane:17317660		Q9LQ82	plasma membrane:17317660		plasma membrane:17317660;plasma membrane:19334764
AT1G01750.1	actin depolymerizing factor 11;	1	16	2	140	16342.4	5.34939	-0.625714	plasma membrane	nucleus,cytosol,mitochondrion,extracellular	nucleus		cytosol		cytosol				cytosol			cytosol	mitochondrion				mitochondrion	cytosol,nucleus	nucleus		extracellular	cytosol				Q9LQ81
AT1G01760.1	adenosine deaminases;RNA binding;RNA binding;adenosine deaminases;	1	2	0	420	46495.6	9.43425	-0.36881	nucleus	cytosol,mitochondrion,plastid,nucleus	nucleus		nucleus						cytosol	nucleus		plastid,nucleus	mitochondrion				plastid	cytosol,nucleus	nucleus		nucleus	nucleus
AT1G01770.1	;	1	24	1	632	69004	5.95817	-0.106646	cytosol	cytosol,mitochondrion,plastid,nucleus	cytosol		nucleus						cytosol	nucleus		plastid	mitochondrion				mitochondrion	cytosol,nucleus	cytosol		nucleus	cytosol				Q8GZ85
AT1G01780.1	GATA type zinc finger transcription factor family protein;	1	23	2	205	22990.2	7.19154	-0.497073	cytosol	mitochondrion,golgi,nucleus,endoplasmic reticulum,extracellular,cytosol	extracellular		endoplasmic reticulum,golgi,extracellular		nucleus				cytosol	nucleus		golgi,nucleus	mitochondrion				endoplasmic reticulum,golgi,extracellular	cytosol,nucleus	nucleus		nucleus	cytosol				Q9LQ78		cytoskeleton:20817848
AT1G01790.1	K+ efflux antiporter 1;K efflux antiporter KEA1	1	21	1	1193	128041	5.00447	0.0798827	plastid	plasma membrane,mitochondrion,nucleus,peroxisome,plastid,cytosol	cytosol		nucleus	plastid		plastid			peroxisome			nucleus	mitochondrion		mitochondrion		mitochondrion	plastid	cytosol		plasma membrane	plasma membrane	Tair: "plastid" 12938931|Tair: "plastid" 18431481			Q9LQ76	plastid:18431481;plastid:12938931	unclear:24278440	plasma membrane:25641898;plasma membrane:19334764;plasma membrane:21433285;plastid:12766230;plastid:12938931;plastid:15028209;plastid:18431481;plastid:20061580;plastid:23390424;plastid:24872594;plastid:24361574
AT1G01800.1	NAD(P)-binding Rossmann-fold superfamily protein;	1	75	2	295	31662	5.03022	0.0213559	cytosol	mitochondrion,golgi,nucleus,endoplasmic reticulum,peroxisome,plastid,extracellular,cytosol	cytosol		cytosol			mitochondrion			peroxisome			plastid	mitochondrion				endoplasmic reticulum,golgi,extracellular	cytosol,nucleus	cytosol		cytosol	cytosol				Q94K30			extracellular:16287169;extracellular:26572690;golgi:25900983;vacuole:25900983
AT1G01810.1	;	1	29	1	160	18540.1	11.071	-1.22563	nucleus	cytosol,mitochondrion,plastid,nucleus	nucleus		nucleus				mitochondrion		nucleus	nucleus	plastid	nucleus	mitochondrion		plastid		mitochondrion	cytosol,nucleus	nucleus	mitochondrion	nucleus	nucleus
AT1G01820.1	peroxin 11c;member of the peroxin11 (PEX11) gene family, integral to peroxisome membrane, controls peroxisome proliferation.	1	51	9	235	25913.9	10.4065	-0.0229787	peroxisome	plasma membrane,mitochondrion,nucleus,endoplasmic reticulum,peroxisome	plasma membrane		nucleus						peroxisome			peroxisome	mitochondrion				mitochondrion	mitochondrion	mitochondrion		endoplasmic reticulum	peroxisome	Amigo: "peroxisome" 17220199|SwissProt: "peroxisome" 16381842|Tair: "peroxisome" 17220199	peroxisome:17220199	peroxisome:16381842	Q9LQ73	peroxisome:17220199	peroxisome:16636080	golgi:25900983;mitochondrion:24727099;peroxisome:18931141;peroxisome:19329564;plasma membrane:19334764
AT1G01830.1	ARM repeat superfamily protein;	1	30	1	574	61927.8	8.01353	-0.0146341	cytosol	cytosol,mitochondrion,plastid,nucleus	plastid		nucleus						cytosol			cytosol	mitochondrion				mitochondrion	cytosol,nucleus	cytosol		nucleus	cytosol				Q93YW3
AT1G01840.1	;	1	16	2	152	16943	4.67717	-0.475	nucleus	mitochondrion,nucleus,plastid,extracellular,cytosol	nucleus		nucleus		extracellular				cytosol	nucleus		nucleus	mitochondrion		plastid		plastid	cytosol,nucleus	cytosol	plastid	nucleus	nucleus				Q9LQ71
AT1G01860.1	Ribosomal RNA adenine dimethylase family protein;dimethyladenosine transferase	1	12	7	343	38024.8	8.86771	-0.172886	plastid	plastid,nucleus	plastid		nucleus	plastid		plastid			plastid		plastid	plastid	plastid	plastid	plastid		plastid	plastid	nucleus	plastid	plastid	plastid				O65090			plastid:23549413
AT1G01880.1	5'-3' exonuclease family protein;	1	3	0	599	67196.3	7.82402	-0.393155	nucleus	cytosol,mitochondrion,plastid,nucleus	cytosol		nucleus			plastid	mitochondrion		nucleus	nucleus		nucleus	mitochondrion				mitochondrion	cytosol,nucleus	nucleus	mitochondrion	nucleus	cytosol
AT1G01900.1	subtilase family protein;Encodes AtSBT1.1, a subtilisin-like serine protease. Cleaves the phytosulfokine AtPSK4, a growth promoting peptide.	1	26	2	774	83251.9	8.27123	-0.00620155	extracellular	plasma membrane,mitochondrion,golgi,endoplasmic reticulum,plastid,extracellular,vacuole	plasma membrane		endoplasmic reticulum,golgi,extracellular	plastid		mitochondrion			vacuole			extracellular	endoplasmic reticulum,golgi,extracellular	endoplasmic reticulum,golgi,extracellular	endoplasmic reticulum,golgi,extracellular		mitochondrion	endoplasmic reticulum,golgi,extracellular	extracellular	endoplasmic reticulum,golgi,extracellular	plastid	plasma membrane				Q84WS0			extracellular:15593128;extracellular:15694452;extracellular:16356755;extracellular:28155257
AT1G01910.1	P-loop containing nucleoside triphosphate hydrolases superfamily protein;	1	62	3	353	39672.8	4.47152	-0.128329	golgi	mitochondrion,golgi,nucleus,endoplasmic reticulum,plastid,extracellular,cytosol	cytosol		cytosol		cytosol				cytosol			plastid	mitochondrion		endoplasmic reticulum,golgi,extracellular		mitochondrion	cytosol,nucleus	cytosol		cytosol	cytosol				Q949M9			golgi:25900983;golgi:25900983;golgi:25900983;golgi:25900983;mitochondrion:27943495;plasma membrane:22215637;plasma membrane:26781341;vacuole:25900983	AT2G05520.1::21798944;AT2G24693.1::21798944;AT2G30490.1::21798944;AT2G41280.1::21798944;AT3G18510.1::21798944;AT3G20470.1::21798944;AT3G25220.1::21798944;AT3G44280.1::21798944;AT4G13195.1::21798944;AT4G19810.1::21798944;AT4G27140.1::21798944;AT5G05670.1::21798944;AT5G14920.1::21798944;AT5G14920.1::21798944;AT5G15230.1::21798944;AT5G44580.1::21798944;AT5G58650.1::21798944;AT5G60530.1::21798944
AT1G01920.1	SET domain-containing protein;	1	18	0	572	64676.2	4.65633	-0.277622	cytosol	mitochondrion,golgi,nucleus,endoplasmic reticulum,plastid,extracellular,cytosol	cytosol		nucleus						cytosol			nucleus	mitochondrion		endoplasmic reticulum,golgi,extracellular		mitochondrion	cytosol,nucleus	cytosol		plastid	cytosol
AT1G01930.1	zinc finger protein-related;	1	12	4	580	65263.5	7.1098	-0.762241	nucleus	cytosol,mitochondrion,plastid,nucleus	nucleus		nucleus						cytosol	nucleus		nucleus	mitochondrion		plastid		mitochondrion	cytosol,nucleus	nucleus		nucleus	cytosol
AT1G01940.1	Cyclophilin-like peptidyl-prolyl cis-trans isomerase family protein;	1	33	2	160	17504	8.48698	-0.3125	cytosol	plasma membrane,mitochondrion,golgi,nucleus,endoplasmic reticulum,extracellular,cytosol,cytoskeleton	plasma membrane		nucleus		cytosol				cytosol			cytosol	mitochondrion				endoplasmic reticulum,golgi,extracellular	cytosol,nucleus	mitochondrion		cytoskeleton	cytosol				Q9LPC7			extracellular:26572690
AT1G01950.1	armadillo repeat kinesin 2;Encodes a member of the armadillo/beta-catenin repeat kinesin motor family. Mutants have twisted roots due to abnormal cell file rotation; the phenotype is dependent on microtubules.	1	34	1	894	98428.3	7.01326	-0.414989	plastid	cytosol,mitochondrion,plastid,nucleus	plastid	mitochondrion,plastid	plastid	plastid		mitochondrion	mitochondrion	mitochondrion	mitochondrion		plastid	nucleus	plastid	plastid	plastid		mitochondrion	plastid	nucleus	plastid	plastid	cytosol				Q9LPC6			cytoskeleton:24134884
AT1G01960.1	SEC7-like guanine nucleotide exchange family protein;	1	66	0	1750	194954	5.34878	-0.122	cytosol	plasma membrane,mitochondrion,nucleus,plastid,cytosol			nucleus		cytosol				cytosol	nucleus	plastid	nucleus	mitochondrion				mitochondrion	cytosol,nucleus	nucleus		plasma membrane	cytosol	Amigo: "cytosol,nucleus" 18433157|Tair: "cytosol,nucleus" 18433157	cytosol:18433157;nucleus:18433157		Q9LPC5	nucleus:18433157;cytosol:18433157		cytoskeleton:24134884;cytosol:18433157;cytosol:21166475;golgi:25900983;golgi:25900983;golgi:25900983;golgi:25900983;golgi:25900983;nucleus:18433157;plasma membrane:19334764;vacuole:25900983
AT1G01970.1	Tetratricopeptide repeat (TPR)-like superfamily protein;	1	21	2	409	46080	6.9537	-0.120293	mitochondrion	mitochondrion,golgi,endoplasmic reticulum,plastid,extracellular,cytosol,vacuole	cytosol		plastid			endoplasmic reticulum,golgi,extracellular		mitochondrion	mitochondrion		plastid	plastid	mitochondrion		mitochondrion		endoplasmic reticulum,golgi,extracellular	plastid	cytosol	mitochondrion	plastid	vacuole				Q9LPC4
AT1G01980.1	FAD-binding Berberine family protein;member of Reticuline oxidase-like family	1	7	1	541	60106.1	9.15126	-0.219039	extracellular	plasma membrane,mitochondrion,golgi,endoplasmic reticulum,plastid,extracellular,cytosol,vacuole	plasma membrane		endoplasmic reticulum,golgi,extracellular	plastid		endoplasmic reticulum,golgi,extracellular			vacuole		plastid	cytosol	endoplasmic reticulum,golgi,extracellular	endoplasmic reticulum,golgi,extracellular	endoplasmic reticulum,golgi,extracellular		endoplasmic reticulum,golgi,extracellular	endoplasmic reticulum,golgi,extracellular	mitochondrion	endoplasmic reticulum,golgi,extracellular	cytosol	plasma membrane				Q9LPC3			golgi:22430844;plasma membrane:22318864;plasma membrane:22923678
AT1G01990.1	;	1	63	5	245	27915.4	6.50953	-0.354694	mitochondrion	plasma membrane,mitochondrion,nucleus,peroxisome,plastid,extracellular,cytosol	cytosol		plastid	plastid		mitochondrion			cytosol		plastid	plasma membrane,mitochondrion,nucleus,peroxisome,plastid,cytosol	mitochondrion	plastid	mitochondrion		mitochondrion	mitochondrion	extracellular	mitochondrion	plastid	plastid
AT1G02000.1	UDP-D-glucuronate 4-epimerase 2;UDP-D-glucuronate 4-epimerase	1	34	9	434	48135.8	10.4821	-0.206221	extracellular	mitochondrion,golgi,nucleus,endoplasmic reticulum,plastid,extracellular,cytosol	mitochondrion		nucleus	plastid	cytosol				endoplasmic reticulum			golgi	endoplasmic reticulum,golgi,extracellular				mitochondrion	cytosol,nucleus	mitochondrion		mitochondrion	golgi	SwissProt: "golgi" 16381842		golgi:16381842	Q9LPC1
AT1G02010.1	secretory 1A;member of KEULE Gene Family	1	8	0	673	76112.1	8.09081	-0.487073	cytosol	mitochondrion,golgi,nucleus,plastid,cytosol	nucleus		nucleus		cytosol				cytosol			golgi,plastid	mitochondrion				mitochondrion	cytosol,nucleus	nucleus		nucleus	cytosol				Q9C5P7
AT1G02020.1	nitroreductase family protein;	1	12	3	642	71369.6	6.64563	-0.237072	plastid	cytosol,mitochondrion,plastid,nucleus	nucleus		plastid	plastid		mitochondrion	mitochondrion	mitochondrion	mitochondrion		plastid	cytosol,plastid	plastid		plastid		mitochondrion	plastid	nucleus	plastid	plastid	cytosol	Amigo: "plastid" 18431481|Tair: "plastid" 18431481	plastid:18431481		O23673	plastid:18431481		mitochondrion:27943495;plastid:18431481
AT1G02030.1	C2H2-like zinc finger protein;	1	2	0	267	30183.4	8.09231	-0.983521	nucleus	cytosol,mitochondrion,plastid,nucleus	nucleus		nucleus		nucleus		mitochondrion		nucleus	nucleus		nucleus	mitochondrion		plastid		mitochondrion	cytosol,nucleus	nucleus	mitochondrion	nucleus	nucleus				Q39092
AT1G02040.1	C2H2-type zinc finger family protein;	1	0	1	324	36604.2	6.74963	-1.08735	nucleus	cytosol,mitochondrion,nucleus	nucleus		nucleus		nucleus	mitochondrion		mitochondrion	nucleus	nucleus		nucleus	mitochondrion		mitochondrion		mitochondrion	cytosol,nucleus	nucleus		nucleus	nucleus				Q3EDL3
AT1G02050.1	Chalcone and stilbene synthase family protein;	1	8	1	395	43619.7	6.20073	-0.228354	mitochondrion	cytosol,mitochondrion,plastid	cytosol		cytosol			mitochondrion		mitochondrion	mitochondrion		plastid	cytosol	mitochondrion		mitochondrion		mitochondrion	mitochondrion	mitochondrion	mitochondrion	plastid	cytosol				O23674				AT1G35420.1::23632852;AT1G62940.1::23632852
AT1G02060.1	Tetratricopeptide repeat (TPR)-like superfamily protein;	1	8	0	710	80836.4	8.49999	-0.131549	plastid	cytosol,mitochondrion,plastid,nucleus	cytosol		plastid	plastid		mitochondrion			plastid	nucleus	plastid	plastid	plastid	mitochondrion	plastid		plastid	plastid	nucleus	plastid	plastid	cytosol	SwissProt: "plastid" 16381842		plastid:16381842	O81908
AT1G02065.1	squamosa promoter binding protein-like 8;Encodes an SBP-box gene, a member of the SPL gene family. Mutants are affected in micro- and megasporogenesis, trichome formation on sepals, and stamen filament elongation.	1	9	5	333	36828.9	8.88649	-0.872072	nucleus	cytosol,mitochondrion,plastid,nucleus	nucleus		nucleus		nucleus				nucleus	nucleus		nucleus	mitochondrion				plastid	cytosol,nucleus	nucleus		nucleus	nucleus	Amigo: "nucleus" 12671094|SwissProt: "cytosol,nucleus" 16381842	nucleus:12671094	cytosol:16381842;nucleus:16381842	Q8GXL3		nucleus:16095614
AT1G02070.1	;	1	36	3	131	14730.2	8.7057	-0.883206	nucleus	mitochondrion,golgi,nucleus,endoplasmic reticulum,extracellular,cytosol	nucleus		endoplasmic reticulum,golgi,extracellular		nucleus				cytosol	nucleus		nucleus	mitochondrion				mitochondrion	endoplasmic reticulum,golgi,extracellular	nucleus		cytosol	cytosol				Q0IGM8
AT1G02074.1	;	1	0	0	48	5761.88	9.74377	-1.15	cytosol	mitochondrion,golgi,nucleus,endoplasmic reticulum,plastid,extracellular,cytosol	cytosol		endoplasmic reticulum,golgi,extracellular				mitochondrion		cytosol			plastid,nucleus	mitochondrion		mitochondrion		mitochondrion	cytosol,nucleus	nucleus	mitochondrion	cytosol	cytosol				B3H6M2
AT1G02080.1	transcription regulators;	1	59	1	2431	269902	5.33623	-0.0958042	golgi	cytosol,mitochondrion,plastid,nucleus			nucleus						cytosol	nucleus	plastid	plastid	mitochondrion		mitochondrion		mitochondrion	cytosol,nucleus	nucleus	plastid	nucleus	cytosol							cytosol:21166475;golgi:25900983;golgi:25900983;golgi:25900983;golgi:25900983;golgi:25900983;plasma membrane:19334764;plasma membrane:21433285;plasma membrane:22318864;vacuole:25900983
AT1G02090.1	Proteasome component (PCI) domain protein;encodes a phosphoprotein that is a subunit of the COP9 signalosome. Mutants exhibit constitutive photomorphogenic phenotype.	1	42	6	260	29470.5	5.44891	-0.396923	cytosol,nucleus	mitochondrion,golgi,nucleus,endoplasmic reticulum,extracellular,cytosol	cytosol		nucleus						cytosol	nucleus		nucleus	mitochondrion		endoplasmic reticulum,golgi,extracellular		endoplasmic reticulum,golgi,extracellular	cytosol,nucleus	cytosol		cytosol	nucleus	Amigo: "nucleus" 10330469|Amigo: "nucleus" 11019806|Amigo: "nucleus" 9707402|SwissProt: "cytosol,nucleus" 16381842	nucleus:10330469;nucleus:11019806;nucleus:9707402	cytosol:16381842;nucleus:16381842	Q94JU3			cytosol:21166475	AT1G71230.1::11742986;AT3G57290.1::11029466;AT3G57290.1::11029466;AT3G57290.1::11029466;AT3G57290.1::11029466;AT3G57290.1::11029466;AT3G57290.1::11029466;AT3G57290.1::11029466;AT3G61140.1::12615944;AT3G61140.1::10330469;AT3G61140.1::11742986;AT4G14110.1::12615944;AT4G14110.1::10330469;AT4G14110.1::12615944;AT4G26430.1::11742986;AT5G14250.1::12615944;AT5G14250.1::11742986;AT5G25780.1::11029466;AT5…
AT1G02100.1	Leucine carboxyl methyltransferase;	1	62	2	332	37551.7	5.99293	-0.249699	cytosol	plasma membrane,mitochondrion,nucleus,plastid,cytosol	plasma membrane		nucleus						cytosol			plastid	mitochondrion		mitochondrion		mitochondrion	cytosol,nucleus	nucleus		plastid	cytosol
AT1G02110.1	Protein of unknown function (DUF630 and DUF632);	1	42	0	703	79183.7	7.6333	-0.704267	nucleus	cytosol,mitochondrion,peroxisome,nucleus	nucleus		nucleus						cytosol	nucleus		nucleus	mitochondrion			peroxisome	mitochondrion	cytosol,nucleus	nucleus		nucleus	nucleus	Amigo: "plasma membrane" 17317660|Tair: "plasma membrane" 17317660	plasma membrane:17317660		O23675	plasma membrane:17317660		plasma membrane:17317660;plasma membrane:19334764
AT1G02120.1	GRAM domain family protein;Encodes VAD1 (Vascular Associated Death1), a regulator of cell death and defense responses in vascular tissues. VAD1 is a putative membrane associated protein and contains a GRAM domain. vad1 is a lesion mimic mutant that exhibits light conditional appearance of propagative HR (hypersensitive response)-like lesions along the vascular system.	1	35	1	598	67705.5	6.2478	-0.391806	endoplasmic reticulum	mitochondrion,nucleus,peroxisome,plastid,cytosol	cytosol		nucleus	plastid					cytosol		plastid	mitochondrion,plastid,nucleus	plastid	plastid	plastid		mitochondrion	plastid	mitochondrion	plastid	nucleus	peroxisome				Q8VZF8			endoplasmic reticulum:22923678;extracellular:26572690
AT1G02130.1	RAS 5;Belongs to the Rab1 GTPase subfamily. This small GTP-binding protein is required in ER to Golgi transportation.	1	72	3	203	22649.7	4.76977	-0.373892	endoplasmic reticulum,golgi	mitochondrion,golgi,nucleus,endoplasmic reticulum,extracellular,cytosol,cytoskeleton	cytosol		nucleus		cytosol				cytosol			endoplasmic reticulum,golgi,nucleus	endoplasmic reticulum,golgi,extracellular				mitochondrion	cytosol,nucleus	cytosol	endoplasmic reticulum,golgi,extracellular	cytoskeleton	cytosol	SwissProt: "golgi" 16381842|Tair: "vacuole" 15539469|Tair: "plasma membrane" 15060130		golgi:16381842	P28188	vacuole:15539469;plasma membrane:15060130	endoplasmic reticulum:11090219;golgi:11090219	golgi:25900983;golgi:25900983;golgi:25900983;golgi:25900983;golgi:21826108;golgi:25900983;plasma membrane:25641898;plasma membrane:15060130;plasma membrane:26781341;vacuole:15539469;vacuole:23903016;vacuole:25900983
AT1G02140.1	mago nashi family protein;	1	215	3	150	17458.8	5.32821	-0.403333	nucleus	cytosol,mitochondrion,nucleus	cytosol		cytosol		cytosol				nucleus	nucleus		cytosol,nucleus	mitochondrion				mitochondrion	cytosol,nucleus	cytosol		cytosol	nucleus	Amigo: "nucleus" 15496452|Amigo: "nucleus" 16953428|SwissProt: "nucleus" 16381842|Tair: "nucleus" 16953428|Tair: "plastid" 15028209|Tair: "nucleus" 15496452	nucleus:15496452;nucleus:16953428	nucleus:16381842	O23676	plastid:15028209;nucleus:16953428;nucleus:15496452	nucleus:15496452;nucleus:16953428	extracellular:26572690;nucleus:15496452;nucleus:23396599;plastid:15028209	AT4G25200.1::21798944;AT5G22120.1::21798944;AT5G56290.1::21798944
AT1G02145.1	homolog of asparagine-linked glycosylation 12;	1	20	2	493	56806.9	9.4064	0.309331	vacuole	plasma membrane,mitochondrion,golgi,nucleus,endoplasmic reticulum,peroxisome,extracellular,cytosol	plasma membrane		nucleus			mitochondrion			peroxisome			golgi	endoplasmic reticulum,golgi,extracellular				mitochondrion	cytosol,nucleus	extracellular	endoplasmic reticulum,golgi,extracellular	cytosol	plasma membrane
AT1G02150.1	Tetratricopeptide repeat (TPR)-like superfamily protein;	1	104	5	524	59886.1	8.21706	-0.329962	plastid	cytosol,mitochondrion,plastid	plastid		plastid	plastid	plastid	mitochondrion	mitochondrion	mitochondrion	mitochondrion		plastid	plastid	mitochondrion	mitochondrion	mitochondrion		mitochondrion	plastid	mitochondrion	mitochondrion	plastid	cytosol	Amigo: "plastid" 18431481|Tair: "plastid" 18431481	plastid:18431481		Q8LPS6	plastid:18431481		golgi:25900983;golgi:25900983;golgi:25900983;golgi:25900983;plastid:18431481;plastid:21531424;plastid:23851315;plastid:20061580;plastid:23549413;plastid:24872594;vacuole:25900983
AT1G02160.1	Cox19 family protein (CHCH motif);	1	51	3	71	8061.46	8.94004	-0.880282	mitochondrion	mitochondrion,nucleus,plastid,extracellular,cytosol	extracellular		nucleus			mitochondrion			cytosol			nucleus	mitochondrion				plastid	mitochondrion	nucleus		plastid	nucleus				Q8VZ44			mitochondrion:27943495
AT1G02170.1	metacaspase 1;Metacaspase AtMCP1b. Arginine/lysine-specific cysteine protease activity. Induces apoptosis in yeast. Contains Pfam profile PF00656: ICE-like protease (caspase) p20 domain	1	24	2	367	39794.6	7.44637	-0.277384	cytosol	plasma membrane,mitochondrion,nucleus,plastid,cytosol,vacuole	nucleus		nucleus	plastid		plastid		mitochondrion	vacuole	nucleus	plastid	cytosol,plasma membrane,plastid,nucleus	plastid	plastid	mitochondrion		mitochondrion	plastid	nucleus	plastid	plastid	plastid				Q7XJE6		cytosol:in house	plasma membrane:25641898	AT1G02170.1::21097903;AT4G20380.1::21097903
AT1G02180.1	ferredoxin-related;	1	15	1	226	24788.9	7.40642	0.116814	extracellular	plasma membrane,golgi,nucleus,endoplasmic reticulum,extracellular,cytosol	plasma membrane		endoplasmic reticulum,golgi,extracellular			endoplasmic reticulum,golgi,extracellular			endoplasmic reticulum			plasma membrane	endoplasmic reticulum,golgi,extracellular	endoplasmic reticulum,golgi,extracellular	endoplasmic reticulum,golgi,extracellular		endoplasmic reticulum,golgi,extracellular	endoplasmic reticulum,golgi,extracellular	nucleus	endoplasmic reticulum,golgi,extracellular	cytosol	extracellular				Q8GYG8			extracellular:28155257;plasma membrane:22318864;plasma membrane:26781341
AT1G02190.1	Fatty acid hydroxylase superfamily;	1	96	1	627	72096.5	7.73107	-0.0460925	plasma membrane	plasma membrane,mitochondrion,golgi,nucleus,endoplasmic reticulum,plastid,extracellular,vacuole	plasma membrane		nucleus			plastid			endoplasmic reticulum			vacuole	endoplasmic reticulum,golgi,extracellular		mitochondrion		mitochondrion	mitochondrion	mitochondrion	mitochondrion	plastid	plasma membrane				Q3EDK9
AT1G02205.1	Fatty acid hydroxylase superfamily;Expression of the CER1 gene associated with production of stem epicuticular wax and pollen fertility. Biochemical studies showed that cer1 mutants are blocked in the conversion of stem wax C30 aldehydes to C29 alkanes, and they also lack the secondary alcohols and ketones. These suggested the CER1 protein is an aldehyde decarbonylase, but the exact molecular fun…	1	94	3	461	52980.5	7.83548	0.0225597	vacuole	plasma membrane,mitochondrion,golgi,nucleus,endoplasmic reticulum,extracellular,vacuole	plasma membrane		nucleus			endoplasmic reticulum,golgi,extracellular			endoplasmic reticulum			vacuole	endoplasmic reticulum,golgi,extracellular	endoplasmic reticulum,golgi,extracellular	endoplasmic reticulum,golgi,extracellular		mitochondrion	endoplasmic reticulum,golgi,extracellular	extracellular	endoplasmic reticulum,golgi,extracellular	endoplasmic reticulum	plasma membrane				Q0WV76
AT1G02210.1	NAC (No Apical Meristem) domain transcriptional regulator superfamily protein;	1	0	1	87	10247.2	4.95114	-0.234483	nucleus	plasma membrane,mitochondrion,golgi,nucleus,endoplasmic reticulum,plastid,extracellular,cytosol	plasma membrane		endoplasmic reticulum,golgi,extracellular						nucleus			nucleus	endoplasmic reticulum,golgi,extracellular				mitochondrion	cytosol,nucleus	extracellular		plastid	cytosol				Q3E7L2
AT1G02220.1	NAC domain containing protein 3;	1	2	2	394	45155	5.67171	-0.788579	nucleus	cytosol,mitochondrion,nucleus	nucleus		nucleus						nucleus	nucleus		nucleus	mitochondrion				mitochondrion	cytosol,nucleus	nucleus		nucleus	nucleus	SwissProt: "nucleus" 16381842		nucleus:16381842	Q5PP28
AT1G02230.1	NAC domain containing protein 4;	1	0	0	359	40898.6	6.51524	-0.794986	nucleus	mitochondrion,nucleus,plastid,extracellular,cytosol	plastid		nucleus						nucleus	nucleus		nucleus	mitochondrion				mitochondrion	cytosol,nucleus	extracellular		nucleus	nucleus	SwissProt: "nucleus" 16381842		nucleus:16381842	O81913
AT1G02250.1	NAC domain containing protein 5;	1	0	0	362	40803.8	7.72405	-0.716851	nucleus	mitochondrion,golgi,nucleus,endoplasmic reticulum,extracellular,cytosol	nucleus		nucleus						nucleus	nucleus		nucleus	mitochondrion				endoplasmic reticulum,golgi,extracellular	cytosol,nucleus	extracellular		nucleus	nucleus						plasma membrane:26178734
AT1G02260.1	Divalent ion symporter;	1	10	2	502	54727.2	7.46426	0.462948	plasma membrane	plasma membrane,mitochondrion,golgi,nucleus,endoplasmic reticulum,plastid,extracellular,vacuole	plasma membrane		nucleus	plastid		endoplasmic reticulum,golgi,extracellular		mitochondrion	golgi			vacuole	endoplasmic reticulum,golgi,extracellular	endoplasmic reticulum,golgi,extracellular	endoplasmic reticulum,golgi,extracellular		endoplasmic reticulum,golgi,extracellular	endoplasmic reticulum,golgi,extracellular	extracellular	endoplasmic reticulum,golgi,extracellular	plasma membrane	plasma membrane				O81915
AT1G02270.1	Calcium-binding endonuclease/exonuclease/phosphatase family;	1	20	7	484	55477.3	7.84776	-0.293595	mitochondrion	mitochondrion,golgi,nucleus,endoplasmic reticulum,plastid,extracellular,cytosol	cytosol		plastid	plastid		mitochondrion		mitochondrion	golgi		plastid	nucleus	mitochondrion	endoplasmic reticulum,golgi,extracellular			mitochondrion	mitochondrion	mitochondrion	mitochondrion	mitochondrion	golgi	Amigo: "nucleus" 14617066|SwissProt: "plasma membrane" 16381842|Tair: "nucleus" 14617066	nucleus:14617066	plasma membrane:16381842	O81916	nucleus:14617066		nucleus:14617066
AT1G02280.1	translocon at the outer envelope membrane of chloroplasts 33;Encodes a GTP-binding GTP-ase. Component of the chloroplast protein import machinery. Required for import of POR B into plastids. Toc33 phosphorylation may not play an important role in vivo.	1	69	7	297	32927.1	9.59131	-0.139731	plastid	cytosol,mitochondrion,plastid,nucleus	mitochondrion		cytosol		plastid							plastid	mitochondrion				mitochondrion	cytosol,nucleus	mitochondrion		cytosol	cytosol	Amigo: "plastid" 10998188|SwissProt: "plastid" 16381842|Tair: "plastid" 10998188|Tair: "plastid" 12938931|Tair: "plastid" 18431481	plastid:10998188	plastid:16381842	O23680	plastid:12938931;plastid:18431481;plastid:10998188		golgi:25900983;golgi:25900983;golgi:25900983;golgi:25900983;mitochondrion:21896887;plasma membrane:25641898;plasma membrane:19334764;plastid:12766230;plastid:12938931;plastid:21531424;plastid:18431481;plastid:20061580	AT1G02280.1::12869544;AT1G02280.1::12869544;AT1G02280.1::12869544;AT1G02280.1::12869544;AT1G06950.1::15829604;AT1G06950.1::15829604;AT1G35670.1::19130088;AT1G35670.1::19130088;AT1G63890.1::23118188;AT1G63900.1::23118188;AT4G02510.1::12869544;AT4G09570.1::19130088;AT4G09570.1::19130088;AT4G09570.1::19130088
AT1G02290.1	;	1	6	6	443	50462.1	9.50408	-0.570203	nucleus	mitochondrion,nucleus,plastid,extracellular,cytosol	extracellular		nucleus						cytosol	nucleus		plastid,nucleus	mitochondrion				mitochondrion	cytosol,nucleus	nucleus		nucleus	nucleus
AT1G02300.1	Cysteine proteinases superfamily protein;	1	8	0	379	42265.5	7.13581	-0.0580475	extracellular	plasma membrane,golgi,endoplasmic reticulum,extracellular,vacuole	plasma membrane		endoplasmic reticulum,golgi,extracellular			endoplasmic reticulum,golgi,extracellular			extracellular			vacuole	endoplasmic reticulum,golgi,extracellular	endoplasmic reticulum,golgi,extracellular	endoplasmic reticulum,golgi,extracellular		endoplasmic reticulum,golgi,extracellular	endoplasmic reticulum,golgi,extracellular	extracellular	endoplasmic reticulum,golgi,extracellular	extracellular	golgi				O23681
AT1G02305.1	Cysteine proteinases superfamily protein;	1	164	0	362	40035.3	6.9065	-0.216575	extracellular	golgi,endoplasmic reticulum,plastid,extracellular,cytosol,vacuole	cytosol		endoplasmic reticulum,golgi,extracellular		cytosol	endoplasmic reticulum,golgi,extracellular			extracellular			vacuole	endoplasmic reticulum,golgi,extracellular		endoplasmic reticulum,golgi,extracellular		endoplasmic reticulum,golgi,extracellular	endoplasmic reticulum,golgi,extracellular	extracellular	endoplasmic reticulum,golgi,extracellular	plastid	vacuole	Amigo: "vacuole" 15539469|Tair: "vacuole" 15539469	vacuole:15539469		Q93VC9	vacuole:15539469		extracellular:26572690;extracellular:28155257;vacuole:15215502;vacuole:15539469	AT3G46090.1::17259181
AT1G02310.1	Glycosyl hydrolase superfamily protein;	1	9	3	411	46292.9	5.76115	-0.252068	extracellular	golgi,endoplasmic reticulum,plastid,extracellular,cytosol,vacuole	extracellular		endoplasmic reticulum,golgi,extracellular			endoplasmic reticulum,golgi,extracellular			vacuole			extracellular	endoplasmic reticulum,golgi,extracellular	endoplasmic reticulum,golgi,extracellular	endoplasmic reticulum,golgi,extracellular		endoplasmic reticulum,golgi,extracellular	endoplasmic reticulum,golgi,extracellular	cytosol	endoplasmic reticulum,golgi,extracellular	plastid	golgi	SwissProt: "extracellular" 16381842		extracellular:16381842	Q9FZ29			plasma membrane:15574830
AT1G02320.1	;	1	0	0	48	5331.35	9.15823	-0.377083	cytosol,plasma membrane	plasma membrane,mitochondrion,golgi,endoplasmic reticulum,plastid,extracellular,cytosol	extracellular		plastid						cytosol			plasma membrane,plastid,extracellular	mitochondrion				endoplasmic reticulum,golgi,extracellular	endoplasmic reticulum,golgi,extracellular	mitochondrion		plastid	cytosol
AT1G02330.1	;	1	20	1	279	32351	6.62328	-1.18244	nucleus	cytosol,mitochondrion,cytoskeleton,nucleus	cytoskeleton		nucleus						cytosol	nucleus		nucleus	mitochondrion				mitochondrion	cytosol,nucleus	mitochondrion		nucleus	nucleus				Q94JU5
AT1G02335.1	germin-like protein subfamily 2 member 2 precursor;	1	29	4	219	23442.5	8.83769	0.118265	extracellular	plasma membrane,golgi,endoplasmic reticulum,plastid,extracellular,cytosol,vacuole	plasma membrane		cytosol		vacuole	endoplasmic reticulum,golgi,extracellular			extracellular			extracellular	endoplasmic reticulum,golgi,extracellular	endoplasmic reticulum,golgi,extracellular	endoplasmic reticulum,golgi,extracellular		endoplasmic reticulum,golgi,extracellular	endoplasmic reticulum,golgi,extracellular	extracellular	endoplasmic reticulum,golgi,extracellular	plastid	extracellular	SwissProt: "extracellular" 16381842		extracellular:16381842	Q9FZ27			extracellular:16356755;extracellular:16729891;extracellular:26572690;extracellular:28155257;extracellular:25852701
AT1G02340.1	basic helix-loop-helix (bHLH) DNA-binding superfamily protein;Encodes a light-inducible, nuclear bHLH protein involved in phytochrome signaling. Mutants exhibit a long-hypocotyl phenotype only under far-red light but not under red light and are defective in other phytochrome A-related responses. Mutants also show blue light response defects. HFR1 interacts with COP1, co-localizes to the nuclear s…	1	22	4	292	33616.9	7.58399	-0.708219	nucleus	cytosol,mitochondrion,nucleus	nucleus		nucleus		nucleus				nucleus	nucleus		nucleus	mitochondrion				mitochondrion	cytosol,nucleus	nucleus		nucleus	nucleus	Amigo: "nucleus" 10995393|Amigo: "nucleus" 15705947|SwissProt: "nucleus" 16381842|Tair: "nucleus" 15705947	nucleus:10995393;nucleus:15705947	nucleus:16381842	Q9FE22	nucleus:15705947	nucleus:11090209		AT1G02340.1::17699755;AT1G02340.1::17699755;AT1G09530.1::10995393;AT1G09530.1::10995393;AT1G09530.1::10995393;AT1G09530.1::10995393;AT1G09570.1::10995393;AT1G09570.1::10995393;AT1G26945.1::16786307;AT2G18790.1::10995393;AT2G18790.1::10995393;AT2G32950.1::17699755;AT2G32950.1::15741320;AT2G32950.1::15741320;AT2G32950.1::15741320;AT2G32950.1::15741320;AT2G35720.1::19808946;AT2G35720.1::19808946;AT2…
AT1G02350.1	protoporphyrinogen oxidase-related;	1	2	0	140	15816.3	10.6811	-0.127143	extracellular	mitochondrion,golgi,nucleus,endoplasmic reticulum,peroxisome,plastid,extracellular,cytosol	nucleus		plastid		plastid	endoplasmic reticulum,golgi,extracellular	mitochondrion		endoplasmic reticulum			peroxisome	mitochondrion	endoplasmic reticulum,golgi,extracellular	endoplasmic reticulum,golgi,extracellular	peroxisome	mitochondrion	endoplasmic reticulum,golgi,extracellular	cytosol	endoplasmic reticulum,golgi,extracellular	plastid	extracellular				Q3E7W0
AT1G02360.1	Chitinase family protein;	1	25	3	272	30138.4	7.69409	-0.301471	extracellular	plasma membrane,golgi,endoplasmic reticulum,extracellular,vacuole	plasma membrane		endoplasmic reticulum,golgi,extracellular		vacuole	endoplasmic reticulum,golgi,extracellular			extracellular			extracellular	endoplasmic reticulum,golgi,extracellular	endoplasmic reticulum,golgi,extracellular	endoplasmic reticulum,golgi,extracellular		endoplasmic reticulum,golgi,extracellular	endoplasmic reticulum,golgi,extracellular	extracellular	endoplasmic reticulum,golgi,extracellular	extracellular	extracellular				Q9FZ25			extracellular:18998720;extracellular:21109274;extracellular:26572690;plasma membrane:19334764
AT1G02370.1	Tetratricopeptide repeat (TPR)-like superfamily protein;	1	28	3	537	60356.4	6.27261	-0.323277	mitochondrion	mitochondrion,nucleus,peroxisome,plastid,cytosol	nucleus		plastid	plastid		mitochondrion	mitochondrion	mitochondrion	mitochondrion	nucleus	plastid	mitochondrion,nucleus,peroxisome,plastid,cytosol	mitochondrion	mitochondrion	mitochondrion		mitochondrion	mitochondrion	nucleus	mitochondrion	plastid	cytosol	SwissProt: "mitochondrion" 16381842		mitochondrion:16381842	Q9FZ24			mitochondrion:21841088;mitochondrion:27943495
AT1G02380.1	;	1	3	2	231	25748.3	9.44745	-0.745022	nucleus	cytosol,mitochondrion,nucleus	nucleus		nucleus						cytosol	nucleus		nucleus	mitochondrion				mitochondrion	cytosol,nucleus	nucleus		nucleus	nucleus
AT1G02390.1	glycerol-3-phosphate acyltransferase 2;Encodes a member of a family of proteins with glycerol-3-phosphate acyltransferase activity.	1	14	2	530	59971.5	9.78406	0.0715094	mitochondrion	plasma membrane,mitochondrion,golgi,endoplasmic reticulum,plastid,extracellular	plasma membrane		plastid			endoplasmic reticulum,golgi,extracellular		mitochondrion	mitochondrion			mitochondrion,endoplasmic reticulum	endoplasmic reticulum,golgi,extracellular	endoplasmic reticulum,golgi,extracellular	mitochondrion		mitochondrion	mitochondrion	mitochondrion	mitochondrion	plasma membrane	plasma membrane	SwissProt: "plasma membrane" 16381842		plasma membrane:16381842	Q9FZ22			mitochondrion:21296373
AT1G02391.1	;	1	0	0	51	6099.58	10.8918	-0.809804	nucleus	mitochondrion,plastid,golgi,nucleus	nucleus		plastid						golgi			plastid,nucleus	mitochondrion		mitochondrion		mitochondrion	mitochondrion	nucleus		nucleus	nucleus				B3H719
AT1G02400.1	gibberellin 2-oxidase 6;Encodes a gibberellin 2-oxidase that acts on C19 gibberellins but not C20 gibberellins.	1	8	5	329	36839.9	6.86657	-0.320061	peroxisome	plasma membrane,mitochondrion,peroxisome,plastid,cytosol	plasma membrane		cytosol			mitochondrion			peroxisome			cytosol	mitochondrion		plastid		mitochondrion	plastid	cytosol		cytosol	plastid				Q9FZ21
AT1G02405.1	proline-rich family protein;	1	4	2	134	14196.4	4.51498	0.0552239	extracellular	golgi,nucleus,endoplasmic reticulum,plastid,extracellular	plastid		endoplasmic reticulum,golgi,extracellular			endoplasmic reticulum,golgi,extracellular			endoplasmic reticulum			extracellular	endoplasmic reticulum,golgi,extracellular	endoplasmic reticulum,golgi,extracellular	endoplasmic reticulum,golgi,extracellular		endoplasmic reticulum,golgi,extracellular	endoplasmic reticulum,golgi,extracellular	nucleus	endoplasmic reticulum,golgi,extracellular	plastid	extracellular				Q6NMD9
AT1G02410.1	cytochrome c oxidase assembly protein CtaG / Cox11 family;	1	43	3	287	32606.3	8.1094	-0.501045	mitochondrion	nucleus,mitochondrion,plastid,extracellular	nucleus		plastid		mitochondrion	mitochondrion	mitochondrion	mitochondrion	mitochondrion		plastid	extracellular	mitochondrion	mitochondrion	mitochondrion		mitochondrion	mitochondrion	extracellular	mitochondrion	plastid	mitochondrion				Q8GWR0			mitochondrion:21296373;mitochondrion:21841088;mitochondrion:27943495	AT4G09570.1::19130088
AT1G02420.1	Pentatricopeptide repeat (PPR) superfamily protein;	1	3	0	491	56559.8	7.92126	-0.221792	cytosol,plasma membrane	plasma membrane,mitochondrion,golgi,nucleus,endoplasmic reticulum,plastid,extracellular,cytosol	plasma membrane		nucleus			plastid		mitochondrion	cytosol			plastid	mitochondrion	mitochondrion	endoplasmic reticulum,golgi,extracellular		mitochondrion	cytosol,nucleus	cytosol	endoplasmic reticulum,golgi,extracellular	plastid	cytosol
AT1G02430.1	ADP-ribosylation factor D1B;A member of ARF GTPase family. A thaliana has 21 members of this family, known to be essential for vesicle coating and uncoating and functions in GTP-binding. Gene encoding ADP-ribosylation factor and similar to other ARFs and ARF-like proteins.	1	4	2	190	21254.2	5.59196	-0.345789	cytosol	mitochondrion,golgi,endoplasmic reticulum,extracellular,cytosol	cytosol		cytosol		cytosol				cytosol			cytosol	mitochondrion				endoplasmic reticulum,golgi,extracellular	mitochondrion	cytosol		cytosol	cytosol				Q9FZ18
AT1G02440.1	ADP-ribosylation factor D1A;A member of ARF GTPase family. A thaliana has 21 members of this family, known to be essential for vesicle coating and uncoating and functions in GTP-binding. Gene encoding ADP-ribosylation factor and similar to other ARFs and ARF-like proteins.	1	0	0	190	21345.5	6.23635	-0.28	cytosol	cytosol,mitochondrion,plastid,nucleus	cytosol		cytosol		plastid	plastid			cytosol			cytosol,nucleus	mitochondrion				mitochondrion	mitochondrion	cytosol		cytosol	cytosol							plasma membrane:19334764
AT1G02450.1	NIM1-interacting 1;NIMIN1 modulates PR gene expression according the following model: NPR1 forms a ternary complex with NIMIN1 and TGA factors upon SAR induction that binds to a positive regulatory cis-element of the PR-1 promoter, termed LS7. This leads to PR-1 gene induction. NIMIN1 decreases transcriptional activation, possibly through its EAR motif, which results in fine-tuning of PR-1 gene e…	1	19	3	142	16818.5	4.72499	-1.25563	nucleus	mitochondrion,golgi,nucleus,endoplasmic reticulum,extracellular,cytosol	nucleus		nucleus						nucleus	nucleus		nucleus	mitochondrion				endoplasmic reticulum,golgi,extracellular	cytosol,nucleus	mitochondrion		nucleus	nucleus	Tair: "nucleus" 14617066			Q9FNZ5	nucleus:14617066		nucleus:14617066	AT1G22920.1::21798944;AT1G64280.1::11442055;AT1G64280.1::15749762;AT1G64280.1::11442055;AT1G64280.1::21798944
AT1G02460.1	Pectin lyase-like superfamily protein;	1	6	2	491	53465.7	6.44992	-0.379633	extracellular	plasma membrane,mitochondrion,golgi,nucleus,endoplasmic reticulum,plastid,extracellular,cytosol	extracellular		plastid		extracellular	mitochondrion			extracellular	nucleus	plastid	plasma membrane	endoplasmic reticulum,golgi,extracellular		endoplasmic reticulum,golgi,extracellular		mitochondrion	plastid	cytosol	mitochondrion	plastid	extracellular				Q9FWX5
AT1G02470.1	Polyketide cyclase/dehydrase and lipid transport superfamily protein;	1	13	2	220	24585.9	10.4976	-0.035	plastid	plasma membrane,mitochondrion,golgi,nucleus,plastid,cytosol	plasma membrane		plastid	plastid	cytosol	mitochondrion	mitochondrion	mitochondrion	plastid		plastid	plasma membrane,golgi,nucleus	plastid	plastid	plastid		mitochondrion	plastid	nucleus	plastid	mitochondrion	plastid						plastid:19224954
AT1G02475.1	Polyketide cyclase/dehydrase and lipid transport superfamily protein;	1	42	4	219	25038.4	10.4902	-0.179452	plastid	plasma membrane,mitochondrion,plastid,nucleus	plasma membrane		plastid	plastid	plastid	plastid		mitochondrion	plastid		plastid	nucleus	plastid	plastid	plastid		plastid	plastid	nucleus	plastid	plastid	plastid							golgi:25900983;golgi:25900983;golgi:25900983;golgi:25900983;plastid:24872594;vacuole:25900983
AT1G02490.1	;	1	0	0	38	4337.38	3.39621	0.676316	cytosol	golgi,nucleus,endoplasmic reticulum,extracellular,cytosol	cytosol		nucleus						cytosol			nucleus	endoplasmic reticulum,golgi,extracellular				endoplasmic reticulum,golgi,extracellular	cytosol,nucleus	cytosol		cytosol	cytosol
AT1G02500.1	S-adenosylmethionine synthetase 1;encodes a S-adenosylmethionine synthetase. SAM1 is regulated by protein S-nitrosylation. The covalent binding of nitric oxide (NO) to the Cys114 residue inhibits the enzyme activity.	1	567	5	393	43160.4	5.60638	-0.306107	cytosol	mitochondrion,golgi,nucleus,endoplasmic reticulum,plastid,extracellular,cytosol	cytosol		cytosol		plastid				cytosol			plastid	mitochondrion		endoplasmic reticulum,golgi,extracellular		endoplasmic reticulum,golgi,extracellular	cytosol,nucleus	cytosol		cytosol	cytosol	SwissProt: "cytosol" 16381842|Tair: "plasma membrane" 17317660		cytosol:16381842	P23686	plasma membrane:17317660		cytosol:21166475;extracellular:26572690;nucleus:14505352;plasma membrane:17317660;plasma membrane:19334764
AT1G02510.1	Outward rectifying potassium channel protein;Encodes AtTPK4, a member of the Arabidopsis thaliana K+ channel family of AtTPK/KCO proteins. AtTPK4 is targeted to the plasma membrane. In contrast other members of the AtTPK proteins are located in tonoplast. AtTPK4 forms a voltage-independent K+ channel that is blocked by extracellular calcium ions. May form homomeric ion channels in vivo.	1	0	1	284	32062.9	4.90037	0.284155	plasma membrane	plasma membrane,mitochondrion,golgi,nucleus,endoplasmic reticulum,extracellular,cytosol,vacuole	plasma membrane		nucleus						plasma membrane			vacuole	endoplasmic reticulum,golgi,extracellular		endoplasmic reticulum,golgi,extracellular		mitochondrion	cytosol,nucleus	cytosol		plasma membrane	plasma membrane	SwissProt: "plasma membrane" 16381842		plasma membrane:16381842	Q9FWX6		plasma membrane:15505206;plasma membrane:17146665;unclear:21697507
AT1G02520.1	P-glycoprotein 11;	1	8	0	1278	137675	7.79982	0.14734	plasma membrane	plasma membrane,mitochondrion,golgi,nucleus,endoplasmic reticulum,peroxisome,extracellular,cytosol	plasma membrane		nucleus						cytosol			plasma membrane	endoplasmic reticulum,golgi,extracellular				mitochondrion	cytosol,nucleus	mitochondrion		plasma membrane	peroxisome	Amigo: "plasma membrane" 16618929|SwissProt: "plasma membrane" 16381842|Tair: "plasma membrane" 16618929|Tair: "plasma membrane" 14506206	plasma membrane:16618929	plasma membrane:16381842	Q9FWX7	plasma membrane:14506206;plasma membrane:16618929		plasma membrane:15308754;plasma membrane:16618929;plasma membrane:17317660;plasma membrane:19334764;plasma membrane:20374526;plasma membrane:21433285;plasma membrane:22923678
AT1G02530.1	P-glycoprotein 12;	1	4	1	1273	136782	7.87517	0.180597	plasma membrane	plasma membrane,mitochondrion,golgi,nucleus,endoplasmic reticulum,extracellular,cytosol	plasma membrane		nucleus						cytosol			plasma membrane	mitochondrion		endoplasmic reticulum,golgi,extracellular		mitochondrion	cytosol,nucleus	cytosol		plasma membrane	plasma membrane	SwissProt: "plasma membrane" 16381842		plasma membrane:16381842	Q9FWX8			plasma membrane:19334764;plasma membrane:20843791
AT1G02540.1	;	1	3	1	290	33805.3	3.77949	-1.08966	nucleus	mitochondrion,golgi,nucleus,endoplasmic reticulum,extracellular,cytosol	nucleus		nucleus						cytosol	nucleus		nucleus	mitochondrion				endoplasmic reticulum,golgi,extracellular	cytosol,nucleus	nucleus		nucleus	nucleus
AT1G02550.1	Plant invertase/pectin methylesterase inhibitor superfamily protein;	1	0	1	242	26224.2	4.16975	0.136364	extracellular	plasma membrane,mitochondrion,golgi,nucleus,endoplasmic reticulum,plastid,extracellular,vacuole	plastid		endoplasmic reticulum,golgi,extracellular	plastid		endoplasmic reticulum,golgi,extracellular		mitochondrion	extracellular		plastid	plasma membrane	endoplasmic reticulum,golgi,extracellular	endoplasmic reticulum,golgi,extracellular	endoplasmic reticulum,golgi,extracellular		mitochondrion	endoplasmic reticulum,golgi,extracellular	nucleus	endoplasmic reticulum,golgi,extracellular	plastid	vacuole
AT1G02560.1	nuclear encoded CLP protease 5;One of several nuclear-encoded ClpPs (caseinolytic protease). Contains a highly conserved catalytic triad of Ser-type proteases (Ser-His-Asp). The name reflects nomenclature described in Adam et. al (2001).	1	172	9	298	32357.7	8.43592	-0.197651	plastid	cytosol,mitochondrion,plastid,nucleus	cytosol		plastid	plastid	cytosol	mitochondrion			plastid		plastid	plastid	plastid	plastid	plastid		mitochondrion	plastid	nucleus	plastid	plastid	plastid	Amigo: "plastid" 11278690|SwissProt: "plastid" 16381842|Tair: "plastid" 18431481|Tair: "plastid" 14593120|Tair: "plastid" 11278690|Tair: "plastid" 16207701|Tair: "plastid" 12766230	plastid:11278690	plastid:16381842	Q9S834	plastid:11278690;plastid:12766230;plastid:14593120;plastid:18431481;plastid:16207701		golgi:25900983;golgi:25900983;golgi:25900983;golgi:25900983;plasma membrane:25641898;plastid:11278690;plastid:12766230;plastid:12938931;plastid:16207701;plastid:16648217;plastid:20423899;plastid:21531424;plastid:20061580;plastid:24872594;plastid:18431481;plastid:18633119;plastid:20061580;plastid:24361574;plastid:24872594;plastid:18431481
AT1G02570.1	;	1	0	0	278	31830.5	6.15128	0.657914	plasma membrane	plasma membrane,mitochondrion,golgi,nucleus,endoplasmic reticulum,plastid,extracellular,cytosol	plasma membrane		plastid	plastid					endoplasmic reticulum		plastid	plastid	endoplasmic reticulum,golgi,extracellular		endoplasmic reticulum,golgi,extracellular		mitochondrion	cytosol,nucleus	cytosol		plasma membrane	plasma membrane
AT1G02575.1	;	1	0	0	276	31868.5	7.76619	0.513768	plasma membrane	plasma membrane,mitochondrion,golgi,endoplasmic reticulum,plastid,extracellular,cytosol	plasma membrane		plastid	plastid					plasma membrane		plastid	plasma membrane	endoplasmic reticulum,golgi,extracellular		endoplasmic reticulum,golgi,extracellular		mitochondrion	mitochondrion	cytosol		plasma membrane	plasma membrane
AT1G02580.1	SET domain-containing protein;Encodes a putative transcription factor MEDEA (MEA) that negatively regulates seed development in the absence of fertilization. Mutations in this locus result in embryo lethality. MEA is a Polycomb group gene that is imprinted in the endosperm. The maternal allele is expressed and the paternal allele is silent. MEA is controlled by DEMETER (DME), a DNA glycosylase re…	1	0	1	689	79313.8	5.18945	-0.836865	nucleus	cytosol,mitochondrion,nucleus	nucleus		nucleus		nucleus				nucleus	nucleus		nucleus	mitochondrion				mitochondrion	cytosol,nucleus	nucleus		nucleus	nucleus	Amigo: "nucleus" 10962025|SwissProt: "nucleus" 16381842|Tair: "nucleus" 10962025	nucleus:10962025	nucleus:16381842	O65312	nucleus:10962025	cytosol:15128940;nucleus:15128940		AT1G02580.1::11148284;AT1G02580.1::10962025;AT1G02580.1::11148284;AT1G02580.1::10962025;AT2G35670.1::16924116;AT2G35670.1::15456723;AT3G20740.1::11114524;AT3G20740.1::11148284;AT3G20740.1::15469499;AT3G20740.1::15456723;AT3G20740.1::11114524;AT3G20740.1::11114524;AT3G20740.1::18812497;AT3G20740.1::10962025;AT3G20740.1::11148284;AT3G20740.1::15469499;AT5G58230.1::12970192
AT1G02590.1	Aldehyde oxidase/xanthine dehydrogenase, molybdopterin binding protein;	1	0	0	89	9492.17	4.30948	-0.279775	peroxisome	mitochondrion,golgi,nucleus,endoplasmic reticulum,peroxisome,plastid,extracellular,cytosol	cytosol		endoplasmic reticulum,golgi,extracellular		peroxisome				peroxisome			cytosol	mitochondrion				mitochondrion	cytosol,nucleus	cytosol		plastid	cytosol
AT1G02610.1	RING/FYVE/PHD zinc finger superfamily protein;	1	0	0	221	25668.5	5.06487	-0.376471	cytosol	plasma membrane,mitochondrion,golgi,nucleus,endoplasmic reticulum,extracellular,cytosol	plasma membrane		endoplasmic reticulum,golgi,extracellular						cytosol	nucleus		nucleus	mitochondrion				endoplasmic reticulum,golgi,extracellular	cytosol,nucleus	cytosol		nucleus	cytosol
AT1G02620.1	Ras-related small GTP-binding family protein;	1	1	0	122	13826.7	4.69284	0.0368852	endoplasmic reticulum	golgi,endoplasmic reticulum,plastid,extracellular,cytosol	cytosol		endoplasmic reticulum,golgi,extracellular		endoplasmic reticulum	endoplasmic reticulum,golgi,extracellular			golgi			endoplasmic reticulum	endoplasmic reticulum,golgi,extracellular	endoplasmic reticulum,golgi,extracellular	endoplasmic reticulum,golgi,extracellular		endoplasmic reticulum,golgi,extracellular	endoplasmic reticulum,golgi,extracellular	cytosol	endoplasmic reticulum,golgi,extracellular	plastid	cytosol				Q3E6Q3			plasma membrane:19334764
AT1G02630.1	Nucleoside transporter family protein;	1	1	2	389	43347.5	9.24733	0.703342	plasma membrane	plasma membrane,mitochondrion,golgi,nucleus,endoplasmic reticulum,extracellular,cytosol	plasma membrane		nucleus						plasma membrane			plasma membrane	endoplasmic reticulum,golgi,extracellular		endoplasmic reticulum,golgi,extracellular		mitochondrion	cytosol,nucleus	extracellular		plasma membrane	plasma membrane
AT1G02640.1	beta-xylosidase 2;encodes a protein similar to a beta-xylosidase located in the extracellular matrix. This is a member of glycosyl hydrolase family 3 and has six other closely related members.	1	62	2	768	82989.6	8.42144	-0.0826823	extracellular	plasma membrane,mitochondrion,golgi,nucleus,endoplasmic reticulum,peroxisome,plastid,extracellular,cytosol,vacuole	cytosol		endoplasmic reticulum,golgi,extracellular		nucleus	endoplasmic reticulum,golgi,extracellular			vacuole			cytosol,mitochondrion,peroxisome,plastid	endoplasmic reticulum,golgi,extracellular	endoplasmic reticulum,golgi,extracellular	endoplasmic reticulum,golgi,extracellular		endoplasmic reticulum,golgi,extracellular	endoplasmic reticulum,golgi,extracellular	mitochondrion	endoplasmic reticulum,golgi,extracellular	extracellular	plasma membrane	SwissProt: "extracellular" 16381842		extracellular:16381842	Q94KD8			extracellular:28155257;plastid:24872594
AT1G02650.1	Tetratricopeptide repeat (TPR)-like superfamily protein;	1	1	0	513	58248.6	9.57535	-0.207797	nucleus	cytosol,mitochondrion,nucleus	nucleus		nucleus						cytosol			nucleus	mitochondrion		mitochondrion		mitochondrion	cytosol,nucleus	nucleus		nucleus	mitochondrion
AT1G02660.1	alpha/beta-Hydrolases superfamily protein;	1	29	2	713	78350.3	4.96412	-0.30547	plasma membrane	plasma membrane,mitochondrion,golgi,nucleus,endoplasmic reticulum,plastid,extracellular,cytosol	plastid		nucleus	plastid		plastid			cytosol	nucleus		plastid	mitochondrion	plastid	plastid		mitochondrion	endoplasmic reticulum,golgi,extracellular	cytosol		plastid	plasma membrane				Q8L739
AT1G02670.1	P-loop containing nucleoside triphosphate hydrolases superfamily protein;	1	0	0	678	75763.3	6.18836	-0.276549	nucleus	cytosol,mitochondrion,nucleus	cytosol		nucleus						nucleus			nucleus	mitochondrion				mitochondrion	cytosol,nucleus	cytosol		cytosol	nucleus
AT1G02680.1	TBP-associated factor 13;	1	19	6	126	14255	5.81097	-0.603968	nucleus	cytosol,mitochondrion,plastid,nucleus	nucleus		nucleus	plastid	nucleus	mitochondrion			nucleus	nucleus	plastid	nucleus	plastid		plastid		mitochondrion	plastid	cytosol	plastid	nucleus	nucleus				Q6NQH4				AT1G17440.1::17340043;AT1G17440.1::17340043;AT1G54360.1::17340043;AT1G71230.1::21798944;AT2G18000.1::17340043;AT3G10070.1::17340043;AT4G20280.1::17340043;AT4G20280.1::17340043;AT4G31720.1::17340043;AT4G34340.1::17340043;AT5G43130.1::17340043;AT5G43130.1::17340043;AT5G45600.1::17340043
AT1G02690.1	importin alpha isoform 6;Putative importin alpha isoform. When overexpressed can rescue the impa-4 decreased transformation susceptibility phenotype.	1	35	3	538	59392.2	4.77511	-0.358736	nucleus	cytosol,mitochondrion,nucleus	cytosol		nucleus		nucleus				cytosol	nucleus		cytosol,nucleus	mitochondrion				mitochondrion	cytosol,nucleus	cytosol		nucleus	cytosol				Q9FWY7			golgi:25900983;golgi:25900983;golgi:25900983;golgi:25900983	AT1G18040.1::21798944;AT1G34430.1::21798944;AT1G67860.1::21798944;AT2G16900.1::21798944;AT2G23290.1::21798944;AT2G25000.1::21798944;AT2G31410.1::21798944;AT3G51960.1::21798944;AT3G59470.1::21798944;AT4G04020.1::21798944;AT4G04330.1::21798944;AT4G17220.1::21798944;AT4G20730.1::21798944;AT4G22240.1::21798944;AT4G30220.1::21798944;AT5G09250.1::21798944;AT5G17690.1::21798944;AT5G22630.1::21798944;AT5…
AT1G02700.1	;	1	10	5	247	27456.8	4.99377	-0.925506	mitochondrion	cytosol,mitochondrion,plastid,nucleus	nucleus		plastid			mitochondrion	mitochondrion	mitochondrion	mitochondrion	nucleus		nucleus	mitochondrion	mitochondrion	mitochondrion		mitochondrion	mitochondrion	cytosol	mitochondrion	mitochondrion	mitochondrion
AT1G02710.1	glycine-rich protein;	1	2	2	96	8127.19	4.57583	-0.401042	extracellular	mitochondrion,golgi,endoplasmic reticulum,extracellular,cytosol	extracellular		endoplasmic reticulum,golgi,extracellular			endoplasmic reticulum,golgi,extracellular			cytosol			extracellular	mitochondrion		endoplasmic reticulum,golgi,extracellular		endoplasmic reticulum,golgi,extracellular	endoplasmic reticulum,golgi,extracellular	extracellular	endoplasmic reticulum,golgi,extracellular	cytosol	cytosol
AT1G02720.1	galacturonosyltransferase 5;Encodes a protein with putative galacturonosyltransferase activity.	1	31	6	361	41158.2	8.84242	-0.210249	endoplasmic reticulum	plasma membrane,mitochondrion,golgi,nucleus,endoplasmic reticulum,plastid,extracellular,vacuole	plasma membrane		plastid	plastid		endoplasmic reticulum,golgi,extracellular	mitochondrion		golgi		plastid	plasma membrane,plastid,nucleus	endoplasmic reticulum,golgi,extracellular	endoplasmic reticulum,golgi,extracellular	endoplasmic reticulum,golgi,extracellular		mitochondrion	mitochondrion	mitochondrion	endoplasmic reticulum,golgi,extracellular	plastid	vacuole	SwissProt: "golgi" 16381842		golgi:16381842	Q9FWY9		endoplasmic reticulum:24092888;golgi:24092888
AT1G02730.1	cellulose synthase-like D5;Encodes a gene similar to cellulose synthase. Knock-out mutant has reduced growth, reduced xylan level and reduced xylan synthase activity in stems.	1	45	2	1181	132594	7.82347	-0.276291	golgi	plasma membrane,mitochondrion,nucleus,plastid,cytosol	plasma membrane		plastid	plastid		mitochondrion		mitochondrion	plastid	nucleus	plastid	plastid	plastid	plastid	plastid		mitochondrion	plastid	cytosol	plastid	plasma membrane	plastid	Amigo: "golgi" 17892446|SwissProt: "golgi" 16381842|Tair: "golgi" 17892446	golgi:17892446	golgi:16381842	Q9SRW9	golgi:17892446	golgi:17892446	cytosol:22522809
AT1G02740.1	MRG family protein;	1	10	0	327	37630.9	5.96785	-0.630887	nucleus	mitochondrion,golgi,nucleus,endoplasmic reticulum,plastid,extracellular,cytosol	cytosol		nucleus						nucleus	nucleus		plastid,nucleus	mitochondrion		endoplasmic reticulum,golgi,extracellular		mitochondrion	cytosol,nucleus	nucleus		nucleus	nucleus				Q4V3E2
AT1G02750.1	Drought-responsive family protein;	1	13	0	221	25106.8	4.53125	-0.843891	nucleus	cytosol,mitochondrion,nucleus	nucleus		nucleus						cytosol	nucleus		nucleus	mitochondrion		mitochondrion		mitochondrion	cytosol,nucleus	nucleus		nucleus	nucleus	SwissProt: "cytosol,nucleus" 16381842		cytosol:16381842;nucleus:16381842	Q8GWK1		nucleus:16786289
AT1G02770.1	Protein of unknown function (DUF626);	1	14	4	316	36068.1	4.92909	-0.345886	cytosol	cytosol,mitochondrion,plastid,nucleus	cytosol		nucleus						cytosol	nucleus		plastid	mitochondrion				mitochondrion	cytosol,nucleus	nucleus		cytosol	cytosol
AT1G02780.1	Ribosomal protein L19e family protein;	1	735	14	214	24607.8	11.9406	-0.989252	cytosol	mitochondrion,nucleus,plastid,cytosol,vacuole	nucleus		nucleus		vacuole	mitochondrion	mitochondrion	mitochondrion	cytosol		plastid	plastid	mitochondrion	mitochondrion	mitochondrion		mitochondrion	mitochondrion	nucleus		nucleus	cytosol	Amigo: "cytosol" 17934214|Tair: "plasma membrane" 17317660|Tair: "nucleus" 15496452|Tair: "cytosol" 17934214	cytosol:17934214		Q9SRX2	plasma membrane:17317660;cytosol:17934214;nucleus:15496452		cytosol:21166475;cytosol:15734919;cytosol:22522809;extracellular:26572690;golgi:25900983;golgi:25900983;golgi:25900983;golgi:25900983;golgi:25900983;nucleus:15496452;plasma membrane:25641898;plasma membrane:17317660;plasma membrane:19334764;plasma membrane:20843791;plasma membrane:22215637;plasma membrane:26781341;vacuole:25900983
AT1G02790.1	polygalacturonase 4;encodes a exopolygalacturonase.	1	49	5	422	44432.4	8.28926	0.0248815	extracellular	plasma membrane,golgi,nucleus,endoplasmic reticulum,extracellular,cytosol	extracellular		endoplasmic reticulum,golgi,extracellular		nucleus	endoplasmic reticulum,golgi,extracellular			extracellular			plasma membrane	endoplasmic reticulum,golgi,extracellular		endoplasmic reticulum,golgi,extracellular		endoplasmic reticulum,golgi,extracellular	endoplasmic reticulum,golgi,extracellular	cytosol	endoplasmic reticulum,golgi,extracellular	extracellular	extracellular	SwissProt: "extracellular" 16381842		extracellular:16381842	P49062			extracellular:15694452;extracellular:16356755;mitochondrion:27943495
AT1G02800.1	cellulase 2;Encodes a protein with similarity to endo-1,4-b-glucanases and is a member of Glycoside Hydrolase Family 9. CEL2 is induced by nemotodes and is expressed in syncitia induced by Heterodera schachtii.May be involved in the development and function of syncitia.	1	48	2	501	55421.7	8.06219	-0.254491	extracellular	plasma membrane,mitochondrion,golgi,nucleus,endoplasmic reticulum,plastid,extracellular,vacuole	extracellular		endoplasmic reticulum,golgi,extracellular	plastid	nucleus	endoplasmic reticulum,golgi,extracellular		mitochondrion	vacuole		plastid	plasma membrane,extracellular	endoplasmic reticulum,golgi,extracellular	endoplasmic reticulum,golgi,extracellular	endoplasmic reticulum,golgi,extracellular		mitochondrion	endoplasmic reticulum,golgi,extracellular	mitochondrion	endoplasmic reticulum,golgi,extracellular	plastid	extracellular	SwissProt: "extracellular" 16381842		extracellular:16381842	Q9SRX3
AT1G02810.1	Plant invertase/pectin methylesterase inhibitor superfamily;	1	25	3	579	63955.5	8.90261	-0.209326	extracellular	plasma membrane,mitochondrion,golgi,endoplasmic reticulum,plastid,extracellular	extracellular		endoplasmic reticulum,golgi,extracellular	plastid	plastid	endoplasmic reticulum,golgi,extracellular		mitochondrion	plasma membrane			extracellular	endoplasmic reticulum,golgi,extracellular	endoplasmic reticulum,golgi,extracellular	endoplasmic reticulum,golgi,extracellular		mitochondrion	endoplasmic reticulum,golgi,extracellular	extracellular	endoplasmic reticulum,golgi,extracellular	plastid	extracellular	SwissProt: "extracellular" 16381842		extracellular:16381842	Q9SRX4			extracellular:26572690
AT1G02813.1	Protein of unknown function, DUF538;	1	29	1	149	16849.4	9.41624	0.12349	extracellular	plasma membrane,golgi,nucleus,endoplasmic reticulum,peroxisome,plastid,extracellular	plasma membrane		endoplasmic reticulum,golgi,extracellular			plastid			endoplasmic reticulum			peroxisome,plastid	endoplasmic reticulum,golgi,extracellular	endoplasmic reticulum,golgi,extracellular	endoplasmic reticulum,golgi,extracellular		endoplasmic reticulum,golgi,extracellular	endoplasmic reticulum,golgi,extracellular	nucleus	endoplasmic reticulum,golgi,extracellular	extracellular	extracellular				Q8LE49
AT1G02816.1	Protein of unknown function, DUF538;	1	41	7	166	18497.2	4.84872	0.174096	extracellular	plasma membrane,endoplasmic reticulum,golgi,extracellular	plasma membrane		endoplasmic reticulum,golgi,extracellular		endoplasmic reticulum	endoplasmic reticulum,golgi,extracellular			extracellular			extracellular	endoplasmic reticulum,golgi,extracellular	endoplasmic reticulum,golgi,extracellular	endoplasmic reticulum,golgi,extracellular		endoplasmic reticulum,golgi,extracellular	endoplasmic reticulum,golgi,extracellular	extracellular	endoplasmic reticulum,golgi,extracellular	extracellular	plasma membrane	Amigo: "vacuole" 15539469|Amigo: "plasma membrane" 17151019|Tair: "vacuole" 15539469|Tair: "plasma membrane" 17151019	plasma membrane:17151019;vacuole:15539469		Q9SRX5	vacuole:15539469;plasma membrane:17151019		extracellular:26572690;vacuole:17151019
AT1G02820.1	Late embryogenesis abundant 3 (LEA3) family protein;	1	4	3	91	9827.62	10.0113	-0.491209	mitochondrion	mitochondrion,nucleus,endoplasmic reticulum,plastid,cytosol	nucleus		plastid	plastid	endoplasmic reticulum	mitochondrion	mitochondrion	mitochondrion	mitochondrion		plastid	plastid,nucleus	mitochondrion	mitochondrion	mitochondrion		mitochondrion	mitochondrion	nucleus	plastid	plastid	cytosol				Q9SRX6			mitochondrion:27943495
AT1G02830.1	Ribosomal L22e protein family;	1	0	0	127	14451.4	10.2991	-0.56063	cytosol	cytosol,mitochondrion,plastid,nucleus	cytosol		nucleus		cytosol		mitochondrion		cytosol			plastid	mitochondrion	mitochondrion	mitochondrion		mitochondrion	cytosol,nucleus	nucleus		cytosol	cytosol	Amigo: "cytosol" 17934214|Tair: "cytosol" 17934214	cytosol:17934214		Q9SRX7	cytosol:17934214
AT1G02840.1	RNA-binding (RRM/RBD/RNP motifs) family protein;SR1 is a plant homologue of the human general/alternative splicing factor SF2/ASF.	1	135	3	303	33731.1	11.5978	-1.25083	nucleus	cytosol,mitochondrion,nucleus	nucleus		nucleus		nucleus				nucleus	nucleus		nucleus	mitochondrion				mitochondrion	cytosol,nucleus	nucleus		nucleus	nucleus	Amigo: "nucleus" 10215626|Amigo: "nucleus" 15034145|Amigo: "nucleus" 15686520|Amigo: "nucleus" 15133128|SwissProt: "nucleus" 16381842|Tair: "nucleus" 15034145|Tair: "nucleus" 15686520	nucleus:10215626;nucleus:15034145;nucleus:15133128;nucleus:15686520	nucleus:16381842	O22315	nucleus:15034145;nucleus:15686520	nucleus:15133128;nucleus:15686520	nucleus:24832081	AT1G23860.1::18674533;AT1G23860.2::18674533;AT1G53720.1::16497658;AT1G53720.1::16497658;AT1G53720.1::16497658;AT1G53720.1::16497658;AT2G37340.1::18674533;AT2G43370.1::15987817;AT2G43370.1::15987817;AT3G13570.1::18674533;AT3G50670.1::18674533;AT3G55460.1::18674533;AT3G63400.1::15166240;AT3G63400.1::15166240;AT3G63400.1::15166240;AT4G32420.1::15166240;AT5G18810.1::18674533;AT5G64200.1::18674533;AT5…
AT1G02850.1	beta glucosidase 11;	1	30	3	470	52584.2	6.19304	-0.21	extracellular	plasma membrane,golgi,endoplasmic reticulum,plastid,extracellular,vacuole	plasma membrane		endoplasmic reticulum,golgi,extracellular	plastid	extracellular	endoplasmic reticulum,golgi,extracellular			vacuole			vacuole	endoplasmic reticulum,golgi,extracellular	endoplasmic reticulum,golgi,extracellular	endoplasmic reticulum,golgi,extracellular		endoplasmic reticulum,golgi,extracellular	endoplasmic reticulum,golgi,extracellular	extracellular	endoplasmic reticulum,golgi,extracellular	vacuole	endoplasmic reticulum				Q94A86			plasma membrane:23990937
AT1G02860.1	SPX (SYG1/Pho81/XPR1) domain-containing protein;Encodes a likely ubiquitin E3 ligase with RING and SPX domains that is involved in mediating immune responses. Targeted by MIR827.	1	43	8	335	38411.5	8.31888	-0.423284	nucleus	nucleus,cytosol,mitochondrion,extracellular	cytosol		nucleus						nucleus	nucleus		nucleus	mitochondrion				mitochondrion	cytosol,nucleus	extracellular		nucleus	nucleus	Amigo: "nucleus" 17355433|SwissProt: "nucleus" 16381842|Tair: "nucleus" 17355433	nucleus:17355433	nucleus:16381842	Q9SRX9	nucleus:17355433	nucleus:24122828;plasma membrane:24122828		AT2G38940.1:p,l,a,s,m,a, ,m,e,m,b,r,a,n,e:24122828;AT2G38940.1::24122828;AT5G43350.1:p,l,a,s,m,a, ,m,e,m,b,r,a,n,e:24122828
AT1G02870.1	;	1	49	3	193	22104.5	10.1743	-0.842487	mitochondrion	cytosol,mitochondrion,plastid,nucleus	nucleus		plastid			mitochondrion	mitochondrion	mitochondrion	cytosol	nucleus	plastid	nucleus	mitochondrion	mitochondrion	mitochondrion		mitochondrion	mitochondrion	nucleus	mitochondrion	mitochondrion	nucleus				Q8RWK5		nucleus:21908688
AT1G02880.1	thiamin pyrophosphokinase1;Encodes a thiamine pyrophosphokinase capable of producing thiamine pyrophosphate from free thiamine.	1	15	2	197	22168.4	6.07899	-0.361421	cytosol	cytosol,mitochondrion,plastid,nucleus	plastid		nucleus				mitochondrion		cytosol			nucleus	mitochondrion				mitochondrion	cytosol,nucleus	mitochondrion		nucleus	cytosol	Amigo: "cytosol" 17611796|Tair: "cytosol" 17611796	cytosol:17611796		Q93Z45	cytosol:17611796		extracellular:26572690
AT1G02890.1	AAA-type ATPase family protein;	1	29	0	1246	135997	5.76414	-0.38138	mitochondrion	cytosol,mitochondrion,plastid,nucleus	nucleus		plastid	plastid	nucleus	mitochondrion		mitochondrion	mitochondrion		plastid	mitochondrion,nucleus	mitochondrion	plastid	mitochondrion		mitochondrion	mitochondrion	nucleus	plastid	plastid	cytosol				B3H4X5			plasma membrane:19334764
AT1G02900.1	rapid alkalinization factor 1;Member of a diversely expressed predicted peptide family showing sequence similarity to tobacco Rapid Alkalinization Factor (RALF), and is believed to play an essential role in the physiology of Arabidopsis. Consists of a single exon and is characterized by a conserved C-terminal motif and N-terminal signal peptide. Mediates Ca2+-dependent signaling.	1	38	1	120	12967.3	8.10539	-0.205833	extracellular	plasma membrane,golgi,endoplasmic reticulum,extracellular,vacuole	extracellular		endoplasmic reticulum,golgi,extracellular		vacuole	endoplasmic reticulum,golgi,extracellular			endoplasmic reticulum			plasma membrane	endoplasmic reticulum,golgi,extracellular	endoplasmic reticulum,golgi,extracellular	endoplasmic reticulum,golgi,extracellular		endoplasmic reticulum,golgi,extracellular	endoplasmic reticulum,golgi,extracellular	extracellular	endoplasmic reticulum,golgi,extracellular	extracellular	extracellular				Q9SRY3
AT1G02910.1	tetratricopeptide repeat (TPR)-containing protein;Mutants defective in this gene were shown to have a reduced PSII content (overall reduction in the levels of several PSII subunits) and a disrupted grana stack structure. The N-terminal half of the protein contains two tetratricopeptide repeat (TPR) motifs that are arranged tandemly, each consisting of a 34-residue degenerate consensus sequence. T…	1	15	2	453	50741.9	9.83269	-0.35011	plastid	plasma membrane,mitochondrion,nucleus,plastid,cytosol	plastid		plastid	plastid	plasma membrane	plastid	mitochondrion	mitochondrion	plastid		plastid	plastid	plastid	mitochondrion	plastid		mitochondrion	plastid	nucleus	plastid	plastid	cytosol	Tair: "plastid" 18431481			Q9SRY4	plastid:18431481		plastid:21531424;plastid:23851315;plastid:18431481;plastid:20061580;plastid:24872594
AT1G02920.1	glutathione S-transferase 7;Encodes glutathione transferase belonging to the phi class of GSTs. Naming convention according to Wagner et al. (2002).	1	173	5	209	23599.4	6.61027	-0.21244	cytosol	cytosol,mitochondrion,plastid	cytosol		plastid		plastid		mitochondrion	mitochondrion	cytosol			cytosol	mitochondrion	mitochondrion			mitochondrion	mitochondrion	cytosol		plastid	cytosol	Amigo: "nucleus" 15610358|SwissProt: "cytosol" 16381842|Tair: "vacuole" 15539469|Tair: "nucleus" 15610358	nucleus:15610358	cytosol:16381842	Q9SRY5	vacuole:15539469;nucleus:15610358	cytosol:19329564;cytosol:19995732;unclear:15610358	extracellular:26572690;peroxisome:19329564;plasma membrane:25641898;vacuole:15539469
AT1G02930.1	glutathione S-transferase 6;Encodes glutathione transferase belonging to the phi class of GSTs. Naming convention according to Wagner et al. (2002).	1	258	4	208	23487.2	6.17736	-0.21875	cytosol	cytosol,mitochondrion,plastid	cytosol		cytosol		plastid			mitochondrion	cytosol			cytosol	mitochondrion	mitochondrion			mitochondrion	mitochondrion	cytosol		cytosol	cytosol	Amigo: "mitochondrion" 12492832|Amigo: "mitochondrion" 14671022|SwissProt: "cytosol" 16381842|Tair: "vacuole" 15539469|Tair: "mitochondrion" 12492832	mitochondrion:12492832;mitochondrion:14671022	cytosol:16381842	P42760	vacuole:15539469;mitochondrion:12492832	cytosol:19174456;unclear:18931141;unclear:19995732	cytosol:21166475;extracellular:26572690;mitochondrion:12492832;mitochondrion:14671022;mitochondrion:27122571;plasma membrane:25641898;plasma membrane:19334764;plasma membrane:26781341;plastid:24361574;vacuole:15539469	AT1G02920.1::21798944;AT5G38550.1::21798944
AT1G02940.1	glutathione S-transferase (class phi) 5;Encodes glutathione transferase belonging to the phi class of GSTs. Naming convention according to Wagner et al. (2002).	1	0	0	256	29850.8	9.55334	-0.53125	peroxisome	mitochondrion,nucleus,endoplasmic reticulum,plastid,cytosol	cytosol		nucleus		plastid	plastid			cytosol			cytosol,endoplasmic reticulum	mitochondrion				mitochondrion	cytosol,nucleus	mitochondrion		nucleus	cytosol	Amigo: "mitochondrion" 14671022|Tair: "mitochondrion" 14671022	mitochondrion:14671022		Q9SRY6	mitochondrion:14671022		mitochondrion:14671022
AT1G02950.1	glutathione S-transferase F4;Encodes glutathione transferase belonging to the phi class of GSTs. Naming convention according to Wagner et al. (2002).	1	12	2	243	28532.4	9.02467	-0.513169	cytosol	cytosol,mitochondrion,plastid,nucleus	nucleus		cytosol		plastid				cytosol			cytosol	mitochondrion				mitochondrion	mitochondrion	cytosol		cytosol	cytosol				Q9FPM2
AT1G02960.1	;	1	13	1	462	51071.4	4.60955	-0.654329	nucleus	cytosol,mitochondrion,nucleus	nucleus		nucleus						cytosol	nucleus		nucleus	mitochondrion		mitochondrion		mitochondrion	cytosol,nucleus	nucleus		nucleus	nucleus				Q3EDJ8
AT1G02965.1	;	1	0	0	162	17454.9	4.26513	-0.29321	cytosol	cytosol,mitochondrion,nucleus	cytosol		nucleus						cytosol			cytosol,nucleus	mitochondrion				mitochondrion	cytosol,nucleus	cytosol		cytosol	cytosol
AT1G02970.1	WEE1 kinase homolog;Protein kinase that negatively regulates the entry into mitosis.	1	5	3	500	56533.4	8.2165	-0.588	nucleus	cytosol,mitochondrion,nucleus	nucleus		nucleus					mitochondrion	cytosol	nucleus		nucleus	mitochondrion	mitochondrion	mitochondrion		mitochondrion	mitochondrion	nucleus	mitochondrion	nucleus	cytosol	SwissProt: "nucleus" 16381842		nucleus:16381842	Q8L4H0		nucleus:20018602;nucleus:23536609		AT1G04960.1::23536609;AT1G05850.1::23536609;AT1G06040.1::23536609;AT1G06630.1::23536609;AT1G07830.1::23536609;AT1G08980.1::23536609;AT1G14730.1::23536609;AT1G18970.1::23536609;AT1G28580.1::23536609;AT1G29900.1::23536609;AT1G48480.1::23536609;AT1G54270.1::23536609;AT1G56070.1::23536609;AT1G64570.1::23536609;AT1G67340.1::23536609;AT2G05440.1::23536609;AT2G10950.1::23536609;AT2G18160.1::23536609;AT2…
AT1G02980.1	cullin 2;encodes an Arabidopsis cullin	1	1	0	742	85969.7	7.58132	-0.40283	cytosol	cytosol,mitochondrion,nucleus	cytosol		nucleus						cytosol			nucleus	mitochondrion				mitochondrion	cytosol,nucleus	cytosol		cytosol	cytosol	Tair: "plastid" 12938931			Q9SRZ0	plastid:12938931		plastid:12938931
AT1G02990.1	;	1	13	1	1069	118449	9.11558	-0.904022	endoplasmic reticulum	mitochondrion,golgi,nucleus,endoplasmic reticulum,plastid,extracellular	nucleus		nucleus			plastid		mitochondrion	endoplasmic reticulum	nucleus		nucleus	endoplasmic reticulum,golgi,extracellular	plastid	mitochondrion		mitochondrion	endoplasmic reticulum,golgi,extracellular	nucleus	mitochondrion	nucleus	endoplasmic reticulum
AT1G03000.1	peroxin 6;Encodes an apparent ATPase similar to yeast and human protein required for peroxisomal biogenesis. May facilitate recycling of PEX5, the peroxisomal matrix protein receptor, and thereby promote peroxisomal matrix protein import.	1	22	3	941	103051	5.97477	-0.195749	peroxisome	mitochondrion,nucleus,peroxisome,plastid,cytosol	plastid		plastid		peroxisome	mitochondrion		mitochondrion	mitochondrion	nucleus	plastid	nucleus	mitochondrion	mitochondrion	mitochondrion		mitochondrion	cytosol,nucleus	nucleus	mitochondrion	mitochondrion	cytosol				Q8RY16			golgi:25900983;golgi:25900983
AT1G03010.1	Phototropic-responsive NPH3 family protein;	1	5	0	634	71163.8	8.89823	-0.214669	cytosol	plasma membrane,mitochondrion,nucleus,plastid,cytosol	nucleus		nucleus						cytosol	nucleus		plasma membrane,plastid,nucleus	mitochondrion	plastid			mitochondrion	mitochondrion	nucleus	mitochondrion	cytosol	cytosol				Q9SA69
AT1G03020.1	Thioredoxin superfamily protein;	1	0	0	102	11068.6	5.81802	0.169608	cytosol	mitochondrion,golgi,nucleus,endoplasmic reticulum,plastid,extracellular,cytosol,vacuole	plastid		endoplasmic reticulum,golgi,extracellular		vacuole				cytosol			plastid	mitochondrion				endoplasmic reticulum,golgi,extracellular	cytosol,nucleus	cytosol		plastid	cytosol	SwissProt: "cytosol" 16381842		cytosol:16381842	Q9SA68
AT1G03022.1	;	1	0	0	41	4994.1	9.99959	-0.743902	cytosol	cytosol,mitochondrion,plastid,nucleus	nucleus		plastid			plastid			cytosol			plastid	mitochondrion				mitochondrion	cytosol,nucleus	nucleus		nucleus	cytosol				B3H741
AT1G03030.1	P-loop containing nucleoside triphosphate hydrolases superfamily protein;	1	33	4	301	34058.8	7.57913	-0.328571	plastid	cytosol,mitochondrion,plastid	plastid		plastid			plastid			plastid		plastid	plastid	plastid	plastid	plastid		mitochondrion	plastid	cytosol	plastid	plastid	cytosol	Amigo: "plastid" 18431481|Tair: "plastid" 18431481	plastid:18431481		Q500U9	plastid:18431481		plastid:18431481;plastid:20423899;plastid:21531424
AT1G03040.1	basic helix-loop-helix (bHLH) DNA-binding superfamily protein;	1	56	4	302	32706.2	6.60583	-0.426159	nucleus	mitochondrion,golgi,nucleus,endoplasmic reticulum,extracellular,cytosol	nucleus		nucleus		nucleus				nucleus	nucleus		nucleus	mitochondrion		endoplasmic reticulum,golgi,extracellular		mitochondrion	cytosol,nucleus	nucleus		nucleus	nucleus	SwissProt: "nucleus" 16381842		nucleus:16381842	Q93Y00				AT1G53800.1::21798944;AT1G53800.2::21798944;AT1G72030.1::21798944;AT3G47640.1::21798944;AT5G11980.1::21798944;AT5G18580.1::21798944
AT1G03050.1	ENTH/ANTH/VHS superfamily protein;	1	10	1	599	66974.8	4.56504	-0.52404	plasma membrane	cytosol,mitochondrion,nucleus	nucleus		nucleus						cytosol			nucleus	mitochondrion	mitochondrion	mitochondrion		mitochondrion	cytosol,nucleus	cytosol		mitochondrion	cytosol	SwissProt: "cytosol,golgi,plasma membrane" 16381842		cytosol:16381842;plasma membrane:16381842;golgi:16381842	Q9SA65		plasma membrane:22635117
AT1G03055.1	;	1	5	2	264	29796.7	8.89631	-0.358333	plastid	mitochondrion,plastid,nucleus	nucleus		plastid	plastid	nucleus	mitochondrion			plastid		plastid	nucleus	mitochondrion		plastid		mitochondrion	mitochondrion	nucleus	mitochondrion	nucleus	plastid						plastid:22623516
AT1G03060.1	Beige/BEACH domain ;WD domain, G-beta repeat protein;Encodes a WD/BEACH domain protein involved in cell morphogenesis.	1	35	1	3601	400916	6.0342	-0.145293	golgi	plasma membrane,mitochondrion,nucleus,plastid,cytosol			nucleus						cytosol	nucleus	plastid		mitochondrion		plastid		mitochondrion	cytosol,nucleus	cytosol	plastid	plasma membrane	cytosol				Q9SA64			golgi:25900983;golgi:25900983;golgi:25900983
AT1G03070.1	Bax inhibitor-1 family protein;	1	2	2	247	27883.8	8.2584	0.920648	vacuole	plasma membrane,mitochondrion,golgi,nucleus,endoplasmic reticulum,plastid,extracellular,cytosol	plasma membrane		plastid						plasma membrane			golgi	endoplasmic reticulum,golgi,extracellular				mitochondrion	cytosol,nucleus	extracellular		plasma membrane	plasma membrane				Q9SA63
AT1G03080.1	kinase interacting (KIP1-like) family protein;	1	33	0	1733	198561	4.72483	-0.702827	nucleus	cytosol,mitochondrion,nucleus			nucleus				mitochondrion		cytosol	nucleus		nucleus	mitochondrion		mitochondrion		mitochondrion	cytosol,nucleus	cytosol		cytosol	nucleus	Amigo: "plasma membrane" 17317660|Tair: "plasma membrane" 17317660	plasma membrane:17317660		Q9SA62	plasma membrane:17317660		cytoskeleton:24134884;plasma membrane:17317660;plastid:24361574
AT1G03090.1	methylcrotonyl-CoA carboxylase alpha chain, mitochondrial / 3-methylcrotonyl-CoA carboxylase 1 (MCCA);MCCA is the biotinylated subunit of the dimer MCCase, which is involved in leucine degradation. Both subunits are nuclear coded and the active enzyme is located in the mitochondrion.	1	29	1	714	78373.4	6.77947	-0.284174	mitochondrion	cytosol,mitochondrion,plastid	cytosol		mitochondrion		mitochondrion	mitochondrion	mitochondrion	mitochondrion	mitochondrion		plastid	mitochondrion	mitochondrion	mitochondrion	mitochondrion		mitochondrion	mitochondrion	cytosol	mitochondrion	mitochondrion	mitochondrion	Amigo: "mitochondrion" 12068107|SwissProt: "mitochondrion" 16381842|Tair: "mitochondrion" 12068107|Tair: "mitochondrion" 18385124	mitochondrion:12068107	mitochondrion:16381842	Q42523	mitochondrion:18385124;mitochondrion:12068107		mitochondrion:18385124;mitochondrion:23444301;mitochondrion:27943495
AT1G03100.1	Pentatricopeptide repeat (PPR) superfamily protein;	1	19	1	793	89244.2	9.12199	-0.241614	mitochondrion	cytosol,mitochondrion,plastid	cytosol		plastid			mitochondrion	mitochondrion	mitochondrion	mitochondrion			mitochondrion,plastid	mitochondrion	mitochondrion	mitochondrion		mitochondrion	mitochondrion	cytosol	mitochondrion	plastid	mitochondrion	SwissProt: "mitochondrion" 16381842		mitochondrion:16381842	Q9SA60			cytosol:22522809
AT1G03103.1	Bifunctional inhibitor/lipid-transfer protein/seed storage 2S albumin superfamily protein;	1	1	2	171	17665.1	8.39575	0.260819	extracellular	plasma membrane,golgi,nucleus,endoplasmic reticulum,plastid,extracellular,vacuole	plastid		endoplasmic reticulum,golgi,extracellular	plastid		endoplasmic reticulum,golgi,extracellular			extracellular			plasma membrane	endoplasmic reticulum,golgi,extracellular	endoplasmic reticulum,golgi,extracellular	endoplasmic reticulum,golgi,extracellular		endoplasmic reticulum,golgi,extracellular	endoplasmic reticulum,golgi,extracellular	nucleus	endoplasmic reticulum,golgi,extracellular	vacuole	extracellular				Q9SA59
AT1G03106.1	;	1	14	4	65	7690.6	10.8678	0.0323077	mitochondrion	cytosol,mitochondrion,plasma membrane,plastid	plasma membrane		plastid			mitochondrion	mitochondrion		cytosol			plasma membrane,plastid	mitochondrion		mitochondrion		mitochondrion	mitochondrion	mitochondrion		cytosol	cytosol				Q8L760
AT1G03110.1	Transducin/WD40 repeat-like superfamily protein;	1	19	4	427	46446.3	5.33115	-0.0620609	nucleus	plasma membrane,mitochondrion,golgi,nucleus,endoplasmic reticulum,extracellular,cytosol	plasma membrane		nucleus						cytosol			nucleus	mitochondrion				endoplasmic reticulum,golgi,extracellular	cytosol,nucleus	cytosol		nucleus	cytosol				Q93WD7
AT1G03120.1	responsive to abscisic acid 28;Atrab28 plays a role in the ion cell balance during late embryogenesis and germination.	1	2	0	182	18942.7	4.3431	-0.564286	nucleus	nucleus,cytosol,mitochondrion,extracellular	cytosol		nucleus						cytosol	nucleus		nucleus	mitochondrion				mitochondrion	cytosol,nucleus	extracellular		cytosol	nucleus	Amigo: "nucleus" 12175017|Tair: "nucleus" 12175017	nucleus:12175017		Q9SA57	nucleus:12175017
AT1G03130.1	photosystem I subunit D-2;Encodes a protein predicted by sequence similarity with spinach PsaD to be photosystem I reaction center subunit II (PsaD2)	1	2135	6	204	22307.8	10.3525	-0.387745	plastid	mitochondrion,plastid,nucleus	nucleus		plastid	plastid	plastid	plastid		mitochondrion	plastid		plastid	plastid	plastid	plastid	plastid		plastid	plastid	mitochondrion	plastid	plastid	plastid	SwissProt: "plastid" 16381842|Tair: "plastid" 14729914|Tair: "plastid" 15322131|Tair: "plastid" 15028209|Tair: "plastid" 12938931		plastid:16381842	Q9SA56	plastid:15028209;plastid:15322131;plastid:14729914;plastid:12938931		mitochondrion:27943495;nucleus:23396599;plasma membrane:25641898;plasma membrane:19334764;plastid:11826309;plastid:12938931;plastid:14729914;plastid:15028209;plastid:15322131;plastid:21531424;plastid:23851315;plastid:20061580;plastid:23390424;plastid:18633119;plastid:20061580;plastid:23667806;plastid:25402197	AT1G52220.1::18813226;AT2G23290.1::21798944;AT3G02150.1::21798944;AT3G08530.1::21798944;AT4G08150.1::21798944;AT4G19700.1::21798944;AT4G32190.1::21798944;AT5G61010.1::21798944
AT1G03140.1	splicing factor Prp18 family protein;	1	59	2	420	47884.2	9.50769	-0.803333	nucleus	nucleus,cytosol,mitochondrion,extracellular	nucleus		nucleus		extracellular				nucleus	nucleus		nucleus	mitochondrion				mitochondrion	cytosol,nucleus	nucleus		nucleus	nucleus				Q9SA55			golgi:25900983;golgi:25900983	AT4G32190.1::21798944;AT4G35110.1::21798944;AT5G13810.1::21798944
AT1G03150.1	Acyl-CoA N-acyltransferases (NAT) superfamily protein;	1	29	3	174	20396.6	8.36836	-0.450575	cytosol	mitochondrion,nucleus,plastid,extracellular,cytosol	cytosol	mitochondrion,plastid	plastid		extracellular		mitochondrion	mitochondrion	cytosol			cytosol,plastid,nucleus	mitochondrion				mitochondrion	mitochondrion	extracellular		cytosol	cytosol				Q8LGI8
AT1G03160.1	FZO-like;A new plant-specific member of the dynamin superfamily; defines a new protein class within the dynamin superfamily of membrane remodeling GTPases that regulates organization of the thylakoid network in plants. Targeted to chloroplasts and associated with thylakoid and envelope membranes as punctate structures. Knockout mutants have abnormalities in chloroplast and thylakoid morphology, i…	1	35	1	912	100736	5.63419	-0.102741	plastid	cytosol,mitochondrion,plastid	plastid	mitochondrion,plastid	plastid	plastid		mitochondrion		mitochondrion	plastid		plastid	plastid	plastid	mitochondrion	plastid		plastid	plastid	cytosol	plastid	plastid	mitochondrion	Amigo: "plastid" 16617119|Tair: "plastid" 16617119|Tair: "plastid" 18431481	plastid:16617119		Q1KPV0	plastid:16617119;plastid:18431481	plastid:16617119	cytosol:22522809;golgi:25900983;golgi:25900983;plastid:21531424;plastid:24872594;plastid:18431481;plastid:18431481
AT1G03170.1	Protein of unknown function (DUF3049);	1	21	2	240	27256.9	4.74415	-0.8725	nucleus	cytosol,mitochondrion,nucleus	nucleus		nucleus						cytosol	nucleus		nucleus	mitochondrion				mitochondrion	cytosol,nucleus	nucleus		nucleus	nucleus
AT1G03180.1	;	1	12	2	265	30014.5	9.67724	-0.33283	cytosol	cytosol,mitochondrion,plastid,nucleus	cytosol		nucleus						cytosol			plastid	mitochondrion				mitochondrion	cytosol,nucleus	mitochondrion		cytosol	cytosol				Q5Q0J3
AT1G03190.1	RAD3-like DNA-binding helicase protein;UV damage and heat induce a common stress response in plants that leads to tissue death and reduced chloroplast function. The UVH6 product is suggested to be a negative regulator of this response.	1	15	5	758	86240.4	7.49219	-0.145383	nucleus	cytosol,mitochondrion,plastid,nucleus	cytosol		nucleus		nucleus				nucleus			nucleus	mitochondrion				mitochondrion	cytosol,nucleus	mitochondrion		plastid	nucleus	SwissProt: "nucleus" 16381842		nucleus:16381842	Q8W4M7				AT1G05055.1::20706207;AT1G18340.1::20706207;AT1G55750.1::20706207;AT2G39130.1::20706207;AT4G16143.1::20706207;AT4G17020.1::20706207;AT4G24820.1::20706207;AT5G27620.1::20706207
AT1G03200.1	;	1	2	1	41	4573.44	9.96872	-0.382927	cytosol	mitochondrion,nucleus,plastid,extracellular,cytosol	extracellular		nucleus				mitochondrion		cytosol		plastid	nucleus	mitochondrion				mitochondrion	cytosol,nucleus	extracellular		nucleus	cytosol				Q3EDJ5
AT1G03210.1	Phenazine biosynthesis PhzC/PhzF protein;	1	10	1	286	31711.7	4.63661	-0.0272727	cytosol	mitochondrion,golgi,nucleus,endoplasmic reticulum,plastid,extracellular,cytosol	cytosol		cytosol		nucleus				cytosol			plastid	mitochondrion				endoplasmic reticulum,golgi,extracellular	cytosol,nucleus	cytosol	endoplasmic reticulum,golgi,extracellular	cytosol	cytosol				Q9ZVS2
AT1G03220.1	Eukaryotic aspartyl protease family protein;	1	294	9	433	45719.9	8.78069	0.236259	extracellular	plasma membrane,golgi,nucleus,endoplasmic reticulum,plastid,extracellular,vacuole	plasma membrane		endoplasmic reticulum,golgi,extracellular	plastid		endoplasmic reticulum,golgi,extracellular			extracellular		plastid	plasma membrane	endoplasmic reticulum,golgi,extracellular	endoplasmic reticulum,golgi,extracellular	endoplasmic reticulum,golgi,extracellular		endoplasmic reticulum,golgi,extracellular	endoplasmic reticulum,golgi,extracellular	nucleus	endoplasmic reticulum,golgi,extracellular	plastid	vacuole	Amigo: "plasma membrane" 16618929|Tair: "plasma membrane" 16618929	plasma membrane:16618929		Q9ZVS4	plasma membrane:16618929		extracellular:14595688;extracellular:15593128;extracellular:16356755;extracellular:16729891;extracellular:18998720;extracellular:21109274;extracellular:24393051;extracellular:25805245;extracellular:26572690;extracellular:28155257;extracellular:25852701;golgi:22430844;plasma membrane:16618929;plasma membrane:19334764;plastid:24872594
AT1G03230.1	Eukaryotic aspartyl protease family protein;	1	42	3	434	46150.6	9.456	0.232258	extracellular	plasma membrane,golgi,endoplasmic reticulum,plastid,extracellular,vacuole	plasma membrane		endoplasmic reticulum,golgi,extracellular	plastid		endoplasmic reticulum,golgi,extracellular			vacuole		plastid	plasma membrane	endoplasmic reticulum,golgi,extracellular	endoplasmic reticulum,golgi,extracellular	endoplasmic reticulum,golgi,extracellular		endoplasmic reticulum,golgi,extracellular	endoplasmic reticulum,golgi,extracellular	extracellular	endoplasmic reticulum,golgi,extracellular	plastid	vacuole				Q9ZVS5			extracellular:15593128;extracellular:16356755;extracellular:16729891;extracellular:21109274;extracellular:24393051;extracellular:26572690;extracellular:28155257;golgi:22430844;golgi:25900983;golgi:25900983;golgi:25900983;golgi:25900983;plasma membrane:19334764;plasma membrane:22318864;plasma membrane:22923678;vacuole:25900983
AT1G03240.1	;	1	0	0	42	4644.52	9.96872	-0.330952	cytosol,golgi	mitochondrion,golgi,nucleus,plastid,extracellular,cytosol	plastid		nucleus				mitochondrion		golgi		plastid	nucleus	mitochondrion				mitochondrion	mitochondrion	extracellular		nucleus	cytosol
AT1G03250.1	;	1	35	3	245	27721.1	7.04975	-0.502857	nucleus	cytosol,mitochondrion,plastid,nucleus	nucleus		nucleus						cytosol	nucleus		plastid	mitochondrion				mitochondrion	cytosol,nucleus	nucleus		cytosol	nucleus								AT3G01410.1::21798944
AT1G03260.1	SNARE associated Golgi protein family;	1	26	4	274	29551.1	8.917	0.762044	endoplasmic reticulum	plasma membrane,mitochondrion,golgi,endoplasmic reticulum,extracellular,vacuole	plasma membrane		endoplasmic reticulum,golgi,extracellular			endoplasmic reticulum,golgi,extracellular			endoplasmic reticulum			plasma membrane,endoplasmic reticulum	endoplasmic reticulum,golgi,extracellular	endoplasmic reticulum,golgi,extracellular	endoplasmic reticulum,golgi,extracellular		mitochondrion	endoplasmic reticulum,golgi,extracellular	extracellular	endoplasmic reticulum,golgi,extracellular	vacuole	plasma membrane				Q6NMJ6			cytosol:21166475
AT1G03270.1	CBS domain-containing protein with a domain of unknown function (DUF21);	1	0	0	499	54664.9	6.90532	0.182766	vacuole	plasma membrane,mitochondrion,golgi,endoplasmic reticulum,plastid,extracellular,cytosol	cytosol		endoplasmic reticulum,golgi,extracellular						endoplasmic reticulum				endoplasmic reticulum,golgi,extracellular	mitochondrion	endoplasmic reticulum,golgi,extracellular		mitochondrion	endoplasmic reticulum,golgi,extracellular	cytosol	endoplasmic reticulum,golgi,extracellular	plastid	plasma membrane				Q9ZVS8			plastid:21531424
AT1G03280.1	Transcription factor TFIIE, alpha subunit;	1	38	4	479	54126.5	4.74902	-0.865762	nucleus	mitochondrion,golgi,nucleus,endoplasmic reticulum,extracellular,cytosol	cytosol		nucleus						nucleus	nucleus		mitochondrion,nucleus	mitochondrion				mitochondrion	cytosol,nucleus	nucleus	endoplasmic reticulum,golgi,extracellular	cytosol	cytosol				Q93ZW3			cytoskeleton:24134884
AT1G03290.1	;	1	19	0	571	63330.8	4.37979	-0.538354	nucleus	cytosol,mitochondrion,nucleus	nucleus		nucleus						cytosol			nucleus	mitochondrion				mitochondrion	cytosol,nucleus	nucleus		nucleus	nucleus				Q9ZVT0
AT1G03300.1	DOMAIN OF UNKNOWN FUNCTION 724 1;Member of the plant-specific DUF724 protein family. Arabidopsis has 10 DUF724 proteins. Loss of function mutant has a WT phenotype	1	2	0	670	76294.2	5.09871	-0.661343	nucleus	cytosol,mitochondrion,nucleus	nucleus		nucleus						cytosol	nucleus		nucleus	mitochondrion				mitochondrion	cytosol,nucleus	nucleus		nucleus	nucleus	Amigo: "nucleus" 19795213	nucleus:19795213		Q9ZVT1
AT1G03310.1	debranching enzyme 1;Encodes a protein with strong similarity to isoamylase (EC:3.2.1.68) however lacks critical residues known to be important for activity. Appears to co localize with ISA1 in the chloroplast isoamylase complex. Mutations in this gene cause the loss of detectable isoamylase activity and the disruption of normal starch structure. It has been postulated that AtISA2 interacts with …	1	29	2	882	98889	5.71932	-0.272676	plastid	plasma membrane,mitochondrion,nucleus,plastid,cytosol	plasma membrane	mitochondrion,plastid	plastid	plastid		plastid		mitochondrion	plastid	nucleus		plastid	plastid	plastid	mitochondrion		mitochondrion	plastid	cytosol	plastid	plastid	plastid	Tair: "plastid" 18431481			Q9ZVT2	plastid:18431481		plastid:18431481;plastid:20423899;plastid:20061580
AT1G03320.1	;	1	0	0	220	24685.9	9.31812	-1.28273	nucleus	mitochondrion,golgi,nucleus,endoplasmic reticulum,extracellular,cytosol	nucleus		nucleus						cytosol	nucleus		nucleus	mitochondrion		endoplasmic reticulum,golgi,extracellular		endoplasmic reticulum,golgi,extracellular	cytosol,nucleus	nucleus		nucleus	nucleus
AT1G03330.1	Small nuclear ribonucleoprotein family protein;	1	45	5	93	10694.9	7.60573	-0.26129	nucleus	mitochondrion,golgi,nucleus,endoplasmic reticulum,extracellular,cytosol	cytosol		nucleus		nucleus				cytosol			nucleus	endoplasmic reticulum,golgi,extracellular		mitochondrion		endoplasmic reticulum,golgi,extracellular	cytosol,nucleus	mitochondrion		cytosol	cytosol				Q1H595			cytosol:21166475;extracellular:26572690	AT1G21190.1:c,y,t,o,s,o,l:23221597;AT1G21190.1:n,u,c,l,e,u,s:23221597;AT1G76860.1:c,y,t,o,s,o,l:23221597;AT1G76860.1:n,u,c,l,e,u,s:23221597
AT1G03340.1	;	1	0	1	385	44029.3	9.3024	-0.297922	cytosol,nucleus	cytosol,mitochondrion,plastid,nucleus	cytosol		plastid			mitochondrion			plastid	nucleus		nucleus	mitochondrion	plastid			mitochondrion	mitochondrion	nucleus	mitochondrion	nucleus	plastid
AT1G03350.1	BSD domain-containing protein;	1	78	2	470	51897.9	3.97519	-1.01191	nucleus	cytosol,mitochondrion,nucleus	nucleus		nucleus		cytosol				cytosol	nucleus		nucleus	mitochondrion				mitochondrion	cytosol,nucleus	nucleus		nucleus	nucleus				Q9ZVT6
AT1G03360.1	ribosomal RNA processing 4;	1	15	2	322	36576	7.36412	-0.346894	mitochondrion	mitochondrion,endoplasmic reticulum,plastid,nucleus	plastid		plastid		endoplasmic reticulum	mitochondrion	mitochondrion		mitochondrion	nucleus		plastid	mitochondrion	mitochondrion	mitochondrion		mitochondrion	mitochondrion	mitochondrion	mitochondrion	mitochondrion	nucleus				Q9ZVT7				AT1G60080.1::18160042;AT1G60080.1::18160042;AT2G25355.1::18160042;AT2G25355.1::18160042;AT3G07750.1::18160042;AT3G07750.1::18160042;AT3G07750.1::21798944;AT3G46210.1::18160042;AT3G46210.1::18160042;AT3G60500.1::18160042;AT3G60500.1::18160042;AT3G61620.1::18160042;AT3G61620.1::18160042;AT4G27490.1::18160042;AT4G27490.1::18160042;AT5G38885.1::18160042;AT5G38885.1::18160042;AT5G38890.1::18160042;AT5…
AT1G03365.1	RING/U-box superfamily protein;	1	0	0	823	91542.2	8.83336	-0.64678	nucleus	cytosol,mitochondrion,nucleus	nucleus		nucleus		cytosol				nucleus			nucleus	mitochondrion				mitochondrion	cytosol,nucleus	nucleus		nucleus	nucleus
AT1G03370.1	C2 calcium/lipid-binding and GRAM domain containing protein;	1	46	0	1020	114211	5.34328	-0.288431	cytosol	plasma membrane,mitochondrion,nucleus,plastid,cytosol	plasma membrane		nucleus						cytosol			nucleus	mitochondrion				mitochondrion	cytosol,nucleus	cytosol	mitochondrion	plastid	cytosol							plasma membrane:23990937
AT1G03380.1	homolog of yeast autophagy 18 (ATG18) G;	1	31	2	959	104583	7.02087	-0.321689	mitochondrion	cytosol,mitochondrion,plastid,nucleus	plastid		nucleus	plastid		mitochondrion		mitochondrion	mitochondrion		plastid	nucleus	mitochondrion	mitochondrion			mitochondrion	cytosol,nucleus	nucleus	mitochondrion	plastid	cytosol				Q8GUL1
AT1G03390.1	HXXXD-type acyl-transferase family protein;	1	0	1	461	52088.9	7.2648	-0.131887	plasma membrane	plasma membrane,mitochondrion,golgi,nucleus,endoplasmic reticulum,plastid,extracellular,cytosol	plasma membrane		cytosol			plastid			cytosol			cytosol	mitochondrion				mitochondrion	endoplasmic reticulum,golgi,extracellular	cytosol	plastid	nucleus	plasma membrane				Q9LR83
AT1G03400.1	2-oxoglutarate (2OG) and Fe(II)-dependent oxygenase superfamily protein;A single copy gene that encodes a protein with sequence similarity to tomato E8 (ACC oxidase, the last step in ethylene biosynthesis) involved in ethylene synthesis and fruit ripening in tomato. This gene is not induced by ethylene in siliques. The transcript is found in siliques, etiolated seedlings, leaves, stems and flower…	1	28	2	351	39132.8	6.1481	-0.220798	cytosol	cytosol,mitochondrion,peroxisome,nucleus	cytosol		cytosol		cytosol				peroxisome			cytosol	mitochondrion				mitochondrion	cytosol,nucleus	cytosol		cytosol	cytosol				Q94A78			plasma membrane:19334764
AT1G03410.1	2-oxoglutarate (2OG) and Fe(II)-dependent oxygenase superfamily protein;	1	33	3	398	44848.4	7.53517	-0.225126	golgi	mitochondrion,golgi,nucleus,endoplasmic reticulum,plastid,extracellular,cytosol	cytosol		plastid		cytosol	endoplasmic reticulum,golgi,extracellular	mitochondrion	mitochondrion	golgi			cytosol	endoplasmic reticulum,golgi,extracellular				mitochondrion	mitochondrion	nucleus	endoplasmic reticulum,golgi,extracellular	cytosol	golgi
AT1G03430.1	histidine-containing phosphotransfer factor 5;Encodes AHP5, one of the six Arabidopsis thaliana histidine phosphotransfer proteins (AHPs). AHPs function as redundant positive regulators of cytokinin signaling. Members of the AHP gene family include: AT3G21510 (AHP1), AT3G29350 (AHP2), AT5G39340 (AHP3), AT3G16360 (AHP4), AT1G03430 (AHP5) and AT1G80100 (AHP6).	1	23	5	157	17926.4	4.76972	-0.306369	cytosol	cytosol,mitochondrion,plastid,nucleus	cytosol		nucleus			mitochondrion			cytosol			nucleus	mitochondrion				mitochondrion	cytosol,nucleus	nucleus		plastid	cytosol	Amigo: "nucleus" 17122069|Tair: "nucleus" 17122069	nucleus:17122069		Q8L9T7	nucleus:17122069			AT1G10470.1::16965536;AT1G10470.1::16965536;AT1G10470.1::18642946;AT1G19050.1::16965536;AT1G19050.1::16965536;AT1G19050.1::16965536;AT1G22985.1::21705390;AT1G27320.1::16965536;AT1G27320.1::16965536;AT1G27320.1::16965536;AT1G59940.1::16965536;AT1G59940.1::16965536;AT1G67710.1::16965536;AT1G67710.1::16965536;AT1G74890.1::16965536;AT1G74890.1::16965536;AT2G01760.1::16965536;AT2G01760.1::16965536;AT2…
AT1G03440.1	Leucine-rich repeat (LRR) family protein;	1	32	4	397	43597	8.556	0.158942	extracellular	plasma membrane,mitochondrion,golgi,nucleus,endoplasmic reticulum,plastid,extracellular	plasma membrane		endoplasmic reticulum,golgi,extracellular			endoplasmic reticulum,golgi,extracellular	mitochondrion	mitochondrion	plasma membrane			extracellular	endoplasmic reticulum,golgi,extracellular	endoplasmic reticulum,golgi,extracellular	endoplasmic reticulum,golgi,extracellular		endoplasmic reticulum,golgi,extracellular	endoplasmic reticulum,golgi,extracellular	nucleus	endoplasmic reticulum,golgi,extracellular	plastid	extracellular				Q0WR58
AT1G03445.1	Serine/threonine protein phosphatase family protein;encodes a serine–threonine protein phosphatase with an N-terminal Kelch-repeat domain, which is nuclear localized and expressed preferentially in elongating cells. Genetic evidence suggest that this gene plays a redundant role (along with other members of the same gene family) in modulating growth in response to brassinosteroid.	1	0	1	793	87793.7	4.61542	-0.262169	nucleus	mitochondrion,golgi,nucleus,endoplasmic reticulum,extracellular,cytosol	cytosol		nucleus		nucleus				cytosol	nucleus		nucleus	mitochondrion				endoplasmic reticulum,golgi,extracellular	cytosol,nucleus	cytosol		cytosol	cytosol	Amigo: "nucleus" 14977918|SwissProt: "nucleus" 16381842|Tair: "nucleus" 14977918	nucleus:14977918	nucleus:16381842	Q9LR78	nucleus:14977918
AT1G03457.1	RNA-binding (RRM/RBD/RNP motifs) family protein;	1	21	3	429	47626.3	9.33583	-0.408392	cytosol	plasma membrane,mitochondrion,nucleus,plastid,cytosol	plasma membrane		nucleus						cytosol			plastid	mitochondrion				mitochondrion	cytosol,nucleus	nucleus		cytosol	cytosol				Q8GZ26				AT3G13222.1::21798944;AT3G21215.1::21798944
AT1G03470.1	Kinase interacting (KIP1-like) family protein;	1	5	3	269	31482.6	4.67611	-0.991078	nucleus	cytosol,mitochondrion,nucleus	nucleus		nucleus						cytosol	nucleus		nucleus	mitochondrion		mitochondrion		mitochondrion	cytosol,nucleus	nucleus		nucleus	nucleus				Q66GR8
AT1G03475.1	Coproporphyrinogen III oxidase;Encodes coproporphyrinogen III oxidase, a key enzyme in the biosynthetic pathway of chlorophyll and heme, a tetrapyrrole pathway. Mutants express cytological and molecular markers associated with the defense responses, usually activated by pathogen infection.	1	105	10	386	43798.4	6.67711	-0.543782	plastid	cytosol,mitochondrion,peroxisome,plastid	cytosol		plastid	plastid	peroxisome	plastid		mitochondrion	plastid		plastid	plastid	plastid	plastid	plastid		mitochondrion	plastid	cytosol	plastid	plastid	plastid	SwissProt: "plastid" 16381842|Tair: "plastid" 16207701|Tair: "plastid" 18431481		plastid:16381842	Q9LR75	plastid:18431481;plastid:16207701	plastid:11733507;plastid:ISSN 0981-9428	mitochondrion:27943495;plastid:15028209;plastid:16207701;plastid:20423899;plastid:21531424;plastid:18431481;plastid:18633119;plastid:20061580;plastid:21539947;plastid:24361574;plastid:24872594
AT1G03490.1	NAC domain containing protein 6;	1	0	0	281	32204.4	4.35296	-0.889324	nucleus	cytosol,mitochondrion,plastid,nucleus	cytosol		nucleus			plastid			mitochondrion	nucleus		nucleus	mitochondrion		mitochondrion		mitochondrion	mitochondrion	nucleus	mitochondrion	nucleus	cytosol	SwissProt: "nucleus" 16381842		nucleus:16381842	Q9LR74
AT1G03495.1	HXXXD-type acyl-transferase family protein;	1	9	1	465	51402	7.25049	-0.095914	plasma membrane	plasma membrane,mitochondrion,golgi,endoplasmic reticulum,plastid,extracellular,cytosol	plasma membrane		cytosol			plastid			cytosol			cytosol	mitochondrion		endoplasmic reticulum,golgi,extracellular		mitochondrion	endoplasmic reticulum,golgi,extracellular	extracellular		plastid	plasma membrane				Q9LR73
AT1G03510.1	Tetratricopeptide repeat (TPR)-like superfamily protein;	1	0	0	429	47579.5	7.3129	0.0214452	plastid	mitochondrion,nucleus,plastid,extracellular,cytosol	plastid		plastid	plastid		mitochondrion			extracellular			plastid	plastid	plastid	plastid		plastid	mitochondrion	nucleus	plastid	plastid	cytosol
AT1G03520.1	Core-2/I-branching beta-1,6-N-acetylglucosaminyltransferase family protein;	1	9	4	447	51506.6	8.72091	-0.357047	mitochondrion	mitochondrion,plastid,golgi,nucleus	nucleus		plastid			mitochondrion	mitochondrion	mitochondrion	golgi		plastid	plastid	mitochondrion	mitochondrion	mitochondrion		mitochondrion	mitochondrion	nucleus	mitochondrion	plastid	golgi
AT1G03530.1	nuclear assembly factor 1;	1	14	3	801	88842.9	3.99559	-0.908989	nucleus	mitochondrion,golgi,nucleus,endoplasmic reticulum,extracellular,cytosol	nucleus		nucleus		cytosol				nucleus	nucleus		nucleus	mitochondrion				endoplasmic reticulum,golgi,extracellular	cytosol,nucleus	nucleus		nucleus	nucleus				Q9LR70				AT3G57150.1::17712600;AT3G57150.1::17712600
AT1G03540.1	Pentatricopeptide repeat (PPR-like) superfamily protein;	1	2	1	609	67405.8	8.54692	-0.0422003	mitochondrion	plasma membrane,mitochondrion,golgi,endoplasmic reticulum,plastid,extracellular,cytosol	plasma membrane		plastid			mitochondrion		mitochondrion	plastid		plastid	plastid	mitochondrion	mitochondrion	mitochondrion		endoplasmic reticulum,golgi,extracellular	mitochondrion	mitochondrion	mitochondrion	plastid	cytosol						unclear:in house
AT1G03550.1	Secretory carrier membrane protein (SCAMP) family protein;	1	6	3	283	31874.8	7.12705	0.119788	plasma membrane	plasma membrane,mitochondrion,nucleus,peroxisome,cytosol	plasma membrane		cytosol						cytosol			plasma membrane	mitochondrion				mitochondrion	cytosol,nucleus	cytosol		plasma membrane	peroxisome
AT1G03560.1	Pentatricopeptide repeat (PPR-like) superfamily protein;	1	14	1	660	74632.5	7.85906	-0.18697	mitochondrion	cytosol,mitochondrion,plastid,nucleus	cytosol		plastid	plastid		mitochondrion	mitochondrion	mitochondrion	mitochondrion		plastid	nucleus	mitochondrion	mitochondrion	mitochondrion		mitochondrion	plastid	cytosol	mitochondrion	mitochondrion	cytosol	SwissProt: "mitochondrion" 16381842		mitochondrion:16381842	Q9LR67
AT1G03590.1	Protein phosphatase 2C family protein;	1	39	1	462	50978.2	5.01728	-0.421861	plasma membrane	mitochondrion,nucleus,peroxisome,plastid,cytosol	plastid		nucleus						peroxisome			nucleus	mitochondrion				mitochondrion	cytosol,nucleus	nucleus	plastid	nucleus	cytosol	Amigo: "plasma membrane" 17317660|Tair: "plasma membrane" 17317660	plasma membrane:17317660		Q9LR65	plasma membrane:17317660		plasma membrane:17317660;plasma membrane:26781341
AT1G03600.1	photosystem II family protein;	1	162	6	174	18835.7	10.5031	-0.251724	plastid	mitochondrion,plastid,nucleus	nucleus	mitochondrion,plastid	plastid	plastid		plastid		mitochondrion	plastid		plastid	nucleus	plastid	plastid	plastid		mitochondrion	plastid	nucleus	plastid	plastid	plastid	Amigo: "plastid" 18431481|Amigo: "plastid" 14729914|Amigo: "plastid" 15322131|Amigo: "plastid" 15028209|Amigo: "plastid" 11826309|SwissProt: "plastid" 16381842|Tair: "plastid" 15322131|Tair: "plastid" 11826309|Tair: "plastid" 18431481	plastid:11826309;plastid:14729914;plastid:15028209;plastid:15322131;plastid:18431481	plastid:16381842	Q9LR64	plastid:11826309;plastid:18431481;plastid:15322131		nucleus:27177187;plastid:11826309;plastid:14729914;plastid:15028209;plastid:15322131;plastid:20423899;plastid:21531424;plastid:23549413;plastid:24361574;plastid:18431481;plastid:20061580;plastid:24872594	AT3G27960.1::21798944;AT5G28900.1::21798944
AT1G03610.1	Protein of unknown function (DUF789);	1	55	5	308	35776	5.09312	-0.556169	cytosol	mitochondrion,nucleus,plastid,extracellular,cytosol	nucleus		nucleus		cytosol	mitochondrion		mitochondrion	cytosol	nucleus		nucleus,plastid,extracellular	mitochondrion				mitochondrion	mitochondrion	nucleus		nucleus	cytosol				Q8LF98
AT1G03620.1	ELMO/CED-12 family protein;	1	0	2	265	30548.9	7.95735	-0.378491	cytosol	cytosol,mitochondrion,plastid,nucleus	cytosol	mitochondrion,plastid	nucleus						cytosol			plastid	mitochondrion		mitochondrion		mitochondrion	cytosol,nucleus	cytosol		nucleus	cytosol
AT1G03630.1	protochlorophyllide oxidoreductase C;Encodes for a protein with protochlorophyllide oxidoreductase activity. The enzyme is NADPH- and light-dependent.	1	222	8	401	43885.4	9.60729	-0.351372	plastid	mitochondrion,plastid,nucleus	nucleus		plastid	plastid	plastid	plastid			plastid			plastid	plastid	plastid	plastid		plastid	plastid	mitochondrion	plastid	plastid	plastid	Amigo: "plastid" 8624514|SwissProt: "plastid" 16381842|Tair: "plastid" 15322131|Tair: "plastid" 15028209|Tair: "plastid" 12938931|Tair: "plastid" 18431481	plastid:8624514	plastid:16381842	O48741	plastid:15028209;plastid:12938931;plastid:18431481;plastid:15322131		golgi:25900983;golgi:25900983;golgi:25900983;golgi:25900983;golgi:25900983;mitochondrion:27122571;mitochondrion:27943495;plasma membrane:19334764;plastid:12938931;plastid:15028209;plastid:15322131;plastid:19676087;plastid:21531424;plastid:23549413;plastid:23851315;plastid:20061580;plastid:24361574;plastid:18431481;plastid:20061580;plastid:23667806;vacuole:25900983	AT1G03630.1::21798944;AT1G27300.1::21798944;AT3G16310.1::21798944;AT3G60600.1::21798944;AT4G19030.1::21798944;AT4G27440.1::21798944;AT5G11980.1::21798944;AT5G22290.1::21798944
AT1G03650.1	Acyl-CoA N-acyltransferases (NAT) superfamily protein;	1	6	3	158	17844.4	9.30462	-0.378481	cytosol	cytosol,mitochondrion,plastid,nucleus	plastid		nucleus		cytosol				cytosol			cytosol,plastid	mitochondrion				mitochondrion	cytosol,nucleus	cytosol		plastid	cytosol
AT1G03660.1	Ankyrin-repeat containing protein;	1	0	0	107	11945.3	10.297	1.06262	plasma membrane	plasma membrane,mitochondrion,golgi,endoplasmic reticulum,plastid,extracellular,cytosol,vacuole	plasma membrane		plastid			plastid		mitochondrion	cytosol			plasma membrane	endoplasmic reticulum,golgi,extracellular	plastid	endoplasmic reticulum,golgi,extracellular		endoplasmic reticulum,golgi,extracellular	endoplasmic reticulum,golgi,extracellular	extracellular		vacuole	plasma membrane				Q9LR60
AT1G03670.1	ankyrin repeat family protein;	1	0	0	616	67463.4	7.32168	0.21461	plasma membrane	plasma membrane,mitochondrion,nucleus,peroxisome,extracellular,cytosol	plasma membrane		cytosol						cytosol			nucleus	mitochondrion				mitochondrion	cytosol,nucleus	extracellular		plasma membrane	peroxisome				Q9LR59
AT1G03680.1	thioredoxin M-type 1;encodes a chloroplast thioredoxin similar to prokaryotic thioredoxins.	1	469	5	179	19665.6	9.25364	-0.12905	plastid	mitochondrion,plastid,extracellular	plastid		plastid	plastid	plastid	plastid		mitochondrion	plastid		plastid	plastid	plastid	plastid	plastid		plastid	plastid	extracellular	plastid	plastid	plastid	Amigo: "plastid" 16923014|SwissProt: "plastid" 16381842|Tair: "plastid" 19259774|Tair: "plastid" 16207701|Tair: "plastid" 16923014|Tair: "plastid" 18431481	plastid:16923014	plastid:16381842	O48737	plastid:16923014;plastid:16207701;plastid:18431481;plastid:19259774		mitochondrion:23444301;mitochondrion:23444301;plastid:11826309;plastid:14729914;plastid:15028209;plastid:16207701;plastid:16648217;plastid:20423899;plastid:21531424;plastid:20061580;plastid:24872594;plastid:16923014;plastid:18633119;plastid:20061580;plastid:21539947;plastid:24361574;plastid:24872594;plastid:18431481	AT5G14260.1::21798944
AT1G03687.1	DTW domain-containing protein;	1	11	3	381	42919.6	8.20883	-0.255906	plastid	plasma membrane,mitochondrion,nucleus,plastid,cytosol	plasma membrane		plastid			plastid	mitochondrion	mitochondrion	plastid	nucleus		plastid,nucleus	mitochondrion	plastid	mitochondrion		mitochondrion	mitochondrion	cytosol	plastid	plastid	cytosol				Q304D2
AT1G03700.1	Uncharacterised protein family (UPF0497);	1	3	1	164	17859.6	10.2792	1.11098	plasma membrane	plasma membrane,mitochondrion,golgi,nucleus,endoplasmic reticulum,plastid,extracellular	plasma membrane		endoplasmic reticulum,golgi,extracellular			endoplasmic reticulum,golgi,extracellular		mitochondrion	extracellular			plasma membrane,plastid	endoplasmic reticulum,golgi,extracellular	endoplasmic reticulum,golgi,extracellular	endoplasmic reticulum,golgi,extracellular		mitochondrion	mitochondrion	nucleus	endoplasmic reticulum,golgi,extracellular	plasma membrane	plasma membrane
AT1G03710.1	Cystatin/monellin superfamily protein;	1	33	3	202	23435.1	4.4444	-0.929208	nucleus	cytosol,mitochondrion,nucleus	cytosol		nucleus						cytosol	nucleus		nucleus	mitochondrion				mitochondrion	cytosol,nucleus	nucleus		cytosol	nucleus
AT1G03720.1	Cysteine proteinases superfamily protein;	1	0	0	274	30906.3	9.98371	-0.372263	cytosol,vacuole	plasma membrane,mitochondrion,nucleus,cytosol,vacuole	cytosol		cytosol		vacuole				nucleus			plasma membrane,vacuole	mitochondrion				mitochondrion	cytosol,nucleus	cytosol		cytosol	cytosol
AT1G03730.1	;	1	32	3	167	18370	10.8466	0.789222	plasma membrane	plasma membrane,mitochondrion,golgi,endoplasmic reticulum,plastid,extracellular	plasma membrane		plastid	plastid		mitochondrion	mitochondrion	mitochondrion	endoplasmic reticulum		plastid	plasma membrane	endoplasmic reticulum,golgi,extracellular		endoplasmic reticulum,golgi,extracellular		mitochondrion	plastid	mitochondrion		plastid	plasma membrane				Q1ECK0
AT1G03740.1	Protein kinase superfamily protein;	1	24	2	740	84482	10.0111	-0.702162	nucleus	cytosol,mitochondrion,plastid,nucleus	nucleus		plastid		cytosol			mitochondrion	nucleus	nucleus		nucleus	mitochondrion		mitochondrion		mitochondrion	mitochondrion	nucleus	mitochondrion	nucleus	nucleus				Q9LR53
AT1G03750.1	switch 2;	1	9	0	862	98491.9	6.95769	-0.512297	plastid	cytosol,mitochondrion,plastid,nucleus	cytosol		plastid	plastid		mitochondrion			nucleus	nucleus	plastid	nucleus	plastid		mitochondrion		mitochondrion	plastid	nucleus	plastid	cytosol	nucleus				Q9ZW97			plasma membrane:19334764;plastid:24872594
AT1G03760.1	Prefoldin chaperone subunit family protein;	1	16	4	391	44058.1	4.7082	-0.895908	nucleus	cytosol,mitochondrion,nucleus	nucleus		nucleus						cytosol	nucleus		nucleus	mitochondrion				mitochondrion	cytosol,nucleus	nucleus		nucleus	nucleus
AT1G03770.1	RING 1B;Encodes a nuclear localized protein with similarity to animal polycomb repressive core complex1 (PRC1) core component RING.Appears to function redundantly with ATRING1a, a close paralog. Both interact physically with CLF and LHP1 and appear to function together to repress class I KNOX gene expression.	1	3	1	460	51977.4	5.1352	-0.971739	nucleus	cytosol,mitochondrion,plastid,nucleus	nucleus		nucleus						nucleus	nucleus		nucleus	mitochondrion				plastid	cytosol,nucleus	nucleus		nucleus	nucleus	Amigo: "nucleus" 19097900|Tair: "nucleus" 19097900	nucleus:19097900		Q0WX00	nucleus:19097900		cytoskeleton:24134884
AT1G03780.1	targeting protein for XKLP2;Homolog of vertebrate TPX2. Protein has three domains involved in nuclear targeting, one in nuclear export and two in microtubule binding. Involved in mitotic spindle assembly during late prophase and early prometaphase.	1	19	0	687	78653.9	9.78128	-0.846579	cytosol,nucleus	cytosol,mitochondrion,plastid,nucleus	nucleus		nucleus						cytosol	nucleus		nucleus	mitochondrion		plastid		mitochondrion	cytosol,nucleus	nucleus		nucleus	nucleus	Amigo: "nucleus" 18941054|Tair: "nucleus" 18941054|Tair: "plastid" 12938931	nucleus:18941054		Q9ZWA0	plastid:12938931;nucleus:18941054	cytoskeleton:24006426;nucleus:24006426	plastid:12938931
AT1G03790.1	Zinc finger C-x8-C-x5-C-x3-H type family protein;Encodes SOMNUS (SOM), a nucleus-localized CCCH-type zinc finger protein. SOM negatively regulates light-dependent seed germination downstream of PIL5 (AT2G20180).	1	15	3	393	43616.6	7.90294	-0.717812	nucleus	cytosol,plastid,nucleus	nucleus		nucleus						nucleus	nucleus	plastid	nucleus	plastid				plastid	cytosol,nucleus	nucleus	plastid	nucleus	nucleus	Amigo: "nucleus" 18487351|SwissProt: "nucleus" 16381842|Tair: "nucleus" 18487351	nucleus:18487351	nucleus:16381842	Q9ZWA1	nucleus:18487351
AT1G03800.1	ERF domain protein 10;encodes a member of the ERF (ethylene response factor) subfamily B-1 of ERF/AP2 transcription factor family (ATERF-10). The protein contains one AP2 domain. There are 15 members in this subfamily including ATERF-3, ATERF-4, ATERF-7, and leafy petiole.	1	3	2	245	26393.9	4.83652	-0.518776	nucleus	cytosol,mitochondrion,plastid,nucleus	plastid		nucleus		nucleus				nucleus	nucleus		nucleus	mitochondrion				mitochondrion	cytosol,nucleus	nucleus		nucleus	nucleus	SwissProt: "nucleus" 16381842		nucleus:16381842	Q9ZWA2
AT1G03810.1	Nucleic acid-binding, OB-fold-like protein;	1	0	0	143	15670.1	10.0699	-0.137762	plastid	mitochondrion,nucleus,plastid,extracellular,cytosol	extracellular		plastid	plastid	cytosol			mitochondrion	cytosol		plastid	plastid,nucleus	plastid	plastid	plastid		mitochondrion	plastid	nucleus	plastid	plastid	mitochondrion				Q9ZWA3
AT1G03820.1	;	1	13	3	222	25206.4	4.22466	-1.16802	extracellular	golgi,nucleus,endoplasmic reticulum,extracellular,cytosol	cytosol		endoplasmic reticulum,golgi,extracellular		nucleus	endoplasmic reticulum,golgi,extracellular			endoplasmic reticulum	nucleus		nucleus	endoplasmic reticulum,golgi,extracellular	endoplasmic reticulum,golgi,extracellular	endoplasmic reticulum,golgi,extracellular		endoplasmic reticulum,golgi,extracellular	endoplasmic reticulum,golgi,extracellular	cytosol	endoplasmic reticulum,golgi,extracellular	extracellular	extracellular				Q9ZWA4
AT1G03830.1	guanylate-binding family protein;	1	13	1	991	112507	5.38408	-0.641271	nucleus	mitochondrion,golgi,nucleus,endoplasmic reticulum,extracellular,cytosol,cytoskeleton	cytoskeleton		nucleus						cytosol			nucleus	mitochondrion		endoplasmic reticulum,golgi,extracellular		endoplasmic reticulum,golgi,extracellular	cytosol,nucleus	nucleus		cytosol	cytosol							plastid:20061580
AT1G03840.1	C2H2 and C2HC zinc fingers superfamily protein;MGP is a nuclear-localized putative transcription factor with three zinc finger domains. MGP can interact with three proteins implicated in root patterning: SCR, SHR, and JKD in Y2H assays, and these interactions depend on the first zinc finger in MGP. MGP appears to be a direct transcriptional target of SHR and SCR, based on promoter binding assays,…	1	5	2	506	55829.2	8.44436	-0.662648	nucleus	cytosol,mitochondrion,nucleus	nucleus		nucleus						nucleus	nucleus		nucleus	mitochondrion				mitochondrion	cytosol,nucleus	nucleus		nucleus	nucleus	Amigo: "nucleus" 17785527|SwissProt: "nucleus" 16381842|Tair: "nucleus" 17785527	nucleus:17785527	nucleus:16381842	Q9ZWA6	nucleus:17785527			AT3G54220.1::17785527;AT3G54220.1::17785527;AT4G37650.1::17785527;AT5G03150.1::17785527;AT5G03150.1::17785527;AT5G03150.1::17785527
AT1G03850.1	Glutaredoxin family protein;	1	13	2	159	17576.1	9.83411	-0.257862	plastid	cytosol,mitochondrion,plastid,extracellular	extracellular	mitochondrion,plastid	plastid	plastid			mitochondrion		cytosol		plastid	plastid	plastid				plastid	plastid	cytosol	plastid	cytosol	cytosol	SwissProt: "cytosol" 16381842		cytosol:16381842	Q84TF4				AT4G09570.1::19130088
AT1G03860.1	prohibitin 2;prohibitin 2	1	171	7	286	31812.5	9.86862	-0.154545	mitochondrion	mitochondrion,golgi,endoplasmic reticulum,plastid,extracellular,cytosol	cytosol		plastid		cytosol	endoplasmic reticulum,golgi,extracellular		mitochondrion	endoplasmic reticulum			mitochondrion	endoplasmic reticulum,golgi,extracellular				endoplasmic reticulum,golgi,extracellular	mitochondrion	mitochondrion	endoplasmic reticulum,golgi,extracellular	plastid	mitochondrion	Amigo: "mitochondrion" 20197505|Amigo: "mitochondrion,plastid" 16618929|Amigo: "mitochondrion" 14671022|Amigo: "mitochondrion" 17883375|Amigo: "mitochondrion" 11743115|Tair: "plastid" 16618929|Tair: "mitochondrion" 15276431|Tair: "vacuole" 15539469|Tair: "mitochondrion" 11743115|Tair: "plasma membrane" 17151019|Tair: "plastid" 15028209|Tair: "mitochondrion" 18385124	mitochondrion:11743115;mitochondrion:14671022;mitochondrion:16618929;mitochondrion:17883375;mitochondrion:20197505;plastid:16618929		Q9ZNT7	plastid:15028209;mitochondrion:18385124;mitochondrion:15276431;mitochondrion:11743115;vacuole:15539469;plastid:16618929;plasma membrane:17151019	mitochondrion:17883375	golgi:25900983;golgi:25900983;golgi:25900983;golgi:25900983;golgi:25900983;mitochondrion:11743115;mitochondrion:14671022;mitochondrion:15276431;mitochondrion:18189341;mitochondrion:18385124;mitochondrion:20197505;mitochondrion:21472856;mitochondrion:21841088;mitochondrion:22923678;mitochondrion:24727099;mitochondrion:27122571;mitochondrion:27943495;nucleus:24012629;nucleus:27177187;plasma membran…
AT1G03870.1	FASCICLIN-like arabinoogalactan 9;fasciclin-like arabinogalactan-protein 9 (Fla9)	1	159	8	247	26116.5	9.31685	0.000404858	plasma membrane	plasma membrane,mitochondrion,golgi,nucleus,endoplasmic reticulum,extracellular	extracellular		endoplasmic reticulum,golgi,extracellular		nucleus	endoplasmic reticulum,golgi,extracellular			endoplasmic reticulum			plasma membrane	endoplasmic reticulum,golgi,extracellular	endoplasmic reticulum,golgi,extracellular	endoplasmic reticulum,golgi,extracellular		endoplasmic reticulum,golgi,extracellular	endoplasmic reticulum,golgi,extracellular	mitochondrion	endoplasmic reticulum,golgi,extracellular	plasma membrane	extracellular	SwissProt: "plasma membrane" 16381842|Tair: "plasma membrane" 17644812|Tair: "plasma membrane" 14517339		plasma membrane:16381842	Q9ZWA8	plasma membrane:14517339;plasma membrane:17644812		plasma membrane:25641898;plasma membrane:15574830;plasma membrane:16602701;plasma membrane:16635983;plasma membrane:17644812;plasma membrane:19334764;plasma membrane:20843791;plasma membrane:22215637;plasma membrane:22318864;plasma membrane:23990937;plasma membrane:26781341;vacuole:25900983
AT1G03880.1	cruciferin 2;Protein is tyrosine-phosphorylated and its phosphorylation state is modulated in response to ABA in Arabidopsis thaliana seeds.	1	349	4	455	50561.3	7	-0.34989	endoplasmic reticulum	golgi,endoplasmic reticulum,plastid,extracellular,cytosol,vacuole	cytosol		endoplasmic reticulum,golgi,extracellular		extracellular	endoplasmic reticulum,golgi,extracellular			vacuole			endoplasmic reticulum	endoplasmic reticulum,golgi,extracellular	endoplasmic reticulum,golgi,extracellular	endoplasmic reticulum,golgi,extracellular		endoplasmic reticulum,golgi,extracellular	endoplasmic reticulum,golgi,extracellular	cytosol	endoplasmic reticulum,golgi,extracellular	plastid	endoplasmic reticulum				P15456			extracellular:28003327;golgi:25900983;nucleus:23396599;plasma membrane:19334764
AT1G03890.1	RmlC-like cupins superfamily protein;	1	89	3	451	49677.6	5.45117	-0.273171	extracellular	plasma membrane,mitochondrion,golgi,nucleus,endoplasmic reticulum,extracellular,cytosol,vacuole	plasma membrane		endoplasmic reticulum,golgi,extracellular		nucleus	endoplasmic reticulum,golgi,extracellular			vacuole	nucleus		vacuole	endoplasmic reticulum,golgi,extracellular	endoplasmic reticulum,golgi,extracellular	endoplasmic reticulum,golgi,extracellular		mitochondrion	endoplasmic reticulum,golgi,extracellular	cytosol	endoplasmic reticulum,golgi,extracellular	vacuole	endoplasmic reticulum				Q9ZWA9
AT1G03900.1	non-intrinsic ABC protein 4;member of NAP family, an heterogeneous subfamily of the ATP-binding Cassette (ABC) superfamily of membrane transporters. The NAPs proteins are characterized by having only one nucleotide-binding folds (NBFs) domain.	1	103	7	272	29796.8	6.37553	-0.676103	nucleus	cytosol,mitochondrion,nucleus	nucleus		nucleus						cytosol			nucleus	mitochondrion				mitochondrion	cytosol,nucleus	nucleus		nucleus	nucleus				Q681Q7			extracellular:26572690	AT1G09700.1::21798944;AT1G31880.1::21798944;AT2G23290.1::21798944;AT3G54230.1::21798944;AT3G54390.1::21798944
AT1G03905.1	P-loop containing nucleoside triphosphate hydrolases superfamily protein;	1	5	0	290	32423.1	6.51481	-0.182414	cytosol	cytosol,mitochondrion,nucleus	cytosol		nucleus						cytosol			cytosol	mitochondrion				mitochondrion	cytosol,nucleus	cytosol		cytosol	cytosol	SwissProt: "cytosol" 16381842		cytosol:16381842	Q3EDJ0		cytosol:ISI:000238454800009
AT1G03910.1	;	1	86	0	672	78289.8	6.56878	-1.08021	nucleus	cytosol,mitochondrion,plastid,nucleus	nucleus		nucleus				mitochondrion		nucleus	nucleus	plastid	nucleus	mitochondrion		mitochondrion		mitochondrion	cytosol,nucleus	nucleus	plastid	nucleus	nucleus				Q9ZWB1				AT1G16610.1::23454656;AT3G61860.1::23454656;AT5G63440.1::23454656
AT1G03920.1	Protein kinase family protein;	1	4	1	569	65033	6.45816	-0.754482	cytosol	cytosol,mitochondrion,nucleus	nucleus		nucleus		cytosol		mitochondrion	mitochondrion	cytosol	nucleus		nucleus	mitochondrion				mitochondrion	mitochondrion	nucleus		nucleus	cytosol	Amigo: "plasma membrane" 17317660|Amigo: "cytosol" 18433157|Tair: "plasma membrane" 17317660|Tair: "cytosol" 18433157	cytosol:18433157;plasma membrane:17317660		Q9ZWB2	plasma membrane:17317660;cytosol:18433157		cytosol:18433157;plasma membrane:17317660
AT1G03930.1	dual specificity kinase 1;Phosphorylates serine, threonine, and tyrosine	1	19	5	471	53004.9	10.483	-0.665817	cytosol	cytosol,mitochondrion,plasma membrane,nucleus	cytosol		nucleus		cytosol				cytosol			cytosol,plasma membrane,nucleus	mitochondrion				mitochondrion	cytosol,nucleus	nucleus		nucleus	cytosol	Amigo: "nucleus" 16126836|Tair: "nucleus" 16126836	nucleus:16126836		Q9ZWB3	nucleus:16126836	cytosol:16126836;nucleus:16126836
AT1G03940.1	HXXXD-type acyl-transferase family protein;	1	4	0	469	51928.6	7.1195	-0.143923	plasma membrane	plasma membrane,mitochondrion,golgi,nucleus,endoplasmic reticulum,plastid,extracellular,cytosol	plasma membrane		plastid			plastid			cytosol			cytosol	mitochondrion		endoplasmic reticulum,golgi,extracellular		mitochondrion	cytosol,nucleus	extracellular		plastid	plasma membrane				Q9ZWB4
AT1G03950.1	vacuolar protein sorting-associated protein 2.3;	1	12	2	210	23027.6	7.78859	-0.684762	nucleus	cytosol,mitochondrion,golgi,nucleus	cytosol		nucleus				mitochondrion	mitochondrion	cytosol	nucleus		golgi	mitochondrion				mitochondrion	cytosol,nucleus	cytosol		nucleus	nucleus	Amigo: "cytosol" 17090720|SwissProt: "endoplasmic reticulum" 16381842	cytosol:17090720	endoplasmic reticulum:16381842	Q941D5
AT1G03960.1	Calcium-binding EF hand family protein;	1	12	2	529	61241.7	4.58419	-0.387713	cytosol	cytosol,mitochondrion,nucleus	nucleus		cytosol		cytosol				cytosol			nucleus	mitochondrion				mitochondrion	cytosol,nucleus	nucleus		nucleus	cytosol				Q84JI6			cytosol:22522809
AT1G03970.1	G-box binding factor 4;encodes a basic leucine zipper G-box binding factor that can bind to G-box motifs only as heterodimers with GBF2 or GBF3. A single amino acid change can confer G-box binding as homodimers.	1	54	3	270	30587.9	5.74606	-0.892963	nucleus	mitochondrion,endoplasmic reticulum,plastid,nucleus	nucleus		nucleus	plastid	endoplasmic reticulum	mitochondrion		mitochondrion	nucleus	nucleus	plastid	nucleus	plastid	plastid	plastid		plastid	mitochondrion	nucleus	plastid	plastid	nucleus	Amigo: "nucleus" 9193069|SwissProt: "nucleus" 16381842|Tair: "nucleus" 9193069	nucleus:9193069	nucleus:16381842	P42777	nucleus:9193069
AT1G03980.1	phytochelatin synthase 2;Encodes a protein with phytochelatin synthase activity which binds Cd2+ and Cd-glutathione complexes with high affinity. The protein has been postulated to be involved in Cd2+ tolerance. AtPCS2 expression appears to be less than that of AtPCS1, explaining the inability of endogenous AtPCS2 to substitute for AtPCS1 in the cad1-3 mutant (AtPCS1 null).	1	43	2	452	51554.1	7.00474	-0.313717	nucleus	mitochondrion,golgi,nucleus,endoplasmic reticulum,peroxisome,extracellular,cytosol	cytosol		nucleus						cytosol	nucleus		nucleus	mitochondrion				endoplasmic reticulum,golgi,extracellular	endoplasmic reticulum,golgi,extracellular	nucleus		nucleus	peroxisome				Q9ZWB7
AT1G03982.1	PAK-box/P21-Rho-binding family protein;	1	42	2	177	19412.5	10.6113	-1.10395	nucleus	mitochondrion,golgi,nucleus,endoplasmic reticulum,extracellular,cytosol	nucleus		nucleus						cytosol	nucleus		nucleus	mitochondrion				endoplasmic reticulum,golgi,extracellular	cytosol,nucleus	nucleus		nucleus	cytosol
AT1G03990.1	Long-chain fatty alcohol dehydrogenase family protein;	1	1	0	758	83868.5	8.33991	-0.212665	mitochondrion	plasma membrane,mitochondrion,peroxisome,plastid,cytosol	cytosol		plastid			mitochondrion	mitochondrion	mitochondrion	peroxisome			plastid	mitochondrion	mitochondrion	mitochondrion		mitochondrion	mitochondrion	mitochondrion	mitochondrion	plasma membrane	mitochondrion				Q9ZWB9
AT1G04000.1	;	1	43	4	152	16854.3	10.4694	-0.653947	nucleus	cytosol,mitochondrion,plastid,nucleus	nucleus		nucleus		nucleus		mitochondrion	mitochondrion	cytosol	nucleus	plastid	nucleus	mitochondrion	mitochondrion	mitochondrion		mitochondrion	mitochondrion	nucleus	mitochondrion	nucleus	nucleus
AT1G04010.1	phospholipid sterol acyl transferase 1;	1	7	1	633	71691.3	6.34388	-0.258294	extracellular	plasma membrane,golgi,nucleus,endoplasmic reticulum,plastid,extracellular,cytosol	plasma membrane		nucleus			endoplasmic reticulum,golgi,extracellular			extracellular	nucleus		plastid	endoplasmic reticulum,golgi,extracellular	endoplasmic reticulum,golgi,extracellular	endoplasmic reticulum,golgi,extracellular		endoplasmic reticulum,golgi,extracellular	endoplasmic reticulum,golgi,extracellular	cytosol	endoplasmic reticulum,golgi,extracellular	plastid	plasma membrane				Q4VCM1
AT1G04020.1	breast cancer associated RING 1;Encodes a protein containing two tandem BRCA1 C-Terminal (BRCT) domains, which function in phosphorylation-dependent protein–protein interactions.Loss of function mutations cause defects in meristem organization due to failure to repress WUS. BARD1 binds to WUS promoter and over expression of BARD reduces the extent of WUS expression.	1	147	3	714	79694.1	6.96014	-0.586975	nucleus	mitochondrion,golgi,nucleus,endoplasmic reticulum,extracellular	nucleus		nucleus						nucleus	nucleus		nucleus	endoplasmic reticulum,golgi,extracellular	endoplasmic reticulum,golgi,extracellular			mitochondrion	endoplasmic reticulum,golgi,extracellular	nucleus		nucleus	nucleus				Q3E7F4
AT1G04030.1	;	1	18	1	434	49019	4.88157	-1.09194	nucleus	mitochondrion,nucleus	nucleus		nucleus						nucleus	nucleus		nucleus	mitochondrion		mitochondrion		mitochondrion	mitochondrion	nucleus		nucleus	nucleus				Q9ZWC3
AT1G04040.1	HAD superfamily, subfamily IIIB acid phosphatase ;	1	114	2	271	31097.5	9.50554	-0.364945	vacuole	golgi,nucleus,endoplasmic reticulum,plastid,extracellular	plastid		plastid			endoplasmic reticulum,golgi,extracellular			extracellular			plastid	endoplasmic reticulum,golgi,extracellular	endoplasmic reticulum,golgi,extracellular	endoplasmic reticulum,golgi,extracellular		endoplasmic reticulum,golgi,extracellular	endoplasmic reticulum,golgi,extracellular	nucleus	endoplasmic reticulum,golgi,extracellular	plastid	extracellular	Amigo: "plasma membrane" 17151019|Amigo: "vacuole" 15215502|Tair: "plasma membrane" 17151019|Tair: "vacuole" 15215502	plasma membrane:17151019;vacuole:15215502		Q9ZWC4	plasma membrane:17151019;vacuole:15215502		extracellular:16287169;golgi:25900983;nucleus:23396599;plasma membrane:25641898;vacuole:15215502;vacuole:17151019
AT1G04050.1	homolog of SU(var)3-9 1;Encodes SUVR1, one of the four closely related Arabidopsis SUVR proteins that belong to the SU(VAR)3-9 subgroup of SET-domain proteins. Proteins containing the evolutionarily conserved SET domain are involved in regulation of eukaryotic gene expression and chromatin structure through their histone lysine methyltransferase (HMTase) activity. SUVR1, SUVR2 and SUVR4 proteins …	1	7	1	734	82757.1	4.82895	-0.533787	nucleus	cytosol,mitochondrion,nucleus	nucleus		nucleus						nucleus			nucleus	mitochondrion				mitochondrion	cytosol,nucleus	nucleus		nucleus	nucleus	Amigo: "nucleus" 17020925|SwissProt: "nucleus" 16381842|Tair: "nucleus" 17020925	nucleus:17020925	nucleus:16381842	Q946J2	nucleus:17020925	nucleus:17020925
AT1G04070.1	translocase of outer membrane 22-I;Subunit of the TOM complex, a translocase in the outer mitochondrial membrane that selectively allows proteins with a mitochondrial targeting sequence to enter the mitochondrion.	1	39	6	94	9940.24	9.16715	0.221277	mitochondrion	mitochondrion,golgi,nucleus,plastid,cytosol	cytosol		nucleus						golgi			mitochondrion	mitochondrion				mitochondrion	cytosol,nucleus	cytosol		plastid	mitochondrion	Amigo: "mitochondrion" 10889230|SwissProt: "mitochondrion" 16381842	mitochondrion:10889230	mitochondrion:16381842	O64497			mitochondrion:21841088;mitochondrion:27943495;mitochondrion:21896887
AT1G04080.1	Tetratricopeptide repeat (TPR)-like superfamily protein;	1	48	4	768	85246.3	4.62933	-0.408854	nucleus	mitochondrion,nucleus,plastid,extracellular,cytosol	plastid		nucleus						cytosol			nucleus	mitochondrion		plastid		mitochondrion	cytosol,nucleus	extracellular		cytosol	nucleus				Q93ZR3			cytosol:21166475
AT1G04090.1	Plant protein of unknown function (DUF946);	1	5	3	572	64200.4	6.12794	-0.272902	cytosol	cytosol,mitochondrion,plastid,nucleus	cytosol		nucleus						cytosol			plastid	mitochondrion				mitochondrion	cytosol,nucleus	cytosol		cytosol	cytosol				Q501D1
AT1G04100.1	indoleacetic acid-induced protein 10;Auxin induced gene, IAA10 (IAA10).	1	14	4	261	27880	6.04276	-0.245594	nucleus	mitochondrion,golgi,nucleus,endoplasmic reticulum,plastid,extracellular,cytosol	plastid		nucleus		nucleus				nucleus			nucleus	mitochondrion				plastid	endoplasmic reticulum,golgi,extracellular	nucleus		cytosol	nucleus	SwissProt: "nucleus" 16381842		nucleus:16381842	Q38828				AT1G04100.1::21734647;AT1G04100.1::21798944;AT1G04250.1::21734647;AT1G14687.1::21798944;AT1G15580.1::21734647;AT1G15750.1::21798944;AT1G19850.1::21734647;AT1G51950.1::21798944;AT1G52830.1::21798944;AT2G22670.1::21734647;AT3G15540.1::21798944;AT3G17600.1::21734647;AT3G23030.1::21734647;AT3G23050.1::21734647;AT3G23050.1::21798944;AT3G62100.1::21734647;AT5G20730.1::21734647;AT5G25890.1::21734647;AT5…
AT1G04110.1	Subtilase family protein;Initially identified as a mutation affecting stomatal development and distribution. Encodes a protein similar to serine proteases.	1	3	0	775	83780.6	9.32243	-0.0731613	extracellular	plasma membrane,mitochondrion,golgi,endoplasmic reticulum,plastid,extracellular,vacuole	plastid		plastid			endoplasmic reticulum,golgi,extracellular			vacuole			extracellular	endoplasmic reticulum,golgi,extracellular	endoplasmic reticulum,golgi,extracellular	endoplasmic reticulum,golgi,extracellular		mitochondrion	endoplasmic reticulum,golgi,extracellular	extracellular	endoplasmic reticulum,golgi,extracellular	endoplasmic reticulum	plasma membrane	Amigo: "plasma membrane" 12119372|Tair: "plasma membrane" 12119372	plasma membrane:12119372		O64495	plasma membrane:12119372	plasma membrane:12119372	extracellular:15694452;extracellular:16356755;golgi:25900983;golgi:25900983
AT1G04120.1	multidrug resistance-associated protein 5;encodes a high-affinity inositol hexakisphosphate transporter that plays a role in guard cell signaling and phytate storage. It is a member of MRP subfamily / ABC transporter subfamily C.	1	53	3	1514	168584	7.61136	0.208851	vacuole	plasma membrane,mitochondrion,golgi,nucleus,endoplasmic reticulum,extracellular,cytosol,vacuole	plasma membrane		nucleus			endoplasmic reticulum,golgi,extracellular			vacuole	nucleus		plasma membrane	endoplasmic reticulum,golgi,extracellular		endoplasmic reticulum,golgi,extracellular		mitochondrion	endoplasmic reticulum,golgi,extracellular	cytosol	endoplasmic reticulum,golgi,extracellular	plasma membrane	endoplasmic reticulum	Amigo: "vacuole" 16618929|SwissProt: "plasma membrane" 16381842|Tair: "plasma membrane" 17151019|Tair: "vacuole" 16618929	vacuole:16618929	plasma membrane:16381842	Q7GB25	plasma membrane:17151019;vacuole:16618929		golgi:25900983;golgi:25900983;vacuole:16618929;vacuole:17151019;vacuole:22923678;vacuole:23903016
AT1G04130.1	Tetratricopeptide repeat (TPR)-like superfamily protein;	1	33	0	360	40512.1	5.97693	-0.567222	nucleus	cytosol,mitochondrion,nucleus	nucleus		nucleus						cytosol	nucleus		nucleus	mitochondrion				mitochondrion	cytosol,nucleus	nucleus		nucleus	cytosol
AT1G04140.1	Transducin family protein / WD-40 repeat family protein;	1	94	2	790	85679.9	7.64769	-0.280253	plastid	cytosol,mitochondrion,plastid,nucleus	nucleus		nucleus	plastid	cytosol	plastid			plastid	nucleus	plastid	nucleus	plastid	plastid	mitochondrion		plastid	plastid	nucleus	plastid	nucleus	cytosol				Q94C94
AT1G04150.1	C2 calcium/lipid-binding plant phosphoribosyltransferase family protein;	1	1	0	1012	113940	9.91997	-0.293577	cytosol	cytosol,mitochondrion,plastid,nucleus	plastid		nucleus						cytosol			cytosol	mitochondrion				mitochondrion	cytosol,nucleus	mitochondrion		nucleus	cytosol				O64492
AT1G04160.1	myosin XI B;Encodes a member of the type XI myosin protein family involved in root hair elongation.	1	1	0	1500	169503	7.81479	-0.325867	cytosol	mitochondrion,golgi,nucleus,endoplasmic reticulum,plastid,extracellular,cytosol	cytosol		nucleus						cytosol			nucleus	mitochondrion				endoplasmic reticulum,golgi,extracellular	cytosol,nucleus	cytosol		plastid	cytosol				O64491		cytosol:19369591;golgi:24187546;mitochondrion:24187546;nucleus:24187546;peroxisome:24187546;plasma membrane:24187546;unclear:17288617;unclear:19369591;vacuole:24187546
AT1G04170.1	eukaryotic translation initiation factor 2 gamma subunit;protein synthesis initiation factor eIF2 gamma	1	100	6	465	50856.5	9.03731	-0.0193548	cytosol	cytosol,mitochondrion,nucleus	cytosol		cytosol		cytosol				cytosol			cytosol	mitochondrion				mitochondrion	cytosol,nucleus	cytosol		cytosol	nucleus				O64490			cytoskeleton:24134884;cytosol:21166475;extracellular:26572690;golgi:25900983;golgi:25900983;golgi:25900983;nucleus:27177187;nucleus:23396599;plasma membrane:25641898;plasma membrane:19334764	AT2G01950.1::19000166
AT1G04171.1	;	1	0	0	54	6127.46	10.8596	-0.133333	plasma membrane	plasma membrane,mitochondrion,golgi,nucleus,endoplasmic reticulum,plastid,extracellular,vacuole	mitochondrion		endoplasmic reticulum,golgi,extracellular			plastid	mitochondrion		extracellular			plasma membrane,plastid,nucleus	mitochondrion		mitochondrion		mitochondrion	endoplasmic reticulum,golgi,extracellular	nucleus	mitochondrion	plastid	vacuole				B3H7J1
AT1G04180.1	YUCCA 9;	1	1	0	421	47404.4	8.69219	-0.214252	cytosol	mitochondrion,nucleus,endoplasmic reticulum,peroxisome,cytosol	cytosol		nucleus					mitochondrion	peroxisome			mitochondrion	mitochondrion				mitochondrion	cytosol,nucleus	cytosol		endoplasmic reticulum	cytosol				O64489
AT1G04190.1	Tetratricopeptide repeat (TPR)-like superfamily protein;	1	44	3	328	37182.2	9.1807	-0.612195	cytosol	cytosol,mitochondrion,nucleus	nucleus		nucleus						cytosol			nucleus	mitochondrion				mitochondrion	cytosol,nucleus	mitochondrion		nucleus	cytosol				Q8RXN1			cytosol:21166475
AT1G04200.1	;	1	21	3	732	82647.8	5.62256	-0.122678	cytosol,nucleus	nucleus,cytosol,mitochondrion,extracellular	nucleus		nucleus						cytosol			nucleus	mitochondrion				mitochondrion	cytosol,nucleus	extracellular		nucleus	cytosol				Q8RWV1			plasma membrane:19334764
AT1G04210.1	Leucine-rich repeat protein kinase family protein;Encodes a putative Raf-related kinase.	1	20	2	1112	125164	6.02006	-0.389928	nucleus	cytosol,mitochondrion,nucleus	nucleus		nucleus						cytosol	nucleus		nucleus	mitochondrion				mitochondrion	cytosol,nucleus	nucleus		nucleus	nucleus				O64486			plasma membrane:22318864;vacuole:23903016
AT1G04220.1	3-ketoacyl-CoA synthase 2;Encodes KCS2, a member of the 3-ketoacyl-CoA synthase family involved in the biosynthesis of VLCFA (very long chain fatty acids).	1	28	4	528	59531.2	9.58149	-0.111742	plasma membrane,vacuole	plasma membrane,mitochondrion,golgi,nucleus,endoplasmic reticulum,peroxisome,extracellular,cytosol	plasma membrane		nucleus						peroxisome			cytosol	endoplasmic reticulum,golgi,extracellular				mitochondrion	cytosol,nucleus	mitochondrion		plasma membrane	peroxisome	SwissProt: "plasma membrane" 16381842		plasma membrane:16381842	Q5XEP9
AT1G04230.1	Protein of unknown function (DUF2361);	1	20	3	325	37151.6	11.0112	-1.15323	nucleus	mitochondrion,plastid,nucleus	nucleus		nucleus				mitochondrion	mitochondrion	nucleus	nucleus	plastid	nucleus	mitochondrion		mitochondrion		mitochondrion	mitochondrion	nucleus	mitochondrion	nucleus	nucleus
AT1G04240.1	AUX/IAA transcriptional regulator family protein;SHY2/IAA3 regulates multiple auxin responses in roots. It is induced rapidly by IAA, and has been shown to be phosphorylated by oat phytochrome A in vitro.	1	52	3	189	21521.6	7.02328	-0.68254	nucleus	cytosol,mitochondrion,plastid,nucleus	nucleus		nucleus		nucleus				nucleus	nucleus		nucleus	mitochondrion				mitochondrion	cytosol,nucleus	nucleus		plastid	nucleus	SwissProt: "nucleus" 16381842		nucleus:16381842	Q38822				AT1G04240.1::21734647;AT1G04250.1::21734647;AT1G09500.1::21798944;AT1G15050.1::21734647;AT1G15580.1::21734647;AT1G19220.1::15889151;AT1G19850.1::15889151;AT1G51950.1::21798944;AT1G51950.1::21734647;AT2G18790.1::14617065;AT2G22670.1::21734647;AT2G38270.1::21798944;AT2G46990.1::21734647;AT3G15440.1::21245844;AT3G15540.1::21734647;AT3G15660.1::21798944;AT3G23030.1::21734647;AT3G62980.1::14617065;AT4…
AT1G04250.1	AUX/IAA transcriptional regulator family protein;Transcription regulator acting as repressor of auxin-inducible gene expression. Auxin-inducible AUX/IAA gene. Short-lived nuclear protein with four conserved domains. Domain III has homology to beta alpha alpha dimerization and DNA binding domains. Involved in auxin signaling. Auxin induces the degradation of the protein in a dosage-dependent manne…	1	134	6	229	25289.4	7.24759	-0.476856	nucleus	cytosol,mitochondrion,plastid,nucleus	plastid		nucleus		nucleus				nucleus			nucleus	mitochondrion				mitochondrion	cytosol,nucleus	cytosol		nucleus	nucleus	Amigo: "nucleus" 15994909|SwissProt: "nucleus" 16381842|Tair: "nucleus" 15994909	nucleus:15994909	nucleus:16381842	P93830	nucleus:15994909	nucleus:22912871		AT1G04250.1::21734647;AT1G04550.1::21734647;AT1G19850.1::22096563;AT1G30330.1::21734647;AT1G51950.1::21734647;AT1G80390.1::21734647;AT2G22670.1::21734647;AT2G28350.1::21734647;AT3G04730.1::21734647;AT3G15540.1::21734647;AT3G16500.1::21734647;AT3G17600.1::21734647;AT3G62980.1:n,u,c,l,e,u,s:22912871;AT3G62980.1::22912871;AT3G62980.1::11713520;AT4G14560.1::9342315;AT4G23980.1::21734647;AT4G23980.1::…
AT1G04260.1	CAMV movement protein interacting protein 7;Encodes protein that interacts with CaMV movement protein. Colocalizes in the cytoplasm with the movement protein. Has similarity to mammalian proteins (such as the rat PRA1) which have been described as rab acceptors.	1	50	6	182	19326.5	4.41432	0.659341	golgi	plasma membrane,mitochondrion,golgi,nucleus,endoplasmic reticulum,plastid,extracellular,vacuole	mitochondrion		nucleus					mitochondrion	plasma membrane			plasma membrane	endoplasmic reticulum,golgi,extracellular				plastid	endoplasmic reticulum,golgi,extracellular	extracellular		vacuole	plasma membrane	Amigo: "endoplasmic reticulum" 18583532|SwissProt: "endoplasmic reticulum" 16381842|Tair: "endoplasmic reticulum" 18583532	endoplasmic reticulum:18583532	endoplasmic reticulum:16381842	P93829	endoplasmic reticulum:18583532	golgi:11725951	golgi:21826108;plasma membrane:19334764
AT1G04270.1	cytosolic ribosomal protein S15;Encodes cytosolic ribosomal protein S15.	1	316	4	152	17130.3	11.0481	-0.353947	cytosol	cytosol,mitochondrion,nucleus	cytosol		nucleus		cytosol				cytosol			nucleus	mitochondrion				mitochondrion	cytosol,nucleus	mitochondrion		cytosol	cytosol	Amigo: "cytosol" 17934214|Amigo: "cytosol" 11598216|SwissProt: "cytosol" 16381842|Tair: "plasma membrane" 17151019|Tair: "cytosol" 11598216	cytosol:11598216;cytosol:17934214	cytosol:16381842	Q08112	plasma membrane:17151019;cytosol:11598216		cytosol:21166475;cytosol:15734919;cytosol:15821981;extracellular:26572690;golgi:25900983;golgi:25900983;golgi:25900983;golgi:25900983;golgi:25900983;mitochondrion:21841088;nucleus:23396599;plasma membrane:17317660;plasma membrane:19334764;plasma membrane:22215637;plasma membrane:22318864;plasma membrane:26781341;plastid:20061580;vacuole:17151019;vacuole:23903016;vacuole:25900983
AT1G04280.1	P-loop containing nucleoside triphosphate hydrolases superfamily protein;	1	26	2	534	59980.6	6.44535	-0.439513	mitochondrion	mitochondrion,golgi,nucleus,endoplasmic reticulum,plastid,extracellular,cytosol	cytosol		nucleus						cytosol			plastid	mitochondrion		endoplasmic reticulum,golgi,extracellular		mitochondrion	cytosol,nucleus	cytosol		plastid	cytosol				Q0WUY1			mitochondrion:21841088;mitochondrion:27943495;plasma membrane:19334764
AT1G04290.1	Thioesterase superfamily protein;	1	51	5	155	16887.6	8.46268	-0.0264516	peroxisome	mitochondrion,nucleus,peroxisome,plastid,cytosol	cytosol		cytosol		nucleus				cytosol			plastid	peroxisome			peroxisome	mitochondrion	cytosol,nucleus	cytosol		cytosol	cytosol	Amigo: "peroxisome" 17951448|Tair: "peroxisome" 17951448	peroxisome:17951448		P93828	peroxisome:17951448		peroxisome:17951448;peroxisome:18931141;peroxisome:19329564
AT1G04300.1	TRAF-like superfamily protein;	1	50	0	1074	119661	6.39233	-0.797486	nucleus	cytosol,mitochondrion,nucleus	nucleus		nucleus						nucleus	nucleus		nucleus	mitochondrion				mitochondrion	cytosol,nucleus	nucleus		nucleus	nucleus				A8MR11
AT1G04310.1	ethylene response sensor 2;encodes an ethylene receptor related to bacterial two-component histidine kinases.	1	20	1	645	72196.6	6.45231	0.0607752	extracellular	plasma membrane,mitochondrion,golgi,nucleus,endoplasmic reticulum,plastid,extracellular,cytosol	plasma membrane		endoplasmic reticulum,golgi,extracellular			endoplasmic reticulum,golgi,extracellular			plasma membrane			nucleus	endoplasmic reticulum,golgi,extracellular	endoplasmic reticulum,golgi,extracellular	endoplasmic reticulum,golgi,extracellular		mitochondrion	endoplasmic reticulum,golgi,extracellular	cytosol	endoplasmic reticulum,golgi,extracellular	plastid	endoplasmic reticulum	SwissProt: "endoplasmic reticulum" 16381842		endoplasmic reticulum:16381842	P93825				AT1G04310.1::18577522;AT1G66340.1::18577522;AT1G66340.1::18577522
AT1G04330.1	;	1	4	2	100	11301.5	11.0866	-1.044	plastid	mitochondrion,plastid,nucleus	nucleus		nucleus	plastid		mitochondrion	mitochondrion	mitochondrion	mitochondrion		plastid	nucleus	plastid		mitochondrion		mitochondrion	plastid	nucleus	plastid	plastid	nucleus				O22691				AT1G22920.1::21798944
AT1G04340.1	HR-like lesion-inducing protein-related;	1	27	2	159	17396.7	10.2014	0.609434	vacuole,extracellular	plasma membrane,mitochondrion,golgi,endoplasmic reticulum,peroxisome,extracellular	plasma membrane		endoplasmic reticulum,golgi,extracellular			endoplasmic reticulum,golgi,extracellular	mitochondrion	mitochondrion	extracellular			plasma membrane,peroxisome,golgi	endoplasmic reticulum,golgi,extracellular	endoplasmic reticulum,golgi,extracellular	endoplasmic reticulum,golgi,extracellular		endoplasmic reticulum,golgi,extracellular	endoplasmic reticulum,golgi,extracellular	extracellular	endoplasmic reticulum,golgi,extracellular	plasma membrane	plasma membrane							mitochondrion:21841088	AT1G03630.1::21798944;AT3G50910.1::21798944
AT1G04350.1	2-oxoglutarate (2OG) and Fe(II)-dependent oxygenase superfamily protein;encodes a protein whose sequence is similar to 2-oxoglutarate-dependent dioxygenase	1	55	8	360	40798.8	5.81191	-0.248056	cytosol	plasma membrane,mitochondrion,nucleus,peroxisome,cytosol	plasma membrane		cytosol		cytosol				peroxisome			cytosol	mitochondrion				mitochondrion	cytosol,nucleus	nucleus		cytosol	cytosol				P93824
AT1G04360.1	RING/U-box superfamily protein;	1	4	2	381	42618.5	7.61572	-0.431234	nucleus	plasma membrane,mitochondrion,golgi,nucleus,endoplasmic reticulum,plastid,extracellular,cytosol	cytosol		nucleus	plastid		mitochondrion			nucleus	nucleus	plastid	nucleus	endoplasmic reticulum,golgi,extracellular		endoplasmic reticulum,golgi,extracellular		mitochondrion	cytosol,nucleus	nucleus		nucleus	plasma membrane	SwissProt: "plasma membrane" 16381842		plasma membrane:16381842	P93823
AT1G04370.1	Ethylene-responsive element binding factor 14;encodes a member of the ERF (ethylene response factor) subfamily B-3 of ERF/AP2 transcription factor family. The protein contains one AP2 domain. There are 18 members in this subfamily including ATERF-1, ATERF-2, AND ATERF-5.	1	0	2	133	14743.8	7.74757	-1.00451	nucleus	cytosol,mitochondrion,plastid,nucleus	nucleus		nucleus		nucleus				nucleus	nucleus		nucleus	mitochondrion				plastid	cytosol,nucleus	nucleus		nucleus	nucleus	SwissProt: "nucleus" 16381842		nucleus:16381842	P93822
AT1G04380.1	2-oxoglutarate (2OG) and Fe(II)-dependent oxygenase superfamily protein;encodes a protein similar to a 2-oxoglutarate-dependent dioxygenase	1	10	3	345	38620.1	5.5462	-0.229275	peroxisome	plasma membrane,mitochondrion,nucleus,peroxisome,cytosol	plasma membrane		cytosol		cytosol				peroxisome			cytosol	mitochondrion				mitochondrion	cytosol,nucleus	cytosol		cytosol	cytosol				P93821
AT1G04390.1	BTB/POZ domain-containing protein;	1	5	0	849	95625.6	6.87044	-0.0506478	cytosol	mitochondrion,golgi,nucleus,plastid,cytosol	plastid		plastid		golgi		mitochondrion		cytosol			nucleus	mitochondrion		mitochondrion		mitochondrion	cytosol,nucleus	nucleus		mitochondrion	cytosol				Q0WQI5
AT1G04400.1	cryptochrome 2;Blue light receptor mediating blue-light regulated cotyledon expansion and flowering time. Positive regulator of the flowering-time gene CONSTANS. This gene possesses a light-induced CNT2 N-terminal homodimerisation domain.Involved in blue-light induced stomatal opening. Involved in triggering chromatin decondensation. An 80-residue motif (NC80) is sufficient to confer CRY2's physi…	1	164	7	612	69460.6	5.82637	-0.344281	cytosol,nucleus	cytosol,mitochondrion,plastid,nucleus	plastid		nucleus		plastid		mitochondrion		cytosol			plastid	mitochondrion				mitochondrion	cytosol,nucleus	cytosol		cytosol	cytosol	Amigo: "nucleus" 10476076|SwissProt: "nucleus" 16381842|Tair: "vacuole" 15539469|Tair: "nucleus" 10476076	nucleus:10476076	nucleus:16381842	Q96524	vacuole:15539469;nucleus:10476076	nucleus:10737809;nucleus:11089975;nucleus:11509693;nucleus:16738862;nucleus:17259260;nucleus:22739826	cytoskeleton:24134884	AT1G04400.1::15805487;AT1G04400.1::15805487;AT1G04400.1::15805487;AT1G04400.1::15805487;AT1G53090.1::22739826;AT2G18790.1::11089975;AT2G18790.1::11089975;AT2G32950.1::11509693;AT2G32950.1::22739826;AT2G32950.1::11509693;AT2G46340.1:n,u,c,l,e,u,s:22739826;AT2G46340.1::22739826;AT4G34530.1::22739826
AT1G04410.1	Lactate/malate dehydrogenase family protein;	1	686	8	332	35573	6.51321	0.0126506	vacuole	mitochondrion,golgi,endoplasmic reticulum,peroxisome,plastid,extracellular,cytosol	plastid		cytosol		plastid	endoplasmic reticulum,golgi,extracellular			peroxisome			plastid	mitochondrion		endoplasmic reticulum,golgi,extracellular		mitochondrion	mitochondrion	cytosol		cytosol	peroxisome	Amigo: "plastid" 18431481|Amigo: "vacuole" 15539469|Amigo: "plasma membrane" 17317660|Amigo: "plasma membrane" 17644812|Amigo: "plastid" 16207701|Amigo: "plasma membrane" 17151019|Amigo: "nucleus" 14617066|SwissProt: "cytosol" 16381842|Tair: "plastid" 18431481|Tair: "vacuole" 15539469|Tair: "plasma membrane" 17317660|Tair: "plastid" 16207701|Tair: "nucleus" 14617066	nucleus:14617066;plasma membrane:17151019;plasma membrane:17317660;plasma membrane:17644812;plastid:16207701;plastid:18431481;vacuole:15539469	cytosol:16381842	P93819	plasma membrane:17317660;vacuole:15539469;nucleus:14617066;plastid:18431481;plastid:16207701		extracellular:26572690;golgi:25900983;golgi:25900983;golgi:25900983;golgi:25900983;golgi:25900983;mitochondrion:27122571;nucleus:14617066;plasma membrane:25641898;plasma membrane:15574830;plasma membrane:17317660;plasma membrane:17644812;plasma membrane:19334764;plasma membrane:20843791;plasma membrane:21433285;plasma membrane:22215637;plasma membrane:26781341;plastid:16207701;plastid:20061580;pl…	AT5G42980.1::15352244
AT1G04420.1	NAD(P)-linked oxidoreductase superfamily protein;	1	77	5	412	46429.6	8.75652	-0.281553	plastid	mitochondrion,endoplasmic reticulum,plastid	plastid	mitochondrion,plastid	plastid	plastid	endoplasmic reticulum	plastid		mitochondrion	plastid		plastid	plastid	plastid	plastid	plastid		plastid	plastid	mitochondrion	plastid	plastid	plastid	Amigo: "plastid" 18633119|Amigo: "plastid" 16207701|Amigo: "plastid" 12938931|Amigo: "plastid" 18431481|Tair: "plastid" 16207701|Tair: "plastid" 12938931|Tair: "plastid" 18431481	plastid:12938931;plastid:16207701;plastid:18431481;plastid:18633119		Q8VZ23	plastid:12938931;plastid:18431481;plastid:16207701		plasma membrane:19334764;plastid:12938931;plastid:16207701;plastid:20423899;plastid:21531424;plastid:23851315;plastid:18431481;plastid:18633119;plastid:20061580;plastid:24361574;plastid:24872594
AT1G04430.1	S-adenosyl-L-methionine-dependent methyltransferases superfamily protein;	1	189	6	623	70511.9	6.56201	-0.405136	golgi	mitochondrion,golgi,nucleus,endoplasmic reticulum,plastid,extracellular	plastid		plastid			endoplasmic reticulum,golgi,extracellular			golgi			plastid	endoplasmic reticulum,golgi,extracellular	mitochondrion	endoplasmic reticulum,golgi,extracellular		mitochondrion	mitochondrion	nucleus	endoplasmic reticulum,golgi,extracellular	plastid	golgi	Amigo: "plasma membrane" 17151019|Amigo: "golgi" 16618929|SwissProt: "golgi" 16381842|Tair: "plasma membrane" 17151019|Tair: "golgi" 16618929	golgi:16618929;plasma membrane:17151019	golgi:16381842	Q940J9	golgi:16618929;plasma membrane:17151019		golgi:16618929;golgi:22430844;golgi:22923678;golgi:25900983;golgi:25122472;golgi:25900983;golgi:25900983;golgi:25900983;golgi:25900983;mitochondrion:27122571;nucleus:23396599;plasma membrane:19334764;plasma membrane:21433285;vacuole:17151019	AT5G22290.1::21798944
AT1G04440.1	casein kinase like 13;	1	35	4	468	53207.6	10.3441	-0.578205	cytosol	cytosol,mitochondrion,plasma membrane,nucleus	nucleus		nucleus		cytosol			mitochondrion	cytosol			cytosol,plasma membrane,nucleus	mitochondrion				mitochondrion	cytosol,nucleus	nucleus		nucleus	cytosol				Q5XF24		unclear:16126836	plasma membrane:19334764
AT1G04445.1	C2H2-like zinc finger protein;	1	0	0	172	19205.5	9.13196	-0.684302	nucleus	cytosol,mitochondrion,plastid,nucleus	nucleus		nucleus	plastid	cytosol	mitochondrion			cytosol	nucleus	plastid	nucleus	mitochondrion	plastid			mitochondrion	mitochondrion	nucleus	plastid	nucleus	nucleus
AT1G04450.1	ROP-interactive CRIB motif-containing protein 3;Encodes a member of a novel protein family that contains contain a CRIB (for Cdc42/Rac-interactive binding) motif required for their specific interaction with GTP-bound Rop1 (plant-specific Rho GTPase). It interacts with Rop1 and is involved in pollen tube growth and function, and exocytosis in the pollen tube tip. The protein most similar to RIC1 (…	1	3	0	220	24257.2	10.3877	-1.19864	nucleus	mitochondrion,golgi,nucleus,endoplasmic reticulum,extracellular,cytosol	nucleus		nucleus						nucleus	nucleus		nucleus	mitochondrion				endoplasmic reticulum,golgi,extracellular	cytosol,nucleus	nucleus		nucleus	cytosol				P93814
AT1G04470.1	Protein of unknown function (DUF810);	1	6	1	1035	115480	6.8946	-0.274203	cytosol	cytosol,mitochondrion,plastid,nucleus	cytosol		nucleus						cytosol	nucleus		plastid	mitochondrion				mitochondrion	cytosol,nucleus	cytosol		cytosol	cytosol				P93812
AT1G04480.1	Ribosomal protein L14p/L23e family protein;	1	129	2	140	15027.7	11.1885	-0.183571	cytosol,nucleus	cytosol,mitochondrion,plastid,nucleus	plastid		plastid		cytosol	mitochondrion	mitochondrion		mitochondrion		plastid	mitochondrion,nucleus	mitochondrion		mitochondrion		mitochondrion	cytosol,nucleus	mitochondrion	mitochondrion	cytosol	mitochondrion				P49690			cytosol:22522809;golgi:25900983;golgi:25900983;golgi:25900983;golgi:25900983;golgi:25900983;nucleus:23396599;plasma membrane:19334764;plasma membrane:21433285;plasma membrane:22215637;plasma membrane:26781341;vacuole:23903016;vacuole:25900983
AT1G04490.1	Protein of unknown function (DUF3527);	1	2	2	401	44830.4	8.62546	-0.414464	nucleus	cytosol,mitochondrion,plastid,nucleus	cytosol		nucleus						cytosol	nucleus		plastid,nucleus	mitochondrion				mitochondrion	cytosol,nucleus	nucleus		nucleus	cytosol
AT1G04500.1	CCT motif family protein;	1	2	4	386	42770.9	4.2816	-0.69715	nucleus	mitochondrion,golgi,nucleus,endoplasmic reticulum,plastid,extracellular,cytosol	nucleus		nucleus		nucleus				cytosol	nucleus		nucleus	mitochondrion		plastid		endoplasmic reticulum,golgi,extracellular	cytosol,nucleus	nucleus		nucleus	nucleus				Q1PFY7
AT1G04501.1	;	1	0	0	42	4691.67	8.64949	-0.278571	cytosol,plasma membrane	mitochondrion,golgi,nucleus,endoplasmic reticulum,plastid,extracellular,cytosol	plastid		endoplasmic reticulum,golgi,extracellular			mitochondrion			cytosol			plastid,nucleus	mitochondrion				mitochondrion	endoplasmic reticulum,golgi,extracellular	extracellular		plastid	cytosol				B3H6I7
AT1G04510.1	MOS4-associated complex 3A;Encodes MAC3A, a U-box proteins with homology to the yeast and human E3 ubiquitin ligase Prp19. Associated with the MOS4-Associated Complex (MAC). Involved in plant innate immunity.	1	38	3	523	56869.1	6.61428	-0.307648	nucleus	mitochondrion,golgi,nucleus,endoplasmic reticulum,extracellular,cytosol	cytosol		nucleus						cytosol	nucleus		nucleus	mitochondrion				endoplasmic reticulum,golgi,extracellular	cytosol,nucleus	cytosol		nucleus	cytosol	Amigo: "nucleus" 19629177|SwissProt: "nucleus" 16381842|Tair: "nucleus" 15496452	nucleus:19629177	nucleus:16381842	Q94BR4	nucleus:15496452	nucleus:15496452	cytoskeleton:24134884;nucleus:15496452;plasma membrane:19334764	AT1G09770.1::19629177
AT1G04520.1	plasmodesmata-located protein 2;	1	12	6	307	32766	8.05898	0.0247557	plasma membrane	plasma membrane,mitochondrion,golgi,nucleus,endoplasmic reticulum,extracellular	plasma membrane		endoplasmic reticulum,golgi,extracellular		plasma membrane	endoplasmic reticulum,golgi,extracellular			endoplasmic reticulum			plasma membrane	endoplasmic reticulum,golgi,extracellular	endoplasmic reticulum,golgi,extracellular	endoplasmic reticulum,golgi,extracellular		mitochondrion	endoplasmic reticulum,golgi,extracellular	nucleus	endoplasmic reticulum,golgi,extracellular	plasma membrane	plasma membrane	Amigo: "plasma membrane" 18215111|SwissProt: "extracellular" 16381842|Tair: "plasma membrane" 18215111	plasma membrane:18215111	extracellular:16381842	Q6NM73	plasma membrane:18215111
AT1G04530.1	Tetratricopeptide repeat (TPR)-like superfamily protein;	1	61	5	310	34554.6	4.0361	-0.597742	cytosol	mitochondrion,golgi,nucleus,endoplasmic reticulum,extracellular,cytosol,cytoskeleton	endoplasmic reticulum		nucleus						cytosol			cytosol,nucleus	mitochondrion				endoplasmic reticulum,golgi,extracellular	cytosol,nucleus	cytosol		cytoskeleton	nucleus				Q8VZ31
AT1G04540.1	Calcium-dependent lipid-binding (CaLB domain) family protein;	1	1	0	601	66819.1	10.3931	-0.678203	plasma membrane	golgi,nucleus,endoplasmic reticulum,plastid,extracellular,cytosol	nucleus		nucleus			plastid			cytosol	nucleus		cytosol,nucleus	endoplasmic reticulum,golgi,extracellular		endoplasmic reticulum,golgi,extracellular		endoplasmic reticulum,golgi,extracellular	cytosol,nucleus	nucleus	endoplasmic reticulum,golgi,extracellular	nucleus	cytosol				O23030
AT1G04550.1	AUX/IAA transcriptional regulator family protein;IAA12/BDL plays a role in auxin-mediated processes of apical-basal patterning in the embryo. bdl mutants lack a primary root meristem	1	29	0	173	18738.6	9.56548	-0.427746	nucleus	cytosol,mitochondrion,plastid,nucleus	plastid		nucleus		nucleus				nucleus	nucleus		nucleus	mitochondrion				plastid	cytosol,nucleus	cytosol		nucleus	nucleus	SwissProt: "nucleus" 16381842		nucleus:16381842	Q38830		nucleus:16903352		AT1G04240.1::21734647;AT1G04250.1::21734647;AT1G04550.1::12101120;AT1G04550.1::12101120;AT1G04550.1::21734647;AT1G12820.1::15992545;AT1G19850.1::12101120;AT1G19850.1::15889151;AT1G51950.1::21734647;AT1G59750.1::22096563;AT2G22670.1::21734647;AT2G46990.1::21734647;AT3G04730.1::21734647;AT3G17600.1::21734647;AT3G62100.1::21734647;AT3G62980.1::15992545;AT4G03190.1::15992545;AT4G23980.1::21734647;AT5…
AT1G04555.1	;	1	40	4	152	17530	10.9078	-0.636184	plasma membrane	mitochondrion,golgi,nucleus,endoplasmic reticulum,plastid,extracellular,cytosol	nucleus		plastid	plastid		endoplasmic reticulum,golgi,extracellular	mitochondrion	mitochondrion	golgi	nucleus	plastid	nucleus	endoplasmic reticulum,golgi,extracellular		plastid		endoplasmic reticulum,golgi,extracellular	cytosol,nucleus	extracellular	endoplasmic reticulum,golgi,extracellular	plastid	golgi
AT1G04560.1	AWPM-19-like family protein;	1	54	3	186	19847.3	10.1107	0.45	vacuole	plasma membrane,mitochondrion,golgi,nucleus,endoplasmic reticulum,extracellular	plasma membrane		endoplasmic reticulum,golgi,extracellular		nucleus	endoplasmic reticulum,golgi,extracellular		mitochondrion	extracellular			plasma membrane	endoplasmic reticulum,golgi,extracellular	endoplasmic reticulum,golgi,extracellular	endoplasmic reticulum,golgi,extracellular		endoplasmic reticulum,golgi,extracellular	endoplasmic reticulum,golgi,extracellular	extracellular	endoplasmic reticulum,golgi,extracellular	plasma membrane	plasma membrane				O23029
AT1G04570.1	Major facilitator superfamily protein;	1	8	2	542	59510.5	9.49104	0.327306	plastid	plasma membrane,mitochondrion,peroxisome,plastid,extracellular,cytosol,vacuole	plasma membrane		plastid	plastid	vacuole	plastid	mitochondrion	mitochondrion	cytosol		plastid	plasma membrane,peroxisome	plastid	plastid			mitochondrion	plastid	extracellular	plastid	plasma membrane	peroxisome				Q8GYA1
AT1G04580.1	aldehyde oxidase 4;Encodes aldehyde oxidase AAO4 preferentially expressed in developing seeds.	1	2	2	1337	147312	6.27976	-0.0810022	cytosol,plasma membrane	mitochondrion,golgi,nucleus,endoplasmic reticulum,peroxisome,plastid,extracellular,cytosol	cytosol		cytosol						cytosol			plastid	mitochondrion		endoplasmic reticulum,golgi,extracellular		endoplasmic reticulum,golgi,extracellular	endoplasmic reticulum,golgi,extracellular	cytosol		nucleus	peroxisome	Amigo: "cytosol" 19297586	cytosol:19297586		Q7G191
AT1G04590.1	;	1	24	3	381	43045.3	9.1446	-0.61601	mitochondrion	cytosol,mitochondrion,plastid,nucleus	cytosol		plastid			mitochondrion	mitochondrion	mitochondrion	mitochondrion			plastid	mitochondrion	mitochondrion	mitochondrion		mitochondrion	mitochondrion	nucleus	mitochondrion	plastid	mitochondrion				Q9C5I2			mitochondrion:27943495
AT1G04600.1	myosin XI A;member of Myosin-like proteins	1	1	0	1730	196132	5.24658	-0.538324	cytosol	cytosol,mitochondrion,nucleus			nucleus						cytosol			nucleus	mitochondrion				mitochondrion	cytosol,nucleus	nucleus		nucleus	cytosol						cytosol:19369591;cytosol:24187546;unclear:19369591		AT4G26630.1::25387881
AT1G04610.1	YUCCA 3;	1	3	3	437	48750	9.50044	-0.231579	cytosol	mitochondrion,nucleus,peroxisome,plastid,cytosol	cytosol		plastid				mitochondrion		peroxisome			cytosol,plastid	mitochondrion			peroxisome	mitochondrion	cytosol,nucleus	cytosol		cytosol	cytosol				O23024
AT1G04620.1	coenzyme F420 hydrogenase family / dehydrogenase, beta subunit family;	1	14	5	462	51664.4	8.23792	-0.294372	plastid	cytosol,mitochondrion,plastid,nucleus	cytosol		plastid	plastid	nucleus	mitochondrion		mitochondrion	cytosol		plastid	mitochondrion	plastid	mitochondrion			plastid	mitochondrion	cytosol	plastid	plastid	plastid				Q8GS60			plasma membrane:19334764;plastid:20061580;plastid:24872594;plastid:20061580;plastid:24872594	AT1G44000.1::25261252
AT1G04625.1	Polynucleotidyl transferase, ribonuclease H-like superfamily protein;	1	65	4	257	30067.3	8.7527	-0.670817	mitochondrion	plasma membrane,mitochondrion,golgi,endoplasmic reticulum,peroxisome,plastid,extracellular,cytosol	cytosol		plastid			plastid	mitochondrion	mitochondrion	mitochondrion			plasma membrane,peroxisome,plastid	mitochondrion	endoplasmic reticulum,golgi,extracellular	mitochondrion		mitochondrion	mitochondrion	cytosol	mitochondrion	plastid	cytosol
AT1G04630.1	GRIM-19 protein;	1	76	4	143	16126.5	9.62556	-0.487413	mitochondrion	cytosol,mitochondrion,plastid	mitochondrion		plastid	plastid	cytosol				cytosol		plastid	plastid	mitochondrion		mitochondrion		mitochondrion	mitochondrion	mitochondrion		cytosol	mitochondrion	Amigo: "mitochondrion" 16407270|Amigo: "mitochondrion" 14671022|Tair: "mitochondrion" 14671022|Tair: "mitochondrion" 16407270	mitochondrion:14671022;mitochondrion:16407270		Q8RWA7	mitochondrion:16407270;mitochondrion:14671022		mitochondrion:14671022;mitochondrion:18189341;mitochondrion:21472856;mitochondrion:22923678;mitochondrion:23761796;mitochondrion:27943495;plasma membrane:19334764
AT1G04635.1	ribonuclease P family protein / Rpp14 family protein;	1	2	3	151	17017.9	7.68944	-0.0271523	cytosol	plasma membrane,golgi,nucleus,endoplasmic reticulum,plastid,extracellular,cytosol	plasma membrane		plastid		cytosol				cytosol			nucleus	endoplasmic reticulum,golgi,extracellular				endoplasmic reticulum,golgi,extracellular	cytosol,nucleus	nucleus		plastid	cytosol	SwissProt: "nucleus" 16381842|Tair: "vacuole" 15539469		nucleus:16381842	Q6AWV1	vacuole:15539469
AT1G04640.1	lipoyltransferase 2;Lipoyltransferase, located in mitochondria but not found in chloroplasts	1	12	4	235	26422.8	7.01717	-0.302979	mitochondrion	cytosol,mitochondrion,plastid	cytosol		plastid		cytosol		mitochondrion		cytosol			plastid	mitochondrion		mitochondrion		mitochondrion	mitochondrion	mitochondrion	mitochondrion	cytosol	mitochondrion	Amigo: "mitochondrion" 11427685|Tair: "mitochondrion" 11427685	mitochondrion:11427685		Q9SXP7	mitochondrion:11427685		mitochondrion:21296373;mitochondrion:23444301;mitochondrion:24727099;mitochondrion:27943495;mitochondrion:23444301
AT1G04645.1	Plant self-incompatibility protein S1 family;	1	5	4	128	14904	8.2827	-0.18125	extracellular	mitochondrion,golgi,nucleus,endoplasmic reticulum,extracellular	extracellular		endoplasmic reticulum,golgi,extracellular			endoplasmic reticulum,golgi,extracellular		mitochondrion	extracellular			nucleus	endoplasmic reticulum,golgi,extracellular	endoplasmic reticulum,golgi,extracellular	endoplasmic reticulum,golgi,extracellular		mitochondrion	endoplasmic reticulum,golgi,extracellular	mitochondrion	endoplasmic reticulum,golgi,extracellular	extracellular	extracellular				O23020
AT1G04650.1	;	1	32	0	997	112729	6.13324	-0.0337011	nucleus	nucleus,cytosol,mitochondrion,extracellular	nucleus		nucleus		mitochondrion				cytosol			nucleus	mitochondrion				mitochondrion	cytosol,nucleus	extracellular		nucleus	nucleus				O23019
AT1G04660.1	glycine-rich protein;	1	30	5	212	18313.5	8.92095	0.546226	extracellular	plasma membrane,golgi,nucleus,endoplasmic reticulum,plastid,extracellular,cytosol	extracellular		endoplasmic reticulum,golgi,extracellular			endoplasmic reticulum,golgi,extracellular			extracellular			nucleus,cytosol,extracellular	endoplasmic reticulum,golgi,extracellular	endoplasmic reticulum,golgi,extracellular	endoplasmic reticulum,golgi,extracellular		endoplasmic reticulum,golgi,extracellular	endoplasmic reticulum,golgi,extracellular	extracellular	endoplasmic reticulum,golgi,extracellular	plastid	plasma membrane				O23018
AT1G04670.1	;	1	35	2	126	13451.1	9.90254	-0.523016	mitochondrion	mitochondrion,plastid,nucleus	plastid		plastid			mitochondrion	mitochondrion	mitochondrion	mitochondrion			nucleus	mitochondrion	mitochondrion	mitochondrion		mitochondrion	mitochondrion	nucleus	mitochondrion	plastid	mitochondrion
AT1G04680.1	Pectin lyase-like superfamily protein;	1	149	7	431	47773.4	7.96518	-0.367517	extracellular	golgi,nucleus,endoplasmic reticulum,plastid,extracellular	extracellular		endoplasmic reticulum,golgi,extracellular		nucleus	endoplasmic reticulum,golgi,extracellular			endoplasmic reticulum			nucleus,plastid,extracellular	endoplasmic reticulum,golgi,extracellular	endoplasmic reticulum,golgi,extracellular	endoplasmic reticulum,golgi,extracellular		endoplasmic reticulum,golgi,extracellular	endoplasmic reticulum,golgi,extracellular	extracellular	endoplasmic reticulum,golgi,extracellular	extracellular	extracellular				Q940Q1			extracellular:26572690;extracellular:28155257
AT1G04684.1	;	1	0	0	49	5873.13	10.9248	-0.855102	cytosol	mitochondrion,nucleus,endoplasmic reticulum,plastid,cytosol	endoplasmic reticulum		plastid				mitochondrion		cytosol			plastid,nucleus	mitochondrion				mitochondrion	cytosol,nucleus	nucleus		nucleus	cytosol				B3H6G5
AT1G04690.1	potassium channel beta subunit 1;	1	199	8	328	36540.6	7.49571	-0.282927	plasma membrane	plasma membrane,mitochondrion,golgi,endoplasmic reticulum,plastid,extracellular,cytosol	cytosol		plastid		plasma membrane	mitochondrion			mitochondrion			plastid	mitochondrion		endoplasmic reticulum,golgi,extracellular		endoplasmic reticulum,golgi,extracellular	endoplasmic reticulum,golgi,extracellular	mitochondrion		cytosol	cytosol	Tair: "plasma membrane" 17644812			O23016	plasma membrane:17644812		plasma membrane:25641898;plasma membrane:15574830;plasma membrane:17317660;plasma membrane:17644812;plasma membrane:19334764;plasma membrane:23323832;plasma membrane:26781341
AT1G04700.1	PB1 domain-containing protein tyrosine kinase;	1	1	0	1042	118013	6.46595	-0.71286	nucleus	cytosol,mitochondrion,nucleus	cytosol		nucleus						cytosol	nucleus		nucleus	mitochondrion				mitochondrion	cytosol,nucleus	nucleus		nucleus	cytosol	Amigo: "cytosol" 18433157|Tair: "cytosol" 18433157	cytosol:18433157			cytosol:18433157		cytoskeleton:24134884;cytosol:18433157
AT1G04710.1	peroxisomal 3-ketoacyl-CoA thiolase 4;EC2.3.1.16 thiolase.	1	21	3	443	46613.9	8.40811	-0.0611738	peroxisome	cytosol,mitochondrion,peroxisome,plastid	cytosol		plastid		peroxisome		mitochondrion	mitochondrion	cytosol			peroxisome	mitochondrion				mitochondrion	mitochondrion	mitochondrion	mitochondrion	cytosol	peroxisome	SwissProt: "peroxisome" 16381842|Tair: "vacuole" 15539469|Tair: "peroxisome" 17951448		peroxisome:16381842	Q8LF48	vacuole:15539469;peroxisome:17951448	peroxisome:17120136	cytoskeleton:24134884;peroxisome:17951448;peroxisome:18931141;peroxisome:19329564;peroxisome:24130194
AT1G04730.1	P-loop containing nucleoside triphosphate hydrolases superfamily protein;Necessary for sister chromatid cohesion. Acts in synergy with ETG1.	1	0	0	943	107026	7.30991	-0.517815	nucleus	cytosol,mitochondrion,plastid,nucleus	nucleus		nucleus						cytosol	nucleus		mitochondrion,plastid,nucleus	mitochondrion				mitochondrion	cytosol,nucleus	nucleus		nucleus	nucleus							plasma membrane:22318864
AT1G04750.1	vesicle-associated membrane protein 721;vesicle-associated membrane protein 7B (At VAMP7B) mRNA,	1	152	20	219	24766.3	8.9962	-0.115525	plasma membrane	golgi,nucleus,endoplasmic reticulum,plastid,extracellular,cytosol	cytosol		nucleus		nucleus	endoplasmic reticulum,golgi,extracellular			golgi			nucleus	endoplasmic reticulum,golgi,extracellular	endoplasmic reticulum,golgi,extracellular			endoplasmic reticulum,golgi,extracellular	endoplasmic reticulum,golgi,extracellular	cytosol	endoplasmic reticulum,golgi,extracellular	plastid	endoplasmic reticulum	Amigo: "cytosol,plasma membrane" 15876431|SwissProt: "plasma membrane" 16381842|Tair: "plasma membrane" 17644812	cytosol:15876431;plasma membrane:15876431	plasma membrane:16381842	Q9ZTW3	plasma membrane:17644812	cytosol:22022536;golgi:22022536;plasma membrane:15342965;plasma membrane:15876431;plasma membrane:25971551	extracellular:26572690;golgi:21826108;plasma membrane:25641898;plasma membrane:17317660;plasma membrane:17644812;plasma membrane:19334764;plasma membrane:21433285;plasma membrane:23990937;plasma membrane:26781341;vacuole:23903016;vacuole:25900983	AT5G61210.1::23661365
AT1G04760.1	vesicle-associated membrane protein 726;member of Synaptobrevin -like protein family	1	6	0	220	24874.3	9.35872	-0.193636	plasma membrane	mitochondrion,golgi,nucleus,endoplasmic reticulum,plastid,extracellular,cytosol	cytosol		plastid		nucleus	mitochondrion			cytosol			nucleus	endoplasmic reticulum,golgi,extracellular		endoplasmic reticulum,golgi,extracellular		endoplasmic reticulum,golgi,extracellular	cytosol,nucleus	cytosol		plastid	cytosol	Amigo: "cytosol,plasma membrane" 15876431|SwissProt: "plasma membrane" 16381842|Tair: "plastid" 15028209	cytosol:15876431;plasma membrane:15876431	plasma membrane:16381842	Q9MAS5	plastid:15028209	plasma membrane:15342965	plasma membrane:23990937;plastid:15028209
AT1G04770.1	Tetratricopeptide repeat (TPR)-like superfamily protein;	1	32	4	303	34661.8	6.09023	-0.441584	cytosol	cytosol,mitochondrion,nucleus	cytosol		nucleus						cytosol			nucleus	mitochondrion		mitochondrion		mitochondrion	mitochondrion	cytosol	mitochondrion	cytosol	cytosol				Q9MAS6
AT1G04778.1	;	1	26	1	56	6050.04	10.4601	-1.02857	nucleus	mitochondrion,nucleus,plastid,cytosol,vacuole	nucleus		nucleus						vacuole			nucleus	mitochondrion				plastid	cytosol,nucleus	nucleus		nucleus	nucleus
AT1G04780.1	Ankyrin repeat family protein;	1	34	3	664	74363.8	8.4377	-0.673042	plasma membrane	cytosol,mitochondrion,nucleus	nucleus		nucleus						cytosol	nucleus		nucleus	mitochondrion				mitochondrion	cytosol,nucleus	nucleus		nucleus	cytosol	Amigo: "plasma membrane" 17317660|Tair: "plasma membrane" 17317660	plasma membrane:17317660		Q8GXW8	plasma membrane:17317660		plasma membrane:17317660;plasma membrane:19334764;plasma membrane:26781341;vacuole:18686298
AT1G04790.1	RING/U-box superfamily protein;	1	53	3	634	71497.3	8.71009	-0.941325	nucleus	cytosol,mitochondrion,nucleus	nucleus		nucleus		nucleus				nucleus	nucleus		nucleus	mitochondrion				mitochondrion	cytosol,nucleus	nucleus		nucleus	nucleus				Q93XZ6
AT1G04800.1	glycine-rich protein;	1	95	1	200	18046.4	7.90833	0.0075	extracellular	plasma membrane,golgi,endoplasmic reticulum,plastid,extracellular	extracellular		endoplasmic reticulum,golgi,extracellular			endoplasmic reticulum,golgi,extracellular			extracellular			plasma membrane,plastid	endoplasmic reticulum,golgi,extracellular	endoplasmic reticulum,golgi,extracellular	endoplasmic reticulum,golgi,extracellular		endoplasmic reticulum,golgi,extracellular	endoplasmic reticulum,golgi,extracellular	extracellular	endoplasmic reticulum,golgi,extracellular	plastid	extracellular				Q9MAS9
AT1G04810.1	26S proteasome regulatory complex, non-ATPase subcomplex, Rpn2/Psmd1 subunit;	1	46	2	1001	108872	5.00383	-0.0582418	cytosol,nucleus	mitochondrion,golgi,nucleus,endoplasmic reticulum,plastid,extracellular,cytosol	cytosol		nucleus		cytosol	plastid			cytosol			plastid	endoplasmic reticulum,golgi,extracellular				mitochondrion	endoplasmic reticulum,golgi,extracellular	cytosol		plastid	cytosol	Amigo: "plasma membrane" 17317660|Amigo: "nucleus" 11742986|Tair: "plasma membrane" 17317660	nucleus:11742986;plasma membrane:17317660		Q9MAT0	plasma membrane:17317660		cytosol:14623887;cytosol:21166475;golgi:25900983;golgi:25900983;golgi:25900983;plasma membrane:17317660;plasma membrane:19334764
AT1G04820.1	tubulin alpha-4 chain;Encodes an alpha tubulin isoform that is expressed in roots, leaves and flowers.	1	704	5	450	49543.6	4.68482	-0.194889	cytosol	cytosol,mitochondrion,vacuole,nucleus	cytosol		cytosol		vacuole				cytosol			mitochondrion,nucleus	mitochondrion				mitochondrion	cytosol,nucleus	cytosol		cytosol	cytosol	Amigo: "cytoskeleton" 1498608|Amigo: "cytosol" 18433157|Tair: "plastid" 15028209|Tair: "cytosol" 18433157|Tair: "plasma membrane" 15060130	cytoskeleton:1498608;cytosol:18433157		P29510	plastid:15028209;plasma membrane:15060130;cytosol:18433157		cytoskeleton:24134884;extracellular:26572690;golgi:25900983;golgi:25900983;golgi:25900983;golgi:25900983;golgi:21826108;golgi:25900983;nucleus:23396599;plasma membrane:25641898;plasma membrane:15060130;plasma membrane:17317660;plasma membrane:19334764;plasma membrane:20843791;plasma membrane:21433285;plasma membrane:26781341;plastid:15028209;plastid:20061580;plastid:24361574;vacuole:17151019
AT1G04830.1	Ypt/Rab-GAP domain of gyp1p superfamily protein;	1	16	4	448	51097.9	7.96205	-0.416295	nucleus	mitochondrion,nucleus,plastid,cytosol,vacuole	nucleus		nucleus						cytosol		plastid	nucleus	mitochondrion				mitochondrion	plastid	nucleus		vacuole	cytosol
AT1G04840.1	Tetratricopeptide repeat (TPR)-like superfamily protein;	1	1	0	665	75109.6	8.63372	-0.198045	cytosol	cytosol,mitochondrion,plastid,nucleus	cytosol		nucleus		mitochondrion		mitochondrion		cytosol		plastid	plastid	mitochondrion	mitochondrion	mitochondrion		plastid	plastid	nucleus		cytosol	plastid							plasma membrane:19334764
AT1G04850.1	ubiquitin-associated (UBA)/TS-N domain-containing protein;	1	116	3	413	46605.7	6.03764	-0.752784	nucleus	plasma membrane,mitochondrion,golgi,nucleus,endoplasmic reticulum,extracellular,cytosol	nucleus		nucleus		plasma membrane				cytosol	nucleus		nucleus	mitochondrion		endoplasmic reticulum,golgi,extracellular		mitochondrion	cytosol,nucleus	nucleus		cytosol	cytosol				Q9MAT3			cytosol:21166475	AT1G74890.1::18642946
AT1G04860.1	ubiquitin-specific protease 2;Encodes a ubiquitin-specific protease.	1	29	2	961	105158	4.90869	-0.592404	nucleus	cytosol,mitochondrion,nucleus	cytosol		nucleus		cytosol				cytosol	nucleus		nucleus	mitochondrion				mitochondrion	cytosol,nucleus	nucleus		nucleus	nucleus	Tair: "plastid" 15028209			Q8W4N3	plastid:15028209		plastid:15028209
AT1G04870.1	protein arginine methyltransferase 10;Encodes a type I protein arginine methyltransferase based on the At1g04870.2 gene model. PRMT10 can catalyze the asymmetric dimethylation of arginine 3 on histone 4 and can also methylate myelin basic protein in vitro. Mutants lacking PRMT10 flower late due to defects in the autonomous pathway and they have elevated levels of FLC transcripts.	1	26	1	280	32076	4.57461	-0.421429	cytosol	mitochondrion,golgi,nucleus,endoplasmic reticulum,extracellular,cytosol,cytoskeleton	cytosol		nucleus						cytosol			cytosol	mitochondrion				endoplasmic reticulum,golgi,extracellular	cytosol,nucleus	cytosol		cytoskeleton	cytosol				Q9MAT5			cytosol:21166475;extracellular:26572690
AT1G04880.1	HMG (high mobility group) box protein with ARID/BRIGHT DNA-binding domain;	1	1	3	448	50007	5.27481	-0.657589	nucleus	cytosol,mitochondrion,plastid,nucleus	cytosol		nucleus			mitochondrion			nucleus	nucleus		nucleus	mitochondrion	plastid			mitochondrion	cytosol,nucleus	nucleus		nucleus	nucleus				Q9MAT6
AT1G04890.1	Protein of unknown function, DUF593;	1	36	0	411	47365.8	7.07562	-0.974696	nucleus	mitochondrion,plastid,nucleus	nucleus		nucleus	plastid			mitochondrion	mitochondrion	mitochondrion	nucleus	plastid	nucleus	mitochondrion	mitochondrion	mitochondrion		mitochondrion	mitochondrion	nucleus	mitochondrion	nucleus	nucleus
AT1G04900.1	Protein of unknown function (DUF185);	1	26	5	442	50607.1	8.56949	-0.370588	mitochondrion	mitochondrion,golgi,nucleus,endoplasmic reticulum,plastid,extracellular,cytosol	cytosol		plastid			mitochondrion		mitochondrion	cytosol			plastid	mitochondrion	mitochondrion	mitochondrion		endoplasmic reticulum,golgi,extracellular	mitochondrion	nucleus	mitochondrion	nucleus	cytosol						endoplasmic reticulum:21908688	mitochondrion:27943495
AT1G04910.1	O-fucosyltransferase family protein;	1	39	2	519	59046.2	9.7693	-0.437765	golgi	mitochondrion,golgi,nucleus,endoplasmic reticulum,plastid,extracellular,cytosol	cytosol		plastid				mitochondrion		endoplasmic reticulum	nucleus		golgi	mitochondrion		endoplasmic reticulum,golgi,extracellular		mitochondrion	mitochondrion	mitochondrion	mitochondrion	mitochondrion	golgi	Amigo: "golgi" 16618929|SwissProt: "golgi" 16381842|Tair: "golgi" 16618929	golgi:16618929	golgi:16381842	Q8W486	golgi:16618929		golgi:16618929;golgi:22430844;golgi:22923678;golgi:25900983;golgi:25900983;golgi:25900983;golgi:25900983;golgi:25900983;plasma membrane:19334764
AT1G04920.1	sucrose phosphate synthase 3F;Encodes a protein with putative sucrose-phosphate synthase activity.	1	5	2	1062	119483	6.2162	-0.477778	cytosol	cytosol,mitochondrion,plastid,nucleus	cytosol		nucleus		plastid				cytosol	nucleus		plastid	mitochondrion				mitochondrion	cytosol,nucleus	nucleus		cytosol	cytosol				Q8RY24
AT1G04930.1	hydroxyproline-rich glycoprotein family protein;	1	7	4	332	36795.9	10.743	-0.735241	nucleus	cytosol,plastid,nucleus	nucleus		nucleus	plastid		plastid			cytosol	nucleus	plastid	nucleus	plastid		plastid		plastid	plastid	nucleus	plastid	nucleus	nucleus				Q9MAU1				AT3G27960.1::21798944;AT4G24840.1::21798944;AT5G24660.1::21798944;AT5G61010.1::21798944
AT1G04940.1	translocon at the inner envelope membrane of chloroplasts 20;Tic20 is believed to function as a component of the protein-conducting channel at the inner envelope membrane. Genes AT1G04940 and AT1G04945 were switched for the TAIR7 genome release to give consistency with MIPs annotation.	1	89	3	274	31205.2	9.83487	0.181387	plastid	plasma membrane,mitochondrion,plastid	plasma membrane	mitochondrion,plastid	plastid	plastid		plastid	mitochondrion	mitochondrion	plastid		plastid	plasma membrane	plastid	plastid	plastid		mitochondrion	mitochondrion	mitochondrion	plastid	mitochondrion	plastid				Q8GZ79
AT1G04945.1	HIT-type Zinc finger family protein;	1	15	1	367	42208.1	5.9208	-0.635967	nucleus	mitochondrion,golgi,nucleus,endoplasmic reticulum,extracellular,cytosol	cytosol		nucleus		cytosol				cytosol	nucleus		nucleus	mitochondrion		endoplasmic reticulum,golgi,extracellular		mitochondrion	cytosol,nucleus	nucleus		cytosol	nucleus
AT1G04950.1	TATA BOX ASSOCIATED FACTOR II 59;Encodes one of two Arabidopsis proteins with significant similarity to the histone fold TBP-associated factor TAF6. Mutants are embryo lethal and transmission of the mutant allele through the male gametophyte is significantly reduced. This is due to reduced pollen tube growth of the mutant.	1	29	3	549	61368.2	7.51673	-0.241348	nucleus	mitochondrion,golgi,nucleus,endoplasmic reticulum,plastid,extracellular,cytosol	cytosol		nucleus		nucleus				nucleus			plastid	mitochondrion				endoplasmic reticulum,golgi,extracellular	cytosol,nucleus	nucleus		cytosol	nucleus				Q9MAU3			cytoskeleton:24134884	AT1G54140.1::17340043
AT1G04960.1	Protein of unknown function (DUF1664);	1	55	5	317	34360.3	7.0615	-0.112618	extracellular	mitochondrion,golgi,nucleus,endoplasmic reticulum,plastid,extracellular	plastid		nucleus			endoplasmic reticulum,golgi,extracellular			endoplasmic reticulum			mitochondrion	endoplasmic reticulum,golgi,extracellular	endoplasmic reticulum,golgi,extracellular	endoplasmic reticulum,golgi,extracellular		mitochondrion	endoplasmic reticulum,golgi,extracellular	mitochondrion	endoplasmic reticulum,golgi,extracellular	plastid	golgi				Q9MAU4
AT1G04970.1	lipid-binding serum glycoprotein family protein;	1	48	4	488	53496.4	4.40061	0.214344	vacuole	plasma membrane,mitochondrion,golgi,endoplasmic reticulum,plastid,extracellular,cytosol	plasma membrane		endoplasmic reticulum,golgi,extracellular	plastid		endoplasmic reticulum,golgi,extracellular			extracellular			cytosol,plasma membrane,plastid	endoplasmic reticulum,golgi,extracellular	endoplasmic reticulum,golgi,extracellular	endoplasmic reticulum,golgi,extracellular		mitochondrion	endoplasmic reticulum,golgi,extracellular	extracellular	endoplasmic reticulum,golgi,extracellular	plastid	extracellular	Amigo: "vacuole" 15539469|Amigo: "plasma membrane" 17151019|Tair: "vacuole" 15539469|Tair: "plasma membrane" 17151019	plasma membrane:17151019;vacuole:15539469		Q9MAU5	vacuole:15539469;plasma membrane:17151019		plasma membrane:19334764;vacuole:15215502;vacuole:17151019;vacuole:23903016
AT1G04980.1	PDI-like 2-2;Encodes a protein disulfide isomerase-like (PDIL) protein, a member of a multigene family within the thioredoxin (TRX) superfamily. Transcript levels for this gene are up-regulated in response to three different chemical inducers of ER stress (dithiothreitol, beta-mercaptoethanol, and tunicamycin). AtIRE1-2 does not appear to be required for this response, but the atbzip60 mutant has…	1	45	1	447	48405.6	6.38693	-0.290157	endoplasmic reticulum	mitochondrion,golgi,nucleus,endoplasmic reticulum,plastid,extracellular,cytosol	plastid		cytosol	plastid	endoplasmic reticulum	mitochondrion	mitochondrion		endoplasmic reticulum		plastid	cytosol,plastid,nucleus	endoplasmic reticulum,golgi,extracellular	endoplasmic reticulum,golgi,extracellular	endoplasmic reticulum,golgi,extracellular		endoplasmic reticulum,golgi,extracellular	mitochondrion	cytosol	endoplasmic reticulum,golgi,extracellular	plastid	endoplasmic reticulum				Q9MAU6			endoplasmic reticulum:22923678;extracellular:16287169;extracellular:26572690;nucleus:23396599
AT1G04985.1	;	1	28	2	193	21925.7	11.5689	-0.51658	mitochondrion	cytosol,mitochondrion,plastid	cytosol		plastid			mitochondrion	mitochondrion	mitochondrion	mitochondrion			plastid	mitochondrion		mitochondrion		mitochondrion	mitochondrion	mitochondrion	mitochondrion	plastid	mitochondrion							mitochondrion:27943495
AT1G04990.1	Zinc finger C-x8-C-x5-C-x3-H type family protein;	1	50	11	404	44706.8	8.15546	-0.663119	nucleus	cytosol,mitochondrion,nucleus	nucleus		nucleus						nucleus	nucleus		nucleus	mitochondrion				mitochondrion	cytosol,nucleus	nucleus		nucleus	nucleus	SwissProt: "nucleus" 16381842		nucleus:16381842	Q94AD9
AT1G05000.1	Phosphotyrosine protein phosphatases superfamily protein;	1	14	2	215	24538.6	7.78822	-0.210698	cytosol	cytosol,mitochondrion,plastid,nucleus	cytosol		nucleus		cytosol				cytosol			plastid,nucleus	mitochondrion				mitochondrion	cytosol,nucleus	nucleus		cytosol	cytosol				Q9ZVN4
AT1G05010.1	ethylene-forming enzyme;Encodes 1-aminocyclopropane-1-carboxylate oxidase	1	247	4	323	36678.9	5.0142	-0.478328	golgi	mitochondrion,nucleus,peroxisome,plastid,cytosol	cytosol		cytosol		plastid				peroxisome			cytosol	mitochondrion				mitochondrion	cytosol,nucleus	cytosol		cytosol	cytosol				Q06588			golgi:25900983;golgi:25900983;golgi:25900983;golgi:25900983;golgi:25900983;plasma membrane:26781341;vacuole:25900983
AT1G05020.1	ENTH/ANTH/VHS superfamily protein;	1	7	3	653	72175.7	4.69594	-0.427259	nucleus	mitochondrion,golgi,nucleus,endoplasmic reticulum,extracellular,cytosol	nucleus		nucleus			mitochondrion			cytosol	nucleus		cytosol,nucleus	mitochondrion				mitochondrion	endoplasmic reticulum,golgi,extracellular	nucleus		nucleus	cytosol	SwissProt: "cytosol,golgi,plasma membrane" 16381842		cytosol:16381842;plasma membrane:16381842;golgi:16381842	Q9ZVN6				AT2G15270.1::21798944;AT5G22780.1::15054111;AT5G22780.1::15054111
AT1G05030.1	Major facilitator superfamily protein;	1	6	3	524	57205.8	9.01593	0.392748	mitochondrion	plasma membrane,mitochondrion,plastid,extracellular	plasma membrane		plastid	plastid		plastid	mitochondrion	mitochondrion	mitochondrion		plastid	plasma membrane	mitochondrion	plastid	mitochondrion		mitochondrion	mitochondrion	extracellular	mitochondrion	plasma membrane	mitochondrion	SwissProt: "plastid" 16381842		plastid:16381842	Q0WVE9
AT1G05040.1	;	1	43	2	166	18754.6	4.70912	-0.778916	nucleus	cytosol,mitochondrion,nucleus	nucleus		nucleus						cytosol	nucleus		nucleus	mitochondrion				mitochondrion	cytosol,nucleus	nucleus		nucleus	nucleus
AT1G05055.1	general transcription factor II H2;Member of transcription factor TFIIH complex. Involved in transcription and DNA repair and interacts with AtXPD.	1	40	5	421	46980.6	6.58509	-0.234679	nucleus	cytosol,mitochondrion,nucleus	cytosol		nucleus		nucleus				nucleus	nucleus		nucleus	mitochondrion				mitochondrion	cytosol,nucleus	nucleus		nucleus	nucleus	Amigo: "nucleus" 16623910	nucleus:16623910		Q9ZVN9
AT1G05060.1	;	1	35	3	253	27839.3	10.025	-0.543478	mitochondrion	plasma membrane,mitochondrion,nucleus,plastid,cytosol	nucleus		plastid		cytosol				cytosol			plastid,nucleus	mitochondrion		mitochondrion		mitochondrion	mitochondrion	nucleus		plasma membrane	cytosol				Q9ZVP0			mitochondrion:27943495
AT1G05065.1	CLAVATA3/ESR-RELATED 20;Member of a large family of putative ligands homologous to the Clavata3 gene. Consists of a single exon.	1	0	0	83	9538.83	11.8521	-0.480723	endoplasmic reticulum	plasma membrane,mitochondrion,golgi,endoplasmic reticulum,plastid,extracellular	plasma membrane		plastid			endoplasmic reticulum,golgi,extracellular	mitochondrion		golgi		plastid	plastid	endoplasmic reticulum,golgi,extracellular	endoplasmic reticulum,golgi,extracellular	mitochondrion		mitochondrion	mitochondrion	mitochondrion	endoplasmic reticulum,golgi,extracellular	mitochondrion	plasma membrane				Q3EDI6
AT1G05070.1	Protein of unknown function (DUF1068);	1	53	7	184	20265	6.50936	-0.577174	golgi,extracellular	mitochondrion,golgi,nucleus,endoplasmic reticulum,plastid,extracellular,cytosol	nucleus		endoplasmic reticulum,golgi,extracellular		cytosol	endoplasmic reticulum,golgi,extracellular			extracellular			nucleus	endoplasmic reticulum,golgi,extracellular	endoplasmic reticulum,golgi,extracellular	mitochondrion		mitochondrion	endoplasmic reticulum,golgi,extracellular	nucleus	endoplasmic reticulum,golgi,extracellular	plastid	extracellular	Amigo: "golgi" 16618929|Tair: "golgi" 16618929	golgi:16618929		Q94AB8	golgi:16618929		golgi:16618929;golgi:22923678	AT4G19030.1::21798944;AT4G35580.1::21798944
AT1G05080.1	F-box/RNI-like/FBD-like domains-containing protein;	1	0	0	439	49886.4	4.32979	0.0899772	cytosol	mitochondrion,nucleus,plastid,extracellular,cytosol	extracellular		nucleus						cytosol			nucleus	mitochondrion		mitochondrion		mitochondrion	cytosol,nucleus	nucleus		plastid	cytosol
AT1G05085.1	;	1	0	0	124	14650.2	11.154	-0.225	cytosol,golgi	plasma membrane,mitochondrion,nucleus,plastid,cytosol	plasma membrane		nucleus			mitochondrion	mitochondrion		plasma membrane			plastid	mitochondrion		mitochondrion		mitochondrion	mitochondrion	cytosol		cytosol	cytosol
AT1G05090.1	dentin sialophosphoprotein-related;	1	26	0	706	77266.7	4.12081	-0.786261	nucleus	mitochondrion,golgi,nucleus,endoplasmic reticulum,plastid,extracellular,cytosol	nucleus		nucleus						cytosol			nucleus	mitochondrion		plastid		endoplasmic reticulum,golgi,extracellular	cytosol,nucleus	nucleus		nucleus	nucleus				Q9ZVP4
AT1G05100.1	mitogen-activated protein kinase kinase kinase 18;member of MEKK subfamily	1	13	4	339	37744.4	4.70515	-0.345723	mitochondrion	cytosol,mitochondrion,plastid,nucleus	cytosol		plastid			mitochondrion		mitochondrion	mitochondrion			nucleus	mitochondrion		mitochondrion		plastid	mitochondrion	cytosol	mitochondrion	mitochondrion	mitochondrion				Q9ZVP5
AT1G05120.1	Helicase protein with RING/U-box domain;	1	19	1	833	94593.3	8.1648	-0.397599	nucleus	cytosol,mitochondrion,nucleus	cytosol		nucleus		nucleus				nucleus	nucleus		nucleus	mitochondrion				mitochondrion	cytosol,nucleus	cytosol		nucleus	nucleus				O23055
AT1G05136.1	;	1	0	0	46	5418.54	7.52017	-0.46087	cytosol	mitochondrion,golgi,nucleus,endoplasmic reticulum,peroxisome,plastid,extracellular,cytosol	cytosol		endoplasmic reticulum,golgi,extracellular						cytosol			peroxisome,plastid,nucleus	mitochondrion		endoplasmic reticulum,golgi,extracellular		endoplasmic reticulum,golgi,extracellular	cytosol,nucleus	mitochondrion		cytosol	cytosol				B3H718
AT1G05140.1	Peptidase M50 family protein;	1	31	7	441	47777.9	9.61352	0.178231	plastid	plasma membrane,mitochondrion,plastid,extracellular	plasma membrane	mitochondrion,plastid	plastid	plastid		plastid		mitochondrion	plastid		plastid	plasma membrane	plastid	plastid	plastid		mitochondrion	mitochondrion	extracellular	plastid	plastid	plastid	Amigo: "plastid" 10891285|Amigo: "plastid" 18431481|Tair: "plastid" 18431481	plastid:10891285;plastid:18431481		O23053	plastid:18431481		plasma membrane:19334764;plastid:18431481;plastid:23851315;plastid:20061580;plastid:24872594
AT1G05150.1	Calcium-binding tetratricopeptide family protein;	1	33	1	808	90174.3	6.7311	-0.419307	plasma membrane	cytosol,mitochondrion,nucleus	cytosol		nucleus					mitochondrion	cytosol			nucleus	mitochondrion				mitochondrion	cytosol,nucleus	cytosol		mitochondrion	cytosol	Amigo: "plasma membrane" 17317660|Amigo: "plasma membrane" 17644812|Amigo: "plasma membrane" 14506206|Tair: "plasma membrane" 17317660	plasma membrane:14506206;plasma membrane:17317660;plasma membrane:17644812		O23052	plasma membrane:17317660		golgi:22923678;plasma membrane:25641898;plasma membrane:14506206;plasma membrane:15308754;plasma membrane:15574830;plasma membrane:16635983;plasma membrane:17317660;plasma membrane:17644812;plasma membrane:19334764;plasma membrane:20374526;plasma membrane:20843791;plasma membrane:21433285;plasma membrane:22215637;plasma membrane:22318864;plasma membrane:26781341;vacuole:18686298
AT1G05160.1	cytochrome P450, family 88, subfamily A, polypeptide 3;Encodes an ent-kaurenoic acid hydroxylase, a member of the CYP88A cytochrome p450 family.	1	19	5	490	56412.3	8.63228	-0.259184	endoplasmic reticulum	mitochondrion,golgi,endoplasmic reticulum,plastid,extracellular,cytosol	cytosol		cytosol		plastid	endoplasmic reticulum,golgi,extracellular			endoplasmic reticulum			endoplasmic reticulum	endoplasmic reticulum,golgi,extracellular	endoplasmic reticulum,golgi,extracellular	endoplasmic reticulum,golgi,extracellular		mitochondrion	endoplasmic reticulum,golgi,extracellular	cytosol	endoplasmic reticulum,golgi,extracellular	cytosol	endoplasmic reticulum	Amigo: "endoplasmic reticulum" 11722763|SwissProt: "endoplasmic reticulum" 16381842|Tair: "endoplasmic reticulum" 11722763	endoplasmic reticulum:11722763	endoplasmic reticulum:16381842	O23051	endoplasmic reticulum:11722763	endoplasmic reticulum:11722763
AT1G05170.1	Galactosyltransferase family protein;	1	23	3	404	45759.7	8.9603	-0.455693	mitochondrion	mitochondrion,golgi,nucleus,endoplasmic reticulum,plastid,extracellular,cytosol	cytosol		plastid			mitochondrion	mitochondrion		golgi	nucleus	plastid	plastid	mitochondrion	mitochondrion	endoplasmic reticulum,golgi,extracellular		plastid	mitochondrion	mitochondrion	endoplasmic reticulum,golgi,extracellular	nucleus	cytosol	SwissProt: "golgi" 16381842		golgi:16381842	A8MRC7
AT1G05180.1	NAD(P)-binding Rossmann-fold superfamily protein;Encodes a subunit of the RUB1 activating enzyme that regulates the protein degradation activity of Skp1-Cullin-Fbox complexes, primarily, but not exclusively, affecting auxin responses. Acts alongside AS1 to exclude BP expression from leaves.	1	51	5	540	60038.1	5.72462	-0.181481	cytosol	mitochondrion,nucleus,peroxisome,plastid,cytosol	plastid		nucleus		plastid				peroxisome	nucleus		nucleus	mitochondrion				mitochondrion	cytosol,nucleus	cytosol		cytosol	nucleus	Amigo: "nucleus" 9624055|SwissProt: "nucleus" 16381842	nucleus:9624055	nucleus:16381842	P42744			cytosol:21166475	AT4G36800.1::12682009
AT1G05190.1	Ribosomal protein L6 family;	1	293	3	223	24707	10.5546	-0.435426	plastid	cytosol,mitochondrion,plastid	cytosol		plastid	plastid	plastid	plastid	mitochondrion		plastid		plastid	plastid	plastid	plastid	plastid		plastid	mitochondrion	mitochondrion	plastid	cytosol	plastid	SwissProt: "plastid" 16381842|Tair: "plastid" 15028209|Tair: "plastid" 18633119|Tair: "plastid" 12938931		plastid:16381842	O23049	plastid:15028209;plastid:18633119;plastid:12938931		golgi:25900983;golgi:25900983;golgi:25900983;golgi:25900983;golgi:25900983;nucleus:23396599;plasma membrane:25641898;plastid:12938931;plastid:15028209;plastid:16207701;plastid:20423899;plastid:21531424;plastid:23549413;plastid:23851315;plastid:20061580;plastid:24872594;plastid:18431481;plastid:18633119;plastid:20061580;plastid:24361574;plastid:24872594;vacuole:25900983
AT1G05200.1	glutamate receptor 3.4;member of Putative ligand-gated ion channel subunit family	1	19	2	959	107213	8.35693	-0.0698644	plasma membrane	plasma membrane,mitochondrion,golgi,endoplasmic reticulum,plastid,extracellular	plasma membrane		plastid	plastid		endoplasmic reticulum,golgi,extracellular		mitochondrion	plasma membrane		plastid	plasma membrane	endoplasmic reticulum,golgi,extracellular	plastid	mitochondrion		mitochondrion	endoplasmic reticulum,golgi,extracellular	extracellular	endoplasmic reticulum,golgi,extracellular	plasma membrane	plasma membrane	SwissProt: "plasma membrane" 16381842		plasma membrane:16381842	Q8GXJ4		plasma membrane:23590882		AT1G05200.1::23590882;AT4G35290.1:p,l,a,s,m,a, ,m,e,m,b,r,a,n,e:23590882
AT1G05205.1	;	1	29	2	91	10676.8	7.41934	-1.08352	nucleus	cytosol,mitochondrion,nucleus	nucleus		nucleus						cytosol			nucleus	mitochondrion				mitochondrion	cytosol,nucleus	nucleus		mitochondrion	nucleus				Q8LG56			mitochondrion:27943495
AT1G05210.1	Transmembrane protein 97, predicted;	1	20	4	168	18312	9.89561	0.644048	extracellular	plasma membrane,golgi,nucleus,endoplasmic reticulum,extracellular,vacuole	plasma membrane		nucleus			endoplasmic reticulum,golgi,extracellular			extracellular			plasma membrane	endoplasmic reticulum,golgi,extracellular	endoplasmic reticulum,golgi,extracellular	endoplasmic reticulum,golgi,extracellular		endoplasmic reticulum,golgi,extracellular	endoplasmic reticulum,golgi,extracellular	extracellular	endoplasmic reticulum,golgi,extracellular	vacuole	plasma membrane
AT1G05220.1	Transmembrane protein 97, predicted;	1	24	2	160	17837.5	9.85378	0.845	extracellular	plasma membrane,mitochondrion,golgi,endoplasmic reticulum,plastid,extracellular,vacuole	plasma membrane		plastid			endoplasmic reticulum,golgi,extracellular	mitochondrion		extracellular			plastid	endoplasmic reticulum,golgi,extracellular	endoplasmic reticulum,golgi,extracellular	endoplasmic reticulum,golgi,extracellular		endoplasmic reticulum,golgi,extracellular	endoplasmic reticulum,golgi,extracellular	extracellular	endoplasmic reticulum,golgi,extracellular	vacuole	plasma membrane
AT1G05230.1	homeodomain GLABROUS 2;Encodes a homeobox-leucine zipper family protein belonging to the HD-ZIP IV family. Mutants have trichomes that appear glass-like under a dissecting microscope as compared to the wild-type trichomes. The mutations do not affect trichome growth or branch number.	1	27	2	721	79428.1	5.73534	-0.394313	nucleus	cytosol,mitochondrion,nucleus	cytosol		nucleus		nucleus				nucleus	nucleus		nucleus	mitochondrion				mitochondrion	cytosol,nucleus	nucleus		nucleus	nucleus	SwissProt: "nucleus" 16381842		nucleus:16381842	Q94C37
AT1G05240.1	Peroxidase superfamily protein;	1	14	8	325	35626.3	9.72759	-0.0492308	extracellular	golgi,nucleus,endoplasmic reticulum,extracellular,cytosol	cytosol		endoplasmic reticulum,golgi,extracellular		nucleus	endoplasmic reticulum,golgi,extracellular			extracellular			cytosol	endoplasmic reticulum,golgi,extracellular	endoplasmic reticulum,golgi,extracellular	endoplasmic reticulum,golgi,extracellular		endoplasmic reticulum,golgi,extracellular	endoplasmic reticulum,golgi,extracellular	cytosol	endoplasmic reticulum,golgi,extracellular	extracellular	extracellular	SwissProt: "extracellular" 16381842		extracellular:16381842	Q96506			extracellular:16287169;extracellular:26572690;golgi:25900983;golgi:25900983;golgi:25900983;golgi:25900983;golgi:25900983;plasma membrane:19334764;vacuole:25900983
AT1G05250.1	Peroxidase superfamily protein;	1	28	0	325	35626.3	9.72759	-0.0492308	extracellular	golgi,nucleus,endoplasmic reticulum,extracellular,cytosol	cytosol		endoplasmic reticulum,golgi,extracellular		nucleus	endoplasmic reticulum,golgi,extracellular			extracellular			cytosol	endoplasmic reticulum,golgi,extracellular	endoplasmic reticulum,golgi,extracellular	endoplasmic reticulum,golgi,extracellular		endoplasmic reticulum,golgi,extracellular	endoplasmic reticulum,golgi,extracellular	cytosol	endoplasmic reticulum,golgi,extracellular	extracellular	extracellular	SwissProt: "extracellular" 16381842		extracellular:16381842	Q96506			nucleus:24012629
AT1G05260.1	Peroxidase superfamily protein;Encodes a cold-inducible cationic peroxidase that is involved in the stress response. In response to low temperature, RCI3 transcripts accumulate in the aerial part and in roots of etiolated seedlings but only in roots of light-grown seedlings.	1	40	5	326	34907.7	8.48855	0.00644172	extracellular	golgi,nucleus,endoplasmic reticulum,plastid,extracellular,cytosol	extracellular		endoplasmic reticulum,golgi,extracellular		plastid	endoplasmic reticulum,golgi,extracellular			extracellular			cytosol	endoplasmic reticulum,golgi,extracellular	endoplasmic reticulum,golgi,extracellular	endoplasmic reticulum,golgi,extracellular		endoplasmic reticulum,golgi,extracellular	endoplasmic reticulum,golgi,extracellular	nucleus	endoplasmic reticulum,golgi,extracellular	extracellular	extracellular	Amigo: "endoplasmic reticulum" 0012366797|SwissProt: "extracellular" 16381842	endoplasmic reticulum:0012366797	extracellular:16381842	O23044			extracellular:21109274;extracellular:26572690;extracellular:28155257	AT2G01950.1::19000166
AT1G05270.1	TraB family protein;	1	22	5	371	40744	4.63181	-0.0415094	mitochondrion	plasma membrane,mitochondrion,nucleus,plastid,cytosol	plasma membrane		nucleus						cytosol			plastid	mitochondrion				mitochondrion	cytosol,nucleus	cytosol		cytosol	cytosol							mitochondrion:21841088;mitochondrion:27943495;mitochondrion:21896887;plasma membrane:19334764
AT1G05280.1	Protein of unknown function (DUF604);	1	1	0	461	53034	8.97547	-0.250108	plasma membrane	plasma membrane,mitochondrion,golgi,nucleus,endoplasmic reticulum,plastid,extracellular	plasma membrane		plastid			mitochondrion	mitochondrion		endoplasmic reticulum		plastid	plasma membrane,plastid,nucleus	endoplasmic reticulum,golgi,extracellular	plastid	endoplasmic reticulum,golgi,extracellular		mitochondrion	endoplasmic reticulum,golgi,extracellular	extracellular	mitochondrion	plastid	golgi
AT1G05290.1	CCT motif family protein;	1	21	2	369	41667.6	4.65268	-0.620867	nucleus	mitochondrion,golgi,nucleus,endoplasmic reticulum,extracellular	nucleus		endoplasmic reticulum,golgi,extracellular			mitochondrion			extracellular	nucleus		nucleus	mitochondrion				mitochondrion	endoplasmic reticulum,golgi,extracellular	nucleus		nucleus	nucleus				Q1PFY3
AT1G05291.1	Protein of unknown function (DUF1218);	1	22	1	204	22056.2	9.36267	0.32402	plasma membrane	plasma membrane,mitochondrion,golgi,nucleus,endoplasmic reticulum,plastid,extracellular,cytosol	plasma membrane		nucleus		nucleus	endoplasmic reticulum,golgi,extracellular			extracellular			plastid	endoplasmic reticulum,golgi,extracellular	endoplasmic reticulum,golgi,extracellular	endoplasmic reticulum,golgi,extracellular		mitochondrion	cytosol,nucleus	extracellular	endoplasmic reticulum,golgi,extracellular	plasma membrane	plasma membrane
AT1G05300.1	zinc transporter 5 precursor;member of Fe(II) transporter isolog family	1	26	3	360	38169.7	6.74599	0.532778	plasma membrane	plasma membrane,mitochondrion,golgi,endoplasmic reticulum,plastid,extracellular,vacuole	plasma membrane		endoplasmic reticulum,golgi,extracellular		vacuole	endoplasmic reticulum,golgi,extracellular	mitochondrion		plasma membrane			plasma membrane	endoplasmic reticulum,golgi,extracellular	endoplasmic reticulum,golgi,extracellular	endoplasmic reticulum,golgi,extracellular		mitochondrion	endoplasmic reticulum,golgi,extracellular	extracellular	endoplasmic reticulum,golgi,extracellular	plastid	plasma membrane	SwissProt: "plasma membrane" 16381842		plasma membrane:16381842	O23039
AT1G05310.1	Pectin lyase-like superfamily protein;	1	5	0	393	43352.2	8.08527	-0.221374	extracellular	mitochondrion,golgi,endoplasmic reticulum,plastid,extracellular,cytosol,vacuole	extracellular		plastid			endoplasmic reticulum,golgi,extracellular	mitochondrion		endoplasmic reticulum			extracellular	endoplasmic reticulum,golgi,extracellular	endoplasmic reticulum,golgi,extracellular	endoplasmic reticulum,golgi,extracellular		mitochondrion	plastid	cytosol	endoplasmic reticulum,golgi,extracellular	plastid	vacuole	SwissProt: "extracellular" 16381842		extracellular:16381842	O23038			extracellular:26572690
AT1G05320.1	;	1	16	0	790	89456.2	4.61414	-0.818228	endoplasmic reticulum	cytosol,mitochondrion,golgi,nucleus	nucleus		nucleus						cytosol			nucleus	mitochondrion				mitochondrion	cytosol,nucleus	cytosol		golgi	nucleus				O23037		endoplasmic reticulum:10737809;endoplasmic reticulum:15796778;endoplasmic reticulum:16236160;endoplasmic reticulum:23451199	cytosol:22522809;plasma membrane:25641898;plasma membrane:19334764;plasma membrane:21433285
AT1G05330.1	;	1	2	0	137	15821.4	4.06692	-0.381752	cytosol	mitochondrion,golgi,nucleus,endoplasmic reticulum,extracellular,cytosol	cytosol		nucleus		nucleus				cytosol			nucleus	mitochondrion				endoplasmic reticulum,golgi,extracellular	cytosol,nucleus	extracellular		cytosol	cytosol
AT1G05340.1	;	1	68	8	72	7479.88	7.17197	-0.318056	cytosol	plasma membrane,mitochondrion,golgi,nucleus,endoplasmic reticulum,plastid,extracellular,cytosol,vacuole	nucleus		endoplasmic reticulum,golgi,extracellular	plastid		plastid			cytosol		plastid	plasma membrane	mitochondrion		plastid		plastid	plastid	extracellular	plastid	nucleus	vacuole				O23035		cytosol:21443605;nucleus:21443605
AT1G05350.1	NAD(P)-binding Rossmann-fold superfamily protein;	1	22	0	431	47022.8	4.31384	-0.213457	cytosol	mitochondrion,nucleus,peroxisome,plastid,cytosol	plastid		nucleus						peroxisome			nucleus	mitochondrion				mitochondrion	cytosol,nucleus	nucleus		cytosol	cytosol				O23034			cytosol:21166475;golgi:25900983
AT1G05360.1	;	1	21	5	416	46621.2	9.12	0.285577	endoplasmic reticulum	plasma membrane,mitochondrion,golgi,endoplasmic reticulum,plastid,extracellular	plasma membrane		plastid				mitochondrion		golgi			plasma membrane	endoplasmic reticulum,golgi,extracellular		endoplasmic reticulum,golgi,extracellular		mitochondrion	mitochondrion	extracellular		plasma membrane	plasma membrane						endoplasmic reticulum:21294794
AT1G05370.1	Sec14p-like phosphatidylinositol transfer family protein;	1	3	0	417	47501	10.2951	-0.283213	cytosol	plasma membrane,mitochondrion,nucleus,plastid,cytosol	plasma membrane		nucleus						cytosol			cytosol,plastid	mitochondrion				mitochondrion	cytosol,nucleus	nucleus		nucleus	cytosol
AT1G05380.1	Acyl-CoA N-acyltransferase with RING/FYVE/PHD-type zinc finger protein;	1	29	3	1138	126366	8.4832	-0.687698	nucleus	cytosol,mitochondrion,plastid,nucleus	nucleus		nucleus		nucleus				nucleus	nucleus	plastid	nucleus	plastid				mitochondrion	cytosol,nucleus	nucleus	plastid	nucleus	nucleus	Amigo: "nucleus" 9836641	nucleus:9836641		Q9ZW00
AT1G05385.1	photosystem II 11 kDa protein-related;Encodes a Psb27 homolog involved in photosystem II biogenesis.	1	30	3	199	22268.5	8.66805	-0.579397	plastid	cytosol,mitochondrion,plastid,nucleus	plastid		nucleus	plastid		plastid			plastid			cytosol,plastid,nucleus	mitochondrion				plastid	cytosol,nucleus	mitochondrion	plastid	plastid	cytosol	Amigo: "plastid" 18431481|Tair: "plastid" 18431481	plastid:18431481		Q9ZVZ9	plastid:18431481		plastid:18431481;plastid:23549413
AT1G05400.1	;	1	35	2	132	14789.4	5.75992	-0.609848	plasma membrane	plasma membrane,mitochondrion,golgi,nucleus,endoplasmic reticulum,plastid,extracellular,cytosol	plasma membrane		nucleus			plastid			cytosol			nucleus	mitochondrion		mitochondrion		mitochondrion	endoplasmic reticulum,golgi,extracellular	cytosol	mitochondrion	plastid	extracellular				Q9LR50
AT1G05410.1	Protein of unknown function (DUF1423);	1	33	5	471	53371.7	5.12384	-0.469427	cytosol	cytosol,mitochondrion,nucleus	cytosol		nucleus						cytosol			nucleus	mitochondrion				mitochondrion	cytosol,nucleus	nucleus		cytosol	cytosol				Q8VZE5				AT1G01140.1::21798944;AT3G24740.1::21798944;AT4G21990.1::21798944;AT5G49210.1::21798944;AT5G61230.1::21798944
AT1G05420.1	ovate family protein 12;	1	2	0	226	24968.8	5.53001	-0.422566	nucleus	cytosol,mitochondrion,plastid,nucleus	nucleus	mitochondrion,plastid	nucleus	plastid		mitochondrion			mitochondrion	nucleus	plastid	nucleus	mitochondrion	mitochondrion			mitochondrion	mitochondrion	nucleus	plastid	plastid	cytosol				Q9ZVZ6				AT1G70510.1::15781858;AT4G08150.1::15781858;AT5G11060.1::15781858;AT5G25220.1::15781858
AT1G05430.1	;	1	42	3	269	29863.3	10.3891	-0.627509	mitochondrion	mitochondrion,golgi,nucleus,endoplasmic reticulum,plastid,extracellular,cytosol	nucleus		nucleus						nucleus			nucleus	endoplasmic reticulum,golgi,extracellular	plastid	endoplasmic reticulum,golgi,extracellular		mitochondrion	endoplasmic reticulum,golgi,extracellular	nucleus		plastid	cytosol				Q8LC42			mitochondrion:27943495
AT1G05440.1	C-8 sterol isomerases;	1	42	2	384	43434.9	8.81697	-0.335677	cytosol,plasma membrane	plasma membrane,mitochondrion,nucleus,plastid,extracellular,cytosol	plastid		nucleus			mitochondrion			cytosol			plasma membrane,plastid,nucleus	mitochondrion	mitochondrion	plastid		mitochondrion	cytosol,nucleus	extracellular		cytosol	cytosol
AT1G05450.1	Bifunctional inhibitor/lipid-transfer protein/seed storage 2S albumin superfamily protein;Encodes a Protease inhibitor/seed storage/LTP family protein	1	9	1	50	5921.25	12.2797	-0.318	cytosol	plasma membrane,mitochondrion,nucleus,endoplasmic reticulum,cytosol	plasma membrane		nucleus				mitochondrion		endoplasmic reticulum			cytosol,nucleus	mitochondrion		mitochondrion		mitochondrion	mitochondrion	nucleus	mitochondrion	nucleus	cytosol				Q8LBJ6
AT1G05460.1	P-loop containing nucleoside triphosphate hydrolases superfamily protein;Encodes a protein with similarity to RNA helicases. Mutants are defective in post-transcriptional gene silencing.	1	22	1	1002	113369	4.6948	-0.589022	cytosol	cytosol,mitochondrion,plastid,nucleus	cytosol		nucleus						cytosol			cytosol,plastid,nucleus	mitochondrion				mitochondrion	cytosol,nucleus	cytosol		plastid	nucleus	SwissProt: "cytosol" 16381842		cytosol:16381842	Q8GYD9
AT1G05470.1	DNAse I-like superfamily protein;Encodes an inositol polyphosphate 5' phosphatase (5PTase) that is required for the proper recruitment of cells into developing vascular tissue in leaves and cotyledons. It is most similar to Type I 5PTases that are known to cleave a phosphate from IP3 or IP4. cvp2 mutants have elevated levels of IP3 and are hypersensitive to ABA in seed germination assays.	1	1	0	617	70856.5	9.70749	-0.870827	nucleus	cytosol,mitochondrion,nucleus	nucleus		nucleus				mitochondrion		cytosol	nucleus		nucleus	mitochondrion				mitochondrion	cytosol,nucleus	nucleus		nucleus	cytosol				Q9LR47
AT1G05490.1	chromatin remodeling 31;	1	61	2	1410	158732	5.80513	-0.674965	nucleus	mitochondrion,plastid,nucleus	plastid		nucleus			mitochondrion	mitochondrion	mitochondrion	nucleus	nucleus	plastid	nucleus	mitochondrion	mitochondrion	mitochondrion		mitochondrion	mitochondrion	nucleus	mitochondrion	nucleus	nucleus				Q9ZVY9
AT1G05500.1	Calcium-dependent lipid-binding (CaLB domain) family protein;Encodes a endomembrane-localized synaptotagmin. Synaptotagmin family proteins are calcium sensors that regulate exocytosis in mammalian cells.	1	37	0	560	62932.3	5.60943	-0.0625	plasma membrane	mitochondrion,golgi,nucleus,endoplasmic reticulum,extracellular,cytosol	cytosol		nucleus			endoplasmic reticulum,golgi,extracellular			endoplasmic reticulum			cytosol	endoplasmic reticulum,golgi,extracellular	endoplasmic reticulum,golgi,extracellular	endoplasmic reticulum,golgi,extracellular		mitochondrion	endoplasmic reticulum,golgi,extracellular	cytosol	endoplasmic reticulum,golgi,extracellular	cytosol	endoplasmic reticulum	Tair: "plasma membrane" 17317660			Q8L706	plasma membrane:17317660		endoplasmic reticulum:22923678;golgi:25900983;golgi:25900983;golgi:25900983;golgi:25900983;plasma membrane:25641898;plasma membrane:17317660;plasma membrane:21433285;plasma membrane:22215637;plasma membrane:23990937;plasma membrane:26781341
AT1G05510.1	Protein of unknown function (DUF1264);Protein is tyrosine-phosphorylated and its phosphorylation state is modulated in response to ABA in Arabidopsis thaliana seeds.	1	34	3	241	27294.9	6.70465	-0.410373	cytosol	cytosol,mitochondrion,plastid,nucleus	cytosol		cytosol						cytosol			cytosol,plastid	mitochondrion				mitochondrion	cytosol,nucleus	cytosol		cytosol	cytosol				Q9ZVY7		cytosol:24406791		AT1G29680.1::21798944
AT1G05520.1	Sec23/Sec24 protein transport family protein;	1	26	2	783	86361.9	5.32815	-0.126948	endoplasmic reticulum,golgi	plasma membrane,mitochondrion,nucleus,endoplasmic reticulum,cytosol	plasma membrane		nucleus		endoplasmic reticulum				cytosol			plasma membrane	mitochondrion				mitochondrion	cytosol,nucleus	cytosol		cytosol	cytosol				Q8H0S3			cytosol:21166475;plasma membrane:19334764;plasma membrane:21433285
AT1G05530.1	UDP-glucosyl transferase 75B2;Encodes a protein with glucosyltransferase activity with high sequence homology to UGT1 (AT1G05560). It belongs to an UGT subfamily that binds UDP-glucose but not UDP-glucuronate, UDP-galactose, or UDP-rhamnose as the glycosyl donor. UGT2 was shown to be able to use abscisic acid as glycosylation substrate in the presence of UDP-glucose.	1	1	0	455	51192.9	4.92722	-0.176264	plastid	plasma membrane,mitochondrion,golgi,nucleus,endoplasmic reticulum,plastid,extracellular,cytosol	plasma membrane		plastid	plastid		plastid		mitochondrion	plastid		plastid	plasma membrane,plastid,nucleus	mitochondrion	plastid	mitochondrion		endoplasmic reticulum,golgi,extracellular	plastid	cytosol	plastid	plastid	golgi				Q9ZVY5
AT1G05540.1	Protein of unknown function (DUF295);	1	13	1	367	41796.7	5.12452	-0.296458	mitochondrion	plasma membrane,mitochondrion,golgi,nucleus,endoplasmic reticulum,extracellular,cytosol	plasma membrane		nucleus		nucleus	mitochondrion			mitochondrion	nucleus		golgi,nucleus	mitochondrion	mitochondrion	mitochondrion		mitochondrion	endoplasmic reticulum,golgi,extracellular	nucleus	mitochondrion	mitochondrion	cytosol
AT1G05550.1	Protein of unknown function (DUF295);	1	8	0	236	25937.5	4.86631	0.00847458	plasma membrane	plasma membrane,mitochondrion,golgi,nucleus,endoplasmic reticulum,extracellular,cytosol	plasma membrane		nucleus		nucleus	mitochondrion		mitochondrion	mitochondrion	nucleus		plasma membrane,nucleus	mitochondrion		mitochondrion		mitochondrion	endoplasmic reticulum,golgi,extracellular	extracellular	mitochondrion	nucleus	cytosol
AT1G05560.1	UDP-glucosyltransferase 75B1;A UDP-glucose transferase localized in the phragmoplast. It has been co-purified with the callose synthase complex and may transfer UDP-glucose from sucrose synthase to the callose synthase and thus help form a substrate channel for the synthesis of callose at the forming cell plate. Induced by salicylic acid. Independent of NPR1 for their induction by salicylic acid.…	1	66	5	469	52816.3	5.42305	-0.210235	plastid	plasma membrane,mitochondrion,golgi,endoplasmic reticulum,plastid,extracellular,cytosol	plasma membrane		plastid	plastid		plastid		mitochondrion	plastid		plastid	plasma membrane	mitochondrion	plastid	mitochondrion		endoplasmic reticulum,golgi,extracellular	plastid	cytosol	plastid	plastid	golgi	SwissProt: "cytoskeleton,cytosol,nucleus" 16381842		cytosol:16381842;nucleus:16381842;cytoskeleton:16381842	Q9LR44		cytosol:11283335	golgi:25900983	AT1G05570.1::11283334;AT3G51300.1::11283335
AT1G05570.1	callose synthase 1;Encodes a callose synthase 1 catalytic subunit . Member of Glycosyltransferase Family- 48.	1	12	2	1950	225774	9.28053	-0.0869744	plasma membrane	plasma membrane,mitochondrion,nucleus,plastid,extracellular,cytosol			plastid					mitochondrion	cytosol	nucleus		mitochondrion,extracellular	mitochondrion				mitochondrion	mitochondrion	cytosol		plasma membrane	cytosol	Amigo: "cytosol,plasma membrane" 11283334|SwissProt: "plasma membrane" 16381842|Tair: "plasma membrane" 17317660|Tair: "cytosol" 11283334	cytosol:11283334;plasma membrane:11283334	plasma membrane:16381842	Q9AUE0	plasma membrane:17317660;cytosol:11283334	cytosol:11283334	plasma membrane:17317660;plasma membrane:20843791;plasma membrane:21433285;plasma membrane:26748395	AT1G05560.1::11283334
AT1G05575.1	;	1	15	3	89	9525.8	10.5625	0.367416	endoplasmic reticulum	plasma membrane,golgi,nucleus,endoplasmic reticulum,peroxisome,plastid,extracellular	plasma membrane		nucleus	plastid		endoplasmic reticulum,golgi,extracellular			endoplasmic reticulum		plastid	plasma membrane,golgi,nucleus,peroxisome,plastid	endoplasmic reticulum,golgi,extracellular		plastid		plastid	endoplasmic reticulum,golgi,extracellular	extracellular	endoplasmic reticulum,golgi,extracellular	plastid	extracellular				Q8LC91		endoplasmic reticulum:12837943;endoplasmic reticulum:21443605		AT1G01910.1::21798944
AT1G05577.1	Domain of unknown function (DUF966);	1	35	2	372	41641.2	9.83227	-0.816667	nucleus	cytosol,mitochondrion,nucleus	nucleus		nucleus						cytosol	nucleus		nucleus	mitochondrion				mitochondrion	mitochondrion	nucleus		nucleus	nucleus
AT1G05580.1	cation/H+ exchanger 23;member of Putative Na+/H+ antiporter family	1	23	3	867	95873	6.43929	0.246251	endoplasmic reticulum	plasma membrane,mitochondrion,golgi,nucleus,endoplasmic reticulum,extracellular,cytosol,vacuole	plasma membrane		cytosol						golgi			plasma membrane,vacuole	endoplasmic reticulum,golgi,extracellular				mitochondrion	cytosol,nucleus	extracellular		plasma membrane	plasma membrane	SwissProt: "plastid" 16381842		plastid:16381842	Q8VYD4		endoplasmic reticulum:21239645
AT1G05590.1	beta-hexosaminidase 2;Encodes a protein with &#946;-hexosaminidase activity (the enzyme is active with p-nitrophenyl-&#946;-N-acetylglucosaminide as substrate but displayed only a minor activity toward p-nitrophenyl-&#946;-N-acetylgalactosaminide). Chitotriose-PA was digested almost completely overnight by a 50% ammonium sulfate fraction of a supernatant yeast expressing AtHEX3.	1	16	1	580	64994.6	6.3653	-0.145	extracellular	plasma membrane,mitochondrion,golgi,endoplasmic reticulum,plastid,extracellular,cytosol	plasma membrane		endoplasmic reticulum,golgi,extracellular			endoplasmic reticulum,golgi,extracellular		mitochondrion	extracellular			plastid	endoplasmic reticulum,golgi,extracellular	endoplasmic reticulum,golgi,extracellular	endoplasmic reticulum,golgi,extracellular		endoplasmic reticulum,golgi,extracellular	endoplasmic reticulum,golgi,extracellular	cytosol	endoplasmic reticulum,golgi,extracellular	plastid	golgi	Amigo: "plasma membrane" 17644627|Tair: "plasma membrane" 17644627	plasma membrane:17644627		Q9SYK0	plasma membrane:17644627
AT1G05600.1	Tetratricopeptide repeat (TPR)-like superfamily protein;	1	2	3	504	57271.8	6.1599	-0.0994048	mitochondrion	cytosol,mitochondrion,plastid,nucleus	plastid		plastid			mitochondrion		mitochondrion	mitochondrion	nucleus		plastid	mitochondrion	mitochondrion	mitochondrion		mitochondrion	mitochondrion	cytosol	mitochondrion	plastid	mitochondrion
AT1G05610.1	ADP-glucose pyrophosphorylase small subunit 2;Encodes the small subunit of ADP-glucose pyrophosphorylase. The small subunit is the catalytic isoform responsible for ADP-glucose pyrophosphorylase activity. The presence of the small subunit is required for large subunit stability. Two isoforms of the small subunit (ApS1 and ApS2) have been described. ApS2 is a minor small subunit isoform present in…	1	0	1	476	53338.3	8.51925	-0.144538	plastid	mitochondrion,golgi,endoplasmic reticulum,plastid,extracellular	plastid		plastid	plastid	plastid	plastid			plastid		plastid	plastid	plastid				mitochondrion	endoplasmic reticulum,golgi,extracellular	mitochondrion	plastid	plastid	plastid				Q7YKW3		plastid:in house
AT1G05615.1	Domain of unknown function (DUF313) ;	1	0	0	172	19776.1	4.49747	-0.547674	cytosol	cytosol,mitochondrion,plastid,nucleus	cytosol		nucleus						cytosol	nucleus		plastid	mitochondrion				mitochondrion	cytosol,nucleus	cytosol		cytosol	nucleus
AT1G05620.1	uridine-ribohydrolase 2;	1	45	4	322	34669.9	4.81643	0.134161	cytosol	cytosol,mitochondrion,plastid,nucleus	cytosol		cytosol						cytosol			plastid	mitochondrion				mitochondrion	cytosol,nucleus	cytosol		cytosol	cytosol	SwissProt: "cytosol" 16381842		cytosol:16381842	Q8LAC4		cytosol:24130159	cytosol:21166475	AT5G64370.1:c,y,t,o,s,o,l:24130159
AT1G05630.1	Endonuclease/exonuclease/phosphatase family protein;Encodes an inositol polyphosphate 5-phosphatase with phosphatase activity toward only Ins(1,4,5)P3. Induced in response to ABA and wounding treatments. Expressed in young seedlings and flowers, while no transcripts were detectable in maturated roots, stems, and rosette leaves Modulates the development of cotyledon veins through its regulation of…	1	7	1	1170	129491	6.37647	-0.301026	nucleus	cytosol,mitochondrion,plastid,nucleus	cytosol		nucleus						cytosol			plastid,nucleus	mitochondrion				mitochondrion	cytosol,nucleus	cytosol		nucleus	cytosol	Amigo: "nucleus" 18931139|SwissProt: "nucleus" 16381842|Tair: "nucleus" 18931139	nucleus:18931139	nucleus:16381842	Q9SYK4	nucleus:18931139	nucleus:18931139
AT1G05640.1	Ankyrin repeat family protein;	1	8	0	627	68702.1	10.3104	-0.106061	cytosol	plasma membrane,mitochondrion,nucleus,endoplasmic reticulum,cytosol	cytosol		cytosol						cytosol			endoplasmic reticulum	mitochondrion				mitochondrion	cytosol,nucleus	mitochondrion		plasma membrane	cytosol				Q9SYK5
AT1G05650.1	Pectin lyase-like superfamily protein;	1	0	0	394	41573.7	9.5824	0.0601523	extracellular	plasma membrane,golgi,nucleus,endoplasmic reticulum,plastid,extracellular,vacuole	extracellular		endoplasmic reticulum,golgi,extracellular	plastid	nucleus	endoplasmic reticulum,golgi,extracellular			extracellular			plasma membrane	endoplasmic reticulum,golgi,extracellular	endoplasmic reticulum,golgi,extracellular	endoplasmic reticulum,golgi,extracellular		endoplasmic reticulum,golgi,extracellular	endoplasmic reticulum,golgi,extracellular	nucleus	endoplasmic reticulum,golgi,extracellular	vacuole	extracellular				Q9SYK6
AT1G05660.1	Pectin lyase-like superfamily protein;	1	3	0	394	41856.2	9.5193	0.0563452	extracellular	plasma membrane,golgi,nucleus,endoplasmic reticulum,plastid,extracellular	plasma membrane		endoplasmic reticulum,golgi,extracellular	plastid	nucleus	endoplasmic reticulum,golgi,extracellular			extracellular			plasma membrane	endoplasmic reticulum,golgi,extracellular	endoplasmic reticulum,golgi,extracellular	endoplasmic reticulum,golgi,extracellular		endoplasmic reticulum,golgi,extracellular	endoplasmic reticulum,golgi,extracellular	nucleus	endoplasmic reticulum,golgi,extracellular	extracellular	extracellular				Q9SYK7			extracellular:26572690
AT1G05670.1	Pentatricopeptide repeat (PPR-like) superfamily protein;	1	19	0	741	84557	8.28281	-0.0821862	mitochondrion	cytosol,mitochondrion,plastid,nucleus	cytosol	mitochondrion,plastid	plastid	plastid	plastid	mitochondrion		mitochondrion	mitochondrion		plastid	nucleus	mitochondrion	mitochondrion	mitochondrion		mitochondrion	mitochondrion	cytosol	mitochondrion	mitochondrion	cytosol				P0C7P7
AT1G05675.1	UDP-Glycosyltransferase superfamily protein;	1	0	0	453	51174.6	6.36108	-0.187859	cytosol	plasma membrane,mitochondrion,golgi,nucleus,plastid,cytosol	cytosol		cytosol			mitochondrion		mitochondrion	cytosol			plasma membrane,plastid	mitochondrion				mitochondrion	cytosol,nucleus	cytosol		plastid	golgi
AT1G05680.1	Uridine diphosphate glycosyltransferase 74E2;Encodes a UDP-glucosyltransferase, UGT74E2, that acts on IBA (indole-3-butyric acid) and affects auxin homeostasis. The transcript and protein levels of this enzyme are strongly induced by H2O2 and may allow integration of ROS (reactive oxygen species) and auxin signaling. This enzyme can also transfer glycosyl groups to several compounds related to th…	1	17	4	453	51053.5	5.66559	-0.167991	cytosol,mitochondrion	plasma membrane,mitochondrion,golgi,nucleus,plastid,cytosol	cytosol		cytosol			mitochondrion		mitochondrion	mitochondrion			plasma membrane,plastid	mitochondrion				plastid	cytosol,nucleus	cytosol		plastid	golgi				Q9SYK9				AT1G19570.1::21798944
AT1G05690.1	BTB and TAZ domain protein 3;BTB and TAZ domain protein. Acts redunantly with BT1 and BT2 during female gametophyte development. Acts with BT2 during male gametophyte development.	1	2	2	364	41526.6	9.0635	-0.312637	plastid	plasma membrane,mitochondrion,nucleus,plastid,cytosol	cytosol		nucleus	plastid		mitochondrion		mitochondrion	nucleus	nucleus	plastid	plasma membrane,nucleus	plastid		plastid		mitochondrion	plastid	nucleus	plastid	plastid	plastid				Q9SYL0			plasma membrane:22318864	AT1G26830.1::15772280
AT1G05700.1	Leucine-rich repeat transmembrane protein kinase protein;	1	0	0	852	94985.9	6.90232	-0.19284	extracellular	plasma membrane,golgi,nucleus,endoplasmic reticulum,extracellular,cytosol	plasma membrane		endoplasmic reticulum,golgi,extracellular		nucleus	endoplasmic reticulum,golgi,extracellular			cytosol			plasma membrane	endoplasmic reticulum,golgi,extracellular	endoplasmic reticulum,golgi,extracellular	endoplasmic reticulum,golgi,extracellular		endoplasmic reticulum,golgi,extracellular	endoplasmic reticulum,golgi,extracellular	cytosol	endoplasmic reticulum,golgi,extracellular	nucleus	plasma membrane				Q9SYL1			extracellular:26572690
AT1G05710.1	basic helix-loop-helix (bHLH) DNA-binding superfamily protein;	1	17	3	149	16611.8	6.78579	-0.399329	nucleus	cytosol,mitochondrion,plastid,nucleus	plastid		nucleus						nucleus	nucleus		nucleus	mitochondrion				mitochondrion	cytosol,nucleus	nucleus		nucleus	nucleus				Q7XJU2				AT1G03040.1::21798944;AT1G54060.1::21798944;AT3G47620.1::21798944;AT3G48150.1::21798944
AT1G05720.1	selenoprotein family protein;	1	70	3	163	18574.6	4.81355	-0.208589	extracellular	nucleus,endoplasmic reticulum,golgi,extracellular	extracellular		nucleus		golgi	endoplasmic reticulum,golgi,extracellular			golgi			nucleus	endoplasmic reticulum,golgi,extracellular	endoplasmic reticulum,golgi,extracellular	endoplasmic reticulum,golgi,extracellular		endoplasmic reticulum,golgi,extracellular	endoplasmic reticulum,golgi,extracellular	nucleus	endoplasmic reticulum,golgi,extracellular	extracellular	endoplasmic reticulum				Q8GWP6
AT1G05730.1	Eukaryotic protein of unknown function (DUF842);	1	44	5	149	17123.2	5.58093	-0.586577	nucleus	cytosol,mitochondrion,plastid,nucleus	cytosol		nucleus						cytosol	nucleus		nucleus	mitochondrion				mitochondrion	cytosol,nucleus	nucleus		plastid	nucleus				Q5BQ23
AT1G05740.1	Eukaryotic protein of unknown function (DUF842);	1	20	0	145	16493.9	4.85022	-0.38	nucleus	cytosol,mitochondrion,plastid,nucleus	cytosol		nucleus						cytosol	nucleus		nucleus	mitochondrion				mitochondrion	cytosol,nucleus	nucleus		plastid	nucleus
AT1G05750.1	Tetratricopeptide repeat (TPR)-like superfamily protein;Encodes a pentatricopeptide repeat protein required for editing of rpoA and clpP chloroplast transcripts.	1	12	3	500	55781.6	8.40449	-0.09	plastid	cytosol,mitochondrion,plastid,nucleus	cytosol		plastid	plastid		plastid			plastid			mitochondrion	plastid	plastid			plastid	cytosol,nucleus	mitochondrion	plastid	plastid	plastid	Amigo: "plastid" 18657233|SwissProt: "plastid" 16381842	plastid:18657233	plastid:16381842	Q9MA50		plastid:in house
AT1G05760.1	Mannose-binding lectin superfamily protein;Specifically restrict the long-distance movement of tobacco etch potyvirus (TEV) without involving either hypersensitive cell death or systemic acquired resistance	1	9	2	174	19200.6	6.63238	-0.377012	plasma membrane	mitochondrion,nucleus,peroxisome,extracellular,cytosol	nucleus		nucleus						cytosol			cytosol	mitochondrion				mitochondrion	cytosol,nucleus	extracellular		nucleus	peroxisome				Q9SE37		extracellular:11743111		AT1G05760.1::20584941
AT1G05770.1	Mannose-binding lectin superfamily protein;	1	5	1	184	20173.7	6.34255	-0.282609	plasma membrane	plasma membrane,mitochondrion,golgi,nucleus,endoplasmic reticulum,extracellular,cytosol	plasma membrane		nucleus						cytosol			cytosol,plasma membrane,extracellular	mitochondrion		endoplasmic reticulum,golgi,extracellular		mitochondrion	cytosol,nucleus	extracellular		nucleus	cytosol
AT1G05780.1	Vacuolar ATPase assembly integral membrane protein VMA21-like domain;	1	37	1	106	11547.3	8.50898	0.391509	extracellular	plasma membrane,golgi,nucleus,endoplasmic reticulum,plastid,extracellular,vacuole	plasma membrane		nucleus	plastid		endoplasmic reticulum,golgi,extracellular			endoplasmic reticulum			nucleus	endoplasmic reticulum,golgi,extracellular	endoplasmic reticulum,golgi,extracellular	endoplasmic reticulum,golgi,extracellular		endoplasmic reticulum,golgi,extracellular	endoplasmic reticulum,golgi,extracellular	extracellular	endoplasmic reticulum,golgi,extracellular	vacuole	extracellular
AT1G05785.1	Got1/Sft2-like vescicle transport protein family;	1	11	2	135	15292.4	9.95959	1.06741	vacuole	plasma membrane,mitochondrion,golgi,endoplasmic reticulum,plastid,extracellular,cytosol,vacuole	plasma membrane		plastid		cytosol	mitochondrion			extracellular			plasma membrane,plastid,vacuole	endoplasmic reticulum,golgi,extracellular	endoplasmic reticulum,golgi,extracellular	endoplasmic reticulum,golgi,extracellular		endoplasmic reticulum,golgi,extracellular	endoplasmic reticulum,golgi,extracellular	extracellular		plasma membrane	endoplasmic reticulum								AT3G16310.1::21798944;AT4G26455.1::21798944
AT1G05790.1	lipase class 3 family protein;	1	9	0	687	76950.5	5.73912	-0.0269287	plastid	plasma membrane,mitochondrion,golgi,endoplasmic reticulum,plastid,extracellular,cytosol	plasma membrane		plastid			endoplasmic reticulum,golgi,extracellular	mitochondrion	mitochondrion	extracellular			plastid	endoplasmic reticulum,golgi,extracellular	mitochondrion	mitochondrion		mitochondrion	mitochondrion	cytosol	endoplasmic reticulum,golgi,extracellular	plasma membrane	golgi				A8MRJ1			plastid:23667806
AT1G05800.1	alpha/beta-Hydrolases superfamily protein;Encodes a galactolipase. Located in the chloroplast. Involved in the initial step of jasmonic acid biosynthesis. Expressed in vegetative tissues and is necessary for the biosynthesis of basal-level JAs in vegetative tissues.	1	0	0	471	52802.9	9.07827	-0.367091	plastid	mitochondrion,nucleus,plastid,extracellular,cytosol	nucleus		plastid	plastid		mitochondrion		mitochondrion	plastid		plastid	extracellular	plastid	plastid	plastid		mitochondrion	plastid	cytosol	plastid	plastid	plastid	Amigo: "plastid" 18267087|Tair: "plastid" 18267087	plastid:18267087		Q9MA46	plastid:18267087
AT1G05805.1	basic helix-loop-helix (bHLH) DNA-binding superfamily protein;	1	46	6	362	38953.3	7.52912	-0.831492	nucleus	mitochondrion,golgi,nucleus,endoplasmic reticulum,plastid,extracellular	nucleus		nucleus	plastid	nucleus	mitochondrion		mitochondrion	nucleus	nucleus	plastid	nucleus	plastid		plastid		mitochondrion	endoplasmic reticulum,golgi,extracellular	nucleus	plastid	nucleus	nucleus	Amigo: "cytosol" 18433157|SwissProt: "nucleus" 16381842|Tair: "cytosol" 18433157	cytosol:18433157	nucleus:16381842	Q8H102	cytosol:18433157		cytosol:18433157
AT1G05810.1	RAB GTPase homolog A5E;	1	13	3	261	28814	7.29192	-0.342146	plastid	cytosol,mitochondrion,plastid,nucleus	plastid		plastid	plastid	cytosol	mitochondrion		mitochondrion	cytosol		plastid	cytosol	plastid	plastid	plastid		plastid	plastid	nucleus	plastid	plastid	cytosol	SwissProt: "plasma membrane" 16381842		plasma membrane:16381842	P19892
AT1G05820.1	SIGNAL PEPTIDE PEPTIDASE-LIKE 5;	1	0	1	536	58731.5	7.49617	0.458769	extracellular	plasma membrane,mitochondrion,golgi,endoplasmic reticulum,extracellular,cytosol	plasma membrane		endoplasmic reticulum,golgi,extracellular		cytosol	endoplasmic reticulum,golgi,extracellular			extracellular			plasma membrane,golgi	endoplasmic reticulum,golgi,extracellular	endoplasmic reticulum,golgi,extracellular	endoplasmic reticulum,golgi,extracellular		mitochondrion	endoplasmic reticulum,golgi,extracellular	extracellular	endoplasmic reticulum,golgi,extracellular	plasma membrane	plasma membrane
AT1G05830.1	trithorax-like protein 2;Encodes a homolog of trithorax, a histone-lysine N-methyltransferase. Paralog of ATX1. Unlike ATX1 which is involved in trimethylating of histone H3-mysine 4, ATX2 is involved in dimethylating of histone H3-lysine 4. ATX1 and ATX2 influence the expression of largely nonoverlapping gene sets. The expression pattern of ATX2 is also different from that of ATX1.	1	20	1	1083	123293	7.93322	-0.550046	nucleus	mitochondrion,golgi,nucleus,endoplasmic reticulum,extracellular,cytosol	cytosol		nucleus		nucleus				nucleus	nucleus		nucleus	mitochondrion		endoplasmic reticulum,golgi,extracellular		mitochondrion	cytosol,nucleus	nucleus		nucleus	nucleus							cytoskeleton:24134884
AT1G05835.1	PHD finger protein;	1	40	2	127	14221.5	9.52684	0.0023622	extracellular	plasma membrane,golgi,nucleus,endoplasmic reticulum,plastid,extracellular,cytosol	plasma membrane		endoplasmic reticulum,golgi,extracellular		nucleus	endoplasmic reticulum,golgi,extracellular			extracellular			nucleus	endoplasmic reticulum,golgi,extracellular	endoplasmic reticulum,golgi,extracellular	endoplasmic reticulum,golgi,extracellular		endoplasmic reticulum,golgi,extracellular	endoplasmic reticulum,golgi,extracellular	cytosol	endoplasmic reticulum,golgi,extracellular	plastid	extracellular				A8MS78			extracellular:28155257
AT1G05840.1	Eukaryotic aspartyl protease family protein;	1	36	1	485	53300.1	6.0466	0.00494845	plasma membrane	plasma membrane,golgi,endoplasmic reticulum,extracellular,cytosol,vacuole	extracellular		endoplasmic reticulum,golgi,extracellular			endoplasmic reticulum,golgi,extracellular			vacuole			plasma membrane	endoplasmic reticulum,golgi,extracellular	endoplasmic reticulum,golgi,extracellular	endoplasmic reticulum,golgi,extracellular		endoplasmic reticulum,golgi,extracellular	endoplasmic reticulum,golgi,extracellular	cytosol	endoplasmic reticulum,golgi,extracellular	plasma membrane	plasma membrane				Q9MA42			plasma membrane:20843791;plasma membrane:22318864
AT1G05850.1	Chitinase family protein;Encodes an endo chitinase-like protein AtCTL1. Essential for tolerance to heat, salt and drought stresses. Also involved in root hair development, cell expansion and response to cytokinin. Allelic to erh2. 11 alleles described in Hauser (1995). Mutant is defective in acquired thermotolerance, appears semidwarf throughout its life cycle and has extra lateral branches. Ther…	1	748	5	321	35581.3	7.62907	-0.202492	extracellular	plasma membrane,mitochondrion,golgi,endoplasmic reticulum,extracellular,vacuole	plasma membrane		endoplasmic reticulum,golgi,extracellular			endoplasmic reticulum,golgi,extracellular			extracellular			vacuole	endoplasmic reticulum,golgi,extracellular	endoplasmic reticulum,golgi,extracellular	endoplasmic reticulum,golgi,extracellular		endoplasmic reticulum,golgi,extracellular	endoplasmic reticulum,golgi,extracellular	mitochondrion	endoplasmic reticulum,golgi,extracellular	extracellular	extracellular	SwissProt: "extracellular" 16381842		extracellular:16381842	Q9MA41			plasma membrane:20843791
AT1G05860.1	;	1	8	3	280	31177.8	10.1121	-0.880714	nucleus	cytosol,mitochondrion,plastid,nucleus	nucleus		nucleus	plastid		mitochondrion			cytosol	nucleus	plastid	nucleus	plastid	plastid	plastid		mitochondrion	plastid	nucleus	plastid	nucleus	nucleus				Q9MA40				AT3G27960.1::21798944;AT4G24840.1::21798944;AT5G24660.1::21798944;AT5G44090.1::21798944
AT1G05870.1	Protein of unknown function (DUF1685);	1	30	4	189	20807.1	4.28228	-0.543915	nucleus	cytosol,mitochondrion,plastid,nucleus	nucleus		nucleus						cytosol	nucleus		nucleus	mitochondrion				plastid	cytosol,nucleus	nucleus		nucleus	nucleus				Q9MA39
AT1G05880.1	RING/U-box superfamily protein;	1	0	1	489	55576.2	4.98433	-0.517587	nucleus	mitochondrion,golgi,nucleus,endoplasmic reticulum,extracellular,cytosol	extracellular		nucleus						nucleus	nucleus		nucleus	mitochondrion				endoplasmic reticulum,golgi,extracellular	cytosol,nucleus	nucleus		nucleus	cytosol				Q84RQ9
AT1G05890.1	RING/U-box superfamily protein;	1	48	3	552	62462.7	4.90476	-0.657971	nucleus	cytosol,mitochondrion,plasma membrane,nucleus	plasma membrane		nucleus						nucleus			nucleus	mitochondrion				mitochondrion	cytosol,nucleus	nucleus		nucleus	nucleus				Q8L829
AT1G05894.1	;	1	37	1	457	51018.2	10.5256	-0.735667	nucleus	cytosol,mitochondrion,plastid,nucleus	nucleus		nucleus	plastid		mitochondrion	mitochondrion		cytosol	nucleus	plastid	nucleus	mitochondrion		plastid		mitochondrion	cytosol,nucleus	nucleus	plastid	nucleus	nucleus
AT1G05900.1	endonuclease III 2;	1	15	2	314	34496.6	9.7481	-0.388853	plastid	cytosol,mitochondrion,plastid,nucleus	nucleus		plastid	plastid	cytosol	plastid		mitochondrion	nucleus	nucleus	plastid	nucleus	mitochondrion	mitochondrion	plastid		mitochondrion	plastid	mitochondrion	plastid	plastid	nucleus	Amigo: "plastid" 19372224|Tair: "plastid" 19372224	plastid:19372224		Q94EJ4	plastid:19372224	plastid:19372224
AT1G05910.1	cell division cycle protein 48-related / CDC48-related;	1	17	2	1210	133791	5.64119	-0.626942	nucleus	cytosol,mitochondrion,plastid,nucleus	nucleus		plastid	plastid	nucleus				nucleus	nucleus	plastid	nucleus	mitochondrion		mitochondrion		mitochondrion	mitochondrion	nucleus		nucleus	cytosol				Q93ZM5
AT1G05920.1	Domain of unknown function (DUF313) ;	1	39	1	315	36478.5	10.298	-0.928571	nucleus	nucleus,cytosol,mitochondrion,extracellular	extracellular		nucleus						nucleus	nucleus		nucleus	mitochondrion				mitochondrion	cytosol,nucleus	nucleus		nucleus	nucleus
AT1G05925.1	;	1	0	0	53	6011.42	6.51294	0.145283	plasma membrane	golgi,nucleus,endoplasmic reticulum,plastid,extracellular,cytosol	plastid		nucleus						endoplasmic reticulum			plastid,nucleus	endoplasmic reticulum,golgi,extracellular				endoplasmic reticulum,golgi,extracellular	cytosol,nucleus	extracellular	endoplasmic reticulum,golgi,extracellular	plastid	extracellular				B3H539
AT1G05930.1	Domain of unknown function (DUF313) ;	1	1	0	318	37358.4	7.95089	-0.672327	nucleus	cytosol,mitochondrion,nucleus	nucleus		nucleus						nucleus	nucleus		nucleus	mitochondrion				mitochondrion	cytosol,nucleus	nucleus		nucleus	nucleus
AT1G05940.1	cationic amino acid transporter 9;Encodes a member of the cationic amino acid transporter (CAT) subfamily of amino acid polyamine choline transporters.	1	35	4	569	60179.7	7.66565	0.752548	plastid	plasma membrane,mitochondrion,endoplasmic reticulum,plastid,extracellular	plasma membrane		plastid	plastid		mitochondrion	mitochondrion		endoplasmic reticulum		plastid	plasma membrane	mitochondrion		plastid		mitochondrion	plastid	extracellular	plastid	plastid	plastid	Tair: "plasma membrane" 17151019			Q9C5D6	plasma membrane:17151019		vacuole:17151019
AT1G05950.1	;	1	9	0	627	70129.5	6.25605	-0.469697	nucleus	cytosol,mitochondrion,nucleus	nucleus		nucleus						cytosol	nucleus		nucleus	mitochondrion				mitochondrion	cytosol,nucleus	nucleus		nucleus	nucleus
AT1G05960.1	ARM repeat superfamily protein;	1	32	3	982	108952	5.57133	-0.203157	plasma membrane	cytosol,mitochondrion,plastid,nucleus	nucleus		nucleus			mitochondrion		mitochondrion	mitochondrion		plastid	nucleus	mitochondrion	mitochondrion	mitochondrion		mitochondrion	mitochondrion	nucleus	mitochondrion	plastid	cytosol	Amigo: "plasma membrane" 17317660|Amigo: "plasma membrane" 17644812|Tair: "plasma membrane" 17317660	plasma membrane:17317660;plasma membrane:17644812		Q9LNE9	plasma membrane:17317660		plasma membrane:17317660;plasma membrane:17644812;plasma membrane:20843791;plasma membrane:21433285;plasma membrane:26781341
AT1G05970.1	RNA-binding (RRM/RBD/RNP motifs) family protein;	1	18	1	198	22655.7	10.0835	-0.455556	cytosol	cytosol,mitochondrion,plastid,nucleus	cytosol		nucleus					mitochondrion	cytosol			plastid	mitochondrion				mitochondrion	cytosol,nucleus	mitochondrion		cytosol	cytosol
AT1G05990.1	EF hand calcium-binding protein family;	1	2	1	150	16957.1	4.12971	-0.629333	cytosol	plasma membrane,mitochondrion,nucleus,cytosol,vacuole	cytosol		nucleus		cytosol				cytosol			plasma membrane,vacuole	mitochondrion				mitochondrion	cytosol,nucleus	cytosol		cytosol	cytosol				Q9LNE7
AT1G06000.1	UDP-Glycosyltransferase superfamily protein;encodes a flavonol-7-O-rhamnosyltransferase involved in the formation of rhamnosylated flavonols	1	96	6	435	48124.9	6.11752	-0.0342529	cytosol	mitochondrion,golgi,nucleus,endoplasmic reticulum,plastid,extracellular,cytosol	cytosol		cytosol			mitochondrion			cytosol			plastid	mitochondrion		endoplasmic reticulum,golgi,extracellular		mitochondrion	cytosol,nucleus	cytosol		plastid	mitochondrion				Q9LNE6			plasma membrane:19334764
AT1G06010.1	;	1	26	5	78	8692.43	4.48173	-0.491026	mitochondrion	mitochondrion,golgi,nucleus,endoplasmic reticulum,plastid,extracellular,cytosol	cytosol		nucleus			endoplasmic reticulum,golgi,extracellular			golgi	nucleus		nucleus	mitochondrion	endoplasmic reticulum,golgi,extracellular	endoplasmic reticulum,golgi,extracellular		mitochondrion	cytosol,nucleus	nucleus	mitochondrion	plastid	extracellular							mitochondrion:27943495
AT1G06020.1	pfkB-like carbohydrate kinase family protein;	1	1	1	345	37630.2	5.47521	-0.101739	cytosol	mitochondrion,golgi,nucleus,endoplasmic reticulum,plastid,extracellular,cytosol	cytosol		cytosol		cytosol				cytosol			plastid	mitochondrion				endoplasmic reticulum,golgi,extracellular	cytosol,nucleus	cytosol		cytosol	cytosol				Q9LNE4		cytosol:28441933	plasma membrane:19334764
AT1G06030.1	pfkB-like carbohydrate kinase family protein;	1	0	1	329	35894.8	4.65683	-0.123708	cytosol	mitochondrion,golgi,nucleus,endoplasmic reticulum,plastid,extracellular,cytosol	cytosol		cytosol		cytosol				cytosol			mitochondrion,plastid	mitochondrion				endoplasmic reticulum,golgi,extracellular	cytosol,nucleus	cytosol		cytosol	cytosol				Q9LNE3		cytosol:28441933
AT1G06040.1	B-box zinc finger family protein;Encodes salt tolerance protein (STO) which confers salt tolerance to yeast cells. Fully complements calcineurin deficient yeast but does not encode a phosphoprotein phosphatase. Sequence has similarities to CONSTANS. STO co-localizes with COP1 and plays a role in light signaling.	1	231	9	248	27642.4	5.52707	-0.52621	nucleus	mitochondrion,golgi,nucleus,endoplasmic reticulum,extracellular,cytosol	nucleus		nucleus		nucleus				cytosol	nucleus		nucleus	mitochondrion		endoplasmic reticulum,golgi,extracellular		endoplasmic reticulum,golgi,extracellular	cytosol,nucleus	extracellular		nucleus	nucleus	Amigo: "nucleus" 17605755|SwissProt: "nucleus" 16381842|Tair: "nucleus" 17605755	nucleus:17605755	nucleus:16381842	Q96288	nucleus:17605755	nucleus:21685177		AT1G32230.1::19548978;AT1G32230.1::11018516;AT1G32230.1::19548978;AT2G32950.1::11226162
AT1G06050.1	Protein of unknown function (DUF1336);	1	16	1	313	34852.4	5.27128	-0.329712	mitochondrion	mitochondrion,golgi,nucleus,endoplasmic reticulum,plastid,extracellular,cytosol	cytosol		nucleus						cytosol			plastid	mitochondrion				endoplasmic reticulum,golgi,extracellular	cytosol,nucleus	cytosol		nucleus	cytosol							mitochondrion:21841088
AT1G06060.1	LisH and RanBPM domains containing protein;	1	24	5	213	24557.5	6.09344	-0.413146	cytosol	cytosol,mitochondrion,nucleus	nucleus		nucleus						cytosol			nucleus	mitochondrion				mitochondrion	cytosol,nucleus	nucleus		cytosol	cytosol				Q9LNE1
AT1G06070.1	Basic-leucine zipper (bZIP) transcription factor family protein;	1	50	9	423	47133.6	6.36159	-1.01253	nucleus	mitochondrion,plastid,nucleus	nucleus		nucleus	plastid	nucleus	mitochondrion			nucleus	nucleus	plastid	nucleus	plastid		plastid		mitochondrion	plastid	nucleus	plastid	nucleus	nucleus				Q9LNE0		cytosol:27208231;nucleus:27208231
AT1G06080.1	delta 9 desaturase 1;homologous to delta 9 acyl-lipid desaturases of cyanobacteria and acyl-CoA desaturases of yeast and mammals. expression down-regulated by cold temperature.	1	49	4	305	36108.4	9.6721	-0.201311	endoplasmic reticulum	plasma membrane,mitochondrion,golgi,nucleus,endoplasmic reticulum,peroxisome,extracellular,cytosol	plasma membrane		nucleus						cytosol			endoplasmic reticulum	endoplasmic reticulum,golgi,extracellular		endoplasmic reticulum,golgi,extracellular		mitochondrion	cytosol,nucleus	cytosol		nucleus	peroxisome	SwissProt: "endoplasmic reticulum" 16381842		endoplasmic reticulum:16381842	O65797		endoplasmic reticulum:23175755
AT1G06090.1	Fatty acid desaturase family protein;	1	11	1	299	34771.5	9.59648	-0.171237	cytosol,golgi	plasma membrane,mitochondrion,nucleus,endoplasmic reticulum,peroxisome,cytosol	plasma membrane		nucleus						cytosol			endoplasmic reticulum	mitochondrion				mitochondrion	cytosol,nucleus	cytosol		cytosol	peroxisome
AT1G06100.1	Fatty acid desaturase family protein;	1	4	2	299	35357.5	9.78058	-0.216388	cytosol,golgi	mitochondrion,nucleus,endoplasmic reticulum,peroxisome,cytosol,vacuole	vacuole		nucleus						cytosol			endoplasmic reticulum	mitochondrion				mitochondrion	cytosol,nucleus	cytosol		cytosol	peroxisome	SwissProt: "endoplasmic reticulum" 16381842		endoplasmic reticulum:16381842	Q9LND8
AT1G06110.1	SKP1/ASK-interacting protein 16;	1	47	5	436	48978.6	5.30909	-0.151376	cytosol	plasma membrane,mitochondrion,golgi,nucleus,endoplasmic reticulum,plastid,extracellular,cytosol	plasma membrane		nucleus						cytosol			plastid	mitochondrion				endoplasmic reticulum,golgi,extracellular	cytosol,nucleus	cytosol		cytosol	cytosol				Q9LND7				AT1G20140.1::12169662;AT1G75950.1::12169662;AT3G60010.1::12169662;AT5G42190.1::12169662;AT5G42190.1::12795696;AT5G42190.1::21798944
AT1G06120.1	Fatty acid desaturase family protein;	1	0	2	299	35179.9	9.82567	-0.220736	endoplasmic reticulum,golgi	plasma membrane,mitochondrion,nucleus,endoplasmic reticulum,cytosol,vacuole	vacuole		nucleus						cytosol			endoplasmic reticulum	mitochondrion				mitochondrion	cytosol,nucleus	cytosol		cytosol	plasma membrane	SwissProt: "endoplasmic reticulum" 16381842		endoplasmic reticulum:16381842	Q9FPD5
AT1G06130.1	glyoxalase 2-4;	1	46	7	331	36626.9	8.21674	-0.214804	mitochondrion	cytosol,mitochondrion,plastid,nucleus	cytosol		plastid	plastid	cytosol	mitochondrion	mitochondrion	mitochondrion	plastid		plastid	mitochondrion	plastid	mitochondrion	mitochondrion		plastid	mitochondrion	nucleus	plastid	mitochondrion	mitochondrion	SwissProt: "plastid" 16381842|Tair: "plastid" 18431481		plastid:16381842	Q8LDW8	plastid:18431481		mitochondrion:23444301;mitochondrion:27943495;mitochondrion:23444301;plastid:20423899;plastid:18431481;plastid:24361574	AT4G25660.1::21798944
AT1G06135.1	;	1	2	1	69	7668.56	10.7296	0.22029	extracellular	plasma membrane,mitochondrion,golgi,endoplasmic reticulum,extracellular	plasma membrane		endoplasmic reticulum,golgi,extracellular			endoplasmic reticulum,golgi,extracellular			endoplasmic reticulum			mitochondrion	endoplasmic reticulum,golgi,extracellular	endoplasmic reticulum,golgi,extracellular	endoplasmic reticulum,golgi,extracellular		endoplasmic reticulum,golgi,extracellular	endoplasmic reticulum,golgi,extracellular	mitochondrion	endoplasmic reticulum,golgi,extracellular	extracellular	extracellular				Q8LCX3
AT1G06137.1	;	1	0	0	68	7284.08	9.75243	0.333824	extracellular	plasma membrane,mitochondrion,golgi,nucleus,endoplasmic reticulum,extracellular	plasma membrane		endoplasmic reticulum,golgi,extracellular			endoplasmic reticulum,golgi,extracellular			extracellular			mitochondrion	endoplasmic reticulum,golgi,extracellular	endoplasmic reticulum,golgi,extracellular	endoplasmic reticulum,golgi,extracellular		endoplasmic reticulum,golgi,extracellular	endoplasmic reticulum,golgi,extracellular	nucleus	endoplasmic reticulum,golgi,extracellular	extracellular	extracellular
AT1G06140.1	Pentatricopeptide repeat (PPR) superfamily protein;	1	2	0	558	62382.1	8.14304	0.0394265	mitochondrion	plasma membrane,mitochondrion,golgi,endoplasmic reticulum,plastid,extracellular,cytosol	plasma membrane		plastid			mitochondrion	mitochondrion	mitochondrion	mitochondrion			plastid	mitochondrion	mitochondrion	mitochondrion		endoplasmic reticulum,golgi,extracellular	endoplasmic reticulum,golgi,extracellular	cytosol	mitochondrion	plastid	cytosol
AT1G06148.1	;Unknown gene	1	24	3	75	8798.68	11.2923	-1.132	plastid	plasma membrane,mitochondrion,nucleus,plastid,cytosol	nucleus		plastid	plastid		plastid			cytosol		plastid	plasma membrane,nucleus	plastid		plastid		mitochondrion	mitochondrion	nucleus	plastid	nucleus	nucleus
AT1G06149.1	conserved peptide upstream open reading frame 8;Upstream open reading frames (uORFs) are small open reading frames found in the 5' UTR of a mature mRNA, and can potentially mediate translational regulation of the largest, or major, ORF (mORF). CPuORF8 represents a conserved upstream opening reading frame relative to major ORF AT1G06150.1	1	12	1	34	3675.35	11.8206	-1.05882	cytosol	mitochondrion,golgi,nucleus,endoplasmic reticulum,plastid,extracellular,cytosol	nucleus		endoplasmic reticulum,golgi,extracellular			mitochondrion			cytosol			plastid	mitochondrion				mitochondrion	cytosol,nucleus	nucleus		nucleus	cytosol				B3H689
AT1G06150.1	basic helix-loop-helix (bHLH) DNA-binding superfamily protein;	1	12	1	1322	147421	6.30758	-0.205749	nucleus	mitochondrion,golgi,nucleus,endoplasmic reticulum,plastid,extracellular,cytosol	cytosol		nucleus			plastid			nucleus	nucleus		nucleus	mitochondrion		mitochondrion		endoplasmic reticulum,golgi,extracellular	cytosol,nucleus	nucleus		nucleus	nucleus				P0C7P8		cytosol:24037373;nucleus:24037373
AT1G06160.1	octadecanoid-responsive Arabidopsis AP2/ERF 59;encodes a member of the ERF (ethylene response factor) subfamily B-3 of ERF/AP2 transcription factor family. The protein contains one AP2 domain. There are 18 members in this subfamily including ATERF-1, ATERF-2, AND ATERF-5.	1	14	3	244	27091.1	4.82887	-0.592623	nucleus	cytosol,mitochondrion,plastid,nucleus	cytosol		nucleus		nucleus				nucleus	nucleus		nucleus	mitochondrion		plastid		plastid	cytosol,nucleus	nucleus		nucleus	nucleus	SwissProt: "nucleus" 16381842		nucleus:16381842	Q9LND1
AT1G06170.1	basic helix-loop-helix (bHLH) DNA-binding superfamily protein;	1	6	2	420	47035.2	5.72773	-0.566667	nucleus	nucleus,cytosol,mitochondrion,extracellular	extracellular		nucleus		nucleus				nucleus	nucleus		nucleus	mitochondrion				mitochondrion	cytosol,nucleus	nucleus		nucleus	nucleus	SwissProt: "nucleus" 16381842		nucleus:16381842	Q9LND0
AT1G06180.1	myb domain protein 13;member of MYB3R- and R2R3- type MYB- encoding genes	1	5	3	246	27952.6	6.1756	-0.719106	nucleus	mitochondrion,golgi,nucleus,endoplasmic reticulum,plastid,extracellular,cytosol	plastid	mitochondrion,plastid	nucleus		nucleus				nucleus	nucleus		nucleus	mitochondrion		endoplasmic reticulum,golgi,extracellular		mitochondrion	cytosol,nucleus	nucleus		nucleus	nucleus				Q9LNC9
AT1G06190.1	Rho termination factor;	1	79	5	401	44531.9	4.81191	-0.976559	plastid	cytosol,plastid,nucleus	nucleus		nucleus	plastid	cytosol	plastid			cytosol	nucleus	plastid	nucleus	plastid	plastid	plastid		plastid	plastid	nucleus	plastid	nucleus	cytosol	Amigo: "plastid" 18431481|Tair: "plastid" 18431481	plastid:18431481		Q94K75	plastid:18431481		golgi:25900983;nucleus:27177187;plastid:21531424;plastid:23549413;plastid:23851315
AT1G06200.1	Peptidase S24/S26A/S26B/S26C family protein;	1	61	2	206	23250.8	5.3904	-0.336893	cytosol	cytosol,mitochondrion,plastid,nucleus	cytosol		nucleus			mitochondrion			cytosol			plastid	mitochondrion				plastid	cytosol,nucleus	cytosol		cytosol	cytosol							cytoskeleton:24134884;mitochondrion:27943495
AT1G06210.1	ENTH/VHS/GAT family protein;	1	49	2	383	42799.3	4.42567	-0.786423	nucleus	cytosol,mitochondrion,nucleus	nucleus		nucleus						cytosol	nucleus		nucleus	mitochondrion				mitochondrion	cytosol,nucleus	nucleus		nucleus	nucleus				Q9LNC6			cytosol:18433157;nucleus:18433157
AT1G06220.1	Ribosomal protein S5/Elongation factor G/III/V family protein;Encodes a protein with similarity to splicing factor Snu114. Snu114 is thought to be involved in activation of the splicosome. Loss of GFA1 function results in reduced female fertility. Approximately 50% of ovules abort due to defects in the female gametophyte. In mutant gametophytes antipodal cells express egg cell markers suggesting …	1	67	3	987	110448	4.81979	-0.263222	nucleus	cytosol,mitochondrion,nucleus	cytosol		cytosol		cytosol				cytosol			nucleus	mitochondrion				mitochondrion	cytosol,nucleus	cytosol		cytosol	nucleus	Amigo: "nucleus" 18702672|Tair: "plasma membrane" 17317660|Tair: "nucleus" 18702672	nucleus:18702672		Q9LNC5	plasma membrane:17317660;nucleus:18702672		golgi:25900983;golgi:25900983;golgi:25900983;nucleus:24832081;nucleus:27177187;nucleus:23396599;plasma membrane:17317660;plasma membrane:21433285	AT1G20960.1::19261069;AT1G80070.1::19261069
AT1G06225.1	CLAVATA3/ESR-RELATED 3;Member of a large family of putative ligands homologous to the Clavata3 gene. Consists of a single exon.	1	0	2	83	9481.67	9.50067	-0.387952	extracellular	mitochondrion,golgi,nucleus,endoplasmic reticulum,extracellular,cytosol	cytosol		endoplasmic reticulum,golgi,extracellular			endoplasmic reticulum,golgi,extracellular			extracellular			nucleus	endoplasmic reticulum,golgi,extracellular	endoplasmic reticulum,golgi,extracellular	endoplasmic reticulum,golgi,extracellular		endoplasmic reticulum,golgi,extracellular	mitochondrion	nucleus	endoplasmic reticulum,golgi,extracellular	extracellular	extracellular				Q3EDH8
AT1G06230.1	global transcription factor group E4;This gene is predicted to encode a bromodomain-containing protein. Plant lines expressing RNAi constructs targeted against GTE4 show some resistance to agrobacterium-mediated root transformation.	1	39	0	766	84099.1	5.00897	-0.773499	nucleus	cytosol,mitochondrion,nucleus	nucleus		nucleus						cytosol	nucleus		nucleus	mitochondrion				mitochondrion	cytosol,nucleus	nucleus		nucleus	nucleus				Q9LNC4			plastid:20061580
AT1G06240.1	Protein of unknown function DUF455;	1	22	4	383	42272	6.92423	-0.31436	mitochondrion	cytosol,mitochondrion,plastid,nucleus	cytosol		plastid	plastid		plastid	mitochondrion	mitochondrion	plastid	nucleus	plastid	nucleus	mitochondrion	mitochondrion	plastid		mitochondrion	mitochondrion	nucleus	plastid	mitochondrion	mitochondrion				Q8H109
AT1G06250.1	alpha/beta-Hydrolases superfamily protein;	1	8	1	423	48125.1	6.32816	-0.429551	cytosol	cytosol,mitochondrion,plastid,nucleus	cytosol		nucleus						cytosol			plastid	mitochondrion				mitochondrion	mitochondrion	cytosol		cytosol	cytosol				Q9LNC2
AT1G06260.1	Cysteine proteinases superfamily protein;	1	39	0	343	37772	7.65008	-0.225073	extracellular	endoplasmic reticulum,golgi,vacuole,extracellular	extracellular		endoplasmic reticulum,golgi,extracellular		vacuole	endoplasmic reticulum,golgi,extracellular			vacuole			vacuole	endoplasmic reticulum,golgi,extracellular	endoplasmic reticulum,golgi,extracellular	endoplasmic reticulum,golgi,extracellular		endoplasmic reticulum,golgi,extracellular	endoplasmic reticulum,golgi,extracellular	extracellular	endoplasmic reticulum,golgi,extracellular	extracellular	extracellular				Q9LNC1
AT1G06270.1	Pentatricopeptide repeat (PPR) superfamily protein;	1	11	6	343	38935.8	8.93121	0.0446064	mitochondrion	cytosol,mitochondrion,plastid,nucleus	plastid		plastid			mitochondrion	mitochondrion	mitochondrion	mitochondrion			plastid	mitochondrion	mitochondrion	mitochondrion		mitochondrion	mitochondrion	nucleus	mitochondrion	mitochondrion	cytosol						endoplasmic reticulum:21908688;plastid:21908688
AT1G06280.1	LOB domain-containing protein 2;	1	0	1	206	23417.5	10.02	-0.865049	nucleus	mitochondrion,nucleus,plastid,extracellular,cytosol	extracellular		plastid	plastid	nucleus	mitochondrion	mitochondrion		cytosol		plastid	nucleus	plastid		plastid		mitochondrion	plastid	nucleus	plastid	plastid	nucleus				Q9LNB9		cytosol:22822207;nucleus:22822207
AT1G06290.1	acyl-CoA oxidase 3;Encodes an acyl-CoA oxidase with specificity for medium chain fatty acids.	1	22	5	675	75680.6	8.08103	-0.260444	peroxisome	plasma membrane,mitochondrion,nucleus,peroxisome,plastid,cytosol	plasma membrane		plastid			mitochondrion	mitochondrion	mitochondrion	mitochondrion	nucleus	plastid	peroxisome	mitochondrion		mitochondrion		mitochondrion	mitochondrion	cytosol	mitochondrion	mitochondrion	peroxisome	SwissProt: "peroxisome" 16381842		peroxisome:16381842	Q9LLH9			peroxisome:18931141;peroxisome:19329564;peroxisome:24130194;plasma membrane:21433285	AT5G65940.1::21798944
AT1G06310.1	acyl-CoA oxidase 6;Encodes a putative acyl-CoA oxidase. However, no transcripts have been detected for this gene and no altered phenotypes have been detected in plants mutant for this gene. This suggests that ACX6 does not significantly contribute to seedling beta-oxidation of fatty acids or indole-3-butyric acid in vivo.	1	0	0	675	75904	7.93377	-0.263852	peroxisome	plasma membrane,mitochondrion,peroxisome,plastid,cytosol	plasma membrane		plastid			mitochondrion	mitochondrion		peroxisome			peroxisome	mitochondrion			peroxisome	mitochondrion	mitochondrion	cytosol	mitochondrion	cytosol	peroxisome	SwissProt: "peroxisome" 16381842		peroxisome:16381842	Q9LMI7
AT1G06320.1	;	1	26	2	195	21959.3	10.0923	-0.62	nucleus	mitochondrion,golgi,nucleus,endoplasmic reticulum,plastid,extracellular,cytosol	nucleus		nucleus						nucleus			nucleus	mitochondrion		plastid		endoplasmic reticulum,golgi,extracellular	cytosol,nucleus	extracellular		nucleus	nucleus
AT1G06330.1	Heavy metal transport/detoxification superfamily protein ;	1	1	0	159	17901.2	8.8464	-0.684277	nucleus	mitochondrion,golgi,nucleus,endoplasmic reticulum,extracellular,cytosol	extracellular		endoplasmic reticulum,golgi,extracellular						cytosol	nucleus		nucleus	mitochondrion				mitochondrion	endoplasmic reticulum,golgi,extracellular	nucleus		cytosol	cytosol				Q9LMI6
AT1G06340.1	Plant Tudor-like protein;	1	2	3	134	15478.2	5.70993	-0.511194	cytosol	mitochondrion,golgi,nucleus,endoplasmic reticulum,plastid,extracellular,cytosol	cytosol		endoplasmic reticulum,golgi,extracellular						cytosol			plastid	mitochondrion				endoplasmic reticulum,golgi,extracellular	cytosol,nucleus	cytosol		cytosol	cytosol				Q9LMI5
AT1G06350.1	Fatty acid desaturase family protein;	1	61	2	300	35433.8	9.72241	-0.053	endoplasmic reticulum	plasma membrane,mitochondrion,golgi,nucleus,endoplasmic reticulum,extracellular,cytosol	plasma membrane		nucleus				mitochondrion		cytosol			endoplasmic reticulum	endoplasmic reticulum,golgi,extracellular				mitochondrion	mitochondrion	mitochondrion		endoplasmic reticulum	plasma membrane	SwissProt: "endoplasmic reticulum" 16381842		endoplasmic reticulum:16381842	Q9LMI4
AT1G06360.1	Fatty acid desaturase family protein;	1	57	1	299	35511.7	9.24832	-0.144147	endoplasmic reticulum	plasma membrane,mitochondrion,golgi,nucleus,endoplasmic reticulum,plastid,extracellular,cytosol	plasma membrane		plastid						cytosol			endoplasmic reticulum	endoplasmic reticulum,golgi,extracellular				mitochondrion	cytosol,nucleus	mitochondrion		cytosol	plasma membrane	SwissProt: "endoplasmic reticulum" 16381842		endoplasmic reticulum:16381842	Q9LMI3
AT1G06380.1	Ribosomal protein L1p/L10e family;	1	12	0	254	28716.4	10.1477	-0.255512	plastid	cytosol,mitochondrion,plastid,nucleus	cytosol		nucleus			plastid	mitochondrion	mitochondrion	cytosol			plastid	plastid				mitochondrion	plastid	mitochondrion	plastid	plastid	cytosol	Amigo: "plastid" 12938931|Amigo: "plastid" 18431481|Tair: "plastid" 12938931|Tair: "plastid" 18431481	plastid:12938931;plastid:18431481		Q9LMI1	plastid:18431481;plastid:12938931		plastid:12938931;plastid:18431481;plastid:23851315;plastid:24872594
AT1G06390.1	GSK3/SHAGGY-like protein kinase 1;encodes a GSK3/shaggy-like protein kinase. Gene expression is induced by NaCl and ABA but not KCl, suggesting that this gene may be involved in response to osmotic stress. This protein can interact with the BZR1 protein involved in brassinosteroid-mediated signaling in a Y2H assay and promotes BZR1 phosphorylation in protoplasts.	1	86	4	407	46026.9	8.46222	-0.252334	cytosol	cytosol,mitochondrion,plastid,nucleus	cytosol		nucleus		nucleus				cytosol			nucleus	mitochondrion	plastid	plastid		mitochondrion	cytosol,nucleus	nucleus		cytosol	cytosol	Amigo: "cytosol" 18433157|Tair: "plasma membrane" 17317660|Tair: "cytosol" 18433157	cytosol:18433157		Q39012	plasma membrane:17317660;cytosol:18433157		cytosol:18433157;plasma membrane:17317660	AT3G50910.1::21798944
AT1G06400.1	Ras-related small GTP-binding family protein;small GTP-binding protein (ara-2)	1	96	5	216	23928.4	6.93703	-0.305093	cytosol	cytosol,mitochondrion,plastid,nucleus	cytosol		nucleus		plastid				cytosol			cytosol,nucleus	mitochondrion				mitochondrion	cytosol,nucleus	mitochondrion		cytosol	cytosol	SwissProt: "plasma membrane" 16381842|Tair: "plasma membrane" 17317660		plasma membrane:16381842	P28185	plasma membrane:17317660	cytosol:22974509	golgi:25900983;golgi:25900983;golgi:25900983;golgi:25900983;golgi:21826108;golgi:25900983;plasma membrane:25641898;plasma membrane:17317660;plasma membrane:19334764;plasma membrane:22215637;plasma membrane:26781341;plastid:24872594;vacuole:25900983
AT1G06410.1	trehalose-phosphatase/synthase 7;Encodes an enzyme putatively involved in trehalose biosynthesis. Though the protein has both trehalose-6-phosphate synthase (TPS)-like and trehalose-6-phosphate phosphatase (TPP)-like domains, neither activity has been detected in enzymatic assays nor has the protein been able to complement yeast TPS or TPP mutants.	1	65	1	851	96693.8	5.61484	-0.26322	cytosol	plasma membrane,mitochondrion,nucleus,peroxisome,plastid,cytosol,vacuole	plasma membrane		nucleus	plastid		mitochondrion	mitochondrion		peroxisome			cytosol,vacuole	mitochondrion				mitochondrion	mitochondrion	nucleus	plastid	plastid	cytosol				Q9LMI0			cytosol:21166475;cytosol:22522809;golgi:25900983;golgi:25900983;golgi:25900983;golgi:25900983;golgi:25900983;mitochondrion:27943495;plasma membrane:25641898;plasma membrane:19334764
AT1G06420.1	;	1	23	0	221	25853	10.5448	-1.26652	nucleus	mitochondrion,golgi,nucleus,endoplasmic reticulum,extracellular,cytosol	cytosol		nucleus						nucleus	nucleus		nucleus	mitochondrion				endoplasmic reticulum,golgi,extracellular	cytosol,nucleus	nucleus		cytosol	nucleus
AT1G06430.1	FTSH protease 8;encodes a FtsH protease that is localized to the chloroplast	1	71	4	685	73202.9	5.68219	-0.125255	plastid	cytosol,mitochondrion,plastid	plastid		plastid	plastid	plastid	plastid			plastid			plastid	plastid	plastid	plastid		mitochondrion	plastid	cytosol	plastid	plastid	cytosol	Amigo: "plastid" 14630971|SwissProt: "plastid" 16381842|Tair: "plastid" 12938931|Tair: "plastid" 18431481|Tair: "plastid" 14630971|Tair: "plastid" 14729914|Tair: "plastid" 15322131	plastid:14630971	plastid:16381842	Q8W585	plastid:12938931;plastid:14630971;plastid:18431481;plastid:14729914;plastid:15322131		plasma membrane:19334764;plastid:12938931;plastid:14729914;plastid:15028209;plastid:15322131;plastid:21531424;plastid:23851315;plastid:23390424;plastid:24361574;plastid:18431481;plastid:18633119;plastid:20061580;plastid:23667806;plastid:24872594
AT1G06440.1	Ubiquitin carboxyl-terminal hydrolase family protein;	1	4	5	390	44694.4	9.51948	-0.250769	mitochondrion	cytosol,mitochondrion,plastid	cytosol		plastid			mitochondrion	mitochondrion	mitochondrion	mitochondrion			plastid	mitochondrion	mitochondrion	mitochondrion		mitochondrion	mitochondrion	mitochondrion	mitochondrion	plastid	mitochondrion
AT1G06450.1	Polynucleotidyl transferase, ribonuclease H-like superfamily protein;	1	57	3	360	40480.2	6.28349	-0.179722	cytosol	nucleus,cytosol,mitochondrion,extracellular	cytosol		cytosol					mitochondrion	nucleus			nucleus	mitochondrion				mitochondrion	cytosol,nucleus	extracellular		cytosol	cytosol	SwissProt: "cytosol,nucleus" 16381842		cytosol:16381842;nucleus:16381842	Q9SHJ0				AT5G21160.1::21798944
AT1G06460.1	alpha-crystallin domain 32.1;ACD32.1 encodes an alpha-crystallin domain containing protein with homology to small heat shock proteins.	1	136	8	285	31223.9	9.82276	-0.343509	peroxisome	mitochondrion,plastid,nucleus	plastid		plastid	plastid			mitochondrion		plastid		plastid	plastid	mitochondrion		mitochondrion		mitochondrion	mitochondrion	nucleus	mitochondrion	nucleus	nucleus	Tair: "peroxisome" 17951448			Q208N7	peroxisome:17951448	peroxisome:16531488	peroxisome:17951448;peroxisome:19329564	AT2G24860.1::21798944;AT2G24861.1::21798944;AT5G38420.1::21798944
AT1G06470.1	Nucleotide/sugar transporter family protein;	1	11	1	414	46454.6	4.7305	0.364493	plasma membrane	plasma membrane,mitochondrion,golgi,nucleus,endoplasmic reticulum,peroxisome,plastid,extracellular,cytosol	plasma membrane		nucleus						golgi			plastid	endoplasmic reticulum,golgi,extracellular				mitochondrion	cytosol,nucleus	extracellular		plasma membrane	peroxisome				Q8H184
AT1G06475.1	;	1	29	3	93	10722.2	9.29877	0.0548387	plasma membrane	plasma membrane,mitochondrion,golgi,nucleus,endoplasmic reticulum,plastid,extracellular,cytosol	plastid		nucleus						plasma membrane		plastid	nucleus	endoplasmic reticulum,golgi,extracellular		mitochondrion		mitochondrion	cytosol,nucleus	extracellular		endoplasmic reticulum	cytosol				Q6DSU2
AT1G06490.1	glucan synthase-like 7;encodes a gene similar to callose synthase	1	2	0	1958	228045	8.48212	-0.148008	cytosol	mitochondrion,nucleus,plastid,extracellular,cytosol			cytosol			mitochondrion			cytosol	nucleus		plastid,extracellular	plastid		mitochondrion		mitochondrion	mitochondrion	cytosol	plastid	cytosol	cytosol	SwissProt: "plasma membrane" 16381842		plasma membrane:16381842	Q9SHJ3			plasma membrane:26748395
AT1G06500.1	;	1	19	3	136	14688.1	8.53296	-0.695588	cytosol	cytosol,mitochondrion,plastid,nucleus	cytosol		nucleus	plastid					nucleus			cytosol	mitochondrion				mitochondrion	cytosol,nucleus	nucleus		nucleus	cytosol
AT1G06510.1	;	1	28	3	277	30809.5	4.79331	-0.425271	plastid	cytosol,mitochondrion,plastid,nucleus	nucleus		plastid	plastid		plastid			cytosol	nucleus		nucleus	plastid	plastid	mitochondrion		mitochondrion	mitochondrion	nucleus	plastid	plastid	mitochondrion				Q84K72				AT1G02690.1::21798944;AT1G32580.1::21798944;AT2G32840.1::21798944;AT2G42260.1::21798944;AT3G15360.1::21798944;AT3G49240.1::21798944;AT3G60360.1::21798944;AT5G02470.1::21798944;AT5G49210.1::21798944
AT1G06515.1	Protein of unknown function (DUF3317);	1	33	0	56	7165.79	9.44128	0.198214	endoplasmic reticulum	plasma membrane,mitochondrion,golgi,endoplasmic reticulum,plastid,extracellular	plasma membrane		endoplasmic reticulum,golgi,extracellular			mitochondrion	mitochondrion		extracellular			plastid	endoplasmic reticulum,golgi,extracellular		mitochondrion		endoplasmic reticulum,golgi,extracellular	endoplasmic reticulum,golgi,extracellular	extracellular	mitochondrion	mitochondrion	extracellular						endoplasmic reticulum:24214397		AT2G30942.1::24214397;AT3G48780.1::24214397;AT4G36480.1::24214397;AT5G23670.1::24214397
AT1G06520.1	glycerol-3-phosphate acyltransferase 1;Encodes a membrane associated mitochondrial localized protein with glycerol-3-phosphate acyltransferase activity.Expressed in flower buds and siliques. Homozygous mutant plants are male sterile and have abnormal glycerolipid levels.	1	22	5	585	66518.1	9.47057	-0.0198291	mitochondrion	plasma membrane,mitochondrion,golgi,nucleus,endoplasmic reticulum,extracellular	plasma membrane		nucleus		nucleus	endoplasmic reticulum,golgi,extracellular			endoplasmic reticulum			mitochondrion	endoplasmic reticulum,golgi,extracellular	endoplasmic reticulum,golgi,extracellular	mitochondrion		mitochondrion	mitochondrion	mitochondrion	mitochondrion	plasma membrane	plasma membrane	Amigo: "mitochondrion" 12897259|SwissProt: "mitochondrion,plasma membrane" 16381842|Tair: "mitochondrion" 12897259	mitochondrion:12897259	mitochondrion:16381842;plasma membrane:16381842	Q9SHJ5	mitochondrion:12897259
AT1G06530.1	Tropomyosin-related;	1	33	1	323	36121.3	4.46344	-0.843653	mitochondrion	cytosol,mitochondrion,plastid,nucleus	plastid		nucleus						cytosol			nucleus	mitochondrion				mitochondrion	cytosol,nucleus	mitochondrion		cytosol	nucleus	Amigo: "mitochondrion,plastid" 16618929|Amigo: "mitochondrion" 14671022|Amigo: "mitochondrion" 11743115|Amigo: "plasma membrane" 17151019|Tair: "plasma membrane" 17151019|Tair: "plastid" 16618929|Tair: "mitochondrion" 14671022	mitochondrion:11743115;mitochondrion:14671022;mitochondrion:16618929;plasma membrane:17151019;plastid:16618929		Q9SHJ6	mitochondrion:14671022;plasma membrane:17151019;plastid:16618929		golgi:25900983;golgi:25900983;golgi:25900983;mitochondrion:11743115;mitochondrion:14671022;mitochondrion:21472856;mitochondrion:21841088;mitochondrion:22923678;mitochondrion:27122571;mitochondrion:27943495;mitochondrion:21896887;plasma membrane:19334764;unclear:16618929;vacuole:17151019;vacuole:25900983
AT1G06540.1	;	1	0	1	125	13031.4	5.14725	-0.1896	plasma membrane	plasma membrane,mitochondrion,golgi,nucleus,endoplasmic reticulum,plastid,extracellular,cytosol	plastid		nucleus						cytosol			cytosol,plasma membrane,nucleus	mitochondrion				endoplasmic reticulum,golgi,extracellular	cytosol,nucleus	extracellular		plastid	cytosol							plasma membrane:19334764
AT1G06550.1	ATP-dependent caseinolytic (Clp) protease/crotonase family protein;	1	32	3	387	43259.7	5.23459	-0.309561	peroxisome	cytosol,mitochondrion,peroxisome,nucleus	cytosol		cytosol						peroxisome			peroxisome	mitochondrion				mitochondrion	cytosol,nucleus	cytosol		nucleus	cytosol				Q56XU5
AT1G06560.1	NOL1/NOP2/sun family protein;	1	86	2	599	65516.2	7.03068	-0.302337	mitochondrion	mitochondrion,plastid,nucleus	plastid		plastid	plastid	nucleus	mitochondrion		mitochondrion	mitochondrion		plastid	nucleus	mitochondrion	mitochondrion	mitochondrion		mitochondrion	mitochondrion	nucleus	mitochondrion	plastid	mitochondrion
AT1G06570.1	phytoene desaturation 1;Mutation of the PDS1 locus disrupts the activity of p-hydroxyphenylpyruvate dioxygenase (HPPDase), the first committed step in the synthesis of both plastoquinone and tocopherols in plants.	1	134	8	473	51923.5	5.95768	-0.250106	mitochondrion	cytosol,mitochondrion,plastid	plastid		plastid		cytosol	mitochondrion	mitochondrion	mitochondrion	plastid			cytosol	mitochondrion		mitochondrion		mitochondrion	mitochondrion	cytosol	mitochondrion	mitochondrion	cytosol	Amigo: "plastid" 8718624|Amigo: "cytosol" 10198110|Amigo: "mitochondrion" 14671022|SwissProt: "cytosol" 16381842|Tair: "cytosol" 10198110|Tair: "mitochondrion" 14671022	cytosol:10198110;mitochondrion:14671022;plastid:8718624	cytosol:16381842	P93836	mitochondrion:14671022;cytosol:10198110		mitochondrion:14671022;mitochondrion:27122571	AT1G06570.1::15301540;AT1G06570.1::15084729
AT1G06580.1	Pentatricopeptide repeat (PPR) superfamily protein;	1	5	1	500	56167.5	9.09925	0.1424	mitochondrion	plasma membrane,mitochondrion,golgi,nucleus,endoplasmic reticulum,plastid,extracellular	plasma membrane		plastid			mitochondrion	mitochondrion	mitochondrion	mitochondrion			plastid	mitochondrion	endoplasmic reticulum,golgi,extracellular	mitochondrion		endoplasmic reticulum,golgi,extracellular	mitochondrion	nucleus	mitochondrion	plastid	mitochondrion				Q9SHK2		cytosol:24037373;mitochondrion:24037373;nucleus:24037373
AT1G06590.1	;	1	14	3	916	101045	6.17389	-0.0168122	mitochondrion	plasma membrane,mitochondrion,nucleus,endoplasmic reticulum,plastid	nucleus		plastid			mitochondrion			endoplasmic reticulum			nucleus	mitochondrion	mitochondrion	mitochondrion		mitochondrion	mitochondrion	nucleus	mitochondrion	plastid	plasma membrane				Q8H1U4
AT1G06620.1	2-oxoglutarate (2OG) and Fe(II)-dependent oxygenase superfamily protein;encodes a protein whose sequence is similar to a 2-oxoglutarate-dependent dioxygenase	1	33	2	365	40353.4	4.99365	-0.168767	cytosol	mitochondrion,golgi,endoplasmic reticulum,peroxisome,plastid,extracellular,cytosol	cytosol		cytosol		cytosol				peroxisome			cytosol	mitochondrion	plastid			mitochondrion	endoplasmic reticulum,golgi,extracellular	cytosol		cytosol	cytosol				Q84MB3			golgi:25900983
AT1G06630.1	F-box/RNI-like superfamily protein;	1	31	0	477	53177.5	5.14466	-0.180713	cytosol	mitochondrion,golgi,nucleus,endoplasmic reticulum,plastid,extracellular,cytosol	plastid		nucleus						cytosol			nucleus	mitochondrion		endoplasmic reticulum,golgi,extracellular		mitochondrion	cytosol,nucleus	cytosol		nucleus	cytosol				P0C2G0
AT1G06640.1	2-oxoglutarate (2OG) and Fe(II)-dependent oxygenase superfamily protein;encodes a protein whose sequence is similar to a 2-oxoglutarate-dependent dioxygenase	1	151	0	369	41747.3	6.70017	-0.276423	cytosol	cytosol,mitochondrion,nucleus	cytosol		cytosol		cytosol				cytosol			cytosol	mitochondrion				mitochondrion	cytosol,nucleus	cytosol		cytosol	cytosol				Q9C5K7
AT1G06645.1	2-oxoglutarate (2OG) and Fe(II)-dependent oxygenase superfamily protein;	1	12	0	366	41330.3	6.24001	-0.334426	cytosol	mitochondrion,nucleus,peroxisome,extracellular,cytosol	extracellular		cytosol		cytosol				peroxisome			cytosol	mitochondrion				mitochondrion	cytosol,nucleus	extracellular		cytosol	cytosol
AT1G06650.1	2-oxoglutarate (2OG) and Fe(II)-dependent oxygenase superfamily protein;encodes a protein whose sequence is similar to 2-oxoglutarate-dependent dioxygenase	1	38	0	314	35728.8	5.9601	-0.362739	cytosol	cytosol,mitochondrion,peroxisome,nucleus	cytosol		cytosol		cytosol				peroxisome			cytosol	mitochondrion				mitochondrion	cytosol,nucleus	nucleus		nucleus	cytosol				Q8H1S4
AT1G06660.1	;	1	13	2	481	53144.9	5.19744	-0.630977	mitochondrion	mitochondrion,plastid,nucleus	nucleus		plastid			mitochondrion		mitochondrion	mitochondrion	nucleus	plastid	nucleus	mitochondrion	mitochondrion	mitochondrion		mitochondrion	mitochondrion	nucleus	mitochondrion	mitochondrion	mitochondrion
AT1G06670.1	nuclear DEIH-boxhelicase;nuclear DEIH-box helicase (NIH) encoding a putative RNA and/or DNA helicase homologous to a group of nucleic acid helicases from the DEAD/H family with nuclear DEIH-box helicase (NIH) distinct N- and C-terminal regions that differ from animal DEIH proteins	1	30	1	1576	174519	6.76727	-0.565863	nucleus	cytosol,mitochondrion,plasma membrane,nucleus			nucleus		nucleus				nucleus	nucleus		nucleus	mitochondrion		mitochondrion		mitochondrion	cytosol,nucleus	nucleus		plasma membrane	nucleus	Amigo: "nucleus" 10471743|Tair: "nucleus" 10471743	nucleus:10471743		Q9SMG9	nucleus:10471743		plastid:24872594
AT1G06680.1	photosystem II subunit P-1;Encodes a 23 kD extrinsic protein that is part of photosystem II and participates in the regulation of oxygen evolution.	1	2053	16	263	28096.6	7.49315	-0.343726	plastid	cytosol,mitochondrion,plastid,nucleus	cytosol		plastid	plastid	plastid	plastid		mitochondrion	plastid		plastid	plastid	plastid	plastid	plastid		mitochondrion	plastid	nucleus	plastid	plastid	plastid	Amigo: "plastid" 11826309|Amigo: "plastid" 11526245|SwissProt: "plastid" 16381842|Tair: "plastid" 12938931|Tair: "plastid" 18431481|Tair: "plastid" 11526245|Tair: "plastid" 14729914|Tair: "plastid" 15322131|Tair: "plastid" 16207701	plastid:11526245;plastid:11826309	plastid:16381842	Q42029	plastid:15322131;plastid:16207701;plastid:18431481;plastid:14729914;plastid:12938931;plastid:11526245		golgi:25900983;mitochondrion:27122571;mitochondrion:27943495;plastid:11719511;plastid:11826309;plastid:12938931;plastid:14729914;plastid:15028209;plastid:15322131;plastid:16207701;plastid:16648217;plastid:20049866;plastid:20423899;plastid:21531424;plastid:23549413;plastid:23851315;plastid:25740923;plastid:23390424;plastid:18633119;plastid:21539947;plastid:24361574;plastid:16923014;plastid:1843148…
AT1G06690.1	NAD(P)-linked oxidoreductase superfamily protein;	1	36	2	377	41499.3	9.21747	-0.275597	plastid	cytosol,mitochondrion,plastid,nucleus	plastid		nucleus	plastid				mitochondrion	plastid			plastid	mitochondrion	plastid	plastid		plastid	plastid	mitochondrion	plastid	plastid	cytosol	Amigo: "plastid" 12938931|Amigo: "plastid" 18431481|Amigo: "plastid" 15322131|Amigo: "plastid" 12766230|Amigo: "plastid" 15028209|Amigo: "plastid" 16414959|SwissProt: "cytosol,plastid" 16381842|Tair: "plastid" 15322131|Tair: "plastid" 18431481|Tair: "plastid" 16414959|Tair: "plastid" 12766230	plastid:12766230;plastid:12938931;plastid:15028209;plastid:15322131;plastid:16414959;plastid:18431481	plastid:16381842;cytosol:16381842	Q94A68	plastid:16414959;plastid:12766230;plastid:18431481;plastid:15322131		golgi:25900983;golgi:25900983;golgi:25900983;plastid:12938931;plastid:21531424;plastid:23851315;plastid:20061580;plastid:24872594;plastid:18431481;plastid:16414959;plastid:22274653
AT1G06700.1	Protein kinase superfamily protein;	1	59	2	361	39821.8	7.57964	-0.325208	plasma membrane	cytosol,mitochondrion,plasma membrane,nucleus	cytosol		nucleus		plasma membrane				cytosol			nucleus	mitochondrion				mitochondrion	cytosol,nucleus	cytosol		cytosol	cytosol	Amigo: "plasma membrane" 17317660|Amigo: "plasma membrane" 17644812|Tair: "plasma membrane" 17644812	plasma membrane:17317660;plasma membrane:17644812		Q8H1G6	plasma membrane:17644812		golgi:25900983;golgi:25900983;golgi:25900983;plasma membrane:17317660;plasma membrane:17644812;plasma membrane:19334764;plasma membrane:22215637;plasma membrane:22318864;plasma membrane:26781341;vacuole:25900983	AT3G25250.1::21276203
AT1G06710.1	Tetratricopeptide repeat (TPR)-like superfamily protein;	1	1	0	997	112773	6.32228	-0.0637914	mitochondrion	cytosol,mitochondrion,plasma membrane,plastid	plasma membrane		plastid	plastid		mitochondrion		mitochondrion	mitochondrion			plastid	mitochondrion	mitochondrion	mitochondrion		mitochondrion	mitochondrion	cytosol	mitochondrion	plastid	cytosol	SwissProt: "mitochondrion" 16381842		mitochondrion:16381842	Q9M9X9
AT1G06720.1	P-loop containing nucleoside triphosphate hydrolases superfamily protein;	1	31	2	1147	131192	7.97588	-0.86068	nucleus	cytosol,mitochondrion,plastid,nucleus	cytosol		nucleus						nucleus	nucleus	plastid	nucleus	plastid		plastid		mitochondrion	cytosol,nucleus	nucleus		cytosol	nucleus				Q9M9Y0
AT1G06730.1	pfkB-like carbohydrate kinase family protein;	1	18	2	488	52765.4	6.24073	0.0209016	cytosol	cytosol,mitochondrion,plastid	plastid		plastid	plastid		mitochondrion		mitochondrion	plastid		plastid	plastid	plastid	plastid	plastid		mitochondrion	plastid	cytosol	plastid	plastid	plastid	Amigo: "nucleus" 15610358|Tair: "nucleus" 15610358	nucleus:15610358		Q9ASV2	nucleus:15610358	cytosol:15610358;nucleus:15610358
AT1G06750.1	P-loop containing nucleoside triphosphate hydrolases superfamily protein;	1	25	1	519	59095.4	9.23407	-0.32948	mitochondrion	cytosol,mitochondrion,endoplasmic reticulum,plastid	cytosol		plastid			mitochondrion		mitochondrion	endoplasmic reticulum			plastid	mitochondrion		mitochondrion		mitochondrion	mitochondrion	mitochondrion	mitochondrion	plastid	cytosol				Q5XVL6		mitochondrion:21515817
AT1G06760.1	winged-helix DNA-binding transcription factor family protein;	1	291	18	274	28948	11.5281	-0.570438	nucleus	cytosol,mitochondrion,nucleus	nucleus		nucleus		nucleus				nucleus	nucleus		nucleus	mitochondrion				mitochondrion	cytosol,nucleus	nucleus		nucleus	nucleus	SwissProt: "nucleus" 16381842		nucleus:16381842	P26568			extracellular:26572690
AT1G06770.1	DREB2A-interacting protein 1;Encodes a C3HC4 RING-domain-containing ubiquitin E3 ligase capable of interacting with DREB2A. The DRIP1-GFP fusion protein is nuclear-localized. DRIP1 seems to be involved in regulating stress-related transcriptional changes and drought tolerance.	1	7	5	421	47330.6	10.192	-0.808076	nucleus	cytosol,mitochondrion,nucleus	nucleus		nucleus				mitochondrion	mitochondrion	nucleus	nucleus		nucleus	mitochondrion	mitochondrion			mitochondrion	cytosol,nucleus	nucleus		nucleus	nucleus	Amigo: "nucleus" 18552202|Tair: "nucleus" 18552202	nucleus:18552202		Q3EDH5	nucleus:18552202			AT5G05410.1::18552202;AT5G05410.1::18552202
AT1G06780.1	galacturonosyltransferase 6;Encodes a protein with putative galacturonosyltransferase activity.	1	21	2	589	67540.3	9.85052	-0.399151	endoplasmic reticulum,extracellular	plasma membrane,mitochondrion,golgi,endoplasmic reticulum,plastid,extracellular,vacuole	plasma membrane		plastid			endoplasmic reticulum,golgi,extracellular	mitochondrion	mitochondrion	golgi			plastid	endoplasmic reticulum,golgi,extracellular	endoplasmic reticulum,golgi,extracellular	endoplasmic reticulum,golgi,extracellular		endoplasmic reticulum,golgi,extracellular	mitochondrion	mitochondrion	endoplasmic reticulum,golgi,extracellular	vacuole	golgi	SwissProt: "golgi" 16381842		golgi:16381842	Q9M9Y5
AT1G06790.1	RNA polymerase Rpb7 N-terminal domain-containing protein;	1	12	3	204	23037.5	4.2152	-0.147549	cytosol	mitochondrion,golgi,nucleus,endoplasmic reticulum,extracellular,cytosol	cytosol		cytosol						cytosol			cytosol	mitochondrion				endoplasmic reticulum,golgi,extracellular	endoplasmic reticulum,golgi,extracellular	nucleus		cytosol	nucleus							cytoskeleton:24134884
AT1G06800.1	alpha/beta-Hydrolases superfamily protein;Encodes a lipase that hydrolyzes phosphatidylcholine, glycolipids as well as triacylglycerols.	1	33	2	515	58448.3	8.7671	-0.521942	plastid	cytosol,mitochondrion,peroxisome,plastid	cytosol		plastid	plastid		plastid	mitochondrion	mitochondrion	plastid		plastid	cytosol,peroxisome,plastid	plastid	plastid	plastid		mitochondrion	mitochondrion	mitochondrion	plastid	plastid	plastid				Q9M9Y7
AT1G06810.1	;	1	19	1	202	22814.6	9.85638	-0.450495	mitochondrion	cytosol,mitochondrion,plastid,nucleus	cytosol		plastid			mitochondrion		mitochondrion	cytosol			nucleus	mitochondrion	mitochondrion	mitochondrion		mitochondrion	mitochondrion	nucleus	mitochondrion	plastid	mitochondrion
AT1G06820.1	carotenoid isomerase;Encodes carotenoid isomerase. Catalyzes the isomerization of poly-cis-carotenoids to all-trans-carotenoids. Together with PDS and ZDS, CRTiso is required to complete the synthesis of lycopene from phytoene.	1	25	2	595	65432.2	8.23869	-0.0781513	plastid	cytosol,mitochondrion,plastid	cytosol		plastid	plastid					cytosol			plastid	mitochondrion		plastid		mitochondrion	plastid	cytosol		cytosol	cytosol	SwissProt: "plastid" 16381842		plastid:16381842	Q9M9Y8			plastid:20061580;plastid:24872594
AT1G06830.1	Glutaredoxin family protein;	1	24	3	99	10890.6	8.21183	0.2	plasma membrane	mitochondrion,golgi,nucleus,endoplasmic reticulum,plastid,extracellular,cytosol	plastid		nucleus			mitochondrion			cytosol			plastid	endoplasmic reticulum,golgi,extracellular		endoplasmic reticulum,golgi,extracellular		endoplasmic reticulum,golgi,extracellular	cytosol,nucleus	cytosol	endoplasmic reticulum,golgi,extracellular	plastid	cytosol	SwissProt: "cytosol" 16381842		cytosol:16381842	Q9M9Y9
AT1G06840.1	Leucine-rich repeat protein kinase family protein;	1	8	0	953	105631	6.8457	-0.150472	plasma membrane	plasma membrane,golgi,nucleus,endoplasmic reticulum,extracellular,cytosol	cytosol		endoplasmic reticulum,golgi,extracellular		nucleus	endoplasmic reticulum,golgi,extracellular			endoplasmic reticulum	nucleus		plasma membrane	endoplasmic reticulum,golgi,extracellular	endoplasmic reticulum,golgi,extracellular	endoplasmic reticulum,golgi,extracellular		endoplasmic reticulum,golgi,extracellular	endoplasmic reticulum,golgi,extracellular	cytosol	endoplasmic reticulum,golgi,extracellular	plasma membrane	cytosol	Amigo: "plasma membrane" 17317660|Amigo: "plasma membrane" 16618929|Tair: "plasma membrane" 17317660|Tair: "plasma membrane" 16618929	plasma membrane:16618929;plasma membrane:17317660			plasma membrane:17317660;plasma membrane:16618929		plasma membrane:16618929;plasma membrane:17317660;plasma membrane:21433285;plasma membrane:22215637;plasma membrane:22318864;plasma membrane:22923678;plasma membrane:23990937;plasma membrane:26781341
AT1G06850.1	basic leucine-zipper 52;	1	11	5	337	37056.3	5.23183	-0.734421	nucleus	cytosol,mitochondrion,plastid,nucleus	nucleus		nucleus	plastid	nucleus				nucleus	nucleus	plastid	nucleus	mitochondrion		plastid		plastid	cytosol,nucleus	nucleus	plastid	nucleus	nucleus				Q8VWG0		cytosol:27208231;nucleus:27208231
AT1G06870.1	Peptidase S24/S26A/S26B/S26C family protein;	1	17	6	367	40152.2	6.98692	-0.0474114	mitochondrion	plasma membrane,mitochondrion,golgi,nucleus,endoplasmic reticulum,plastid,extracellular,cytosol	plastid		plastid		endoplasmic reticulum	mitochondrion		mitochondrion	mitochondrion			plasma membrane,mitochondrion,plastid,nucleus	mitochondrion	plastid	mitochondrion		endoplasmic reticulum,golgi,extracellular	plastid	cytosol	mitochondrion	plastid	mitochondrion	SwissProt: "plastid" 16381842		plastid:16381842	Q9M9Z2			extracellular:16729891
AT1G06890.1	nodulin MtN21 /EamA-like transporter family protein;	1	51	3	357	39040.3	9.04357	0.589356	golgi	plasma membrane,mitochondrion,golgi,endoplasmic reticulum,plastid,extracellular	plasma membrane		plastid	plastid		endoplasmic reticulum,golgi,extracellular			plasma membrane			golgi	endoplasmic reticulum,golgi,extracellular	endoplasmic reticulum,golgi,extracellular	endoplasmic reticulum,golgi,extracellular		mitochondrion	endoplasmic reticulum,golgi,extracellular	extracellular	endoplasmic reticulum,golgi,extracellular	plasma membrane	extracellular	Amigo: "golgi" 16618929|SwissProt: "golgi" 16381842|Tair: "golgi" 16618929	golgi:16618929	golgi:16381842	Q8RXL8	golgi:16618929		golgi:16618929;golgi:22923678;golgi:25900983;golgi:25122472;golgi:25900983;golgi:25900983;golgi:25900983;golgi:25900983
AT1G06900.1	Insulinase (Peptidase family M16) family protein;	1	19	0	1024	117178	4.51119	-0.456543	cytosol	nucleus,cytosol,mitochondrion,extracellular	cytosol		nucleus		extracellular		mitochondrion		cytosol	nucleus		mitochondrion	mitochondrion				mitochondrion	cytosol,nucleus	nucleus		cytosol	cytosol							cytosol:21166475;plastid:24872594
AT1G06910.1	TRF-like 7;Arabidopsis thaliana myb family transcription factor (At1g06910)	1	2	3	390	44346.7	5.01263	-0.714615	nucleus	cytosol,mitochondrion,nucleus	cytosol		nucleus		nucleus				nucleus	nucleus		nucleus	mitochondrion				mitochondrion	cytosol,nucleus	nucleus		cytosol	nucleus				Q6R0E4				AT3G43810.1::17360592
AT1G06920.1	ovate family protein 4;	1	1	0	315	36464.6	10.8674	-0.868254	mitochondrion	mitochondrion,plastid,nucleus	nucleus	mitochondrion,plastid	plastid	plastid		mitochondrion	mitochondrion	mitochondrion	nucleus	nucleus	plastid	nucleus	mitochondrion	mitochondrion	mitochondrion		mitochondrion	mitochondrion	nucleus	mitochondrion	plastid	nucleus				Q9M9Z6				AT1G19700.1::15781858;AT1G23380.1::15781858;AT1G62990.1::15781858;AT1G75410.1::15781858;AT2G35940.1::15781858;AT4G08150.1::15781858;AT4G32040.1::15781858;AT4G34610.1::15781858;AT4G36870.1::15781858;AT5G11060.1::15781858;AT5G25220.1::15781858;AT5G41410.1::15781858
AT1G06923.1	;	1	73	2	170	20090.3	9.9284	-0.591765	mitochondrion	cytosol,mitochondrion,plastid,nucleus	mitochondrion	mitochondrion,plastid	plastid	plastid	cytosol	mitochondrion	mitochondrion	mitochondrion	mitochondrion	nucleus	plastid	nucleus	mitochondrion	mitochondrion	mitochondrion		mitochondrion	mitochondrion	nucleus	plastid	mitochondrion	mitochondrion
AT1G06925.1	;	1	19	0	143	15826.8	4.2292	-0.041958	extracellular	plasma membrane,golgi,endoplasmic reticulum,extracellular,cytosol,vacuole	plasma membrane		endoplasmic reticulum,golgi,extracellular		extracellular				cytosol			plasma membrane	endoplasmic reticulum,golgi,extracellular		endoplasmic reticulum,golgi,extracellular		endoplasmic reticulum,golgi,extracellular	endoplasmic reticulum,golgi,extracellular	extracellular	endoplasmic reticulum,golgi,extracellular	extracellular	vacuole
AT1G06930.1	;	1	40	1	169	18055.9	10.5806	-0.506509	cytosol,nucleus	mitochondrion,golgi,nucleus,endoplasmic reticulum,plastid,extracellular,cytosol	nucleus		nucleus						cytosol		plastid	nucleus	mitochondrion				mitochondrion	endoplasmic reticulum,golgi,extracellular	cytosol		nucleus	plastid
AT1G06950.1	translocon at the inner envelope membrane of chloroplasts 110;Encodes a protein thought to be a part of the translocon at the chloroplast inner envelope. Involved in protein import into the chloroplast and chloroplast biogenesis.	1	60	3	1016	112127	5.73267	-0.300886	plastid	cytosol,mitochondrion,plastid	cytosol	mitochondrion,plastid	plastid	plastid		plastid		mitochondrion	plastid		plastid	plastid	plastid	plastid	plastid		mitochondrion	plastid	cytosol	plastid	plastid	plastid	Amigo: "plastid" 15659100|Tair: "plastid" 15659100|Tair: "plastid" 15028209|Tair: "plastid" 12766230	plastid:15659100		Q8LPR9	plastid:15028209;plastid:12766230;plastid:15659100		golgi:25900983;golgi:25900983;golgi:25900983;golgi:25900983;golgi:25900983;mitochondrion:27943495;mitochondrion:21896887;plasma membrane:25641898;plasma membrane:19334764;plasma membrane:21433285;plastid:12766230;plastid:12938931;plastid:15028209;plastid:21531424;plastid:22923678;plastid:23549413;plastid:23851315;plastid:18431481;plastid:20061580;plastid:23390424;plastid:24872594;plastid:23667806…	AT3G48870.1::15829604;AT3G48870.1::15829604;AT5G16620.1::15829604;AT5G16620.1::17535810;AT5G16620.1::17535810;AT5G16620.1::15829604
AT1G06960.1	RNA-binding (RRM/RBD/RNP motifs) family protein;	1	17	1	229	26224.9	9.76902	-0.514847	nucleus	mitochondrion,nucleus,plastid,extracellular,cytosol	extracellular		plastid		nucleus				nucleus	nucleus		plastid	mitochondrion				mitochondrion	cytosol,nucleus	extracellular		nucleus	nucleus				Q8H1S6
AT1G06970.1	cation/hydrogen exchanger 14;member of Putative Na+/H+ antiporter family	1	1	2	829	92165	7.02417	0.335344	plasma membrane	plasma membrane,mitochondrion,golgi,nucleus,endoplasmic reticulum,extracellular,cytosol,vacuole	plasma membrane		nucleus						plasma membrane			plasma membrane,vacuole	endoplasmic reticulum,golgi,extracellular		mitochondrion		mitochondrion	cytosol,nucleus	extracellular		plasma membrane	plasma membrane	SwissProt: "plasma membrane" 16381842		plasma membrane:16381842	Q9LMJ1		plasma membrane:25754420
AT1G06980.1	;	1	11	3	169	18943.9	9.38817	-0.515976	extracellular	mitochondrion,golgi,nucleus,endoplasmic reticulum,plastid,extracellular	nucleus		endoplasmic reticulum,golgi,extracellular			endoplasmic reticulum,golgi,extracellular			golgi	nucleus		nucleus	endoplasmic reticulum,golgi,extracellular	endoplasmic reticulum,golgi,extracellular	endoplasmic reticulum,golgi,extracellular		mitochondrion	endoplasmic reticulum,golgi,extracellular	nucleus	endoplasmic reticulum,golgi,extracellular	plastid	extracellular				Q9LMJ2
AT1G06990.1	GDSL-like Lipase/Acylhydrolase superfamily protein;	1	2	1	360	39984	5.32202	0.00888889	extracellular	plasma membrane,golgi,nucleus,endoplasmic reticulum,plastid,extracellular,vacuole	extracellular		plastid			endoplasmic reticulum,golgi,extracellular			plasma membrane			extracellular	endoplasmic reticulum,golgi,extracellular	endoplasmic reticulum,golgi,extracellular	endoplasmic reticulum,golgi,extracellular		endoplasmic reticulum,golgi,extracellular	endoplasmic reticulum,golgi,extracellular	nucleus	endoplasmic reticulum,golgi,extracellular	vacuole	extracellular
AT1G07000.1	exocyst subunit exo70 family protein B2;A member of EXO70 gene family, putative exocyst subunits, conserved in land plants. Arabidopsis thaliana contains 23 putative EXO70 genes, which can be classified into eight clusters on the phylogenetic tree.	1	29	3	599	67718.5	4.83493	-0.321536	plasma membrane	cytosol,mitochondrion,plastid,nucleus	cytosol		nucleus						cytosol			plastid,nucleus	mitochondrion				mitochondrion	cytosol,nucleus	nucleus		cytosol	cytosol	Amigo: "cytosol,nucleus" 19895414|Tair: "plasma membrane" 17644812	cytosol:19895414;nucleus:19895414		Q9LMJ4	plasma membrane:17644812	cytosol:24307681;plasma membrane:24307681	plasma membrane:17644812	AT1G29640.1::21798944
AT1G07010.1	Calcineurin-like metallo-phosphoesterase superfamily protein;	1	56	3	389	43734.6	5.29323	-0.370437	peroxisome	mitochondrion,nucleus,plastid,extracellular,cytosol	cytosol		plastid	plastid		plastid			cytosol		plastid	plastid,nucleus	plastid	plastid	plastid		mitochondrion	plastid	extracellular	plastid	plastid	plastid	Amigo: "peroxisome" 12154131|Tair: "peroxisome" 12154131	peroxisome:12154131		Q8L774	peroxisome:12154131		peroxisome:12154131	AT4G17030.1::21798944
AT1G07020.1	;	1	46	3	147	16511.3	3.75957	-1.02721	nucleus	mitochondrion,golgi,nucleus,endoplasmic reticulum,extracellular,cytosol	nucleus		nucleus						cytosol	nucleus		nucleus	mitochondrion				endoplasmic reticulum,golgi,extracellular	cytosol,nucleus	nucleus		nucleus	nucleus
AT1G07025.1	Mitochondrial substrate carrier family protein;	1	0	0	166	18889.7	10.2069	-0.270482	mitochondrion	plasma membrane,mitochondrion,golgi,nucleus,endoplasmic reticulum,peroxisome,extracellular,cytosol	plasma membrane		nucleus						peroxisome			mitochondrion	mitochondrion		mitochondrion		endoplasmic reticulum,golgi,extracellular	cytosol,nucleus	mitochondrion		cytosol	cytosol							mitochondrion:21296373
AT1G07030.1	Mitochondrial substrate carrier family protein;	1	30	5	326	35704.9	8.13439	-0.0380368	mitochondrion	plasma membrane,mitochondrion,nucleus,peroxisome,cytosol	plasma membrane		cytosol						peroxisome			mitochondrion	mitochondrion				mitochondrion	cytosol,nucleus	mitochondrion		cytosol	cytosol				Q8L6Z2			mitochondrion:21296373;mitochondrion:27943495
AT1G07040.1	;	1	83	8	371	40640.1	9.13283	-0.253639	plastid	nucleus,mitochondrion,plastid,extracellular	plastid	mitochondrion,plastid	plastid	plastid		mitochondrion		mitochondrion	plastid		plastid	plastid,nucleus	plastid	plastid	plastid		plastid	plastid	extracellular	plastid	plastid	plastid				Q9LMJ7			mitochondrion:27943495;plastid:20061580;plastid:24361574
AT1G07050.1	CCT motif family protein;	1	19	2	195	23321.6	4.69582	-1.31436	nucleus	mitochondrion,golgi,nucleus,endoplasmic reticulum,extracellular,cytosol	endoplasmic reticulum		nucleus		nucleus				cytosol	nucleus		nucleus	mitochondrion				endoplasmic reticulum,golgi,extracellular	cytosol,nucleus	nucleus		nucleus	nucleus				Q8LDM8
AT1G07060.1	;	1	0	2	233	26397	9.52478	-0.0562232	mitochondrion	mitochondrion,nucleus,endoplasmic reticulum,plastid,cytosol	endoplasmic reticulum		plastid			mitochondrion	mitochondrion		mitochondrion			nucleus	mitochondrion	mitochondrion	mitochondrion		mitochondrion	cytosol,nucleus	nucleus	mitochondrion	nucleus	mitochondrion
AT1G07070.1	Ribosomal protein L35Ae family protein;	1	28	3	112	12848.7	11.2616	-0.754464	cytosol,nucleus	cytosol,mitochondrion,plastid,extracellular	extracellular		plastid		cytosol	mitochondrion	mitochondrion	mitochondrion	cytosol			plastid	mitochondrion	mitochondrion	mitochondrion		mitochondrion	mitochondrion	cytosol	mitochondrion	cytosol	mitochondrion	Amigo: "cytosol" 17934214|Tair: "cytosol" 17934214	cytosol:17934214		Q9LMK0	cytosol:17934214		cytosol:21166475;cytosol:26232565;mitochondrion:21841088;plasma membrane:25641898;plasma membrane:19334764
AT1G07080.1	Thioredoxin superfamily protein;	1	199	3	265	29699.5	6.49331	0.00603774	extracellular	golgi,nucleus,endoplasmic reticulum,plastid,extracellular,cytosol	cytosol		endoplasmic reticulum,golgi,extracellular	plastid		endoplasmic reticulum,golgi,extracellular			endoplasmic reticulum		plastid	nucleus	endoplasmic reticulum,golgi,extracellular	endoplasmic reticulum,golgi,extracellular	endoplasmic reticulum,golgi,extracellular		endoplasmic reticulum,golgi,extracellular	endoplasmic reticulum,golgi,extracellular	cytosol	endoplasmic reticulum,golgi,extracellular	extracellular	extracellular	Amigo: "vacuole" 15539469|Tair: "vacuole" 15539469	vacuole:15539469		Q93VQ6	vacuole:15539469		extracellular:21109274;extracellular:26572690;extracellular:28155257
AT1G07090.1	Protein of unknown function (DUF640);	1	24	7	196	21532.4	9.90493	-0.72551	nucleus	cytosol,mitochondrion,plastid,nucleus	nucleus		nucleus						nucleus	nucleus	plastid	nucleus	mitochondrion		mitochondrion		mitochondrion	cytosol,nucleus	nucleus		nucleus	nucleus				Q9LMK2			cytoskeleton:24134884
AT1G07110.1	fructose-2,6-bisphosphatase;Encodes the bifunctional enzyme fructose-6-phosphate 2-kinase/fructose-2,6-bisphosphatase.	1	59	3	744	82563.5	6.19567	-0.387903	cytosol	cytosol,mitochondrion,plastid,nucleus	plastid		nucleus		cytosol				cytosol	nucleus		plastid	mitochondrion				mitochondrion	cytosol,nucleus	cytosol		cytosol	cytosol	Amigo: "cytosol" 18433157|Tair: "plasma membrane" 17317660|Tair: "cytosol" 18433157	cytosol:18433157		Q9MB58	plasma membrane:17317660;cytosol:18433157	endoplasmic reticulum:23543785;golgi:23543785	plasma membrane:25641898;plasma membrane:17317660
AT1G07120.1	;	1	4	0	392	44932.3	9.86285	-0.891071	nucleus	cytosol,mitochondrion,plastid,nucleus	nucleus		nucleus						nucleus	nucleus		plastid,nucleus	mitochondrion				mitochondrion	cytosol,nucleus	nucleus		nucleus	nucleus	Amigo: "plastid" 12938931|Tair: "plastid" 12938931	plastid:12938931		Q9LMK4	plastid:12938931		plastid:12938931
AT1G07130.1	Nucleic acid-binding, OB-fold-like protein;Encodes a protein with similarity to yeast STN1, an OB fold protein involved in protecting yeast telomeres. In Arabidopsis, loss of STN1 function mutations exhibit gross morphological abnormalities and defects in telomere architecture and maintenance. STN1 likely plays a role in telomere end capping.	1	21	3	160	17599.4	10.0365	0.02125	nucleus	mitochondrion,nucleus,plastid,extracellular,cytosol	extracellular		plastid						nucleus			plastid	mitochondrion		mitochondrion		mitochondrion	mitochondrion	nucleus	mitochondrion	plastid	cytosol	Amigo: "nucleus" 19064932|SwissProt: "nucleus" 16381842|Tair: "nucleus" 19064932	nucleus:19064932	nucleus:16381842	Q9LMK5	nucleus:19064932
AT1G07135.1	glycine-rich protein;	1	39	13	155	15682.9	12.0301	-0.0632258	extracellular	mitochondrion,golgi,endoplasmic reticulum,plastid,extracellular	extracellular		endoplasmic reticulum,golgi,extracellular			endoplasmic reticulum,golgi,extracellular	mitochondrion		extracellular			plastid	endoplasmic reticulum,golgi,extracellular	endoplasmic reticulum,golgi,extracellular	mitochondrion		endoplasmic reticulum,golgi,extracellular	endoplasmic reticulum,golgi,extracellular	extracellular	mitochondrion	plastid	extracellular				Q9LMK6
AT1G07140.1	Pleckstrin homology (PH) domain superfamily protein;Encodes a putative Ran-binding protein (siRanBP).	1	206	7	228	25602.6	4.61222	-0.984649	cytosol	cytosol,mitochondrion,nucleus	cytosol		nucleus		cytosol				cytosol			nucleus	mitochondrion				mitochondrion	cytosol,nucleus	cytosol		nucleus	cytosol	SwissProt: "nucleus,nuleus" 16381842		nuleus:16381842;nucleus:16381842	Q9LMK7			extracellular:26572690;plasma membrane:25641898;plastid:20061580	AT5G20010.1::9025305;AT5G20010.1::9025305;AT5G20020.1::9025305;AT5G55190.1::21798944;AT5G55190.1::9025305
AT1G07150.1	mitogen-activated protein kinase kinase kinase 13;member of MEKK subfamily	1	11	2	499	55560	5.04502	-0.112224	plastid	plasma membrane,mitochondrion,nucleus,plastid,cytosol	plasma membrane		plastid	plastid		mitochondrion		mitochondrion	cytosol	nucleus	plastid	nucleus	plastid		plastid		plastid	plastid	cytosol	plastid	plastid	plastid				Q9LMK8
AT1G07160.1	Protein phosphatase 2C family protein;	1	8	2	380	40711.4	7.37536	-0.222632	plastid	cytosol,plastid,nucleus	plastid		plastid	plastid		plastid			plastid		plastid	nucleus	plastid	plastid	plastid		plastid	plastid	cytosol	plastid	plastid	plastid				Q8RX37				AT2G04800.1::21798944
AT1G07170.1	PHF5-like protein;	1	45	5	110	12429.2	8.48484	-0.431818	cytosol	mitochondrion,golgi,nucleus,endoplasmic reticulum,extracellular,cytosol	cytosol		endoplasmic reticulum,golgi,extracellular						cytosol	nucleus		nucleus	mitochondrion				endoplasmic reticulum,golgi,extracellular	endoplasmic reticulum,golgi,extracellular	extracellular		cytosol	cytosol				O80873			cytoskeleton:24134884
AT1G07175.1	;	1	44	0	71	7885.69	10.8798	-0.128169	extracellular	plasma membrane,golgi,nucleus,endoplasmic reticulum,plastid,extracellular	plasma membrane		endoplasmic reticulum,golgi,extracellular			endoplasmic reticulum,golgi,extracellular			endoplasmic reticulum			plastid	endoplasmic reticulum,golgi,extracellular	endoplasmic reticulum,golgi,extracellular	endoplasmic reticulum,golgi,extracellular		endoplasmic reticulum,golgi,extracellular	endoplasmic reticulum,golgi,extracellular	nucleus	endoplasmic reticulum,golgi,extracellular	plastid	extracellular
AT1G07180.1	alternative NAD(P)H dehydrogenase 1;Internal NAD(P)H dehydrogenase in mitochondria. The predicted protein sequence has high homology with other designated NAD(P)H DHs from microorganisms; the capacity for matrix NAD(P)H oxidation via the rotenone-insensitive pathway is significantly reduced in the Atndi1 mutant plant line; the in vitro translation product of AtNDI1 is imported into isolated mitoc…	1	38	4	510	56631.3	8.85388	-0.140784	mitochondrion	plasma membrane,mitochondrion,peroxisome,plastid,cytosol	plasma membrane		plastid	plastid		plastid		mitochondrion	peroxisome			mitochondrion	mitochondrion	mitochondrion	mitochondrion		plastid	mitochondrion	cytosol	mitochondrion	plastid	mitochondrion	Amigo: "mitochondrion" 14630960|Amigo: "mitochondrion" 16258072|Tair: "mitochondrion" 14630960|Tair: "mitochondrion" 16258072	mitochondrion:14630960;mitochondrion:16258072		Q8GWA1	mitochondrion:14630960;mitochondrion:16258072	mitochondrion:12972666;mitochondrion:18703057;mitochondrion:23841539;peroxisome:18703057;peroxisome:23841539	mitochondrion:21296373;mitochondrion:27943495
AT1G07190.1	;	1	0	0	54	6110.46	9.21912	-0.222222	cytosol	mitochondrion,golgi,nucleus,endoplasmic reticulum,plastid,extracellular,cytosol	plastid		endoplasmic reticulum,golgi,extracellular		mitochondrion				golgi			plastid	mitochondrion				endoplasmic reticulum,golgi,extracellular	cytosol,nucleus	cytosol		cytosol	mitochondrion
AT1G07200.1	Double Clp-N motif-containing P-loop nucleoside triphosphate hydrolases superfamily protein;	1	31	2	422	47044.2	6.72226	-0.288626	cytosol	cytosol,mitochondrion,plastid,nucleus	plastid		nucleus						cytosol			plastid	mitochondrion				plastid	cytosol,nucleus	cytosol		plastid	cytosol				Q8RWE4		nucleus:in house
AT1G07210.1	Ribosomal protein S18;	1	70	3	261	29621.1	5.09415	-0.9659	mitochondrion	cytosol,mitochondrion,plastid,nucleus	nucleus		nucleus	plastid	cytosol	mitochondrion		mitochondrion	mitochondrion	nucleus	plastid	plastid	mitochondrion	mitochondrion	mitochondrion		mitochondrion	mitochondrion	mitochondrion	mitochondrion	nucleus	cytosol				Q9LML3			mitochondrion:21841088;mitochondrion:27943495
AT1G07220.1	Arabidopsis thaliana protein of unknown function (DUF821);	1	37	1	507	59238.1	9.19267	-0.502959	cytosol	mitochondrion,golgi,nucleus,endoplasmic reticulum,plastid,extracellular,cytosol	cytosol		plastid			mitochondrion	mitochondrion		endoplasmic reticulum	nucleus		plastid,nucleus	endoplasmic reticulum,golgi,extracellular	mitochondrion	mitochondrion		mitochondrion	mitochondrion	mitochondrion	mitochondrion	mitochondrion	golgi				Q9LML4		nucleus:21908688
AT1G07230.1	non-specific phospholipase C1;	1	67	5	533	60051.3	6.96913	-0.392308	extracellular	mitochondrion,golgi,endoplasmic reticulum,plastid,extracellular,cytosol	cytosol		plastid			endoplasmic reticulum,golgi,extracellular		mitochondrion	endoplasmic reticulum			extracellular	endoplasmic reticulum,golgi,extracellular	endoplasmic reticulum,golgi,extracellular	endoplasmic reticulum,golgi,extracellular		endoplasmic reticulum,golgi,extracellular	endoplasmic reticulum,golgi,extracellular	cytosol	endoplasmic reticulum,golgi,extracellular	mitochondrion	endoplasmic reticulum				Q8L7Y9
AT1G07240.1	UDP-glucosyl transferase 71C5;	1	54	10	480	52649.3	5.00138	0.0335417	plasma membrane	plasma membrane,mitochondrion,golgi,nucleus,endoplasmic reticulum,plastid,extracellular,cytosol	plasma membrane		cytosol		extracellular				cytosol			plasma membrane,plastid	mitochondrion	endoplasmic reticulum,golgi,extracellular	endoplasmic reticulum,golgi,extracellular		mitochondrion	cytosol,nucleus	cytosol		plastid	golgi				Q9FE68
AT1G07250.1	UDP-glucosyl transferase 71C4;	1	51	4	479	52846.6	5.64842	-0.0457202	cytosol	mitochondrion,golgi,nucleus,endoplasmic reticulum,plastid,extracellular,cytosol	plastid		cytosol		extracellular	endoplasmic reticulum,golgi,extracellular			cytosol			plastid	mitochondrion				endoplasmic reticulum,golgi,extracellular	cytosol,nucleus	cytosol		cytosol	golgi				Q9LML6
AT1G07260.1	UDP-glucosyl transferase 71C3;	1	14	6	476	52904.1	4.97385	0.0735294	plasma membrane	plasma membrane,mitochondrion,golgi,nucleus,endoplasmic reticulum,plastid,extracellular,cytosol	plasma membrane		cytosol		extracellular	endoplasmic reticulum,golgi,extracellular			cytosol			plasma membrane	mitochondrion		endoplasmic reticulum,golgi,extracellular		mitochondrion	cytosol,nucleus	cytosol		plastid	golgi				Q9LML7
AT1G07270.1	Cell division control, Cdc6;	1	0	2	505	55728.7	8.96154	-0.18297	plastid	mitochondrion,plastid,nucleus	plastid		nucleus			mitochondrion			nucleus	nucleus	plastid		plastid	plastid	plastid		plastid	plastid	nucleus	plastid	nucleus	plastid				Q8W032
AT1G07280.1	Tetratricopeptide repeat (TPR)-like superfamily protein;	1	51	4	552	61787.4	5.10727	-0.430072	plastid	nucleus,mitochondrion,plastid,extracellular	nucleus	mitochondrion,plastid	plastid	plastid		mitochondrion		mitochondrion	nucleus	nucleus	plastid	nucleus	plastid	plastid	plastid		plastid	plastid	extracellular	plastid	plastid	plastid				Q8VZC8
AT1G07290.1	golgi nucleotide sugar transporter 2;Encodes a GDP-mannose transporter.	1	0	1	375	41633.4	9.7961	0.441067	golgi	plasma membrane,mitochondrion,golgi,nucleus,endoplasmic reticulum,peroxisome,extracellular,cytosol,vacuole	plasma membrane		nucleus		golgi				nucleus			golgi	endoplasmic reticulum,golgi,extracellular				mitochondrion	cytosol,nucleus	extracellular		vacuole	peroxisome				Q84L09		golgi:15480787
AT1G07300.1	josephin protein-related;	1	5	2	128	13890.8	11.5327	-0.596094	mitochondrion	cytosol,mitochondrion,plastid,nucleus	nucleus		nucleus		nucleus	mitochondrion	mitochondrion	mitochondrion	cytosol		plastid	nucleus	mitochondrion		mitochondrion		mitochondrion	cytosol,nucleus	nucleus	mitochondrion	mitochondrion	cytosol				Q6NPG3
AT1G07310.1	Calcium-dependent lipid-binding (CaLB domain) family protein;	1	128	11	352	39015.6	7.80317	-0.746875	nucleus	mitochondrion,golgi,nucleus,endoplasmic reticulum,plastid,extracellular,cytosol	nucleus		nucleus						cytosol	nucleus		cytosol,nucleus	mitochondrion	plastid			mitochondrion	endoplasmic reticulum,golgi,extracellular	nucleus		nucleus	cytosol				Q9LNV0		unclear:15610358		AT3G51180.1::21798944
AT1G07320.1	ribosomal protein L4;encodes a plastid ribosomal protein L4	1	269	9	282	30560.3	9.55744	-0.395745	plastid	mitochondrion,plastid	plastid		plastid	plastid	plastid	plastid		mitochondrion	plastid		plastid	plastid	plastid	plastid	plastid		plastid	plastid	mitochondrion	plastid	plastid	plastid	Amigo: "plastid" 9461586|SwissProt: "plastid" 16381842|Tair: "plastid" 18431481|Tair: "plastid" 15322131|Tair: "plastid" 16207701|Tair: "plastid" 15028209|Tair: "nucleus" 14617066	plastid:9461586	plastid:16381842	O50061	plastid:15028209;nucleus:14617066;plastid:16207701;plastid:18431481;plastid:15322131		golgi:25900983;golgi:25900983;golgi:25900983;golgi:25900983;golgi:25900983;nucleus:14617066;nucleus:23396599;plasma membrane:19334764;plastid:11826309;plastid:14729914;plastid:15028209;plastid:15322131;plastid:16207701;plastid:19288221;plastid:20423899;plastid:21531424;plastid:23851315;plastid:26987276;plastid:24872594;plastid:18431481;plastid:18633119;plastid:23549413;plastid:24361574;plastid:24…
AT1G07330.1	;	1	0	0	685	76948.3	4.29845	-0.924526	nucleus	cytosol,mitochondrion,nucleus	cytosol		nucleus						cytosol	nucleus		nucleus	mitochondrion				mitochondrion	cytosol,nucleus	nucleus		nucleus	nucleus
AT1G07340.1	sugar transporter 2;	1	0	1	498	55026.4	8.86528	0.553815	plasma membrane	plasma membrane,mitochondrion,golgi,nucleus,endoplasmic reticulum,plastid,extracellular	plasma membrane		nucleus		plastid	mitochondrion			plasma membrane			plasma membrane	endoplasmic reticulum,golgi,extracellular		endoplasmic reticulum,golgi,extracellular		mitochondrion	endoplasmic reticulum,golgi,extracellular	extracellular		plasma membrane	plasma membrane	Amigo: "plasma membrane" 10074716|SwissProt: "plasma membrane" 16381842	plasma membrane:10074716	plasma membrane:16381842	Q9LNV3
AT1G07350.1	RNA-binding (RRM/RBD/RNP motifs) family protein;	1	57	3	382	44980.4	12.0533	-1.47435	nucleus	mitochondrion,plastid,nucleus	nucleus		nucleus	plastid			mitochondrion		nucleus	nucleus	plastid	plastid,nucleus	mitochondrion	mitochondrion	mitochondrion		mitochondrion	mitochondrion	nucleus	plastid	nucleus	nucleus				Q84TH4			plastid:23851315
AT1G07360.1	CCCH-type zinc fingerfamily protein with RNA-binding domain;	1	64	5	481	53590.8	7.5081	-0.818503	nucleus	mitochondrion,golgi,nucleus,endoplasmic reticulum,plastid,extracellular,cytosol	nucleus		nucleus						nucleus	nucleus		plastid,nucleus	mitochondrion				endoplasmic reticulum,golgi,extracellular	cytosol,nucleus	nucleus		nucleus	nucleus				Q9LNV5		nucleus:20943852	nucleus:27177187;nucleus:23396599
AT1G07370.1	proliferating cellular nuclear antigen 1;Encodes putative proliferating cell nuclear antigen involved in cell cycle regulation.	1	31	5	263	29123.9	4.35399	-0.111027	nucleus	mitochondrion,golgi,nucleus,endoplasmic reticulum,extracellular,cytosol	cytosol		nucleus		nucleus				nucleus	nucleus		nucleus	mitochondrion				endoplasmic reticulum,golgi,extracellular	cytosol,nucleus	nucleus		nucleus	nucleus	Amigo: "nucleus" 15610358|SwissProt: "nucleus" 16381842|Tair: "nucleus" 15610358	nucleus:15610358	nucleus:16381842	Q9M7Q7	nucleus:15610358	nucleus:15610358;nucleus:16771839	extracellular:26572690;plasma membrane:19334764;vacuole:23903016	AT2G29570.1::20706207;AT2G42120.1::20706207;AT4G34400.1::20706207;AT5G03070.1::20706207;AT5G44740.1::18494853;AT5G44740.1::18494853;AT5G63960.1::20706207
AT1G07380.1	Neutral/alkaline non-lysosomal ceramidase;	1	7	0	779	86776.1	7.57837	-0.320154	vacuole	plasma membrane,golgi,endoplasmic reticulum,plastid,extracellular,cytosol	plastid		endoplasmic reticulum,golgi,extracellular			endoplasmic reticulum,golgi,extracellular			endoplasmic reticulum			extracellular	endoplasmic reticulum,golgi,extracellular	endoplasmic reticulum,golgi,extracellular	endoplasmic reticulum,golgi,extracellular		endoplasmic reticulum,golgi,extracellular	endoplasmic reticulum,golgi,extracellular	cytosol	endoplasmic reticulum,golgi,extracellular	plastid	plasma membrane	Amigo: "plasma membrane" 17151019|Tair: "plasma membrane" 17151019	plasma membrane:17151019		Q9LNV7	plasma membrane:17151019		vacuole:17151019
AT1G07390.1	receptor like protein 1;	1	4	0	1034	116223	6.33378	-0.125532	cytosol	cytosol,mitochondrion,nucleus	mitochondrion		nucleus						cytosol	nucleus		nucleus	mitochondrion				mitochondrion	cytosol,nucleus	cytosol		nucleus	cytosol
AT1G07400.1	HSP20-like chaperones superfamily protein;	1	26	3	157	17829.1	6.29109	-0.679618	cytosol	cytosol,mitochondrion,plastid,nucleus	cytosol		nucleus		cytosol		mitochondrion		cytosol			cytosol,plastid	mitochondrion				plastid	cytosol,nucleus	mitochondrion		cytosol	cytosol	SwissProt: "cytosol" 16381842		cytosol:16381842	Q9LNW0		cytosol:21443605		AT3G61060.1::21798944;AT4G02150.1::21798944;AT5G59720.1::21798944
AT1G07410.1	RAB GTPase homolog A2B;	1	10	0	214	23690.1	6.93565	-0.282243	cytosol	mitochondrion,golgi,nucleus,endoplasmic reticulum,extracellular,cytosol,vacuole	cytosol		nucleus		vacuole				cytosol			cytosol	mitochondrion				endoplasmic reticulum,golgi,extracellular	cytosol,nucleus	mitochondrion		cytosol	cytosol	Amigo: "cytosol" 18239134|Tair: "plasma membrane" 17644812|Tair: "cytosol" 18239134	cytosol:18239134		Q9LNW1	plasma membrane:17644812;cytosol:18239134		plasma membrane:17644812;vacuole:23903016
AT1G07420.1	sterol 4-alpha-methyl-oxidase 2-1;Arabidopsis thaliana sterol 4-alpha-methyl-oxidase mRNA	1	38	7	266	30928.4	8.69726	0.0984962	vacuole	plasma membrane,mitochondrion,golgi,nucleus,endoplasmic reticulum,plastid,extracellular,cytosol,vacuole	plasma membrane		plastid		cytosol	plastid			endoplasmic reticulum			endoplasmic reticulum,vacuole	endoplasmic reticulum,golgi,extracellular		endoplasmic reticulum,golgi,extracellular		mitochondrion	mitochondrion	extracellular	endoplasmic reticulum,golgi,extracellular	nucleus	golgi	Tair: "plastid" 12938931			Q8VWZ8	plastid:12938931		plastid:12938931
AT1G07430.1	highly ABA-induced PP2C gene 2;	1	14	3	442	49765.4	6.1573	-0.726244	nucleus	cytosol,mitochondrion,plastid,nucleus	plastid		nucleus		cytosol				cytosol	nucleus		nucleus	mitochondrion				mitochondrion	cytosol,nucleus	nucleus		nucleus	nucleus	SwissProt: "plasma membrane" 16381842		plasma membrane:16381842	Q9LNW3				AT1G30270.1::17898163;AT2G26650.1::17898163;AT3G06610.1::21798944
AT1G07440.1	NAD(P)-binding Rossmann-fold superfamily protein;	1	25	3	266	28333.9	6.99308	0.074812	peroxisome	plasma membrane,mitochondrion,nucleus,plastid,cytosol	plasma membrane		cytosol		cytosol	mitochondrion			mitochondrion			plastid	mitochondrion				mitochondrion	cytosol,nucleus	mitochondrion		nucleus	mitochondrion				Q9ASX2				AT2G29310.1::21798944
AT1G07450.1	NAD(P)-binding Rossmann-fold superfamily protein;	1	16	1	260	27897.4	5.03598	0.211923	cytosol	plasma membrane,mitochondrion,golgi,nucleus,endoplasmic reticulum,peroxisome,plastid,extracellular,cytosol	plasma membrane		cytosol		cytosol				peroxisome			plastid	mitochondrion				endoplasmic reticulum,golgi,extracellular	endoplasmic reticulum,golgi,extracellular	extracellular		nucleus	cytosol				Q8RX32				AT2G29320.1::21798944;AT2G29350.1::21798944
AT1G07460.1	Concanavalin A-like lectin family protein;	1	0	1	258	28368.6	4.59545	-0.0879845	plastid	plasma membrane,mitochondrion,golgi,nucleus,endoplasmic reticulum,plastid,extracellular,cytosol	plasma membrane		nucleus	plastid		plastid			extracellular		plastid	cytosol	plastid	plastid	plastid		mitochondrion	endoplasmic reticulum,golgi,extracellular	extracellular	plastid	plastid	plasma membrane				Q9LNW6
AT1G07470.1	Transcription factor IIA, alpha/beta subunit;	1	63	8	375	41266.5	4.02823	-0.761333	nucleus	cytosol,mitochondrion,nucleus	nucleus		nucleus		nucleus				nucleus	nucleus		nucleus	mitochondrion				mitochondrion	cytosol,nucleus	nucleus		nucleus	nucleus
AT1G07473.1	;	1	30	1	125	13568.1	6.07982	-0.5072	nucleus	cytosol,mitochondrion,plastid,nucleus	nucleus		nucleus			mitochondrion			cytosol	nucleus	plastid	nucleus	plastid		plastid		mitochondrion	cytosol,nucleus	nucleus	plastid	nucleus	cytosol
AT1G07476.1	;	1	30	2	182	20115.1	8.03703	-0.273077	plastid	plasma membrane,mitochondrion,nucleus,endoplasmic reticulum,plastid,vacuole	nucleus		plastid	plastid		plastid		mitochondrion	endoplasmic reticulum	nucleus		plasma membrane,nucleus	plastid	plastid	plastid		mitochondrion	plastid	nucleus	plastid	nucleus	vacuole
AT1G07480.1	Transcription factor IIA, alpha/beta subunit;	1	60	3	375	41296.4	4.01289	-0.781067	nucleus	nucleus,cytosol,mitochondrion,extracellular	extracellular		nucleus		nucleus				nucleus	nucleus		nucleus	mitochondrion				mitochondrion	cytosol,nucleus	nucleus		nucleus	nucleus				O49349
AT1G07485.1	;	1	1	1	100	11605.1	3.92179	-0.623	cytosol	mitochondrion,golgi,nucleus,endoplasmic reticulum,extracellular,cytosol	extracellular		nucleus		cytosol				cytosol	nucleus		nucleus	mitochondrion	endoplasmic reticulum,golgi,extracellular			endoplasmic reticulum,golgi,extracellular	cytosol,nucleus	extracellular		cytosol	cytosol
AT1G07490.1	ROTUNDIFOLIA like 3;	1	5	2	107	11693.7	10.9361	-0.673832	plastid	mitochondrion,nucleus,plastid,extracellular,cytosol,vacuole	vacuole		nucleus	plastid			mitochondrion		cytosol		plastid	plastid	plastid	plastid	plastid		plastid	plastid	extracellular	plastid	nucleus	nucleus				Q6IM92
AT1G07500.1	;	1	0	0	74	7849.13	3.87066	-0.398649	cytosol,nucleus	mitochondrion,golgi,nucleus,endoplasmic reticulum,plastid,extracellular,cytosol	nucleus		endoplasmic reticulum,golgi,extracellular						cytosol			nucleus	mitochondrion				plastid	cytosol,nucleus	nucleus		plastid	cytosol				Q9LNX4				AT1G71380.1::20706207;AT2G27970.1::20706207;AT3G48750.1::20706207
AT1G07510.1	FTSH protease 10;encodes an FtsH protease that is localized to the mitochondrion	1	50	3	813	89559.8	8.65112	-0.397417	mitochondrion	cytosol,mitochondrion,plastid,nucleus	cytosol		plastid	plastid	mitochondrion	mitochondrion		mitochondrion	mitochondrion			plastid,nucleus	mitochondrion	mitochondrion	mitochondrion		mitochondrion	mitochondrion	cytosol	mitochondrion	plastid	cytosol	Amigo: "mitochondrion" 14630971|Amigo: "mitochondrion,plastid" 16618929|Amigo: "mitochondrion" 14671022|SwissProt: "mitochondrion" 16381842|Tair: "plastid" 15322131|Tair: "plastid" 16618929|Tair: "mitochondrion" 14671022	mitochondrion:14630971;mitochondrion:14671022;mitochondrion:16618929;plastid:16618929	mitochondrion:16381842	Q8VZI8	mitochondrion:14671022;plastid:15322131;plastid:16618929		mitochondrion:14671022;mitochondrion:22923678;mitochondrion:27943495;plasma membrane:20843791;plasma membrane:21433285;plastid:15322131;unclear:16618929
AT1G07520.1	GRAS family transcription factor;	1	10	0	695	79255.6	5.32339	-0.476978	nucleus	cytosol,mitochondrion,plasma membrane,nucleus	plasma membrane		nucleus						cytosol	nucleus		nucleus	mitochondrion				mitochondrion	cytosol,nucleus	nucleus		nucleus	cytosol	SwissProt: "nucleus" 16381842		nucleus:16381842	Q3EDH0
AT1G07530.1	SCARECROW-like 14;Encodes a member of the GRAS family of transcription factors. The protein interacts with the TGA2 transcription factor and affects the transcription of stress-responsive genes. The protein is found in the nucleus and is also exported to the cytoplasm.	1	35	2	769	85933.5	5.64608	-0.540832	cytosol,nucleus	cytosol,mitochondrion,nucleus	nucleus		nucleus						cytosol			nucleus	mitochondrion				mitochondrion	cytosol,nucleus	nucleus		nucleus	cytosol	Amigo: "cytosol,nucleus" 18984675|SwissProt: "nucleus" 16381842|Tair: "cytosol,nucleus" 18984675	cytosol:18984675;nucleus:18984675	nucleus:16381842	Q9XE58	nucleus:18984675;cytosol:18984675
AT1G07540.1	TRF-like 2;Arabidopsis thaliana telomere-binding protein, putative (At1g07540)	1	0	1	630	70189.6	9.85019	-0.794127	nucleus	cytosol,mitochondrion,nucleus	nucleus		nucleus			mitochondrion			nucleus	nucleus		nucleus	mitochondrion				mitochondrion	cytosol,nucleus	nucleus		nucleus	nucleus	SwissProt: "nucleus" 16381842		nucleus:16381842	Q6R0E3
AT1G07550.1	Leucine-rich repeat protein kinase family protein;	1	1	1	864	96790.3	6.11356	-0.119907	plasma membrane	plasma membrane,mitochondrion,golgi,nucleus,endoplasmic reticulum,plastid,extracellular,cytosol	plastid		endoplasmic reticulum,golgi,extracellular		nucleus	mitochondrion			plasma membrane	nucleus		plasma membrane	endoplasmic reticulum,golgi,extracellular	endoplasmic reticulum,golgi,extracellular	endoplasmic reticulum,golgi,extracellular		endoplasmic reticulum,golgi,extracellular	endoplasmic reticulum,golgi,extracellular	cytosol	endoplasmic reticulum,golgi,extracellular	nucleus	plasma membrane
AT1G07560.1	Leucine-rich repeat protein kinase family protein;	1	0	0	871	96931.4	6.63809	-0.139495	plasma membrane	plasma membrane,mitochondrion,golgi,nucleus,endoplasmic reticulum,extracellular,cytosol	plasma membrane		endoplasmic reticulum,golgi,extracellular		nucleus	endoplasmic reticulum,golgi,extracellular	mitochondrion		plasma membrane			plasma membrane	endoplasmic reticulum,golgi,extracellular	endoplasmic reticulum,golgi,extracellular	endoplasmic reticulum,golgi,extracellular		endoplasmic reticulum,golgi,extracellular	endoplasmic reticulum,golgi,extracellular	cytosol	endoplasmic reticulum,golgi,extracellular	plasma membrane	plasma membrane
AT1G07570.1	Protein kinase superfamily protein;Protein kinase capable of phosphorylating tyrosine, serine, and threonine residues	1	29	4	410	45521.6	10.0643	-0.326829	plastid	cytosol,mitochondrion,plastid	plastid		plastid	plastid	cytosol				cytosol		plastid	plastid	plastid	plastid	plastid		plastid	plastid	mitochondrion	plastid	cytosol	plastid	SwissProt: "plastid" 16381842|Tair: "plasma membrane" 17317660		plastid:16381842	Q06548	plasma membrane:17317660		plasma membrane:17317660
AT1G07590.1	Tetratricopeptide repeat (TPR)-like superfamily protein;	1	693	19	534	60852	9.42197	-0.286142	mitochondrion	cytosol,mitochondrion,plastid	cytosol		plastid			mitochondrion	mitochondrion	mitochondrion	mitochondrion			cytosol,mitochondrion,plastid	mitochondrion	mitochondrion	mitochondrion		mitochondrion	mitochondrion	mitochondrion	mitochondrion	mitochondrion	cytosol	SwissProt: "mitochondrion" 16381842		mitochondrion:16381842	Q940Q2
AT1G07600.1	metallothionein 1A;metallothionein, binds to and detoxifies excess copper and other metals, limiting oxidative damage.	1	577	18	45	4580.15	4.22845	-0.622222	nucleus	mitochondrion,golgi,nucleus,endoplasmic reticulum,plastid,extracellular,cytosol	nucleus		endoplasmic reticulum,golgi,extracellular						cytosol			nucleus	mitochondrion		endoplasmic reticulum,golgi,extracellular		plastid	endoplasmic reticulum,golgi,extracellular	nucleus		nucleus	cytosol				P43392
AT1G07610.1	metallothionein 1C;one of the five metallothioneins (MTs) genes identified in Arabidopsis. MTs are cysteine-rich proteins required for heavy metal tolerance.	1	115	3	45	4495.08	4.54382	-0.493333	nucleus	mitochondrion,golgi,nucleus,endoplasmic reticulum,plastid,extracellular,cytosol	nucleus		endoplasmic reticulum,golgi,extracellular				mitochondrion		cytosol		plastid	nucleus	mitochondrion		endoplasmic reticulum,golgi,extracellular		plastid	endoplasmic reticulum,golgi,extracellular	nucleus	plastid	nucleus	cytosol				Q38804
AT1G07615.1	GTP-binding protein Obg/CgtA;	1	15	1	493	54303.2	5.02509	-0.553144	mitochondrion	cytosol,mitochondrion,plastid,nucleus	cytosol		plastid		cytosol	plastid		mitochondrion	mitochondrion	nucleus		plastid	mitochondrion	mitochondrion	mitochondrion		mitochondrion	mitochondrion	nucleus	mitochondrion	mitochondrion	mitochondrion							mitochondrion:27943495
AT1G07620.1	GTP-binding protein Obg/CgtA;	1	2	1	552	63908.2	6.5294	-0.919203	nucleus	cytosol,mitochondrion,nucleus	nucleus		nucleus		nucleus		mitochondrion		nucleus	nucleus		nucleus	mitochondrion				mitochondrion	cytosol,nucleus	nucleus		nucleus	nucleus
AT1G07630.1	pol-like 5;Encodes a protein phosphatase 2C like gene, similar to POL. Involved in leaf development. Knockout mutants have abnormally shaped leaves.	1	37	3	662	74278.2	5.04493	-0.519335	nucleus	mitochondrion,nucleus,peroxisome,plastid,cytosol	nucleus		nucleus			mitochondrion			peroxisome	nucleus		plastid,nucleus	mitochondrion				mitochondrion	cytosol,nucleus	nucleus		nucleus	cytosol	SwissProt: "nucleus" 16381842|Tair: "plasma membrane" 17317660		nucleus:16381842	Q9LQN6	plasma membrane:17317660		plasma membrane:17317660
AT1G07640.1	Dof-type zinc finger DNA-binding family protein;A member of the DOF transcription factors. Prominently expressed in the phloem of leaves and other organs. Expression is induced by wounding, MeJA and insect feeding. Upregulates glucosinolate biosynthesis.	1	54	6	275	29535.4	9.77463	-0.701091	nucleus	mitochondrion,golgi,nucleus,endoplasmic reticulum,plastid,extracellular	nucleus		nucleus			mitochondrion		mitochondrion	nucleus	nucleus		nucleus	mitochondrion		plastid		mitochondrion	endoplasmic reticulum,golgi,extracellular	nucleus		plastid	nucleus	Amigo: "nucleus" 16581911|SwissProt: "nucleus" 16381842|Tair: "nucleus" 16581911	nucleus:16581911	nucleus:16381842	Q8L9V6	nucleus:16581911	nucleus:16581911	plastid:20061580	AT1G63005.1::21245844;AT2G34710.1::21245844;AT4G19395.1::21245844
AT1G07645.1	dessication-induced 1VOC superfamily protein;	1	6	3	137	15389.1	6.67652	-0.446715	cytosol	mitochondrion,golgi,nucleus,endoplasmic reticulum,plastid,extracellular,cytosol	cytosol		plastid			plastid			cytosol			cytosol,plastid	mitochondrion		mitochondrion		mitochondrion	cytosol,nucleus	mitochondrion	endoplasmic reticulum,golgi,extracellular	plastid	cytosol
AT1G07650.1	Leucine-rich repeat transmembrane protein kinase;	1	25	3	1014	112908	8.81643	-0.191913	plasma membrane	plasma membrane,mitochondrion,golgi,nucleus,endoplasmic reticulum,extracellular,cytosol	plasma membrane		nucleus		cytosol	endoplasmic reticulum,golgi,extracellular	mitochondrion		endoplasmic reticulum	nucleus		plasma membrane	endoplasmic reticulum,golgi,extracellular	endoplasmic reticulum,golgi,extracellular	endoplasmic reticulum,golgi,extracellular		mitochondrion	endoplasmic reticulum,golgi,extracellular	mitochondrion	endoplasmic reticulum,golgi,extracellular	plasma membrane	plasma membrane				Q9LQN8			plasma membrane:22215637
AT1G07660.1	Histone superfamily protein;	1	72	5	103	11410.2	12.0052	-0.524272	nucleus	cytosol,mitochondrion,nucleus	nucleus		nucleus					mitochondrion	nucleus			nucleus	mitochondrion		mitochondrion		mitochondrion	cytosol,nucleus	nucleus		nucleus	nucleus	Amigo: "plastid" 18431481|Amigo: "nucleus" 15496452|Amigo: "vacuole" 15539469|Amigo: "plasma membrane" 17644812|Amigo: "plasma membrane" 17151019|Amigo: "plastid" 15028209|SwissProt: "nucleus" 16381842|Tair: "plasma membrane" 17644812|Tair: "plasma membrane" 17151019|Tair: "plastid" 18431481	nucleus:15496452;plasma membrane:17151019;plasma membrane:17644812;plastid:15028209;plastid:18431481;vacuole:15539469	nucleus:16381842	P59259	plasma membrane:17151019;plastid:18431481;plasma membrane:17644812		cytosol:21166475;extracellular:26572690;golgi:25900983;golgi:25900983;golgi:25900983;golgi:25900983;golgi:25900983;mitochondrion:24727099;nucleus:23396599;plasma membrane:17644812;plasma membrane:21433285;plastid:15028209;plastid:20061580;plastid:20061580;plastid:23667806;vacuole:17151019;vacuole:25900983
AT1G07670.1	endomembrane-type CA-ATPase 4;	1	35	3	1061	116187	4.84041	0.0295947	endoplasmic reticulum	plasma membrane,mitochondrion,nucleus,endoplasmic reticulum,cytosol	plasma membrane		cytosol		endoplasmic reticulum				cytosol			endoplasmic reticulum	mitochondrion				mitochondrion	cytosol,nucleus	cytosol		plasma membrane	plasma membrane	Amigo: "endoplasmic reticulum" 16618929|SwissProt: "plasma membrane" 16381842|Tair: "plasma membrane" 17317660|Tair: "endoplasmic reticulum" 16618929	endoplasmic reticulum:16618929	plasma membrane:16381842	Q9XES1	plasma membrane:17317660;endoplasmic reticulum:16618929		endoplasmic reticulum:16618929;endoplasmic reticulum:22923678;golgi:25900983;golgi:25900983;golgi:25900983;golgi:25900983;golgi:25900983;plasma membrane:17317660;plasma membrane:20843791;plasma membrane:21433285
AT1G07680.1	;	1	28	2	152	16124.6	5.06369	0.233553	extracellular	plasma membrane,golgi,endoplasmic reticulum,plastid,extracellular,cytosol	plasma membrane		endoplasmic reticulum,golgi,extracellular			endoplasmic reticulum,golgi,extracellular			extracellular			plasma membrane	endoplasmic reticulum,golgi,extracellular	endoplasmic reticulum,golgi,extracellular	endoplasmic reticulum,golgi,extracellular		endoplasmic reticulum,golgi,extracellular	endoplasmic reticulum,golgi,extracellular	cytosol	endoplasmic reticulum,golgi,extracellular	plastid	plasma membrane
AT1G07690.1	;	1	0	0	179	18990.5	10.6689	0.123464	extracellular	plasma membrane,golgi,nucleus,endoplasmic reticulum,plastid,extracellular	plastid		endoplasmic reticulum,golgi,extracellular			endoplasmic reticulum,golgi,extracellular			extracellular			plastid,nucleus	endoplasmic reticulum,golgi,extracellular	endoplasmic reticulum,golgi,extracellular	endoplasmic reticulum,golgi,extracellular		endoplasmic reticulum,golgi,extracellular	endoplasmic reticulum,golgi,extracellular	nucleus	endoplasmic reticulum,golgi,extracellular	extracellular	plasma membrane
AT1G07700.1	Thioredoxin superfamily protein;	1	40	4	204	23012.1	5.13249	-0.365196	plastid	cytosol,plastid,nucleus	plastid		plastid						cytosol			plastid,nucleus	plastid	plastid			plastid	plastid	nucleus	plastid	plastid	cytosol	Amigo: "plastid" 18633119|Amigo: "plastid" 18431481|SwissProt: "plastid" 16381842|Tair: "plastid" 18633119|Tair: "plastid" 18431481	plastid:18431481;plastid:18633119	plastid:16381842	Q9C5C5	plastid:18633119;plastid:18431481		plastid:21531424;plastid:18431481;plastid:18633119;plastid:24361574
AT1G07705.1	NOT2 / NOT3 / NOT5 family;	1	18	1	546	57409.2	7.64522	-0.398169	nucleus	mitochondrion,golgi,nucleus,endoplasmic reticulum,plastid,extracellular	nucleus		plastid	plastid		plastid		mitochondrion	nucleus	nucleus	plastid	nucleus	plastid	plastid	plastid		plastid	endoplasmic reticulum,golgi,extracellular	nucleus	plastid	nucleus	nucleus							cytoskeleton:24134884	AT1G01040.1::23424246;AT1G01040.1::23424246;AT1G07705.1::23424246;AT5G59710.1::23424246
AT1G07710.1	Ankyrin repeat family protein;	1	0	0	543	58914.7	9.04141	0.0338858	cytosol	plasma membrane,mitochondrion,nucleus,peroxisome,plastid,cytosol	cytosol		cytosol						cytosol			plastid,nucleus	mitochondrion				plastid	cytosol,nucleus	mitochondrion		plasma membrane	peroxisome
AT1G07720.1	3-ketoacyl-CoA synthase 3;Encodes KCS3, a member of the 3-ketoacyl-CoA synthase family involved in the biosynthesis of VLCFA (very long chain fatty acids).	1	66	3	478	54338.3	9.44976	-0.152301	extracellular	plasma membrane,mitochondrion,golgi,endoplasmic reticulum,extracellular,cytosol	plasma membrane		endoplasmic reticulum,golgi,extracellular			endoplasmic reticulum,golgi,extracellular			extracellular			cytosol	endoplasmic reticulum,golgi,extracellular	endoplasmic reticulum,golgi,extracellular	endoplasmic reticulum,golgi,extracellular		mitochondrion	endoplasmic reticulum,golgi,extracellular	mitochondrion	endoplasmic reticulum,golgi,extracellular	cytosol	golgi	Amigo: "endoplasmic reticulum" 18465198|SwissProt: "plasma membrane" 16381842|Tair: "endoplasmic reticulum" 18465198	endoplasmic reticulum:18465198	plasma membrane:16381842	Q9LQP8	endoplasmic reticulum:18465198
AT1G07725.1	exocyst subunit exo70 family protein H6;A member of EXO70 gene family, putative exocyst subunits, conserved in land plants. Arabidopsis thaliana contains 23 putative EXO70 genes, which can be classified into eight clusters on the phylogenetic tree.	1	42	1	615	68405.7	7.76899	-0.225691	cytosol	cytosol,mitochondrion,plastid,nucleus	plastid		plastid						nucleus			plastid,nucleus	mitochondrion		plastid		mitochondrion	cytosol,nucleus	mitochondrion		nucleus	cytosol				Q9LQP9		cytosol:24307681
AT1G07740.1	Tetratricopeptide repeat (TPR)-like superfamily protein;	1	10	4	459	52298	8.50906	-0.224619	mitochondrion	cytosol,mitochondrion,plastid,nucleus	cytosol		plastid			mitochondrion	mitochondrion	mitochondrion	mitochondrion	nucleus	plastid	nucleus	mitochondrion	mitochondrion	mitochondrion		mitochondrion	mitochondrion	nucleus	mitochondrion	mitochondrion	cytosol								AT1G07400.1::21798944
AT1G07745.1	homolog of RAD51 D;Is a suppressor of SNI1. Encodes a member of the RecA/RAD51 family of DNA recombination and repair proteins. Both RAD51 and SNI1 have a dual role in pathogen-related gene transcription and somatic homologous recombination.	1	1	3	322	35385.7	8.04378	-0.147205	nucleus	mitochondrion,golgi,nucleus,endoplasmic reticulum,extracellular,cytosol	nucleus		nucleus						cytosol	nucleus		nucleus	mitochondrion				endoplasmic reticulum,golgi,extracellular	cytosol,nucleus	cytosol		nucleus	nucleus	SwissProt: "nucleus" 16381842		nucleus:16381842	Q9LQQ2
AT1G07747.1	Bifunctional inhibitor/lipid-transfer protein/seed storage 2S albumin superfamily protein;Encodes a Protease inhibitor/seed storage/LTP family protein	1	0	0	95	10398.1	8.58253	0.251579	extracellular	plasma membrane,mitochondrion,golgi,endoplasmic reticulum,extracellular	plasma membrane		endoplasmic reticulum,golgi,extracellular		extracellular	mitochondrion			extracellular			plasma membrane,extracellular	endoplasmic reticulum,golgi,extracellular	endoplasmic reticulum,golgi,extracellular	endoplasmic reticulum,golgi,extracellular		endoplasmic reticulum,golgi,extracellular	endoplasmic reticulum,golgi,extracellular	extracellular	endoplasmic reticulum,golgi,extracellular	extracellular	extracellular				A8MRP3
AT1G07750.1	RmlC-like cupins superfamily protein;	1	173	11	356	38312.9	6.06153	-0.011236	cytosol	mitochondrion,nucleus,plastid,cytosol,vacuole	cytosol		nucleus						vacuole			vacuole	mitochondrion				plastid	cytosol,nucleus	cytosol		cytosol	cytosol				Q9LQQ3			cytosol:21166475;extracellular:26572690;golgi:22430844
AT1G07770.1	ribosomal protein S15A;Encodes cytoplasmic ribosomal protein S15a.	1	325	11	130	14805.3	10.4593	-0.162308	cytosol	cytosol,mitochondrion,plastid,nucleus	cytosol		plastid		cytosol	mitochondrion	mitochondrion		cytosol			nucleus	mitochondrion				mitochondrion	cytosol,nucleus	mitochondrion		cytosol	cytosol	Amigo: "mitochondrion" 0011971146|Amigo: "cytosol" 11598216|SwissProt: "cytosol" 16381842|Tair: "plasma membrane" 17317660|Tair: "plasma membrane" 17151019|Tair: "mitochondrion" 11971146	cytosol:11598216;mitochondrion:0011971146	cytosol:16381842	P42798	plasma membrane:17317660;mitochondrion:11971146;plasma membrane:17151019		cytosol:21166475;cytosol:15734919;cytosol:15821981;cytosol:22522809;extracellular:26572690;golgi:25900983;golgi:25900983;golgi:25900983;golgi:25900983;golgi:25900983;nucleus:23396599;plasma membrane:25641898;plasma membrane:17317660;plasma membrane:19334764;plasma membrane:22215637;plasma membrane:23323832;plasma membrane:26781341;vacuole:17151019;vacuole:23903016;vacuole:25900983	AT2G01830.1::18642946
AT1G07780.1	phosphoribosylanthranilate isomerase 1;Encodes phosphoribosylanthranilate isomerase which catalyzes the third step of the tryptophan biosynthetic pathway. Member of gene family.	1	25	1	275	29635.1	8.62912	-0.233091	plastid	cytosol,mitochondrion,plastid	plastid		plastid	plastid				mitochondrion	plastid		plastid	plastid	plastid		plastid		plastid	plastid	cytosol	plastid	plastid	plastid	Amigo: "plastid" 7890741|Tair: "plastid" 7890741	plastid:7890741		Q42440	plastid:7890741		plastid:20423899;plastid:21531424;plastid:20061580
AT1G07790.1	Histone superfamily protein;Encodes a histone 2B (H2B) protein.	1	160	4	148	16403.1	10.7937	-0.810135	nucleus	mitochondrion,golgi,nucleus,endoplasmic reticulum,plastid,extracellular,cytosol	nucleus		nucleus		nucleus				nucleus	nucleus	plastid	nucleus	mitochondrion				endoplasmic reticulum,golgi,extracellular	cytosol,nucleus	nucleus		nucleus	nucleus	SwissProt: "nucleus" 16381842|Tair: "plastid" 18431481		nucleus:16381842	Q9LQQ4	plastid:18431481	nucleus:16195344	extracellular:26572690;golgi:25900983;golgi:25900983;golgi:25900983;golgi:25900983;nucleus:23396599;plasma membrane:19334764;plasma membrane:22318864;plastid:15028209;plastid:23851315
AT1G07795.1	;	1	7	4	118	12810.6	4.95005	0.590678	plasma membrane	plasma membrane,mitochondrion,golgi,nucleus,endoplasmic reticulum,plastid,extracellular,cytosol	plasma membrane		plastid		cytosol	plastid			endoplasmic reticulum		plastid	nucleus	endoplasmic reticulum,golgi,extracellular		endoplasmic reticulum,golgi,extracellular		mitochondrion	endoplasmic reticulum,golgi,extracellular	mitochondrion		plastid	extracellular
AT1G07810.1	ER-type Ca2+-ATPase 1;Encodes an ER-type Ca2+-pumping ATPase.	1	42	2	1061	116372	4.73875	0.0570217	endoplasmic reticulum	plasma membrane,mitochondrion,nucleus,endoplasmic reticulum,cytosol	plasma membrane		cytosol		endoplasmic reticulum				cytosol			endoplasmic reticulum	mitochondrion				mitochondrion	cytosol,nucleus	cytosol		plasma membrane	plasma membrane	Amigo: "endoplasmic reticulum" 16618929|Amigo: "endoplasmic reticulum" 9238019|SwissProt: "endoplasmic reticulum" 16381842|Tair: "plasma membrane" 17317660|Tair: "endoplasmic reticulum" 9238019	endoplasmic reticulum:16618929;endoplasmic reticulum:9238019	endoplasmic reticulum:16381842	P92939	plasma membrane:17317660;endoplasmic reticulum:9238019		endoplasmic reticulum:15295017;endoplasmic reticulum:16618929;plasma membrane:17317660;plasma membrane:19334764;plasma membrane:21433285;plasma membrane:26781341;vacuole:17151019
AT1G07820.1	Histone superfamily protein;	1	141	3	103	11410.2	12.0052	-0.524272	nucleus	cytosol,mitochondrion,nucleus	nucleus		nucleus					mitochondrion	nucleus			nucleus	mitochondrion		mitochondrion		mitochondrion	cytosol,nucleus	nucleus		nucleus	nucleus	SwissProt: "nucleus" 16381842		nucleus:16381842	P59259			mitochondrion:24727099;plasma membrane:19334764
AT1G07830.1	ribosomal protein L29 family protein;	1	63	4	144	16887.5	10.7256	-0.665972	mitochondrion	mitochondrion,plastid,nucleus	nucleus		plastid		mitochondrion	mitochondrion	mitochondrion	mitochondrion	mitochondrion	nucleus		nucleus	mitochondrion	mitochondrion	mitochondrion		mitochondrion	mitochondrion	mitochondrion	mitochondrion	plastid	mitochondrion				Q94JQ7			extracellular:26572690;mitochondrion:21841088;mitochondrion:27943495
AT1G07840.1	Sas10/Utp3/C1D family;	1	37	4	312	36078.1	9.38701	-0.925962	nucleus	cytosol,mitochondrion,nucleus	nucleus		nucleus						nucleus	nucleus		nucleus	mitochondrion				mitochondrion	cytosol,nucleus	nucleus		cytosol	nucleus								AT3G22440.1::21798944;AT5G61330.1::21798944
AT1G07850.1	Protein of unknown function (DUF604);	1	2	0	541	62118.2	9.87924	-0.39464	plasma membrane	plasma membrane,mitochondrion,nucleus,peroxisome,plastid,cytosol	plasma membrane		plastid	plastid					plasma membrane		plastid	plastid	plastid				mitochondrion	cytosol,nucleus	nucleus	plastid	nucleus	peroxisome				Q9LQQ7
AT1G07860.1	;	1	0	1	135	14821.7	10.6047	0.0659259	plasma membrane	plasma membrane,mitochondrion,golgi,nucleus,endoplasmic reticulum,plastid,extracellular	plastid		plastid			mitochondrion	mitochondrion	mitochondrion	endoplasmic reticulum			nucleus	mitochondrion	plastid	endoplasmic reticulum,golgi,extracellular		mitochondrion	endoplasmic reticulum,golgi,extracellular	nucleus		plastid	plasma membrane				Q8RY98				AT1G27300.1::21798944
AT1G07870.1	Protein kinase superfamily protein;	1	34	3	423	46765.7	8.36239	-0.5	cytosol	cytosol,mitochondrion,plastid,nucleus	cytosol		nucleus		cytosol				cytosol	nucleus	plastid	nucleus	mitochondrion				mitochondrion	cytosol,nucleus	nucleus		nucleus	cytosol	Amigo: "plasma membrane" 17644812|Tair: "plasma membrane" 17644812	plasma membrane:17644812		Q9LQQ8	plasma membrane:17644812		plasma membrane:17644812;plasma membrane:22318864
AT1G07880.1	Protein kinase superfamily protein;member of MAP Kinase	1	2	1	254	29455.6	5.42134	-0.255512	cytosol	cytosol,mitochondrion,plastid,nucleus	cytosol		nucleus		plastid				cytosol			nucleus	mitochondrion				mitochondrion	cytosol,nucleus	cytosol		cytosol	cytosol				Q9LQQ9				AT1G07880.1::19513235;AT4G29810.1::19513235;AT4G29810.1::19513235;AT5G56580.1::19513235;AT5G56580.1::15474000
AT1G07885.1	;	1	0	0	40	4553.63	10.6241	-0.1125	endoplasmic reticulum	mitochondrion,golgi,nucleus,endoplasmic reticulum,peroxisome,plastid,extracellular,cytosol	extracellular		endoplasmic reticulum,golgi,extracellular				mitochondrion		endoplasmic reticulum			peroxisome,nucleus	mitochondrion		endoplasmic reticulum,golgi,extracellular		endoplasmic reticulum,golgi,extracellular	mitochondrion	extracellular	mitochondrion	plastid	cytosol
AT1G07890.1	ascorbate peroxidase 1;Encodes a cytosolic ascorbate peroxidase APX1. Ascorbate peroxidases are enzymes that scavenge hydrogen peroxide in plant cells. Eight types of APX have been described for Arabidopsis: three cytosolic (APX1, APX2, APX6), two chloroplastic types (stromal sAPX, thylakoid tAPX), and three microsomal (APX3, APX4, APX5) isoforms. At least part of the induction of heat shock prot…	1	1062	16	250	27562.7	6.0396	-0.3852	cytosol	mitochondrion,nucleus,peroxisome,plastid,cytosol	cytosol		cytosol		plastid				cytosol			peroxisome	mitochondrion		mitochondrion		mitochondrion	cytosol,nucleus	cytosol		mitochondrion	cytosol	Amigo: "cytosol" 8422923|SwissProt: "cytosol" 16381842|Tair: "plasma membrane" 17644812|Tair: "plastid" 16207701|Tair: "plastid" 18431481	cytosol:8422923	cytosol:16381842	Q05431	plastid:18431481;plasma membrane:17644812;plastid:16207701		cytosol:21166475;extracellular:26572690;golgi:22430844;golgi:25900983;golgi:25900983;golgi:25900983;golgi:25900983;golgi:25900983;plasma membrane:25641898;plasma membrane:17644812;plasma membrane:22215637;plasma membrane:26781341;plastid:16207701;plastid:24361574;vacuole:25900983	AT5G42980.1::15352244
AT1G07900.1	LOB domain-containing protein 1;	1	1	1	190	21411.5	5.28242	-0.339474	mitochondrion	cytosol,mitochondrion,plastid,nucleus	nucleus		nucleus	plastid	nucleus	mitochondrion			cytosol	nucleus	plastid	nucleus	plastid		plastid		mitochondrion	plastid	nucleus	plastid	plastid	nucleus	Amigo: "mitochondrion" 11743115|Amigo: "mitochondrion" 14671022|Tair: "mitochondrion" 11743115	mitochondrion:11743115;mitochondrion:14671022		Q9LQR0	mitochondrion:11743115		mitochondrion:11743115;mitochondrion:14671022
AT1G07901.1	;	1	4	0	50	5733.23	10.987	-0.236	cytosol	mitochondrion,nucleus,plastid,extracellular,cytosol	extracellular		plastid				mitochondrion		cytosol			plastid	mitochondrion				mitochondrion	cytosol,nucleus	nucleus		cytosol	cytosol				B3H516
AT1G07910.1	RNAligase;Encodes a tRNA ligase that resembles the yeast Trl1 RNA ligase in structure and function but very different in sequence. Like Trl1, AtRNL consists of two domains — an N-terminal ligase component and a C-terminal 5'-kinase/2',3'-cyclic phosphodiesterase (CPD) component— that can function in tRNA splicing in vivo when expressed as separate polypeptides. Requires a 2'-PO4 end for tRNA spli…	1	6	2	1104	123212	8.13715	-0.404438	cytosol	cytosol,mitochondrion,plastid,nucleus	plastid		nucleus	plastid					cytosol			plastid	mitochondrion		plastid		plastid	cytosol,nucleus	mitochondrion	plastid	nucleus	nucleus
AT1G07920.1	GTP binding Elongation factor Tu family protein;	1	841	7	449	49505.1	9.6366	-0.325167	cytosol	cytosol,mitochondrion,vacuole,nucleus	cytosol		cytosol		vacuole				cytosol	nucleus		cytosol,nucleus	mitochondrion				mitochondrion	cytosol,nucleus	cytosol		cytosol	cytosol	Amigo: "mitochondrion" 14671022|Amigo: "plastid" 18431481|Amigo: "nucleus" 15496452|Amigo: "plasma membrane" 17317660|Amigo: "plasma membrane" 17644812|Amigo: "plasma membrane" 17151019|Amigo: "plastid" 15028209|SwissProt: "cytosol" 16381842|Tair: "plasma membrane" 17644812|Tair: "nucleus" 15496452|Tair: "plastid" 15028209|Tair: "mitochondrion" 14671022	mitochondrion:14671022;nucleus:15496452;plasma membrane:17151019;plasma membrane:17317660;plasma membrane:17644812;plastid:15028209;plastid:18431481	cytosol:16381842	P13905	plastid:15028209;mitochondrion:14671022;plasma membrane:17644812;nucleus:15496452	cytosol:19036033;unclear:18931141	cytoskeleton:24134884;cytosol:21166475;cytosol:22522809;extracellular:26572690;golgi:25900983;golgi:25900983;golgi:25900983;golgi:25900983;golgi:25900983;mitochondrion:14671022;mitochondrion:21841088;mitochondrion:24727099;mitochondrion:21896887;nucleus:14505352;nucleus:15496452;nucleus:23396599;plasma membrane:25641898;plasma membrane:17317660;plasma membrane:17644812;plasma membrane:20843791;pl…	AT3G54220.1::19228333
AT1G07930.1	GTP binding Elongation factor Tu family protein;	1	591	10	449	49505.1	9.6366	-0.325167	cytosol	cytosol,mitochondrion,vacuole,nucleus	cytosol		cytosol		vacuole				cytosol	nucleus		cytosol,nucleus	mitochondrion				mitochondrion	cytosol,nucleus	cytosol		cytosol	cytosol	Amigo: "vacuole" 14760709|Amigo: "mitochondrion" 14671022|SwissProt: "cytosol" 16381842|Tair: "vacuole" 14760709|Tair: "mitochondrion" 14671022	mitochondrion:14671022;vacuole:14760709	cytosol:16381842	P13905	mitochondrion:14671022;vacuole:14760709		cytosol:22522809;extracellular:25852701;mitochondrion:14671022;mitochondrion:24727099;mitochondrion:27943495;nucleus:14505352;nucleus:24012629;plasma membrane:19334764;vacuole:14760709	AT3G54220.1::19228333
AT1G07940.1	GTP binding Elongation factor Tu family protein;	1	824	3	449	49505.1	9.6366	-0.325167	cytosol	cytosol,mitochondrion,vacuole,nucleus	cytosol		cytosol		vacuole				cytosol	nucleus		cytosol,nucleus	mitochondrion				mitochondrion	cytosol,nucleus	cytosol		cytosol	cytosol	Amigo: "plasma membrane" 15060130|Amigo: "mitochondrion" 14671022|SwissProt: "cytosol" 16381842|Tair: "plasma membrane" 15060130|Tair: "mitochondrion" 14671022	mitochondrion:14671022;plasma membrane:15060130	cytosol:16381842	P13905	mitochondrion:14671022;plasma membrane:15060130	cytosol:in house	cytosol:22522809;extracellular:28003327;mitochondrion:14671022;mitochondrion:24727099;nucleus:14505352;plasma membrane:15060130	AT3G54220.1::19228333
AT1G07950.1	Surfeit locus protein 5 subunit 22 of Mediator complex;	1	14	4	154	16564.5	4.96927	-0.373377	nucleus	mitochondrion,golgi,nucleus,plastid,cytosol	nucleus		nucleus	plastid		mitochondrion			cytosol	nucleus		golgi,nucleus	mitochondrion		mitochondrion		mitochondrion	cytosol,nucleus	nucleus		plastid	nucleus				Q9LN12
AT1G07960.1	PDI-like 5-1;Encodes a protein disulfide isomerase-like (PDIL) protein, a member of a multigene family within the thioredoxin (TRX) superfamily.	1	16	3	146	16566.1	4.69477	-0.121918	extracellular	golgi,nucleus,endoplasmic reticulum,plastid,extracellular,cytosol	cytosol		nucleus			endoplasmic reticulum,golgi,extracellular			endoplasmic reticulum			plastid	endoplasmic reticulum,golgi,extracellular	endoplasmic reticulum,golgi,extracellular	endoplasmic reticulum,golgi,extracellular		endoplasmic reticulum,golgi,extracellular	cytosol,nucleus	cytosol	endoplasmic reticulum,golgi,extracellular	extracellular	endoplasmic reticulum				Q8GYD1
AT1G07970.1	;	1	23	2	693	75721.7	10.0519	-0.348196	nucleus	plasma membrane,mitochondrion,golgi,nucleus,endoplasmic reticulum,peroxisome,plastid,extracellular,cytosol	nucleus		plastid	plastid			mitochondrion			nucleus	plastid	plastid,nucleus	endoplasmic reticulum,golgi,extracellular		plastid		mitochondrion	cytosol,nucleus	nucleus	plastid	plasma membrane	peroxisome				Q9LN10			nucleus:27177187
AT1G07980.1	nuclear factor Y, subunit C10;	1	42	4	206	23028.1	10.2662	-0.967476	nucleus	cytosol,mitochondrion,plastid,nucleus	plastid		nucleus	plastid					nucleus	nucleus	plastid	nucleus	mitochondrion		plastid		mitochondrion	cytosol,nucleus	nucleus	plastid	nucleus	nucleus				Q9LN09
AT1G07985.1	Expressed protein;	1	15	3	144	16461.7	9.69429	-1.04583	nucleus	cytosol,mitochondrion,plastid,nucleus	plastid		nucleus	plastid					nucleus	nucleus	plastid	nucleus	plastid		plastid		mitochondrion	cytosol,nucleus	nucleus	plastid	nucleus	nucleus
AT1G07990.1	SIT4 phosphatase-associated family protein;	1	21	3	802	89593.8	4.20212	-0.409476	nucleus	plasma membrane,mitochondrion,golgi,nucleus,endoplasmic reticulum,extracellular,cytosol	cytosol		nucleus						cytosol	nucleus		nucleus	mitochondrion				mitochondrion	endoplasmic reticulum,golgi,extracellular	nucleus	endoplasmic reticulum,golgi,extracellular	plasma membrane	cytosol				Q8L7T5
AT1G08000.1	GATA transcription factor 10;Encodes a member of the GATA factor family of zinc finger transcription factors.	1	14	3	308	34291.7	9.0425	-0.631494	nucleus	mitochondrion,golgi,nucleus,endoplasmic reticulum,extracellular,cytosol	nucleus		nucleus						nucleus	nucleus		nucleus	mitochondrion				endoplasmic reticulum,golgi,extracellular	cytosol,nucleus	nucleus		nucleus	cytosol	SwissProt: "nucleus" 16381842		nucleus:16381842	Q8VZP4
AT1G08005.1	;	1	10	3	55	6255.38	4.07466	-0.789091	cytosol	mitochondrion,golgi,nucleus,endoplasmic reticulum,plastid,extracellular,cytosol	extracellular		endoplasmic reticulum,golgi,extracellular						cytosol			nucleus	mitochondrion				endoplasmic reticulum,golgi,extracellular	cytosol,nucleus	cytosol		plastid	cytosol
AT1G08010.1	GATA transcription factor 11;Encodes a member of the GATA factor family of zinc finger transcription factors.	1	43	5	303	33840.9	8.58715	-0.715842	nucleus	cytosol,mitochondrion,nucleus	nucleus		nucleus							nucleus		nucleus	mitochondrion				mitochondrion	cytosol,nucleus	nucleus		nucleus	nucleus	SwissProt: "nucleus" 16381842		nucleus:16381842	Q6DBP8
AT1G08030.1	tyrosylprotein sulfotransferase;Encodes a tyrosylprotein sulfotransferase (TPST). This protein is a 500-aa type I transmembrane protein that shows no sequence similarity to animal TPSTs. Activity confirmed by protein expression in yeast. TPST is expressed throughout the plant body, and the highest levels of expression are in the root apical meristem. A loss-of-function mutant TPST displayed a mar…	1	12	1	500	56992.2	10.1029	-0.2774	endoplasmic reticulum	mitochondrion,golgi,nucleus,endoplasmic reticulum,plastid,extracellular,cytosol,vacuole	plastid		plastid			endoplasmic reticulum,golgi,extracellular			endoplasmic reticulum			nucleus	endoplasmic reticulum,golgi,extracellular	endoplasmic reticulum,golgi,extracellular	endoplasmic reticulum,golgi,extracellular		mitochondrion	endoplasmic reticulum,golgi,extracellular	mitochondrion	endoplasmic reticulum,golgi,extracellular	cytosol	vacuole	Amigo: "golgi" 19666544|SwissProt: "golgi" 16381842	golgi:19666544	golgi:16381842	Q3EDG5			cytoskeleton:24134884;golgi:22430844;golgi:22923678
AT1G08032.1	;	1	0	0	36	4325.63	11.3872	-0.00833333	mitochondrion	cytosol,mitochondrion,plastid	plastid		plastid				mitochondrion		cytosol		plastid	plastid	mitochondrion		mitochondrion		mitochondrion	mitochondrion	mitochondrion		cytosol	mitochondrion
AT1G08035.1	;	1	1	0	125	13865.5	4.3748	-0.112	cytosol	golgi,nucleus,endoplasmic reticulum,extracellular,cytosol	nucleus		endoplasmic reticulum,golgi,extracellular		nucleus				cytosol			nucleus	endoplasmic reticulum,golgi,extracellular				endoplasmic reticulum,golgi,extracellular	cytosol,nucleus	cytosol		cytosol	cytosol
AT1G08040.1	Protein of unknown function (DUF707);	1	33	2	382	43871.4	7.69678	-0.486387	golgi	mitochondrion,golgi,endoplasmic reticulum,plastid,cytosol	cytosol		plastid			mitochondrion	mitochondrion		endoplasmic reticulum			mitochondrion,plastid	mitochondrion		mitochondrion		mitochondrion	mitochondrion	cytosol	mitochondrion	cytosol	golgi				Q93ZR2			golgi:22923678
AT1G08050.1	Zinc finger (C3HC4-type RING finger) family protein;	1	9	2	641	70122.2	6.13885	-0.317941	nucleus	cytosol,mitochondrion,plastid,nucleus	plastid		nucleus	plastid					nucleus	nucleus	plastid	nucleus	plastid		plastid		mitochondrion	cytosol,nucleus	nucleus	plastid	plastid	nucleus	Amigo: "plasma membrane" 17317660|Tair: "plasma membrane" 17317660	plasma membrane:17317660		Q9LN03	plasma membrane:17317660		plasma membrane:17317660
AT1G08060.1	ATP-dependent helicase family protein;	1	14	2	2001	218581	5.02988	-0.572764	nucleus	cytosol,mitochondrion,plastid,nucleus			nucleus	plastid			mitochondrion		nucleus	nucleus	plastid	nucleus	mitochondrion				mitochondrion	cytosol,nucleus	nucleus		nucleus	nucleus	Amigo: "nucleus" 10821279|Tair: "nucleus" 10821279	nucleus:10821279		Q9M658	nucleus:10821279	nucleus:25329561		AT3G47620.1::21798944;AT5G13810.1::21798944
AT1G08065.1	alpha carbonic anhydrase 5;	1	2	0	277	32165.6	9.33454	-0.530686	extracellular	plasma membrane,mitochondrion,golgi,endoplasmic reticulum,plastid,extracellular,cytosol	cytosol		endoplasmic reticulum,golgi,extracellular			endoplasmic reticulum,golgi,extracellular			extracellular			plasma membrane,plastid,extracellular	endoplasmic reticulum,golgi,extracellular	endoplasmic reticulum,golgi,extracellular	endoplasmic reticulum,golgi,extracellular		mitochondrion	endoplasmic reticulum,golgi,extracellular	cytosol	endoplasmic reticulum,golgi,extracellular	extracellular	extracellular				Q3EDG4
AT1G08070.1	Tetratricopeptide repeat (TPR)-like superfamily protein;Encodes a chloroplast RNA editing factor.	1	3	0	741	83516.4	7.07585	-0.0848853	plastid	golgi,nucleus,endoplasmic reticulum,plastid,extracellular,cytosol	cytosol		plastid			plastid			cytosol		plastid	plastid	plastid	plastid	plastid		endoplasmic reticulum,golgi,extracellular	plastid	nucleus	plastid	cytosol	plastid						plastid:in house
AT1G08080.1	alpha carbonic anhydrase 7;	1	0	1	275	31622	9.45038	-0.533091	extracellular	plasma membrane,mitochondrion,golgi,nucleus,endoplasmic reticulum,plastid,extracellular,cytosol,vacuole	cytosol		endoplasmic reticulum,golgi,extracellular			endoplasmic reticulum,golgi,extracellular			endoplasmic reticulum			nucleus,plasma membrane,plastid,extracellular	endoplasmic reticulum,golgi,extracellular	endoplasmic reticulum,golgi,extracellular	endoplasmic reticulum,golgi,extracellular		mitochondrion	endoplasmic reticulum,golgi,extracellular	mitochondrion	endoplasmic reticulum,golgi,extracellular	extracellular	vacuole				Q8L817
AT1G08090.1	nitrate transporter 2:1;High-affinity nitrate transporter. Up-regulated by nitrate. Functions as a repressor of lateral root initiation independently of nitrate uptake.	1	35	3	530	57713.1	8.67319	0.312264	plasma membrane	plasma membrane,mitochondrion,nucleus,peroxisome,extracellular,cytosol	plasma membrane		nucleus						cytosol			plasma membrane	mitochondrion				mitochondrion	cytosol,nucleus	extracellular		plasma membrane	peroxisome				O82811		endoplasmic reticulum:17573350;plasma membrane:17573350;plasma membrane:17583518	plasma membrane:21413151;plasma membrane:22318864	AT5G50200.1::17012411
AT1G08100.1	nitrate transporter 2.2;Encodes a high-affinity nitrate transporter.	1	1	1	522	56618.8	8.53419	0.348276	plasma membrane	plasma membrane,mitochondrion,golgi,nucleus,endoplasmic reticulum,peroxisome,extracellular,cytosol	plasma membrane		nucleus						cytosol			plasma membrane	endoplasmic reticulum,golgi,extracellular				mitochondrion	cytosol,nucleus	extracellular		plasma membrane	peroxisome				Q9LMZ9
AT1G08110.1	lactoylglutathione lyase family protein / glyoxalase I family protein;	1	93	2	185	20849.4	4.92732	-0.604324	peroxisome	cytosol,mitochondrion,nucleus	cytosol		cytosol		cytosol				cytosol			cytosol	mitochondrion				mitochondrion	cytosol,nucleus	cytosol		cytosol	cytosol	Amigo: "plastid" 18431481|Tair: "plastid" 18431481	plastid:18431481		Q8H0V3	plastid:18431481		cytosol:21166475;extracellular:18998720;extracellular:26572690;mitochondrion:27943495;plastid:21531424;plastid:20061580;plastid:24361574
AT1G08120.1	;	1	52	1	87	9944.08	10.3241	-0.596552	nucleus	cytosol,mitochondrion,nucleus	nucleus		nucleus		nucleus		mitochondrion		nucleus			nucleus	mitochondrion				mitochondrion	cytosol,nucleus	nucleus		nucleus	nucleus
AT1G08125.1	S-adenosyl-L-methionine-dependent methyltransferases superfamily protein;	1	28	2	315	35175.2	5.94553	-0.358095	cytosol	mitochondrion,golgi,nucleus,endoplasmic reticulum,plastid,extracellular,cytosol	cytosol		nucleus						cytosol			plastid,nucleus	mitochondrion				endoplasmic reticulum,golgi,extracellular	cytosol,nucleus	cytosol		cytosol	cytosol
AT1G08130.1	DNA ligase 1;Encodes the Arabidopsis DNA ligase 1 that provides the major DNA ligase activity in cells and plays a key role in both DNA replication and excision repair pathways. Indispensable for cell viability. AtLIG1 expresses one major and two minor mRNA transcripts differing only in the length of the 5' untranslated leader sequences preceding a common ORF. Translation from the first in-frame …	1	26	6	790	87745.1	8.09845	-0.341392	mitochondrion,nucleus	cytosol,mitochondrion,plastid,nucleus	cytosol		plastid	plastid	nucleus	mitochondrion		mitochondrion	nucleus		plastid	nucleus	mitochondrion	mitochondrion	mitochondrion		mitochondrion	mitochondrion	nucleus	plastid	plastid	nucleus	Amigo: "mitochondrion,nucleus" 16790030|SwissProt: "nucleus" 16381842|Tair: "mitochondrion,nucleus" 16790030	mitochondrion:16790030;nucleus:16790030	nucleus:16381842	Q42572	nucleus:16790030;mitochondrion:16790030	mitochondrion:15270689;mitochondrion:16790030;mitochondrion:23257241;nucleus:15270689;nucleus:16790030;plastid:23257241	mitochondrion:21296373;mitochondrion:27943495
AT1G08135.1	cation/H+ exchanger 6B;	1	0	0	796	90117.5	7.40522	0.184171	vacuole	plasma membrane,mitochondrion,golgi,nucleus,endoplasmic reticulum,peroxisome,extracellular,cytosol,vacuole	plasma membrane		cytosol						golgi			plasma membrane,vacuole	endoplasmic reticulum,golgi,extracellular				mitochondrion	cytosol,nucleus	extracellular		plasma membrane	peroxisome
AT1G08140.1	cation/H+ exchanger 6A;member of Putative Na+/H+ antiporter family	1	6	6	818	93400.8	7.56374	0.14621	vacuole	plasma membrane,mitochondrion,nucleus,extracellular,cytosol,vacuole	plasma membrane		cytosol						plasma membrane			plasma membrane,vacuole	mitochondrion				mitochondrion	cytosol,nucleus	extracellular		plasma membrane	plasma membrane	SwissProt: "plasma membrane" 16381842		plasma membrane:16381842	Q8GX92
AT1G08150.1	Cation/hydrogen exchanger family protein;member of Putative Na+/H+ antiporter family	1	0	0	815	91611.5	7.02863	0.328098	vacuole	plasma membrane,mitochondrion,golgi,nucleus,endoplasmic reticulum,peroxisome,extracellular,cytosol,vacuole	plasma membrane		cytosol						golgi			plasma membrane,vacuole	endoplasmic reticulum,golgi,extracellular				mitochondrion	cytosol,nucleus	extracellular		plasma membrane	peroxisome	SwissProt: "plasma membrane" 16381842		plasma membrane:16381842	Q3EDG3			cytoskeleton:24134884
AT1G08160.1	Late embryogenesis abundant (LEA) hydroxyproline-rich glycoprotein family;	1	16	2	221	25159.8	11.2293	-0.299548	plasma membrane	plasma membrane,mitochondrion,golgi,nucleus,endoplasmic reticulum,plastid,extracellular	plasma membrane		plastid	plastid	nucleus	mitochondrion	mitochondrion		plasma membrane		plastid	plastid	endoplasmic reticulum,golgi,extracellular		mitochondrion		mitochondrion	mitochondrion	mitochondrion		plastid	golgi							plasma membrane:19334764
AT1G08165.1	;	1	4	0	47	5216.1	10.3876	-1.45957	nucleus	mitochondrion,golgi,nucleus,endoplasmic reticulum,plastid,extracellular,cytosol	nucleus		endoplasmic reticulum,golgi,extracellular						endoplasmic reticulum		plastid	nucleus	mitochondrion				plastid	mitochondrion	nucleus		cytosol	nucleus
AT1G08170.1	Histone superfamily protein;	1	0	1	243	27222.4	8.89107	-0.820165	nucleus	mitochondrion,golgi,nucleus,endoplasmic reticulum,extracellular,cytosol	nucleus		endoplasmic reticulum,golgi,extracellular		nucleus				nucleus	nucleus		nucleus	mitochondrion				mitochondrion	cytosol,nucleus	nucleus		cytosol	nucleus	SwissProt: "nucleus" 16381842		nucleus:16381842	Q9SGE3
AT1G08180.1	;	1	20	3	111	12911.1	6.52218	-1.27207	nucleus	cytosol,mitochondrion,nucleus	nucleus		nucleus		cytosol				cytosol	nucleus		nucleus	mitochondrion				mitochondrion	cytosol,nucleus	nucleus		nucleus	nucleus				Q9SGE2				AT2G22490.1::17098811;AT3G06720.1::20706207;AT3G54180.1::20706207;AT4G16143.1::20706207
AT1G08190.1	vacuolar protein sorting 41;Might be involved in protein sorting to the vacuole.	1	108	1	980	110284	4.85931	-0.397755	golgi	cytosol,mitochondrion,vacuole,nucleus	cytosol		nucleus		vacuole				cytosol	nucleus		nucleus	mitochondrion				mitochondrion	cytosol,nucleus	cytosol		nucleus	nucleus				P93043			golgi:25900983;golgi:25900983;golgi:25900983
AT1G08200.1	UDP-D-apiose/UDP-D-xylose synthase 2;Encodes a putative UDP-D-apiose/UPD-D-xylose synthetase.	1	201	3	389	43792.6	5.66385	-0.26838	cytosol	mitochondrion,golgi,nucleus,endoplasmic reticulum,extracellular,cytosol	cytosol		cytosol						cytosol			golgi	mitochondrion				endoplasmic reticulum,golgi,extracellular	cytosol,nucleus	cytosol		cytosol	cytosol				Q9SGE0			cytosol:21166475;extracellular:26572690;plasma membrane:25641898;plasma membrane:19334764;plasma membrane:22215637
AT1G08210.1	Eukaryotic aspartyl protease family protein;	1	34	10	492	52991.2	5.96876	0.138821	extracellular	plasma membrane,endoplasmic reticulum,golgi,extracellular	extracellular		endoplasmic reticulum,golgi,extracellular			endoplasmic reticulum,golgi,extracellular			extracellular			plasma membrane	endoplasmic reticulum,golgi,extracellular	endoplasmic reticulum,golgi,extracellular	endoplasmic reticulum,golgi,extracellular		endoplasmic reticulum,golgi,extracellular	endoplasmic reticulum,golgi,extracellular	extracellular	endoplasmic reticulum,golgi,extracellular	plasma membrane	extracellular				Q9FPD6			extracellular:16287169
[truncated: 6,296 more rows]
