# Supplementary material for: Interactome of Arabidopsis Thaliana
Source: Plants (Basel). 2022 Jan 27;11(3):350. doi: 10.3390/plants11030350 (PMC8838453; doi:10.3390/plants11030350)
Supplement: Supplementary file 1 [file plants-11-00350-s001.zip › Table S5.xlsx]

## Sheet: Suba
Protein Properties									Location Consensus	Location Predictors																							Location Annotators					Location Experiments			Publications and PubMed ID
Gene	Description	Chromosome	ESTs	Full-length cDNAs	Amino Acid Residues	Molecular Weight	Isoelectric Point	GRAVY	Location SUBAcon	Location All Predictors	Location AdaBoost	Location ATP	Location BaCelLo	Location ChloroP 1.1	Location EpiLoc	Location iPSORT	Location MitoPred	Location MitoProt	Location MultiLoc2	Location Nucleo	Location PCLR 0.9	Location Plant-mPLoc	Location PProwler 1.2	Location Predotar v1.03	Location PredSL	Location PTS1	Location SLPFA	Location SLP-Local	Location SubLoc	Location TargetP 1.1	Location WoLF PSORT	Location YLoc	Location All Annotators	Location AmiGO	Location Swiss-Prot	Swiss-Prot ID	Location TAIR10	Location GFP	Location Mass Spec	PPI	Publications GFP	Publications Mass Spec	Publications PPI
AT2G01008.1	;	2	13	1	179	20431.8	4.72218	-0.688827	nucleus	cytosol,mitochondrion,plastid,nucleus	plastid		nucleus						cytosol			nucleus	mitochondrion				mitochondrion	cytosol,nucleus	nucleus		plastid	nucleus
AT2G01021.1	;	2	23	0	33	3544.16	10.9343	-0.669697	mitochondrion	plasma membrane,mitochondrion,golgi,nucleus,plastid,extracellular,cytosol	mitochondrion		nucleus				mitochondrion	mitochondrion	golgi			plasma membrane,mitochondrion,nucleus,plastid,extracellular	mitochondrion		mitochondrion		mitochondrion	mitochondrion	nucleus	mitochondrion	nucleus	cytosol				B3H4D4
AT2G01023.1	;	2	10	0	39	4639.75	10.9231	-0.194872	mitochondrion	plasma membrane,mitochondrion,nucleus,plastid,cytosol	plasma membrane		plastid			mitochondrion	mitochondrion		mitochondrion			plastid,nucleus	mitochondrion		mitochondrion		mitochondrion	mitochondrion	mitochondrion	mitochondrion	cytosol	cytosol				B3H484
AT2G01050.1	zinc ion binding;nucleic acid binding;	2	0	0	515	56346.8	8.34453	-0.375922	cytosol	cytosol,mitochondrion,plastid,nucleus	cytosol		nucleus						nucleus			plastid,nucleus	mitochondrion				mitochondrion	cytosol,nucleus	cytosol		cytosol	cytosol				Q9SJW1			plasma membrane:22318864
AT2G01060.1	myb-like HTH transcriptional regulator family protein;	2	74	4	286	31076.4	5.8408	-0.733217	nucleus	cytosol,mitochondrion,nucleus	nucleus		nucleus						nucleus	nucleus		nucleus	mitochondrion				mitochondrion	cytosol,nucleus	nucleus		nucleus	nucleus				Q9SJW0
AT2G01070.1	Lung seven transmembrane receptor family protein;	2	32	5	496	55779.1	7.71262	0.184677	plasma membrane	plasma membrane,mitochondrion,golgi,endoplasmic reticulum,extracellular,cytosol	plasma membrane		endoplasmic reticulum,golgi,extracellular			endoplasmic reticulum,golgi,extracellular			golgi			plasma membrane	endoplasmic reticulum,golgi,extracellular	endoplasmic reticulum,golgi,extracellular	endoplasmic reticulum,golgi,extracellular		mitochondrion	endoplasmic reticulum,golgi,extracellular	cytosol	endoplasmic reticulum,golgi,extracellular	plasma membrane	plasma membrane				Q56XK7			golgi:22430844;plasma membrane:19334764
AT2G01080.1	Late embryogenesis abundant (LEA) hydroxyproline-rich glycoprotein family;	2	23	4	231	24765.2	9.21232	0.217749	plasma membrane	plasma membrane,mitochondrion,golgi,nucleus,endoplasmic reticulum,plastid,extracellular	plastid		plastid	plastid		mitochondrion			endoplasmic reticulum		plastid	mitochondrion,endoplasmic reticulum,plastid	endoplasmic reticulum,golgi,extracellular		endoplasmic reticulum,golgi,extracellular		mitochondrion	plastid	mitochondrion		nucleus	plasma membrane	Amigo: "plasma membrane" 17317660|Amigo: "plasma membrane" 17644812|Tair: "plasma membrane" 17317660	plasma membrane:17317660;plasma membrane:17644812		Q9SJV8	plasma membrane:17317660		plasma membrane:17317660;plasma membrane:17644812;plasma membrane:20843791
AT2G01090.1	Ubiquinol-cytochrome C reductase hinge protein;	2	40	1	62	7372.69	5.57652	-0.820968	mitochondrion	mitochondrion,golgi,nucleus,endoplasmic reticulum,plastid,extracellular,cytosol	cytosol		endoplasmic reticulum,golgi,extracellular		mitochondrion		mitochondrion		cytosol			mitochondrion	mitochondrion				mitochondrion	cytosol,nucleus	extracellular		plastid	cytosol				Q9SJV7
AT2G01100.1	;	2	38	2	247	29006.3	11.0812	-2.00202	nucleus	cytosol,mitochondrion,plastid,nucleus	nucleus		nucleus						cytosol	nucleus		nucleus	mitochondrion				plastid	cytosol,nucleus	nucleus		nucleus	nucleus				Q9SJV6
AT2G01110.1	Sec-independent periplasmic protein translocase;mutant is Albino and pale green; Chloroplast Protein Translocation (tatC). Core subunit of the chloroplast Tat translocase. Integral chloroplast thylakoid membrane protein.	2	89	13	340	37369.2	5.1626	0.341471	plastid	plasma membrane,mitochondrion,plastid,extracellular	plasma membrane		plastid	plastid	plastid	plastid		mitochondrion	plastid		plastid	plasma membrane,plastid	plastid	plastid	plastid		mitochondrion	plastid	extracellular	plastid	plastid	plastid	Amigo: "plastid" 19207210|Tair: "plastid" 19207210|Tair: "plastid" 18431481	plastid:19207210		Q9SJV5	plastid:18431481;plastid:19207210		plastid:18431481;plastid:24872594
AT2G01120.1	origin recognition complex subunit 4;Origin Recognition Complex subunit 4. Involved in the initiation of DNA replication. Regulated transcriptionally during cell cycle, peaking at G1/S-phase. Target of E2F/DF family of transcription factors. Interacts with all ORC subunits except ORC1b.	2	7	6	418	46765.6	8.16652	-0.0779904	nucleus	mitochondrion,nucleus			nucleus									nucleus	mitochondrion					mitochondrion	nucleus		nucleus					Q6EWX1				AT1G26840.1::16179646;AT2G01120.1::16179646;AT2G01120.1::16179646;AT2G37560.1::16179646;AT2G37560.1::16179646;AT4G25200.1::21798944;AT4G29910.1::16179646;AT4G29910.1::16179646;AT5G16690.1::16179646
AT2G01130.1	DEA(D/H)-box RNA helicase family protein;	2	4	0	1113	125756	7.695	-0.308535	nucleus	cytosol,mitochondrion,plastid,nucleus	cytosol		nucleus			plastid			nucleus			nucleus	mitochondrion		mitochondrion		mitochondrion	mitochondrion	cytosol	mitochondrion	plastid	nucleus
AT2G01140.1	Aldolase superfamily protein;	2	287	5	391	42329.3	8.27637	-0.248849	plastid	mitochondrion,plastid	plastid		plastid	plastid	plastid	plastid		mitochondrion	plastid		plastid	plastid	plastid	plastid	plastid		plastid	plastid	mitochondrion	plastid	plastid	plastid	Amigo: "plastid" 16461379|Amigo: "mitochondrion" 14671022|Amigo: "plastid" 18431481|Amigo: "plastid" 10725559|Amigo: "plastid" 15028209|Amigo: "plastid" 16414959|Amigo: "mitochondrion" 12492832|Amigo: "mitochondrion" 18385124|SwissProt: "cytosol,plastid" 16381842|Tair: "mitochondrion" 14671022|Tair: "plastid" 16414959|Tair: "plastid" 18431481|Tair: "mitochondrion" 18385124	mitochondrion:12492832;mitochondrion:14671022;mitochondrion:18385124;plastid:10725559;plastid:15028209;plastid:16414959;plastid:16461379;plastid:18431481	plastid:16381842;cytosol:16381842	Q9ZU52	plastid:16414959;mitochondrion:18385124;mitochondrion:14671022;plastid:18431481	plastid:19036033	extracellular:26572690;mitochondrion:12492832;mitochondrion:14671022;mitochondrion:18385124;mitochondrion:21841088;mitochondrion:27122571;mitochondrion:27943495;plasma membrane:19334764;plastid:15028209;plastid:20423899;plastid:21531424;plastid:22274653;plastid:22923678;plastid:23851315;plastid:24872594;plastid:18431481;plastid:20061580;plastid:24361574;plastid:24872594;plastid:16414959;plastid:1…
AT2G01150.1	RING-H2 finger protein 2B;Encodes a RING-H2 finger protein that is expressed in vascular tissue, root tips, embryos and pistils.	2	24	3	147	16241.6	8.16328	0.070068	plasma membrane	plasma membrane,golgi,nucleus,endoplasmic reticulum,plastid,extracellular,cytosol,vacuole	plasma membrane		nucleus	plastid	cytosol	endoplasmic reticulum,golgi,extracellular			endoplasmic reticulum	nucleus		nucleus	endoplasmic reticulum,golgi,extracellular	endoplasmic reticulum,golgi,extracellular	endoplasmic reticulum,golgi,extracellular		endoplasmic reticulum,golgi,extracellular	endoplasmic reticulum,golgi,extracellular	nucleus		nucleus	vacuole				Q9ZU51				AT1G52890.1::12646039
AT2G01170.1	bidirectional amino acid transporter 1;Encodes a bidirectional amino acid transporter that can transport ala, arg, glu and lys but not GABA or pro with both export and import activity. Its expression is localized in the vascular tissues suggesting a function in amino acids export from the phloem into sink tissue.	2	27	9	516	55334.9	8.16077	0.725775	plasma membrane	plasma membrane,mitochondrion,golgi,nucleus,endoplasmic reticulum,plastid,extracellular,cytosol,vacuole	plasma membrane		plastid						golgi			plasma membrane	endoplasmic reticulum,golgi,extracellular				mitochondrion	cytosol,nucleus	extracellular		vacuole	plasma membrane				Q9ZU50			plasma membrane:26781341
AT2G01175.1	;	2	2	2	62	7287.46	10.3248	1.09839	extracellular	plasma membrane,mitochondrion,golgi,nucleus,endoplasmic reticulum,extracellular	plasma membrane		nucleus			endoplasmic reticulum,golgi,extracellular	mitochondrion		extracellular			plasma membrane,mitochondrion	endoplasmic reticulum,golgi,extracellular	endoplasmic reticulum,golgi,extracellular	mitochondrion		endoplasmic reticulum,golgi,extracellular	endoplasmic reticulum,golgi,extracellular	extracellular	endoplasmic reticulum,golgi,extracellular	extracellular	extracellular
AT2G01180.1	phosphatidic acid phosphatase 1;Encodes phosphatidate phosphatase. Up-regulated by genotoxic stress (gamma ray or UV-B) and elicitor treatments with mastoparan and harpin. Expressed in roots and leaves.	2	41	12	327	36685.4	8.27727	0.0984709	plasma membrane	plasma membrane,mitochondrion,golgi,nucleus,endoplasmic reticulum,plastid,extracellular,cytosol	plasma membrane		plastid				mitochondrion		golgi			plastid	endoplasmic reticulum,golgi,extracellular		endoplasmic reticulum,golgi,extracellular		mitochondrion	cytosol,nucleus	mitochondrion	plastid	plasma membrane	plasma membrane	Amigo: "plasma membrane" 11278556|SwissProt: "plasma membrane" 16381842|Tair: "plasma membrane" 17317660	plasma membrane:11278556	plasma membrane:16381842	Q9ZU49	plasma membrane:17317660		plasma membrane:17317660
AT2G01190.1	Octicosapeptide/Phox/Bem1p family protein;	2	74	6	720	77341.7	5.98246	-0.664444	nucleus	golgi,nucleus,endoplasmic reticulum,plastid,extracellular,cytosol	nucleus		nucleus	plastid		plastid			cytosol	nucleus	plastid	nucleus	plastid		plastid		plastid	endoplasmic reticulum,golgi,extracellular	nucleus	plastid	nucleus	nucleus	Amigo: "cytosol,nucleus" 18433157|Tair: "cytosol,nucleus" 18433157	cytosol:18433157;nucleus:18433157		Q9ZU48	nucleus:18433157;cytosol:18433157		extracellular:26572690	AT3G16120.1::21798944;AT3G48240.1::21798944;AT5G08330.1::21798944;AT5G54920.1::21798944
AT2G01200.1	indole-3-acetic acid inducible 32;Belongs to auxin inducible gene family.	2	0	1	143	15886.7	5.64451	-0.453147	nucleus	nucleus,cytosol,mitochondrion,extracellular	extracellular		nucleus		nucleus	mitochondrion			cytosol			nucleus	mitochondrion				mitochondrion	cytosol,nucleus	cytosol		cytosol	nucleus	SwissProt: "nucleus" 16381842		nucleus:16381842	Q8RYC6				AT1G15580.1::21734647;AT1G19220.1::21734647;AT1G30330.1::21734647;AT1G34390.1::21734647;AT1G77850.1::21734647;AT2G28350.1::21734647;AT2G46990.1::21734647;AT3G04730.1::21734647;AT3G61830.1::21734647;AT4G30080.1::21734647;AT5G20730.1::21734647
AT2G01210.1	Leucine-rich repeat protein kinase family protein;	2	8	1	716	78311.7	6.01412	-0.118017	plasma membrane	plasma membrane,golgi,nucleus,endoplasmic reticulum,extracellular,cytosol	cytosol		endoplasmic reticulum,golgi,extracellular			endoplasmic reticulum,golgi,extracellular			extracellular	nucleus		plasma membrane	endoplasmic reticulum,golgi,extracellular	endoplasmic reticulum,golgi,extracellular	endoplasmic reticulum,golgi,extracellular		endoplasmic reticulum,golgi,extracellular	endoplasmic reticulum,golgi,extracellular	cytosol	endoplasmic reticulum,golgi,extracellular	plasma membrane	plasma membrane	Amigo: "plasma membrane" 15060130|Amigo: "plastid" 18431481|Amigo: "plasma membrane" 14506206|Amigo: "plasma membrane" 17317660|Amigo: "plastid" 18633119|Tair: "plastid" 18633119|Tair: "plasma membrane" 14506206|Tair: "plastid" 18431481	plasma membrane:14506206;plasma membrane:15060130;plasma membrane:17317660;plastid:18431481;plastid:18633119		Q9ZU46	plastid:18633119;plasma membrane:14506206;plastid:18431481		extracellular:16287169;plasma membrane:14506206;plasma membrane:15060130;plasma membrane:15308754;plasma membrane:17317660;plasma membrane:20843791;plasma membrane:28443122;plastid:24872594;plastid:18633119
AT2G01220.1	Nucleotidylyl transferase superfamily protein;	2	34	1	387	42149.9	6.70313	-0.0372093	plastid	mitochondrion,golgi,nucleus,endoplasmic reticulum,plastid,extracellular,cytosol	plastid		nucleus	plastid	cytosol	mitochondrion			endoplasmic reticulum			plastid	endoplasmic reticulum,golgi,extracellular		endoplasmic reticulum,golgi,extracellular		mitochondrion	cytosol,nucleus	cytosol		cytosol	cytosol	Amigo: "plastid" 12938931|Tair: "plastid" 12938931	plastid:12938931		Q8LFF6	plastid:12938931		plastid:12938931
AT2G01240.1	Reticulon family protein;	2	1	0	160	17788	7.03883	0.278125	plasma membrane	plasma membrane,mitochondrion,golgi,endoplasmic reticulum,plastid,extracellular,vacuole	plasma membrane		plastid						endoplasmic reticulum			plasma membrane	endoplasmic reticulum,golgi,extracellular		endoplasmic reticulum,golgi,extracellular		mitochondrion	mitochondrion	extracellular		plastid	vacuole	SwissProt: "endoplasmic reticulum" 16381842		endoplasmic reticulum:16381842	Q9ZU43
AT2G01250.1	Ribosomal protein L30/L7 family protein;	2	435	6	242	28172.7	10.5983	-0.573554	cytosol	cytosol,mitochondrion,plastid,nucleus	cytosol		nucleus		cytosol				cytosol			plastid	mitochondrion				mitochondrion	cytosol,nucleus	mitochondrion		cytosol	cytosol	Amigo: "plastid" 18431481|Amigo: "cytosol" 17934214|Amigo: "vacuole" 15215502|Amigo: "plasma membrane" 17317660|Amigo: "plasma membrane" 17151019|Amigo: "plastid" 15028209|Tair: "plastid" 18431481|Tair: "cytosol" 17934214|Tair: "vacuole" 15215502|Tair: "plasma membrane" 17317660|Tair: "plasma membrane" 17151019|Tair: "plastid" 15028209	cytosol:17934214;plasma membrane:17151019;plasma membrane:17317660;plastid:15028209;plastid:18431481;vacuole:15215502		P60040	plastid:15028209;plasma membrane:17317660;plastid:18431481;vacuole:15215502;plasma membrane:17151019;cytosol:17934214		cytosol:17934214;cytosol:21166475;cytosol:15734919;cytosol:22522809;extracellular:26572690;golgi:25900983;golgi:25900983;golgi:25900983;golgi:25900983;golgi:25900983;nucleus:23396599;plasma membrane:25641898;plasma membrane:17317660;plasma membrane:19334764;plasma membrane:20843791;plasma membrane:22215637;plasma membrane:22318864;plasma membrane:26781341;plastid:15028209;vacuole:15215502;vacuole…	AT3G07780.1::21798944;AT4G09570.1::19130088
AT2G01260.1	Protein of unknown function (DUF789);	2	28	7	369	41645.4	5.77828	-0.528184	nucleus	cytosol,mitochondrion,plastid,nucleus	cytosol		nucleus	plastid		mitochondrion	mitochondrion		cytosol	nucleus		nucleus	mitochondrion		mitochondrion		mitochondrion	cytosol,nucleus	nucleus	mitochondrion	nucleus	nucleus				Q9ZU41
AT2G01270.1	quiescin-sulfhydryl oxidase 2;Encodes a protein disulfide isomerase-like (PDIL) protein, a member of a multigene family within the thioredoxin (TRX) superfamily. This protein also belongs to the quiescin-sulfhydryl oxidase (QSOX) family, which possess an Erv1-like domain at the COOH terminus in addition to a TRX domain.	2	78	7	495	55921.9	8.34616	-0.265051	endoplasmic reticulum	plasma membrane,golgi,endoplasmic reticulum,plastid,extracellular,cytosol	plasma membrane		endoplasmic reticulum,golgi,extracellular			endoplasmic reticulum,golgi,extracellular			endoplasmic reticulum			cytosol,plastid	endoplasmic reticulum,golgi,extracellular	endoplasmic reticulum,golgi,extracellular	endoplasmic reticulum,golgi,extracellular		endoplasmic reticulum,golgi,extracellular	endoplasmic reticulum,golgi,extracellular	cytosol	endoplasmic reticulum,golgi,extracellular	plasma membrane	endoplasmic reticulum	Amigo: "golgi" 16618929|Tair: "golgi" 16618929	golgi:16618929		Q9ZU40	golgi:16618929		golgi:16618929;golgi:22430844;golgi:22923678;plasma membrane:19334764
AT2G01275.1	RING/FYVE/PHD zinc finger superfamily protein;	2	4	2	259	29412.5	5.75912	-0.0698842	cytosol,plasma membrane	plasma membrane,golgi,nucleus,endoplasmic reticulum,extracellular,cytosol	cytosol		nucleus						cytosol	nucleus		nucleus	endoplasmic reticulum,golgi,extracellular				endoplasmic reticulum,golgi,extracellular	cytosol,nucleus	nucleus		plasma membrane	cytosol				Q6NKQ5
AT2G01280.1	Cyclin/Brf1-like TBP-binding protein;	2	43	0	548	61432.5	4.79183	-0.726277	nucleus	cytosol,mitochondrion,nucleus	cytosol		nucleus						nucleus	nucleus		nucleus	mitochondrion				mitochondrion	cytosol,nucleus	nucleus		mitochondrion	nucleus
AT2G01290.1	ribose-5-phosphate isomerase 2;Cytosolic ribose-5-phosphate isomerase. Knockout mutation causes chloroplast dysfunction, late flowering and premature cell death.	2	67	3	265	28517.7	5.1942	0.0475472	cytosol	cytosol,mitochondrion,plastid,nucleus	cytosol		cytosol		nucleus				cytosol			plastid	mitochondrion				plastid	cytosol,nucleus	cytosol		cytosol	cytosol				Q9ZU38		cytosol:17059404;nucleus:17059404
AT2G01300.1	;	2	34	4	156	17618.7	10.1326	0.120513	plastid	plasma membrane,mitochondrion,plastid,nucleus	plasma membrane		plastid			plastid	mitochondrion		plastid		plastid	plasma membrane,nucleus	plastid	plastid	plastid		mitochondrion	plastid	mitochondrion	plastid	plastid	plastid				Q9ZU37
AT2G01310.1	;	2	0	2	53	6045.42	10.7637	-0.283019	cytosol	mitochondrion,nucleus,plastid,extracellular,cytosol	cytosol		nucleus						cytosol			plastid	mitochondrion				mitochondrion	mitochondrion	extracellular		cytosol	cytosol				Q9ZU36
AT2G01320.1	ABC-2 type transporter family protein;	2	40	2	725	78903.7	5.67624	-0.0510345	plastid	plasma membrane,mitochondrion,golgi,nucleus,endoplasmic reticulum,peroxisome,plastid,extracellular,cytosol,vacuole	plastid		nucleus			mitochondrion			vacuole			plasma membrane	endoplasmic reticulum,golgi,extracellular		endoplasmic reticulum,golgi,extracellular		mitochondrion	cytosol,nucleus	cytosol		plastid	peroxisome	Amigo: "plastid" 18431481|SwissProt: "plasma membrane" 16381842|Tair: "plastid" 18431481	plastid:18431481	plasma membrane:16381842	Q9ZU35	plastid:18431481		plasma membrane:21433285;plastid:18431481;plastid:24872594;plastid:20061580
AT2G01330.1	nucleotide binding;	2	3	0	611	66390.7	6.41045	-0.131097	cytosol	mitochondrion,golgi,nucleus,endoplasmic reticulum,plastid,extracellular,cytosol	plastid		nucleus		cytosol		mitochondrion		cytosol			nucleus	mitochondrion				endoplasmic reticulum,golgi,extracellular	mitochondrion	cytosol		cytosol	cytosol				Q9ZU34
AT2G01340.1	;Encodes a protein whose expression is responsive to nematode infection.	2	62	3	215	23706.6	10.45	-0.586047	cytosol	cytosol,mitochondrion,nucleus	nucleus		nucleus						cytosol			nucleus	mitochondrion				mitochondrion	cytosol,nucleus	mitochondrion		nucleus	cytosol	Amigo: "plasma membrane" 17317660|Tair: "plasma membrane" 17317660	plasma membrane:17317660		Q52K81	plasma membrane:17317660		plasma membrane:17317660
AT2G01350.1	quinolinate phoshoribosyltransferase;At2g01350 encodes quinolinate phosphoribosyl transferase involved in NAD biosynthesis as shown by heterologous expression in E. coli.	2	105	5	348	37957.2	6.25271	0.0264368	plastid	cytosol,mitochondrion,plastid	cytosol		plastid		cytosol	mitochondrion		mitochondrion	mitochondrion		plastid	plastid	mitochondrion	mitochondrion	mitochondrion		plastid	mitochondrion	cytosol	mitochondrion	cytosol	cytosol	Amigo: "plastid" 16698895|Tair: "plastid" 16698895|Tair: "plastid" 18431481	plastid:16698895		Q9ZU32	plastid:16698895;plastid:18431481	plastid:16698895	golgi:25900983;plastid:18431481;plastid:20061580;plastid:20061580
AT2G01360.1	pentatricopeptide (PPR) repeat-containing protein;	2	0	1	158	17589.5	7.07423	-0.109494	cytosol	mitochondrion,golgi,nucleus,endoplasmic reticulum,plastid,extracellular,cytosol	cytosol		plastid				mitochondrion		cytosol			nucleus	mitochondrion	plastid			endoplasmic reticulum,golgi,extracellular	cytosol,nucleus	cytosol		plastid	cytosol
AT2G01370.1	DNA-binding storekeeper protein-related transcriptional regulator;	2	18	2	252	29438.2	9.67477	-0.798016	nucleus	cytosol,mitochondrion,plastid,nucleus	nucleus		plastid			mitochondrion	mitochondrion	mitochondrion	cytosol	nucleus		nucleus	mitochondrion	mitochondrion	mitochondrion		mitochondrion	cytosol,nucleus	nucleus	mitochondrion	mitochondrion	nucleus				Q9ZU30		nucleus:19036033
AT2G01390.1	Tetratricopeptide repeat (TPR)-like superfamily protein;	2	0	1	577	65606.5	7.78211	-0.163951	mitochondrion	plasma membrane,mitochondrion,nucleus,plastid,cytosol	plasma membrane	mitochondrion,plastid	plastid	plastid		mitochondrion	mitochondrion	mitochondrion	plastid		plastid	mitochondrion,plastid,nucleus	mitochondrion	mitochondrion	mitochondrion		mitochondrion	mitochondrion	mitochondrion	plastid	mitochondrion	cytosol				Q9ZU29		mitochondrion:15269332
AT2G01400.1	;	2	45	4	146	16154.8	10.5236	-0.421918	plastid	mitochondrion,plastid,nucleus	mitochondrion		nucleus			mitochondrion		mitochondrion	mitochondrion		plastid	nucleus	plastid				mitochondrion	mitochondrion	nucleus	plastid	plastid	plastid				Q9ZNU8
AT2G01410.1	NHL domain-containing protein;	2	96	6	387	43024.3	5.29542	-0.0620155	endoplasmic reticulum	plasma membrane,mitochondrion,golgi,endoplasmic reticulum,plastid,extracellular,cytosol,vacuole	cytosol		plastid			mitochondrion	mitochondrion		extracellular		plastid	vacuole	endoplasmic reticulum,golgi,extracellular	endoplasmic reticulum,golgi,extracellular	endoplasmic reticulum,golgi,extracellular		endoplasmic reticulum,golgi,extracellular	mitochondrion	cytosol	endoplasmic reticulum,golgi,extracellular	plasma membrane	golgi	Amigo: "plasma membrane" 17317660|Amigo: "plasma membrane" 17644812|Amigo: "plasma membrane" 17151019|Tair: "plasma membrane" 17644812	plasma membrane:17151019;plasma membrane:17317660;plasma membrane:17644812		Q9ZNQ5	plasma membrane:17644812		endoplasmic reticulum:22923678;plasma membrane:17317660;plasma membrane:17644812;plasma membrane:19334764;vacuole:17151019
AT2G01420.1	Auxin efflux carrier family protein;Encodes a putative auxin efflux carrier that is localized in developing and mature root meristems. It is involved in the maintenance of embryonic auxin gradients. A role for AtPIN4 in generating a sink for auxin below the quiescent center of the root meristem that is essential for auxin distribution and patterning is proposed. In the root, PIN4 is detected arou…	2	50	3	612	66347.5	6.74477	0.210458	plasma membrane	plasma membrane,golgi,endoplasmic reticulum,extracellular,cytosol	plasma membrane		cytosol			endoplasmic reticulum,golgi,extracellular			golgi			cytosol	endoplasmic reticulum,golgi,extracellular	endoplasmic reticulum,golgi,extracellular	endoplasmic reticulum,golgi,extracellular		endoplasmic reticulum,golgi,extracellular	endoplasmic reticulum,golgi,extracellular	extracellular	endoplasmic reticulum,golgi,extracellular	plasma membrane	plasma membrane	SwissProt: "plasma membrane" 16381842		plasma membrane:16381842	Q8RWZ6			plasma membrane:20374526
AT2G01430.1	homeobox-leucine zipper protein 17;	2	4	1	275	31691.3	9.48104	-0.501818	plasma membrane	plasma membrane,mitochondrion,golgi,nucleus,endoplasmic reticulum,plastid,extracellular	nucleus		nucleus		nucleus	mitochondrion			nucleus	nucleus		nucleus	endoplasmic reticulum,golgi,extracellular	endoplasmic reticulum,golgi,extracellular			mitochondrion	endoplasmic reticulum,golgi,extracellular	nucleus	endoplasmic reticulum,golgi,extracellular	plastid	plasma membrane	SwissProt: "nucleus" 16381842		nucleus:16381842	Q8S9N6
AT2G01440.1	DEAD/DEAH box RNA helicase family protein ;	2	15	0	973	108382	7.42086	-0.250565	plastid	mitochondrion,plastid,nucleus	nucleus		plastid			plastid		mitochondrion	plastid		plastid	plastid,nucleus	plastid	plastid	plastid		mitochondrion	mitochondrion	nucleus	plastid	plastid	nucleus				Q9ZVG0
AT2G01450.1	MAP kinase 17;member of MAP Kinase	2	129	3	486	55496.3	6.9226	-0.429424	cytosol	cytosol,mitochondrion,nucleus	cytosol		nucleus		cytosol				cytosol	nucleus		nucleus	mitochondrion				mitochondrion	cytosol,nucleus	nucleus		cytosol	cytosol				Q84M93				AT1G32320.1::19513235;AT1G73500.1::19513235
AT2G01460.1	P-loop containing nucleoside triphosphate hydrolases superfamily protein;	2	1	0	955	106665	7	-0.161152	mitochondrion	mitochondrion,golgi,nucleus,endoplasmic reticulum,peroxisome,plastid,extracellular,cytosol	cytosol		nucleus						peroxisome			plastid	mitochondrion		endoplasmic reticulum,golgi,extracellular		mitochondrion	cytosol,nucleus	nucleus		cytosol	cytosol							mitochondrion:21896887
AT2G01470.1	SEC12P-like 2 protein;Sec12p-like protein (GTP exchange protein) that functionally complements yeast sec12 null mutant. Protein is localized to the ER.	2	33	5	393	42796.2	5.31164	-0.0862595	endoplasmic reticulum	mitochondrion,nucleus,endoplasmic reticulum,plastid,cytosol	plastid		nucleus						cytosol			endoplasmic reticulum	mitochondrion				mitochondrion	cytosol,nucleus	nucleus		cytosol	nucleus	Amigo: "endoplasmic reticulum" 16618929|Amigo: "endoplasmic reticulum" 9159953|SwissProt: "endoplasmic reticulum,golgi" 16381842|Tair: "endoplasmic reticulum" 16618929|Tair: "endoplasmic reticulum" 9159953|Tair: "plasma membrane" 17151019	endoplasmic reticulum:16618929;endoplasmic reticulum:9159953	endoplasmic reticulum:16381842;golgi:16381842	Q39221	endoplasmic reticulum:9159953;plasma membrane:17151019;endoplasmic reticulum:16618929	endoplasmic reticulum:15208385	endoplasmic reticulum:15295017;endoplasmic reticulum:16618929;endoplasmic reticulum:22923678;golgi:25900983;golgi:25900983;golgi:25900983;golgi:25900983;plasma membrane:25641898;plasma membrane:14506206;plasma membrane:15308754;plasma membrane:17317660;plasma membrane:17644812;plasma membrane:19334764;plasma membrane:26781341;vacuole:17151019;vacuole:18686298;vacuole:25900983
AT2G01480.1	O-fucosyltransferase family protein;	2	24	4	567	64552.9	10.0901	-0.414286	plastid	plasma membrane,mitochondrion,golgi,endoplasmic reticulum,plastid,extracellular	plasma membrane		plastid	plastid		mitochondrion	mitochondrion	mitochondrion	mitochondrion		plastid	golgi	endoplasmic reticulum,golgi,extracellular	mitochondrion	mitochondrion		mitochondrion	plastid	mitochondrion	plastid	plastid	plastid				Q9ZVF7
AT2G01490.1	phytanoyl-CoA dioxygenase (PhyH) family protein;	2	77	3	283	32029.8	6.34622	-0.39894	cytosol	nucleus,cytosol,mitochondrion,extracellular	extracellular		nucleus						cytosol			cytosol	mitochondrion				mitochondrion	cytosol,nucleus	nucleus		nucleus	nucleus	Amigo: "plasma membrane" 17317660|Tair: "plasma membrane" 17317660	plasma membrane:17317660		Q9ZVF6	plasma membrane:17317660		plasma membrane:17317660
AT2G01500.1	Homeodomain-like superfamily protein;PFS2 encodes a homeodomain gene that is a member of the WUS clade of transcription factors. It delays differentiation and maturation of primordia and regulates ovule patterning. The pfs2 mutant exhibits developmental defects in the maternal integuments and gametophyte, specifically, the boundary between the chalaza and the nucellus shifted towards the distal e…	2	9	5	271	31454.5	7.06322	-1.13875	nucleus	cytosol,mitochondrion,plastid,nucleus	cytosol		nucleus			plastid			nucleus	nucleus		nucleus	mitochondrion				mitochondrion	cytosol,nucleus	nucleus		nucleus	nucleus	Amigo: "nucleus" 15659481|Amigo: "nucleus" 15205481|SwissProt: "nucleus" 16381842|Tair: "nucleus" 15659481|Tair: "nucleus" 15205481	nucleus:15205481;nucleus:15659481	nucleus:16381842	Q9ZVF5	nucleus:15659481;nucleus:15205481
AT2G01505.1	CLAVATA3/ESR-RELATED 16;Member of a large family of putative ligands homologous to the Clavata3 gene. Consists of a single exon.	2	16	1	103	11756.8	10.1486	-0.684466	extracellular	mitochondrion,golgi,nucleus,plastid,extracellular,cytosol	extracellular		plastid	plastid	cytosol	mitochondrion	mitochondrion		golgi	nucleus	plastid	nucleus	mitochondrion		mitochondrion		mitochondrion	mitochondrion	mitochondrion	mitochondrion	nucleus	mitochondrion				Q8S8M2
AT2G01510.1	Tetratricopeptide repeat (TPR)-like superfamily protein;	2	1	0	584	66075.5	8.08195	-0.0881849	mitochondrion	cytosol,mitochondrion,plastid,nucleus	cytosol		plastid			mitochondrion		mitochondrion	cytosol			cytosol,plastid,nucleus	mitochondrion	mitochondrion	mitochondrion		plastid	mitochondrion	cytosol	mitochondrion	plastid	cytosol
AT2G01520.1	MLP-like protein 328;	2	281	4	151	17513.8	5.52539	-0.598013	cytosol	cytosol,mitochondrion,cytoskeleton,nucleus	cytosol		nucleus						cytosol	nucleus		cytosol	mitochondrion				mitochondrion	cytosol,nucleus	cytosol		cytoskeleton	cytosol				Q9ZVF3			extracellular:15694452;extracellular:26572690
AT2G01530.1	MLP-like protein 329;	2	85	3	151	17602.8	5.27272	-0.67351	cytosol	cytosol,mitochondrion,nucleus	cytosol		nucleus						cytosol			cytosol	mitochondrion				mitochondrion	cytosol,nucleus	cytosol		cytosol	cytosol				Q9ZVF2			extracellular:26572690	AT3G12390.1::21798944
AT2G01540.1	Calcium-dependent lipid-binding (CaLB domain) family protein;	2	27	2	180	20086.2	6.91033	-0.355556	plasma membrane	cytosol,mitochondrion,nucleus	cytosol		nucleus				mitochondrion		cytosol			cytosol	mitochondrion				mitochondrion	cytosol,nucleus	nucleus		nucleus	cytosol	Amigo: "plasma membrane" 17644812|Amigo: "vacuole" 15539469|Tair: "plasma membrane" 17644812|Tair: "vacuole" 15539469	plasma membrane:17644812;vacuole:15539469		Q9ZVF1	vacuole:15539469;plasma membrane:17644812		plasma membrane:17644812;plasma membrane:22215637;plasma membrane:26781341;vacuole:15539469	AT3G54220.1::19228333
AT2G01554.1	;	2	0	0	105	11810.2	11.2841	-0.445714	mitochondrion	cytosol,mitochondrion,plastid,nucleus	mitochondrion		plastid	plastid		mitochondrion	mitochondrion	mitochondrion	mitochondrion			plastid	mitochondrion		mitochondrion		mitochondrion	cytosol,nucleus	mitochondrion	mitochondrion	nucleus	mitochondrion
AT2G01560.1	Plant protein 1589 of unknown function;	2	15	2	301	33966.9	6.40957	-0.76412	nucleus	cytosol,mitochondrion,nucleus	nucleus		nucleus						cytosol	nucleus		nucleus	mitochondrion				mitochondrion	cytosol,nucleus	nucleus		nucleus	cytosol				Q1PFB1
AT2G01570.1	GRAS family transcription factor family protein;Member of the VHIID/DELLA regulatory family. Contains homopolymeric serine and threonine residues, a putative nuclear localization signal, leucine heptad repeats, and an LXXLL motif. Putative transcriptional regulator repressing the gibberellin response and integration of phytohormone signalling. DELLAs repress cell proliferation and expansion that …	2	157	7	587	64039	5.66689	-0.218399	nucleus	cytosol,mitochondrion,nucleus	cytosol		nucleus			mitochondrion			mitochondrion	nucleus		nucleus	mitochondrion				mitochondrion	cytosol,nucleus	nucleus	mitochondrion	nucleus	nucleus	Amigo: "nucleus" 9490740|Amigo: "nucleus" 11449051|SwissProt: "nucleus" 16381842|Tair: "nucleus" 9490740	nucleus:11449051;nucleus:9490740	nucleus:16381842	Q9SLH3	nucleus:9490740	nucleus:14615596;nucleus:17220364;nucleus:17488236;nucleus:9490740		AT1G27370.1::22942378;AT1G53510.1::21798944;AT1G70700.1::21798944;AT1G79110.1::23482857;AT1G79110.1::23482857;AT2G42200.1::22942378;AT2G42200.1::22942378;AT2G42200.1::22942378;AT3G05120.1::17194763;AT3G05120.1::19500306;AT3G05120.1::17194763;AT3G05120.1::17194763;AT3G05120.1::17416730;AT3G05120.1::19500306;AT3G05120.1::16709201;AT3G12920.1::23482857;AT3G12920.1::23482857;AT3G16250.1::21798944;AT3…
AT2G01580.1	;	2	2	4	191	20440.6	4.65331	0.616754	plasma membrane	plasma membrane,mitochondrion,nucleus,peroxisome,plastid,extracellular,cytosol	plasma membrane		nucleus	plastid					cytosol			plasma membrane,plastid,nucleus	plastid		plastid		mitochondrion	cytosol,nucleus	extracellular	plastid	cytosol	peroxisome				Q9ZVE8
AT2G01590.1	chlororespiratory reduction 3;Likely a subunit of the chloroplast NAD(P)H dehydrogenase complex, involved in PSI cyclic electron transport. Located in the membrane fraction of chloroplast. Mutant has impaired NAD(P)H dehydrogenase activity.	2	46	4	174	19283.6	10.3895	-0.194828	plastid	mitochondrion,plastid,nucleus	nucleus		plastid	plastid		plastid		mitochondrion	plastid		plastid	nucleus	plastid	plastid	plastid		plastid	plastid	nucleus	plastid	plastid	plastid	Amigo: "plastid" 17041026|Tair: "plastid" 17041026	plastid:17041026		Q9ZVE7	plastid:17041026
AT2G01600.1	ENTH/ANTH/VHS superfamily protein;	2	98	6	571	63632.3	4.90718	-0.51296	plasma membrane	cytosol,mitochondrion,nucleus	cytosol		nucleus						cytosol	nucleus		nucleus	mitochondrion				mitochondrion	cytosol,nucleus	nucleus	mitochondrion	mitochondrion	cytosol	SwissProt: "cytosol,golgi,plasma membrane" 16381842		cytosol:16381842;plasma membrane:16381842;golgi:16381842	Q8LBH2		plasma membrane:22635117	plasma membrane:25641898;plasma membrane:21433285;plasma membrane:22215637;plasma membrane:22923678;plasma membrane:23323832;plasma membrane:26781341
AT2G01610.1	Plant invertase/pectin methylesterase inhibitor superfamily protein;	2	20	2	222	23955.2	5.8035	-0.121622	extracellular	plasma membrane,mitochondrion,golgi,endoplasmic reticulum,plastid,extracellular	plastid		endoplasmic reticulum,golgi,extracellular	plastid		endoplasmic reticulum,golgi,extracellular			endoplasmic reticulum			plasma membrane	endoplasmic reticulum,golgi,extracellular	endoplasmic reticulum,golgi,extracellular	endoplasmic reticulum,golgi,extracellular		mitochondrion	endoplasmic reticulum,golgi,extracellular	extracellular	endoplasmic reticulum,golgi,extracellular	plastid	extracellular				Q9ZNU5
AT2G01620.1	RNI-like superfamily protein;	2	43	3	292	33006.8	5.67845	-0.200342	nucleus	mitochondrion,nucleus,plastid,extracellular,cytosol	extracellular		nucleus						cytosol	nucleus		nucleus	mitochondrion				mitochondrion	cytosol,nucleus	nucleus		plastid	cytosol				Q9ZU90				AT1G20140.1::12795696;AT1G69340.1::21798944;AT1G75950.1::12795696;AT1G75950.1::21798944;AT2G03170.1::12795696;AT4G02570.1::12795696;AT4G34210.1::12795696;AT5G42190.1::12795696
AT2G01630.1	O-Glycosyl hydrolases family 17 protein;	2	33	3	501	53995.2	6.17011	0.0994012	plasma membrane	plasma membrane,golgi,endoplasmic reticulum,plastid,extracellular,vacuole	extracellular		endoplasmic reticulum,golgi,extracellular	plastid	vacuole	endoplasmic reticulum,golgi,extracellular			extracellular			plasma membrane	endoplasmic reticulum,golgi,extracellular	endoplasmic reticulum,golgi,extracellular	endoplasmic reticulum,golgi,extracellular		endoplasmic reticulum,golgi,extracellular	endoplasmic reticulum,golgi,extracellular	extracellular	endoplasmic reticulum,golgi,extracellular	extracellular	extracellular	Amigo: "plasma membrane" 17317660|Amigo: "plasma membrane" 16618929|Amigo: "plasma membrane" 12805588|SwissProt: "plasma membrane" 16381842|Tair: "plasma membrane" 17317660|Tair: "plasma membrane" 16618929|Tair: "plasma membrane" 12805588	plasma membrane:12805588;plasma membrane:16618929;plasma membrane:17317660	plasma membrane:16381842	Q9ZU91	plasma membrane:17317660;plasma membrane:16618929;plasma membrane:12805588		extracellular:16356755;extracellular:26572690;plasma membrane:12805588;plasma membrane:14517339;plasma membrane:16602701;plasma membrane:16618929;plasma membrane:17317660;plasma membrane:21433285;plasma membrane:22215637;plasma membrane:22318864;plasma membrane:22923678
AT2G01640.1	;	2	16	3	156	17819.7	10.8635	-1.07308	nucleus	cytosol,mitochondrion,plastid,nucleus	nucleus		plastid						cytosol	nucleus	plastid	nucleus	mitochondrion				mitochondrion	cytosol,nucleus	cytosol		nucleus	nucleus				Q9ZU92
AT2G01650.1	plant UBX domain-containing protein 2;encodes a peripheral membrane protein that contains UBX domain and interacts with AtCDC48 in vitro and co-fractionates with membrane-associated but not soluble AtCDC48 in vivo.	2	31	8	458	51066.6	5.70846	-0.54214	nucleus	cytosol,mitochondrion,plastid,nucleus	plastid		nucleus	plastid					nucleus	nucleus	plastid	nucleus	mitochondrion		plastid		mitochondrion	cytosol,nucleus	nucleus	plastid	nucleus	nucleus				Q9ZU93
AT2G01660.1	plasmodesmata-located protein 6;Encodes a plasmodesmal protein that may be involved in the intercellular movement of molecules through the plasmodesmata. The protein has two DUF26 domains and a single transmembrane domain.	2	20	6	288	30205.6	5.97653	0.0232639	plasma membrane	plasma membrane,golgi,nucleus,endoplasmic reticulum,plastid,extracellular,vacuole	extracellular		endoplasmic reticulum,golgi,extracellular	plastid		endoplasmic reticulum,golgi,extracellular			endoplasmic reticulum			plasma membrane	endoplasmic reticulum,golgi,extracellular	endoplasmic reticulum,golgi,extracellular	endoplasmic reticulum,golgi,extracellular		endoplasmic reticulum,golgi,extracellular	endoplasmic reticulum,golgi,extracellular	nucleus	endoplasmic reticulum,golgi,extracellular	vacuole	plasma membrane	Amigo: "plasma membrane" 18215111|SwissProt: "extracellular" 16381842|Tair: "plasma membrane" 18215111	plasma membrane:18215111	extracellular:16381842	Q9ZU94	plasma membrane:18215111
AT2G01667.1	;	2	0	0	33	3487	5.435	-0.630303	cytosol	mitochondrion,golgi,nucleus,endoplasmic reticulum,plastid,extracellular,cytosol	cytosol		endoplasmic reticulum,golgi,extracellular						cytosol			cytosol,nucleus	mitochondrion				plastid	cytosol,nucleus	nucleus		cytosol	cytosol				B3H619
AT2G01670.1	nudix hydrolase homolog 17;	2	78	6	182	21053.4	5.40747	-0.481319	mitochondrion	cytosol,mitochondrion,plastid	cytosol		plastid			mitochondrion	mitochondrion	mitochondrion	cytosol			mitochondrion	mitochondrion		mitochondrion		mitochondrion	mitochondrion	cytosol	mitochondrion	plastid	cytosol	SwissProt: "mitochondrion" 16381842		mitochondrion:16381842	Q9ZU95
AT2G01680.1	Ankyrin repeat family protein;	2	57	3	532	58836.1	8.8608	0.0167293	plasma membrane	plasma membrane,mitochondrion,golgi,nucleus,endoplasmic reticulum,plastid,extracellular,cytosol	plasma membrane		nucleus			mitochondrion			cytosol			plastid,nucleus	mitochondrion				mitochondrion	mitochondrion	nucleus	endoplasmic reticulum,golgi,extracellular	plasma membrane	cytosol	Amigo: "plasma membrane" 17317660|SwissProt: "plasma membrane" 16381842|Tair: "plasma membrane" 17317660	plasma membrane:17317660	plasma membrane:16381842	Q9ZU96	plasma membrane:17317660		plasma membrane:17317660
AT2G01690.1	ARM repeat superfamily protein;	2	44	3	743	83916.4	6.00868	-0.198654	golgi	mitochondrion,golgi,nucleus,endoplasmic reticulum,extracellular,cytosol	cytosol		nucleus				mitochondrion		cytosol	nucleus		nucleus	mitochondrion				endoplasmic reticulum,golgi,extracellular	mitochondrion	nucleus		cytosol	cytosol	Amigo: "plasma membrane" 17151019|Tair: "plasma membrane" 17151019	plasma membrane:17151019		Q9ZU97	plasma membrane:17151019		golgi:25900983;golgi:25900983;golgi:25900983;plasma membrane:19334764;vacuole:17151019
AT2G01710.1	Chaperone DnaJ-domain superfamily protein;	2	51	4	311	34558.9	8.45384	-0.548553	cytosol	mitochondrion,golgi,nucleus,extracellular,cytosol	extracellular		nucleus		extracellular				cytosol			golgi,nucleus	mitochondrion				mitochondrion	cytosol,nucleus	cytosol		nucleus	nucleus								AT3G47620.1::21798944;AT5G08330.1::21798944
AT2G01720.1	Ribophorin I;	2	119	6	464	52221.9	8.63203	-0.00538793	endoplasmic reticulum	plasma membrane,mitochondrion,golgi,endoplasmic reticulum,plastid,extracellular,cytosol	plasma membrane		plastid		cytosol	endoplasmic reticulum,golgi,extracellular			endoplasmic reticulum			plasma membrane,plastid	endoplasmic reticulum,golgi,extracellular	endoplasmic reticulum,golgi,extracellular	endoplasmic reticulum,golgi,extracellular		mitochondrion	endoplasmic reticulum,golgi,extracellular	extracellular	endoplasmic reticulum,golgi,extracellular	plasma membrane	endoplasmic reticulum	Amigo: "endoplasmic reticulum" 16618929|Amigo: "plasma membrane" 17317660|Amigo: "plasma membrane" 17151019|Tair: "plasma membrane" 17317660|Tair: "endoplasmic reticulum" 16618929	endoplasmic reticulum:16618929;plasma membrane:17151019;plasma membrane:17317660		Q9ZUA0	plasma membrane:17317660;endoplasmic reticulum:16618929		endoplasmic reticulum:16618929;endoplasmic reticulum:22923678;extracellular:16287169;golgi:25900983;golgi:25900983;golgi:25900983;golgi:25900983;nucleus:23396599;plasma membrane:25641898;plasma membrane:15574830;plasma membrane:17317660;plasma membrane:19334764;plasma membrane:26781341;plastid:14729914;vacuole:17151019;vacuole:25900983
AT2G01730.1	cleavage and polyadenylation specificity factor 73 kDa subunit-II;a homolog of cleavage and polyadenylation specificity factor that plays an essential role in the development of female gametophyte and embryo	2	1	2	613	68040.5	7.41701	-0.0637847	cytosol,plasma membrane	plasma membrane,mitochondrion,golgi,nucleus,endoplasmic reticulum,extracellular,cytosol,cytoskeleton	cytosol		nucleus			endoplasmic reticulum,golgi,extracellular			cytosol			nucleus	mitochondrion				mitochondrion	endoplasmic reticulum,golgi,extracellular	cytosol		cytoskeleton	plasma membrane	Amigo: "nucleus" 16897494|Tair: "nucleus" 16897494	nucleus:16897494		Q56XW2	nucleus:16897494			AT1G30460.1::16897494;AT2G25850.1::16897494;AT3G06560.1::16897494;AT5G23880.1::18479511;AT5G23880.1::16897494;AT5G23880.1::16897494
AT2G01735.1	RING-finger protein for embryogenesis;encodes a RING-H2 zinc finger protein essential for seed development.	2	30	1	359	40100.2	5.79176	0.147354	plastid	plasma membrane,mitochondrion,nucleus,plastid,cytosol	plasma membrane		plastid	plastid	nucleus				nucleus		plastid	nucleus	plastid				mitochondrion	plastid	cytosol	plastid	plasma membrane	plastid				Q8GUU2
AT2G01740.1	Tetratricopeptide repeat (TPR)-like superfamily protein;	2	6	0	559	62494.2	6.41988	0.0667263	mitochondrion	cytosol,mitochondrion,plastid,nucleus	cytosol		plastid			mitochondrion		mitochondrion	mitochondrion			plastid,nucleus	mitochondrion	mitochondrion			plastid	mitochondrion	nucleus		plastid	cytosol
AT2G01750.1	microtubule-associated proteins 70-3;Encodes a microtubule associated protein (MAP70-3). Expressed in all tissues.	2	10	1	629	69776.5	10.1008	-0.831479	cytosol	cytosol,mitochondrion,plastid,nucleus	nucleus		nucleus	plastid					cytosol	nucleus		nucleus	mitochondrion				mitochondrion	cytosol,nucleus	nucleus		nucleus	nucleus	Amigo: "cytoskeleton" 15860013|Tair: "plasma membrane" 17317660	cytoskeleton:15860013		Q9ZUA3	plasma membrane:17317660		cytoskeleton:24134884;plasma membrane:17317660
AT2G01755.1	;	2	26	2	173	19591.5	5.10872	-0.315607	plastid	cytosol,mitochondrion,plastid,nucleus	cytosol		plastid	plastid		plastid		mitochondrion	cytosol	nucleus		mitochondrion,plastid	mitochondrion				mitochondrion	plastid	nucleus		plastid	cytosol	Amigo: "plastid" 18431481|Tair: "plastid" 18431481	plastid:18431481		Q570J5	plastid:18431481		plastid:18431481;plastid:20423899;plastid:24361574
AT2G01760.1	response regulator 14;member of Response Regulator: B- Type	2	9	4	382	43101.6	8.58058	-0.46178	nucleus	mitochondrion,golgi,nucleus,endoplasmic reticulum,plastid,extracellular,cytosol	plastid		nucleus						nucleus	nucleus		nucleus	endoplasmic reticulum,golgi,extracellular				mitochondrion	cytosol,nucleus	nucleus		nucleus	nucleus	SwissProt: "nucleus" 16381842		nucleus:16381842	Q8L9Y3				AT1G01050.1::21798944;AT1G01090.1::18642946;AT1G03430.1::16965536;AT1G03430.1::16965536;AT1G09980.1::18642946;AT1G16680.1::18642946;AT1G20100.1::18642946;AT1G21200.1::21798944;AT1G31750.1::21798944;AT1G32380.1::21798944;AT1G34370.1::18642946;AT1G55350.1::18642946;AT1G66480.1::18642946;AT2G01760.1::16965536;AT2G01760.1::16965536;AT2G01760.1::16965536;AT2G01760.1::16965536;AT2G02100.1::18642946;AT2…
AT2G01770.1	vacuolar iron transporter 1;Encodes an iron transporter required for iron sequestration into vacuoles. Expressed in developing embryo and seed. Localized in the vacuolar membrane.	2	3	2	250	26861.5	4.97784	0.2888	vacuole	plasma membrane,mitochondrion,nucleus,peroxisome,plastid,cytosol	plasma membrane		nucleus						cytosol			plastid	mitochondrion				mitochondrion	cytosol,nucleus	cytosol		plasma membrane	peroxisome	Amigo: "vacuole" 17082420|Tair: "vacuole" 17082420	vacuole:17082420		Q9ZUA5	vacuole:17082420	vacuole:27240439		AT4G19030.1::21798944
AT2G01780.1	Curculin-like (mannose-binding) lectin family protein;	2	0	0	275	31400	5.11905	-0.292364	plasma membrane	plasma membrane,mitochondrion,golgi,endoplasmic reticulum,plastid,extracellular,cytosol	extracellular		plastid		plasma membrane				cytosol			extracellular	mitochondrion		endoplasmic reticulum,golgi,extracellular		mitochondrion	mitochondrion	cytosol		plastid	plasma membrane
AT2G01790.1	TRAF-like family protein;	2	0	0	269	30516.4	4.84153	-0.202974	plasma membrane	mitochondrion,golgi,nucleus,endoplasmic reticulum,plastid,extracellular,cytosol	plastid		nucleus						cytosol			nucleus	endoplasmic reticulum,golgi,extracellular		endoplasmic reticulum,golgi,extracellular		mitochondrion	endoplasmic reticulum,golgi,extracellular	cytosol	endoplasmic reticulum,golgi,extracellular	plastid	cytosol				Q9ZUA7
AT2G01800.1	COP1-interacting protein-related;	2	1	1	304	33537.2	4.57663	-0.818092	nucleus	mitochondrion,golgi,nucleus,endoplasmic reticulum,extracellular,cytosol	endoplasmic reticulum		nucleus						nucleus	nucleus		nucleus	mitochondrion				endoplasmic reticulum,golgi,extracellular	cytosol,nucleus	nucleus		cytosol	nucleus							cytoskeleton:24134884
AT2G01810.1	RING/FYVE/PHD zinc finger superfamily protein;	2	15	2	697	79484.3	6.30133	-0.444333	nucleus	plasma membrane,mitochondrion,plastid,nucleus	plasma membrane		nucleus						nucleus	nucleus		nucleus	mitochondrion		plastid		mitochondrion	mitochondrion	nucleus		plastid	nucleus				Q9ZUA9		nucleus:24400485
AT2G01818.1	PLATZ transcription factor family protein;	2	4	1	222	25906.1	8.6438	-0.582883	nucleus	mitochondrion,golgi,nucleus,endoplasmic reticulum,extracellular,cytosol	nucleus		nucleus		cytosol				cytosol			nucleus	mitochondrion				endoplasmic reticulum,golgi,extracellular	cytosol,nucleus	nucleus		nucleus	nucleus
AT2G01820.1	Leucine-rich repeat protein kinase family protein;	2	63	2	943	101965	6.30235	-0.179958	plasma membrane	plasma membrane,golgi,nucleus,endoplasmic reticulum,plastid,extracellular,cytosol	plastid		plastid		plasma membrane	endoplasmic reticulum,golgi,extracellular			plasma membrane	nucleus		plasma membrane	endoplasmic reticulum,golgi,extracellular	endoplasmic reticulum,golgi,extracellular	endoplasmic reticulum,golgi,extracellular		endoplasmic reticulum,golgi,extracellular	endoplasmic reticulum,golgi,extracellular	cytosol	endoplasmic reticulum,golgi,extracellular	plasma membrane	plasma membrane	Amigo: "plasma membrane" 17317660|Amigo: "plasma membrane" 17644812|Amigo: "plasma membrane" 14506206|Tair: "plasma membrane" 17317660	plasma membrane:14506206;plasma membrane:17317660;plasma membrane:17644812		Q9SIT1	plasma membrane:17317660		extracellular:16287169;plasma membrane:15308754;plasma membrane:17317660;plasma membrane:17644812;plasma membrane:19334764;plasma membrane:20843791;plasma membrane:21433285;plasma membrane:22318864;plasma membrane:26781341
AT2G01830.1	CHASE domain containing histidine kinase protein;Histidine kinase: cytokinin-binding receptor that transduces cytokinin signals across the plasma membrane	2	14	2	1057	117961	6.19106	-0.235005	endoplasmic reticulum	plasma membrane,mitochondrion,nucleus,peroxisome,plastid,cytosol	plastid		nucleus						cytosol	nucleus		nucleus	mitochondrion				mitochondrion	cytosol,nucleus	cytosol		plasma membrane	peroxisome				Q9SIT0		endoplasmic reticulum:21709172	endoplasmic reticulum:22923678	AT1G03430.1::16965536;AT1G03430.1::16965536;AT1G03430.1::16965536;AT1G07770.1::18642946;AT1G08430.1::18642946;AT1G13440.1::18642946;AT1G13980.1::18642946;AT1G25260.1::18642946;AT1G27320.1::16965536;AT1G27320.1::16965536;AT1G51650.1::18642946;AT1G62070.1::18642946;AT1G79530.1::18642946;AT2G05070.1::18642946;AT2G23760.1::18642946;AT2G38280.1::18642946;AT2G38280.1::18642946;AT2G45820.1::18642946;AT2…
AT2G01850.1	endoxyloglucan transferase A3;EXGT-A3 has homology to xyloglucan endotransglucosylases/hydrolases (XTHs). Mutants in this gene show a lesion mimic phenotype associated with leaf maturation and a reduction in the number of tertiary veins. Individual tracheary elements in the mutants are shorter, but phloem transport activity is not severely affected. EXGT-A3 plays a role in xyloglucan degradation …	2	126	5	333	38417.2	7.06214	-0.51952	extracellular	golgi,endoplasmic reticulum,plastid,extracellular,cytosol	cytosol		endoplasmic reticulum,golgi,extracellular			endoplasmic reticulum,golgi,extracellular			endoplasmic reticulum			extracellular	endoplasmic reticulum,golgi,extracellular	endoplasmic reticulum,golgi,extracellular	endoplasmic reticulum,golgi,extracellular		endoplasmic reticulum,golgi,extracellular	endoplasmic reticulum,golgi,extracellular	extracellular	endoplasmic reticulum,golgi,extracellular	plastid	extracellular	SwissProt: "extracellular" 16381842		extracellular:16381842	Q8LDS2			extracellular:15694452;extracellular:16356755
AT2G01860.1	Tetratricopeptide repeat (TPR)-like superfamily protein;	2	21	5	486	55652.9	9.66969	-0.316461	plastid	mitochondrion,endoplasmic reticulum,plastid,nucleus	nucleus		plastid	plastid		plastid	mitochondrion	mitochondrion	plastid		plastid	plastid	plastid	mitochondrion	mitochondrion		mitochondrion	mitochondrion	mitochondrion	plastid	plastid	endoplasmic reticulum				Q5XET4		plastid:15269332
AT2G01870.1	;	2	21	3	157	17904.5	5.03599	-0.341401	plastid	mitochondrion,golgi,nucleus,endoplasmic reticulum,plastid,extracellular,cytosol	nucleus		nucleus						mitochondrion	nucleus		nucleus	mitochondrion	mitochondrion	endoplasmic reticulum,golgi,extracellular		mitochondrion	mitochondrion	nucleus	mitochondrion	plastid	cytosol	Amigo: "plastid" 15322131|Amigo: "plastid" 18431481|Tair: "plastid" 15322131|Tair: "plastid" 18431481	plastid:15322131;plastid:18431481		Q9SIS7	plastid:18431481;plastid:15322131		plastid:15322131;plastid:18431481
AT2G01880.1	purple acid phosphatase 7;	2	13	3	328	37550.8	8.95155	-0.350915	extracellular	mitochondrion,golgi,nucleus,endoplasmic reticulum,peroxisome,plastid,extracellular,cytosol	cytosol		plastid			endoplasmic reticulum,golgi,extracellular			extracellular			nucleus	endoplasmic reticulum,golgi,extracellular	endoplasmic reticulum,golgi,extracellular	endoplasmic reticulum,golgi,extracellular	peroxisome	mitochondrion	endoplasmic reticulum,golgi,extracellular	mitochondrion	endoplasmic reticulum,golgi,extracellular	plastid	golgi	SwissProt: "extracellular" 16381842		extracellular:16381842	Q8S341
AT2G01890.1	purple acid phosphatase 8;Encodes a purple acid phosphatase (PAP) belonging to the low molecular weight plant PAP group.	2	27	6	335	38175.1	5.03515	-0.220299	extracellular	plasma membrane,golgi,nucleus,endoplasmic reticulum,extracellular,cytosol,vacuole	plasma membrane		endoplasmic reticulum,golgi,extracellular			endoplasmic reticulum,golgi,extracellular			extracellular			nucleus	endoplasmic reticulum,golgi,extracellular	endoplasmic reticulum,golgi,extracellular	endoplasmic reticulum,golgi,extracellular		endoplasmic reticulum,golgi,extracellular	endoplasmic reticulum,golgi,extracellular	cytosol	endoplasmic reticulum,golgi,extracellular	vacuole	golgi	SwissProt: "extracellular" 16381842		extracellular:16381842	Q8VYZ2
AT2G01900.1	DNAse I-like superfamily protein;	2	0	1	417	47926.3	9.13761	-0.478177	mitochondrion	cytosol,mitochondrion,plastid,nucleus	cytosol		plastid			mitochondrion		mitochondrion	mitochondrion			nucleus	mitochondrion	mitochondrion	mitochondrion		mitochondrion	cytosol,nucleus	mitochondrion	mitochondrion	mitochondrion	cytosol				Q9SIS4
AT2G01905.1	cyclin J18;cyclin J18 (cycJ18)	2	5	0	234	27301.7	6.67831	0.157692	cytosol,mitochondrion	plasma membrane,mitochondrion,plastid,extracellular,cytosol	plasma membrane		plastid				mitochondrion	mitochondrion	extracellular			plasma membrane	mitochondrion				mitochondrion	mitochondrion	cytosol	mitochondrion	cytosol	cytosol				Q9C5X2
AT2G01910.1	Microtubule associated protein (MAP65/ASE1) family protein;Binds microtubules. Induces a crisscross mesh of microtubules, not bundles. Not involved in microtubule polymerization nor nucleation. Localizes to mitochondria.	2	32	0	608	69410.6	7.34388	-0.685033	cytosol	cytosol,mitochondrion,nucleus	nucleus		nucleus			mitochondrion			nucleus			nucleus	mitochondrion				mitochondrion	cytosol,nucleus	nucleus		cytosol	nucleus	Amigo: "plastid" 15469496|Amigo: "cytoskeleton" 19060108|Amigo: "mitochondrion" 15908607|Tair: "plastid" 15469496|Tair: "cytoskeleton" 19060108|Tair: "mitochondrion" 15908607	cytoskeleton:19060108;mitochondrion:15908607;plastid:15469496		Q9SIS3	cytoskeleton:19060108;plastid:15469496;mitochondrion:15908607		cytoskeleton:24134884
AT2G01913.1	;	2	38	3	138	16339.7	5.09841	-1.1913	nucleus	mitochondrion,golgi,nucleus,endoplasmic reticulum,extracellular,cytosol	nucleus		endoplasmic reticulum,golgi,extracellular		cytosol				cytosol	nucleus		nucleus	mitochondrion				endoplasmic reticulum,golgi,extracellular	cytosol,nucleus	extracellular		cytosol	nucleus
AT2G01918.1	PsbQ-like 3;Encode a protein homologous to each PQL protein. Mutational analysis indicates that PQL3 is also required for NDH activity.	2	39	3	187	21534.8	9.81617	-0.470053	plastid	cytosol,mitochondrion,plastid,nucleus	nucleus		plastid	plastid					cytosol	nucleus		plastid,nucleus	mitochondrion	plastid			mitochondrion	plastid	nucleus	plastid	nucleus	cytosol
AT2G01920.1	ENTH/VHS/GAT family protein;	2	0	1	312	35722.9	9.94439	0.0509615	mitochondrion	plasma membrane,mitochondrion,nucleus,plastid,cytosol	plasma membrane		plastid					mitochondrion	mitochondrion			nucleus	mitochondrion	mitochondrion	mitochondrion		mitochondrion	mitochondrion	mitochondrion		plastid	cytosol
AT2G01930.1	basic pentacysteine1;BASIC PENTACYSTEINE1 (BPC1) is a regulator of the homeotic Arabidopsis thaliana gene SEEDSTICK (STK), which controls ovule identity. BPC1 induces conformational changes by cooperative binding to purine-rich elements present in the STK regulatory sequence. STK is upregulated in bpc1 mutant.	2	24	4	283	31649.8	10.2152	-0.722261	nucleus	cytosol,mitochondrion,nucleus	nucleus		nucleus				mitochondrion		nucleus	nucleus		nucleus	mitochondrion				mitochondrion	cytosol,nucleus	nucleus		nucleus	nucleus	Amigo: "nucleus" 14731261|Tair: "nucleus" 14731261	nucleus:14731261		Q9SKD0	nucleus:14731261			AT1G14685.3::23054472;AT1G43850.1::23054472;AT1G43850.1:n,u,c,l,e,u,s:23054472;AT1G68120.1::23054472;AT1G69120.1::23054472;AT2G22540.1::23054472;AT2G22540.1:n,u,c,l,e,u,s:23054472
AT2G01940.1	C2H2-like zinc finger protein;May be involved in an early event in shoot gravitropism such as gravity perception and/or a signaling process subsequent to amyloplast sedimentation as a putative transcription factor in gravity-perceptive cells.	2	15	1	445	50143.1	9.31972	-0.840449	nucleus	cytosol,mitochondrion,plastid,nucleus	nucleus		nucleus	plastid		mitochondrion			nucleus	nucleus	plastid	nucleus	plastid		plastid		mitochondrion	cytosol,nucleus	nucleus	plastid	nucleus	nucleus	Amigo: "nucleus" 16813575|Tair: "nucleus" 16813575	nucleus:16813575		Q9ZPT0	nucleus:16813575	nucleus:16813575
AT2G01950.1	BRI1-like 2;Encodes a leucine rich repeat receptor kinase and associated with provascular/procambial cells. Similar to BRI, brassinosteroid receptor protein.	2	18	1	1143	125683	6.97059	-0.124934	golgi	plasma membrane,mitochondrion,golgi,nucleus,endoplasmic reticulum,peroxisome,plastid,extracellular,cytosol	nucleus		plastid		plasma membrane	plastid			mitochondrion	nucleus		plasma membrane	mitochondrion	mitochondrion	endoplasmic reticulum,golgi,extracellular	peroxisome	mitochondrion	mitochondrion	cytosol	mitochondrion	mitochondrion	plasma membrane	SwissProt: "plasma membrane" 16381842		plasma membrane:16381842	Q9ZPS9			cytoskeleton:24134884	AT1G01120.1::19000166;AT1G04170.1::19000166;AT1G05260.1::19000166;AT1G11650.1::19000166;AT1G12440.1::19000166;AT1G13690.1::19000166;AT1G13750.1::19000166;AT1G14000.1::19000166;AT1G19530.1::19000166;AT1G20450.1::19000166;AT1G23410.1::19000166;AT1G31340.1::19000166;AT1G54010.1::19000166;AT1G61740.1::19000166;AT1G68220.1::19000166;AT2G01950.1::19000166;AT2G01950.1::19000166;AT2G13360.1::19000166;AT2…
AT2G01960.1	tetraspanin14;Member of TETRASPANIN family	2	43	2	260	30550.3	10.0461	-0.143846	plasma membrane	plasma membrane,mitochondrion,golgi,endoplasmic reticulum,plastid,extracellular	plasma membrane		plastid			endoplasmic reticulum,golgi,extracellular			endoplasmic reticulum			plasma membrane,plastid	endoplasmic reticulum,golgi,extracellular	endoplasmic reticulum,golgi,extracellular	endoplasmic reticulum,golgi,extracellular		mitochondrion	endoplasmic reticulum,golgi,extracellular	mitochondrion	endoplasmic reticulum,golgi,extracellular	plasma membrane	plasma membrane				Q58G33			plasma membrane:19334764
AT2G01970.1	Endomembrane protein 70 protein family;	2	128	6	592	68052.6	7.09295	0.18125	golgi	plasma membrane,mitochondrion,golgi,endoplasmic reticulum,plastid,extracellular,cytosol	plasma membrane		plastid		cytosol	endoplasmic reticulum,golgi,extracellular	mitochondrion		golgi			plasma membrane	endoplasmic reticulum,golgi,extracellular	endoplasmic reticulum,golgi,extracellular	endoplasmic reticulum,golgi,extracellular		mitochondrion	endoplasmic reticulum,golgi,extracellular	extracellular	mitochondrion	plasma membrane	plasma membrane	Amigo: "plasma membrane" 17151019|Amigo: "golgi" 16618929|Tair: "plasma membrane" 17151019|Tair: "golgi" 16618929	golgi:16618929;plasma membrane:17151019		Q9ZPS7	golgi:16618929;plasma membrane:17151019		extracellular:16287169;golgi:16618929;golgi:22430844;golgi:22923678;golgi:25900983;golgi:25122472;golgi:25900983;golgi:25900983;mitochondrion:27943495;plasma membrane:21433285;vacuole:17151019;vacuole:25900983
AT2G01980.1	sodium proton exchanger, putative (NHX7) (SOS1);Encodes a plasma membrane-localized Na+/H+ antiporter SOS1. Functions in the extrusion of toxic Na+ from cells and is essential for plant salt tolerance. Has 12 predicted transmembrane domains in the N-terminal region and a long cytoplasmic tail of approx. 700 aa at the C-terminal side. SOS1 interacts through its predicted cytoplasmic tail with RCD1…	2	18	1	1146	127196	7.82588	0.097993	plasma membrane	plasma membrane,mitochondrion,golgi,nucleus,endoplasmic reticulum,plastid,extracellular	plasma membrane		nucleus					mitochondrion	golgi			plasma membrane	plastid		endoplasmic reticulum,golgi,extracellular		mitochondrion	plastid	extracellular		plasma membrane	plasma membrane	Amigo: "plasma membrane" 10823923|Amigo: "plasma membrane" 11884687|SwissProt: "plasma membrane" 16381842|Tair: "plasma membrane" 10823923|Tair: "plasma membrane" 14506206|Tair: "plastid" 12938931	plasma membrane:10823923;plasma membrane:11884687	plasma membrane:16381842	Q9LKW9	plasma membrane:10823923;plasma membrane:14506206;plastid:12938931	plasma membrane:11884687	plasma membrane:14506206;plasma membrane:15308754;plasma membrane:17869214;plasma membrane:20374526;plastid:12938931	AT1G32230.1::17023541;AT1G32230.1::17023541;AT1G32230.1::17023541;AT1G32230.1::17023541
AT2G01990.1	;	2	9	2	213	23603.6	7.4485	-0.665258	nucleus	mitochondrion,golgi,nucleus,endoplasmic reticulum,plastid,extracellular,cytosol	plastid		nucleus						nucleus	nucleus		nucleus	mitochondrion				endoplasmic reticulum,golgi,extracellular	cytosol,nucleus	cytosol		nucleus	nucleus
AT2G02000.1	glutamate decarboxylase 3;	2	3	1	500	56509.9	6.72663	-0.247	cytosol	cytosol,mitochondrion,plastid,nucleus	cytosol		plastid		nucleus	mitochondrion	mitochondrion	mitochondrion	cytosol			mitochondrion	mitochondrion				mitochondrion	plastid	cytosol		cytosol	cytosol				Q9ZPS4			vacuole:23903016
AT2G02010.1	glutamate decarboxylase 4;	2	11	3	493	56008.3	6.26851	-0.257201	cytosol	cytosol,mitochondrion,plastid,nucleus	cytosol		cytosol		nucleus	mitochondrion			cytosol			mitochondrion	mitochondrion				plastid	cytosol,nucleus	cytosol		cytosol	cytosol	Amigo: "cytosol,nucleus" 18433157|Tair: "cytosol,nucleus" 18433157	cytosol:18433157;nucleus:18433157		Q9ZPS3	nucleus:18433157;cytosol:18433157
AT2G02020.1	Major facilitator superfamily protein;	2	6	0	545	60883.1	5.48077	0.373761	vacuole	plasma membrane,mitochondrion,golgi,nucleus,endoplasmic reticulum,extracellular,cytosol,vacuole	plasma membrane		cytosol		cytosol				cytosol			vacuole	mitochondrion		endoplasmic reticulum,golgi,extracellular		endoplasmic reticulum,golgi,extracellular	cytosol,nucleus	extracellular		plasma membrane	vacuole	SwissProt: "plasma membrane" 16381842		plasma membrane:16381842	Q9ZPS2
AT2G02023.1	;	2	0	0	103	11490.2	9.15273	-0.00873786	cytosol	plasma membrane,mitochondrion,golgi,nucleus,endoplasmic reticulum,plastid,extracellular,cytosol	plasma membrane		nucleus						cytosol			plastid,nucleus	mitochondrion				endoplasmic reticulum,golgi,extracellular	cytosol,nucleus	cytosol		cytosol	cytosol
AT2G02026.1	;	2	0	0	59	6982.44	7.50746	-0.527119	cytosol	cytosol,mitochondrion,plastid,nucleus	cytosol		nucleus						cytosol			plastid,nucleus	mitochondrion				mitochondrion	cytosol,nucleus	cytosol		plastid	cytosol				B3H5U2
AT2G02030.1	F-box family protein;	2	3	0	334	37980.5	5.31582	-0.392814	nucleus	cytosol,mitochondrion,nucleus	cytosol		nucleus						cytosol	nucleus		nucleus	mitochondrion				mitochondrion	cytosol,nucleus	cytosol		nucleus	nucleus
AT2G02040.1	peptide transporter 2;Encodes a di- and tri-peptide transporter that recognizes a variety of different amino acid combinations. Expression of the transcripts for this gene can be detected in the embryo through in situ hybridization. This protein does not have nitrate transporter activity based on oocyte transport assays.	2	77	5	585	64424.7	5.33759	0.259316	vacuole	plasma membrane,mitochondrion,nucleus,peroxisome,extracellular,cytosol,vacuole	plasma membrane		nucleus		vacuole				cytosol			vacuole	mitochondrion				mitochondrion	cytosol,nucleus	extracellular		plasma membrane	peroxisome	Amigo: "vacuole" 16618929|SwissProt: "vacuole" 16381842|Tair: "plasma membrane" 17151019|Tair: "vacuole" 15215502|Tair: "vacuole" 16618929	vacuole:16618929	vacuole:16381842	P46032	plasma membrane:17151019;vacuole:15215502;vacuole:16618929		golgi:22430844;plasma membrane:25641898;vacuole:15215502;vacuole:15539469;vacuole:16618929;vacuole:17151019;vacuole:22923678;vacuole:23903016	AT4G19030.1::21798944
AT2G02050.1	NADH-ubiquinone oxidoreductase B18 subunit, putative;	2	132	7	103	11740.5	7.93663	-0.428155	mitochondrion	cytosol,mitochondrion,nucleus	mitochondrion		nucleus						cytosol			nucleus	mitochondrion				mitochondrion	cytosol,nucleus	nucleus		mitochondrion	cytosol	Amigo: "mitochondrion" 20197505|Amigo: "mitochondrion" 14671022|Amigo: "mitochondrion" 15276431|Amigo: "mitochondrion" 16407270|Amigo: "mitochondrion" 12837548|Tair: "mitochondrion" 15276431|Tair: "mitochondrion" 14671022|Tair: "mitochondrion" 16407270	mitochondrion:12837548;mitochondrion:14671022;mitochondrion:15276431;mitochondrion:16407270;mitochondrion:20197505		Q9SKC9	mitochondrion:16407270;mitochondrion:14671022;mitochondrion:15276431		extracellular:26572690;mitochondrion:12837548;mitochondrion:14671022;mitochondrion:15276431;mitochondrion:17406791;mitochondrion:18189341;mitochondrion:20197505;mitochondrion:21296373;mitochondrion:21472856;mitochondrion:21841088;mitochondrion:22923678;mitochondrion:23761796;mitochondrion:27122571;mitochondrion:27943495;mitochondrion:21896887;plasma membrane:19334764	AT3G46090.1::17259181
AT2G02060.1	Homeodomain-like superfamily protein;	2	3	3	256	28614.2	7.13764	-0.747266	nucleus	cytosol,mitochondrion,plastid,nucleus	nucleus		nucleus	plastid		mitochondrion		mitochondrion	nucleus	nucleus	plastid	nucleus	mitochondrion		mitochondrion		mitochondrion	cytosol,nucleus	nucleus	plastid	mitochondrion	nucleus				Q7X887
AT2G02061.1	Nucleotide-diphospho-sugar transferase family protein;	2	3	0	408	46652.2	7.43064	-0.319118	plasma membrane	plasma membrane,mitochondrion,golgi,nucleus,endoplasmic reticulum,plastid,extracellular,cytosol	plasma membrane		nucleus	plastid	nucleus				golgi		plastid	plastid,nucleus	plastid		endoplasmic reticulum,golgi,extracellular		mitochondrion	cytosol,nucleus	nucleus		plasma membrane	plasma membrane
AT2G02070.1	indeterminate(ID)-domain 5;	2	77	4	602	64467.3	9.32882	-0.798007	nucleus	cytosol,mitochondrion,plastid,nucleus	nucleus		nucleus	plastid		plastid			cytosol	nucleus	plastid	nucleus	plastid		plastid		mitochondrion	mitochondrion	nucleus	plastid	nucleus	nucleus				Q9ZUL3				AT1G32230.1::19548978
AT2G02080.1	indeterminate(ID)-domain 4;	2	42	3	516	55797	9.65482	-0.653488	plastid	cytosol,mitochondrion,plastid,nucleus	nucleus		plastid	plastid		plastid			cytosol	nucleus	plastid	nucleus	plastid	plastid	plastid		mitochondrion	plastid	nucleus	plastid	nucleus	nucleus				Q8GYC1
AT2G02090.1	SNF2 domain-containing protein / helicase domain-containing protein;	2	26	2	763	86281.8	5.45583	-0.42713	nucleus	cytosol,mitochondrion,plastid,nucleus	nucleus		nucleus	plastid					nucleus	nucleus	plastid	nucleus	mitochondrion				mitochondrion	cytosol,nucleus	nucleus	plastid	cytosol	nucleus				Q9ZUL5				AT5G56630.1::21798944
AT2G02100.1	low-molecular-weight cysteine-rich 69;Predicted to encode a PR (pathogenesis-related) protein. Belongs to the plant defensin (PDF) family with the following members: At1g75830/PDF1.1, At5g44420/PDF1.2a, At2g26020/PDF1.2b, At5g44430/PDF1.2c, At2g26010/PDF1.3, At1g19610/PDF1.4, At1g55010/PDF1.5, At2g02120/PDF2.1, At2g02100/PDF2.2, At2g02130/PDF2.3, At1g61070/PDF2.4, At5g63660/PDF2.5, At2g02140/PDF2…	2	976	10	77	8524.58	9.04771	0.201299	extracellular	plasma membrane,golgi,nucleus,endoplasmic reticulum,extracellular,vacuole	plasma membrane		endoplasmic reticulum,golgi,extracellular		vacuole	endoplasmic reticulum,golgi,extracellular			vacuole			vacuole	endoplasmic reticulum,golgi,extracellular	endoplasmic reticulum,golgi,extracellular	endoplasmic reticulum,golgi,extracellular		endoplasmic reticulum,golgi,extracellular	endoplasmic reticulum,golgi,extracellular	nucleus	endoplasmic reticulum,golgi,extracellular	extracellular	extracellular	SwissProt: "extracellular" 16381842|Tair: "plasma membrane" 17644812		extracellular:16381842	Q39182	plasma membrane:17644812		extracellular:16287169;extracellular:26572690;plasma membrane:17317660;plasma membrane:17644812;plasma membrane:21433285	AT2G01760.1::18642946
AT2G02103.1	;	2	31	1	403	46319	7.42126	-0.390571	cytosol	mitochondrion,golgi,nucleus,endoplasmic reticulum,plastid,extracellular,cytosol	cytosol		nucleus						cytosol	nucleus		plastid,nucleus	mitochondrion				endoplasmic reticulum,golgi,extracellular	cytosol,nucleus	nucleus		cytosol	cytosol
AT2G02120.1	Scorpion toxin-like knottin superfamily protein;Predicted to encode a PR (pathogenesis-related) protein. Belongs to the plant defensin (PDF) family with the following members: At1g75830/PDF1.1, At5g44420/PDF1.2a, At2g26020/PDF1.2b, At5g44430/PDF1.2c, At2g26010/PDF1.3, At1g19610/PDF1.4, At1g55010/PDF1.5, At2g02120/PDF2.1, At2g02100/PDF2.2, At2g02130/PDF2.3, At1g61070/PDF2.4, At5g63660/PDF2.5, At2g…	2	19	2	77	8578.54	8.80668	0.0168831	extracellular	plasma membrane,mitochondrion,golgi,endoplasmic reticulum,extracellular,vacuole	plasma membrane		endoplasmic reticulum,golgi,extracellular		vacuole	endoplasmic reticulum,golgi,extracellular			vacuole			vacuole	endoplasmic reticulum,golgi,extracellular	endoplasmic reticulum,golgi,extracellular	endoplasmic reticulum,golgi,extracellular		endoplasmic reticulum,golgi,extracellular	endoplasmic reticulum,golgi,extracellular	mitochondrion	endoplasmic reticulum,golgi,extracellular	extracellular	extracellular	SwissProt: "extracellular" 16381842		extracellular:16381842	Q41914
AT2G02130.1	low-molecular-weight cysteine-rich 68;Predicted to encode a PR (pathogenesis-related) protein. Belongs to the plant defensin (PDF) family with the following members: At1g75830/PDF1.1, At5g44420/PDF1.2a, At2g26020/PDF1.2b, At5g44430/PDF1.2c, At2g26010/PDF1.3, At1g19610/PDF1.4, At1g55010/PDF1.5, At2g02120/PDF2.1, At2g02100/PDF2.2, At2g02130/PDF2.3, At1g61070/PDF2.4, At5g63660/PDF2.5, At2g02140/PDF2…	2	187	4	77	8544.57	9.68236	0.0038961	extracellular	plasma membrane,golgi,nucleus,endoplasmic reticulum,extracellular,vacuole	plasma membrane		endoplasmic reticulum,golgi,extracellular		vacuole	endoplasmic reticulum,golgi,extracellular			vacuole			vacuole	endoplasmic reticulum,golgi,extracellular	endoplasmic reticulum,golgi,extracellular	endoplasmic reticulum,golgi,extracellular		endoplasmic reticulum,golgi,extracellular	endoplasmic reticulum,golgi,extracellular	nucleus	endoplasmic reticulum,golgi,extracellular	extracellular	extracellular	SwissProt: "extracellular" 16381842		extracellular:16381842	Q9ZUL7			extracellular:26572690;extracellular:28155257;plasma membrane:21433285
AT2G02140.1	low-molecular-weight cysteine-rich 72;Predicted to encode a PR (pathogenesis-related) protein. Belongs to the plant defensin (PDF) family with the following members: At1g75830/PDF1.1, At5g44420/PDF1.2a, At2g26020/PDF1.2b, At5g44430/PDF1.2c, At2g26010/PDF1.3, At1g19610/PDF1.4, At1g55010/PDF1.5, At2g02120/PDF2.1, At2g02100/PDF2.2, At2g02130/PDF2.3, At1g61070/PDF2.4, At5g63660/PDF2.5, At2g02140/PDF2…	2	22	2	73	7718.58	8.59723	0.280822	extracellular	golgi,nucleus,endoplasmic reticulum,plastid,extracellular,vacuole	extracellular		endoplasmic reticulum,golgi,extracellular		vacuole	endoplasmic reticulum,golgi,extracellular			vacuole		plastid	vacuole	endoplasmic reticulum,golgi,extracellular	endoplasmic reticulum,golgi,extracellular	endoplasmic reticulum,golgi,extracellular		endoplasmic reticulum,golgi,extracellular	endoplasmic reticulum,golgi,extracellular	nucleus	endoplasmic reticulum,golgi,extracellular	extracellular	extracellular	SwissProt: "extracellular" 16381842		extracellular:16381842	Q9ZUL8
AT2G02147.1	low-molecular-weight cysteine-rich 73;Encodes a member of a family of small,secreted, cysteine rich protein with sequence similarity to the PCP (pollen coat protein) gene family.	2	0	1	80	8986.08	7.98253	0.28125	extracellular	plasma membrane,golgi,endoplasmic reticulum,extracellular,cytosol,vacuole	plasma membrane		endoplasmic reticulum,golgi,extracellular		cytosol	endoplasmic reticulum,golgi,extracellular			vacuole			vacuole	endoplasmic reticulum,golgi,extracellular	endoplasmic reticulum,golgi,extracellular	endoplasmic reticulum,golgi,extracellular		endoplasmic reticulum,golgi,extracellular	endoplasmic reticulum,golgi,extracellular	extracellular	endoplasmic reticulum,golgi,extracellular	extracellular	extracellular	SwissProt: "extracellular" 16381842		extracellular:16381842	P82782
AT2G02148.1	;	2	0	0	432	48285.6	7.0806	-0.675694	nucleus	cytosol,mitochondrion,nucleus	nucleus		nucleus						cytosol	nucleus		nucleus	mitochondrion				mitochondrion	cytosol,nucleus	nucleus		nucleus	nucleus
AT2G02150.1	Tetratricopeptide repeat (TPR)-like superfamily protein;	2	4	0	761	86089.8	5.60234	0.0244415	mitochondrion	cytosol,mitochondrion,plasma membrane,plastid	cytosol	mitochondrion,plastid	plastid	plastid		mitochondrion	mitochondrion	mitochondrion	mitochondrion		plastid	plastid	mitochondrion	mitochondrion	plastid		mitochondrion	mitochondrion	cytosol	plastid	plasma membrane	cytosol
AT2G02160.1	CCCH-type zinc finger family protein;	2	137	3	669	75835.5	4.85775	-1.24469	nucleus	cytosol,mitochondrion,nucleus	nucleus		nucleus						nucleus	nucleus		nucleus	mitochondrion				mitochondrion	cytosol,nucleus	nucleus		nucleus	nucleus				Q9ZUM0
AT2G02170.1	Remorin family protein;	2	9	3	486	53954.6	9.70204	-0.799794	nucleus	cytosol,mitochondrion,plasma membrane,nucleus	nucleus		nucleus			mitochondrion			cytosol	nucleus		plasma membrane,nucleus	mitochondrion				mitochondrion	cytosol,nucleus	nucleus		nucleus	nucleus	Amigo: "plasma membrane" 17317660|Tair: "plasma membrane" 17317660	plasma membrane:17317660		Q9ZUM1	plasma membrane:17317660		plasma membrane:17317660
AT2G02180.1	tobamovirus multiplication protein 3;Necessary for the efficient multiplication of tobamoviruses.	2	31	4	303	34990.7	9.75448	0.608911	vacuole	plasma membrane,mitochondrion,golgi,nucleus,endoplasmic reticulum,plastid,extracellular,cytosol	plasma membrane		plastid						plasma membrane			plasma membrane,plastid	endoplasmic reticulum,golgi,extracellular				mitochondrion	cytosol,nucleus	extracellular	endoplasmic reticulum,golgi,extracellular	plasma membrane	plasma membrane				Q9ZUM2			vacuole:23903016
AT2G02220.1	phytosulfokin receptor 1;Encodes a protein interacting with phytosulfokine, a five amino acid sulfated peptide (YIYTQ).	2	45	1	1008	112361	7.01037	-0.164484	plasma membrane	plasma membrane,mitochondrion,golgi,nucleus,endoplasmic reticulum,extracellular,cytosol	nucleus		endoplasmic reticulum,golgi,extracellular		plasma membrane	endoplasmic reticulum,golgi,extracellular			endoplasmic reticulum	nucleus		plasma membrane	endoplasmic reticulum,golgi,extracellular	endoplasmic reticulum,golgi,extracellular	endoplasmic reticulum,golgi,extracellular		mitochondrion	endoplasmic reticulum,golgi,extracellular	cytosol	endoplasmic reticulum,golgi,extracellular	plasma membrane	plasma membrane	SwissProt: "plasma membrane" 16381842		plasma membrane:16381842	Q9ZVR7			plasma membrane:21433285;plasma membrane:22318864
AT2G02230.1	phloem protein 2-B1;	2	15	4	336	37131.7	5.7827	-0.385119	nucleus	cytosol,mitochondrion,plastid,nucleus	plastid		nucleus						cytosol			nucleus	mitochondrion				mitochondrion	cytosol,nucleus	nucleus		nucleus	cytosol	SwissProt: "nucleus" 16381842		nucleus:16381842	Q6NPT8				AT1G75950.1::12795696;AT5G42190.1::12795696
AT2G02240.1	F-box family protein;	2	5	0	320	36719.6	7.94977	-0.427188	cytosol	mitochondrion,nucleus,plastid,extracellular,cytosol	cytosol		plastid						cytosol			nucleus	mitochondrion				mitochondrion	plastid	extracellular		nucleus	cytosol				Q3E6P4
AT2G02250.1	phloem protein 2-B2;	2	1	0	310	34931.5	8.26099	-0.407742	cytosol	cytosol,mitochondrion,plastid,nucleus	plastid		plastid			mitochondrion			cytosol			plastid,nucleus	mitochondrion		plastid		mitochondrion	cytosol,nucleus	nucleus	plastid	nucleus	cytosol				Q9ZVR5
AT2G02280.1	phloem protein 2-B4;	2	0	0	144	16552	9.52214	-0.452778	mitochondrion	cytosol,mitochondrion,plastid,nucleus	cytosol		plastid			mitochondrion	mitochondrion	mitochondrion	mitochondrion			plastid	mitochondrion		mitochondrion		mitochondrion	mitochondrion	cytosol	mitochondrion	nucleus	mitochondrion				Q9ZVR3
AT2G02290.1	Haloacid dehalogenase-like hydrolase (HAD) superfamily protein;	2	0	1	302	35340.3	7.13888	-0.519536	nucleus	cytosol,mitochondrion,plastid,nucleus	cytosol		nucleus						nucleus	nucleus	plastid	mitochondrion	mitochondrion				mitochondrion	cytosol,nucleus	nucleus		nucleus	nucleus				Q9ZVR2
AT2G02300.1	phloem protein 2-B5;	2	14	2	284	32016.4	8.90656	-0.235563	cytosol	plasma membrane,mitochondrion,nucleus,plastid,cytosol	plasma membrane		nucleus		nucleus				cytosol			plasma membrane,plastid,nucleus	mitochondrion				mitochondrion	cytosol,nucleus	mitochondrion		nucleus	cytosol				Q9ZVR1				AT3G47620.1::21798944;AT3G49580.1::21798944
AT2G02310.1	phloem protein 2-B6;	2	0	0	307	34482.2	5.28318	-0.351792	nucleus	cytosol,mitochondrion,nucleus	cytosol		nucleus				mitochondrion		cytosol			nucleus	mitochondrion				mitochondrion	cytosol,nucleus	nucleus		nucleus	cytosol				Q9ZVR0
AT2G02320.1	phloem protein 2-B7;	2	15	2	307	35687.1	8.15164	-0.291857	mitochondrion	plasma membrane,mitochondrion,nucleus,plastid,cytosol	plasma membrane		plastid			mitochondrion		mitochondrion	mitochondrion	nucleus		nucleus	mitochondrion	mitochondrion	mitochondrion		mitochondrion	mitochondrion	cytosol	mitochondrion	mitochondrion	mitochondrion				Q9ZVQ9
AT2G02340.1	phloem protein 2-B8;	2	0	0	305	35240.7	8.62159	-0.297049	cytosol,mitochondrion	cytosol,mitochondrion,plastid,nucleus	cytosol		plastid			mitochondrion	mitochondrion	mitochondrion	nucleus			nucleus	mitochondrion		mitochondrion		mitochondrion	mitochondrion	mitochondrion		nucleus	cytosol				Q9ZVQ8
AT2G02350.1	SKP1 interacting partner 3;encodes a protein containing an F-box domain and physically interacts with SCF subunit SKP1/ASK1. The protein also exhibits similarity in sequence to phloem protein 2 (PP2) from cucumber.	2	3	1	191	21824.5	8.35875	-0.159162	cytosol,peroxisome	plasma membrane,mitochondrion,nucleus,peroxisome,plastid,cytosol	plastid		plastid		cytosol	mitochondrion	mitochondrion		peroxisome			cytosol,plastid,nucleus	mitochondrion			peroxisome	mitochondrion	plastid	cytosol	mitochondrion	plasma membrane	cytosol				Q9FV02
AT2G02360.1	phloem protein 2-B10;	2	23	3	272	31295.7	8.5489	-0.339338	nucleus	plasma membrane,mitochondrion,nucleus,plastid,cytosol	plasma membrane		plastid						cytosol	nucleus		nucleus	mitochondrion				mitochondrion	cytosol,nucleus	nucleus		nucleus	nucleus				Q9ZVQ6				AT1G75950.1::21798944;AT4G34210.1::14749489;AT4G34470.1::14749489;AT5G42190.1::14749489
AT2G02370.1	SNARE associated Golgi protein family;	2	24	5	320	36596.2	9.73289	0.377813	plasma membrane	plasma membrane,mitochondrion,golgi,nucleus,endoplasmic reticulum,peroxisome,extracellular,cytosol	plasma membrane		nucleus						cytosol			plasma membrane,endoplasmic reticulum	endoplasmic reticulum,golgi,extracellular		mitochondrion		mitochondrion	cytosol,nucleus	mitochondrion		plasma membrane	peroxisome				Q9ZVQ5
AT2G02380.1	glutathione S-transferase (class zeta) 2;Encodes glutathione transferase belonging to the zeta class of GSTs. Naming convention according to Wagner et al. (2002).	2	1	0	223	25353.3	5.63014	-0.218386	cytosol	cytosol,mitochondrion,plastid,nucleus	cytosol	mitochondrion,plastid	cytosol		cytosol	mitochondrion			cytosol			cytosol	mitochondrion				mitochondrion	mitochondrion	nucleus	mitochondrion	mitochondrion	cytosol	SwissProt: "cytosol" 16381842		cytosol:16381842	Q9ZVQ4
AT2G02390.1	glutathione S-transferase zeta 1;Encodes glutathione transferase belonging to the zeta class of GSTs. Naming convention according to Wagner et al. (2002). The protein undergoes spontaneous thiolation following treatment with the oxidant tert-butylhydroperoxide.	2	41	3	221	24888.9	5.65193	-0.216742	cytosol	cytosol,mitochondrion,nucleus	cytosol		cytosol		cytosol	mitochondrion			cytosol			cytosol	mitochondrion				mitochondrion	cytosol,nucleus	cytosol	mitochondrion	cytosol	cytosol	SwissProt: "cytosol" 16381842		cytosol:16381842	Q9ZVQ3			cytosol:21166475
AT2G02400.1	NAD(P)-binding Rossmann-fold superfamily protein;	2	27	5	318	34841.7	6.17723	-0.0490566	plasma membrane	mitochondrion,golgi,nucleus,endoplasmic reticulum,plastid,extracellular,cytosol	cytosol		cytosol			endoplasmic reticulum,golgi,extracellular			cytosol			golgi	mitochondrion				mitochondrion	cytosol,nucleus	cytosol		plastid	cytosol	Amigo: "plasma membrane" 15060130|Tair: "plasma membrane" 15060130	plasma membrane:15060130		Q9ZVQ2	plasma membrane:15060130		plasma membrane:15060130
AT2G02410.1	;	2	17	1	308	34542.3	8.73792	-0.502922	plastid	cytosol,mitochondrion,plastid,nucleus	plastid		plastid	plastid		mitochondrion			cytosol	nucleus	plastid	plastid,nucleus	plastid		plastid		mitochondrion	plastid	cytosol	plastid	plastid	nucleus				Q8GZ36				AT5G37670.1::21798944
AT2G02440.1	;	2	0	0	138	14897.2	4.8566	-0.631159	nucleus	mitochondrion,nucleus,endoplasmic reticulum,plastid,cytosol	cytosol		nucleus		nucleus				endoplasmic reticulum			nucleus	mitochondrion				plastid	cytosol,nucleus	nucleus		plastid	cytosol
AT2G02450.1	NAC domain containing protein 35;	2	11	2	379	43431.3	6.51405	-0.918206	nucleus	cytosol,mitochondrion,nucleus	nucleus		nucleus						nucleus	nucleus		nucleus	mitochondrion				mitochondrion	cytosol,nucleus	nucleus		nucleus	nucleus				Q8H131
AT2G02470.1	alfin-like 6;AL6 encodes a member of the Alfin-Like family of nuclear-localized PhD domain containing homeodomain proteins. Binds to H3K4 di or trimethylated DNA.	2	53	3	256	28848.8	4.76407	-0.680859	nucleus	cytosol,mitochondrion,plastid,nucleus	cytosol		nucleus		nucleus				nucleus	nucleus		nucleus	mitochondrion				mitochondrion	cytosol,nucleus	nucleus		plastid	nucleus	Amigo: "nucleus" 19154204|Tair: "nucleus" 19154204	nucleus:19154204		Q8S8M9	nucleus:19154204		cytosol:21166475	AT4G30860.1::21798944
AT2G02480.1	AAA-type ATPase family protein;STICHEL mutant shows trichomes with fewer than normal branches.	2	17	1	1218	135311	9.17084	-0.624056	plasma membrane	mitochondrion,plastid,nucleus	nucleus		nucleus				mitochondrion		nucleus	nucleus	plastid	nucleus	mitochondrion		plastid		mitochondrion	mitochondrion	nucleus	plastid	nucleus	nucleus	Tair: "plasma membrane" 17317660			O64728	plasma membrane:17317660		plasma membrane:14506206;plasma membrane:15308754;plasma membrane:17317660;plasma membrane:17644812;plasma membrane:20374526	AT1G64690.1::21558384
AT2G02490.1	;	2	76	2	305	33673.9	10.4566	-0.486557	extracellular	golgi,nucleus,endoplasmic reticulum,extracellular,vacuole	nucleus		endoplasmic reticulum,golgi,extracellular			endoplasmic reticulum,golgi,extracellular			endoplasmic reticulum			nucleus	endoplasmic reticulum,golgi,extracellular	endoplasmic reticulum,golgi,extracellular	endoplasmic reticulum,golgi,extracellular		endoplasmic reticulum,golgi,extracellular	endoplasmic reticulum,golgi,extracellular	extracellular	endoplasmic reticulum,golgi,extracellular	vacuole	extracellular				Q6NLV7
AT2G02498.1	;	2	12	1	108	12239	10.1046	-0.448148	extracellular	golgi,nucleus,endoplasmic reticulum,peroxisome,extracellular	extracellular		endoplasmic reticulum,golgi,extracellular			endoplasmic reticulum,golgi,extracellular			extracellular			nucleus	endoplasmic reticulum,golgi,extracellular	endoplasmic reticulum,golgi,extracellular	endoplasmic reticulum,golgi,extracellular		endoplasmic reticulum,golgi,extracellular	endoplasmic reticulum,golgi,extracellular	extracellular	endoplasmic reticulum,golgi,extracellular	peroxisome	extracellular
AT2G02500.1	Nucleotide-diphospho-sugar transferases superfamily protein;Encodes a protein with 4-Diphosphocytidyl-2C-methyl-D-erythritol synthase activity. The enzyme has an absolute requirement for divalent cations (Mg2+ reaches the highest catalytic activity).	2	60	4	302	33939.1	5.95549	-0.10298	plastid	cytosol,mitochondrion,plastid	plastid		plastid	plastid	cytosol	plastid			plastid			plastid	mitochondrion	plastid	plastid		mitochondrion	plastid	cytosol	mitochondrion	plastid	plastid	SwissProt: "plastid" 16381842|Tair: "plastid" 16207701|Tair: "plastid" 18431481		plastid:16381842	P69834	plastid:18431481;plastid:16207701	plastid:in house	extracellular:26572690;plastid:16207701;plastid:20423899;plastid:21531424;plastid:18431481;plastid:18633119;plastid:20061580;plastid:24361574
AT2G02510.1	NADH dehydrogenase (ubiquinone)s;	2	59	5	72	8051.79	10.5653	-0.502778	mitochondrion	cytosol,mitochondrion,plastid,nucleus	nucleus		nucleus		cytosol		mitochondrion		cytosol			mitochondrion,plastid,nucleus	mitochondrion		mitochondrion		mitochondrion	mitochondrion	nucleus		nucleus	nucleus	Amigo: "mitochondrion" 20197505|Amigo: "mitochondrion" 15276431|Tair: "mitochondrion" 15276431	mitochondrion:15276431;mitochondrion:20197505		O64725	mitochondrion:15276431	mitochondrion:19283443;peroxisome:19283443;plastid:19283443	mitochondrion:15276431;mitochondrion:18189341;mitochondrion:20197505;mitochondrion:21841088;mitochondrion:23761796
AT2G02515.1	;	2	7	4	91	9870.29	8.75833	-1.31763e-16	extracellular	plasma membrane,golgi,nucleus,endoplasmic reticulum,plastid,extracellular,vacuole	plasma membrane		endoplasmic reticulum,golgi,extracellular			endoplasmic reticulum,golgi,extracellular			endoplasmic reticulum			plastid	endoplasmic reticulum,golgi,extracellular	endoplasmic reticulum,golgi,extracellular	endoplasmic reticulum,golgi,extracellular		endoplasmic reticulum,golgi,extracellular	endoplasmic reticulum,golgi,extracellular	nucleus	endoplasmic reticulum,golgi,extracellular	vacuole	extracellular				Q8S8R5
AT2G02520.1	RNA-directed DNA polymerase (reverse transcriptase)-related family protein;	2	19	0	211	24956.3	8.76463	-0.181517	cytosol	plasma membrane,mitochondrion,golgi,nucleus,endoplasmic reticulum,plastid,extracellular,cytosol	plasma membrane		nucleus						cytosol			plastid	mitochondrion				endoplasmic reticulum,golgi,extracellular	cytosol,nucleus	cytosol		cytosol	cytosol
AT2G02540.1	homeobox protein 21;Zinc finger homeobox protein. Expressed in vascular tissue. In a yeast one hybrid system was not able to transactivate a reporter gene.	2	35	2	310	34717.9	8.40107	-0.877097	nucleus	mitochondrion,golgi,nucleus,endoplasmic reticulum,plastid,extracellular,cytosol	nucleus		nucleus		nucleus				nucleus	nucleus	plastid	nucleus	mitochondrion		endoplasmic reticulum,golgi,extracellular		plastid	cytosol,nucleus	nucleus	plastid	nucleus	nucleus				O64722				AT1G14440.1::16428600;AT1G69600.1::16428600;AT1G75240.1::16428600;AT2G18196.1::18974936;AT4G24660.1::16428600;AT4G24660.1::16428600;AT5G39760.1::16428600;AT5G39760.1::16428600;AT5G65410.1::16428600
AT2G02550.1	PIN domain-like family protein;	2	11	0	146	16690.4	10.3076	-0.282877	mitochondrion	mitochondrion,nucleus,plastid,extracellular,cytosol	extracellular		plastid	plastid		mitochondrion	mitochondrion	mitochondrion	mitochondrion			nucleus	mitochondrion	mitochondrion	mitochondrion		mitochondrion	mitochondrion	mitochondrion	mitochondrion	cytosol	plastid				O64721
AT2G02560.1	cullin-associated and neddylation dissociated;Arabidopsis thaliana homolog of human CAND1 (cullin-associated and neddylation-dissociated). Putative similarity to TBP-interacting protein TIP120. Ubiquitously expressed in plant tissues throughout development. T-DNA insertion mutant plants were completely sterile and resistant to sirtinol and auxin, but not to gibberellins or brassinolide. Displayed…	2	47	2	1219	134905	5.97996	-0.00377358	cytosol	cytosol,mitochondrion,nucleus	cytosol		nucleus						cytosol			nucleus	mitochondrion				mitochondrion	cytosol,nucleus	cytosol		cytosol	cytosol	Tair: "plasma membrane" 17644812			Q8L5Y6	plasma membrane:17644812		cytosol:21166475;golgi:25900983;golgi:25900983;golgi:25900983;plasma membrane:17644812;plasma membrane:21433285;vacuole:25900983	AT1G14687.1::21798944;AT3G47620.1::21798944;AT3G62980.1::18550827;AT4G02570.1::18550827;AT4G02570.1::15208391;AT4G02570.1::18550827;AT4G02570.1::15208391;AT4G02570.1::18550827;AT4G02570.1::18550827;AT4G02570.1::15208391;AT4G02570.1::15208392;AT4G08150.1::21798944;AT5G46210.1::16844902;AT5G46210.1::16844902
AT2G02570.1	nucleic acid binding;RNA binding;	2	24	2	300	33472.1	5.2251	-0.843	nucleus	mitochondrion,golgi,nucleus,endoplasmic reticulum,extracellular,cytosol	nucleus		nucleus						nucleus	nucleus		nucleus	mitochondrion				endoplasmic reticulum,golgi,extracellular	cytosol,nucleus	nucleus		nucleus	nucleus				Q84K41				AT1G54060.1::21798944
AT2G02580.1	cytochrome P450, family 71, subfamily B, polypeptide 9;member of CYP71B	2	1	2	500	57087.6	7.12665	-0.1136	plasma membrane	mitochondrion,golgi,endoplasmic reticulum,plastid,extracellular,cytosol,vacuole	cytosol		endoplasmic reticulum,golgi,extracellular		plastid	endoplasmic reticulum,golgi,extracellular			extracellular			endoplasmic reticulum	endoplasmic reticulum,golgi,extracellular	endoplasmic reticulum,golgi,extracellular	endoplasmic reticulum,golgi,extracellular		mitochondrion	endoplasmic reticulum,golgi,extracellular	cytosol	mitochondrion	vacuole	golgi	SwissProt: "plasma membrane" 16381842		plasma membrane:16381842	O64718			plasma membrane:23990937
AT2G02590.1	;	2	38	5	324	35524.8	10.6876	0.484259	plastid	plasma membrane,mitochondrion,plastid,extracellular	plasma membrane	mitochondrion,plastid	plastid	plastid		plastid		mitochondrion	plastid		plastid	plasma membrane	plastid	plastid	plastid		mitochondrion	plastid	extracellular	plastid	plastid	plastid	Amigo: "plastid" 18431481|Tair: "plastid" 18431481	plastid:18431481		O64717	plastid:18431481		plastid:18431481;plastid:20061580
AT2G02610.1	Cysteine/Histidine-rich C1 domain family protein;	2	55	1	627	72155.5	6.88918	-0.197927	cytosol	nucleus,cytosol,mitochondrion,extracellular	extracellular		nucleus						cytosol			nucleus	mitochondrion				mitochondrion	cytosol,nucleus	extracellular		cytosol	cytosol				O64716
AT2G02620.1	Cysteine/Histidine-rich C1 domain family protein;	2	3	1	513	58393.2	6.4532	-0.139766	cytosol	mitochondrion,golgi,nucleus,endoplasmic reticulum,extracellular,cytosol	extracellular		endoplasmic reticulum,golgi,extracellular						nucleus			nucleus	mitochondrion				mitochondrion	cytosol,nucleus	extracellular		cytosol	cytosol				Q0WSX0
AT2G02630.1	Cysteine/Histidine-rich C1 domain family protein;	2	22	1	440	50831.3	7.13551	-0.159773	cytosol,plasma membrane	mitochondrion,golgi,nucleus,endoplasmic reticulum,plastid,extracellular,cytosol	extracellular		nucleus			plastid			cytosol			nucleus	mitochondrion		endoplasmic reticulum,golgi,extracellular		mitochondrion	endoplasmic reticulum,golgi,extracellular	extracellular		cytosol	cytosol				O64714
AT2G02640.1	Cysteine/Histidine-rich C1 domain family protein;	2	2	0	627	72462.7	6.85315	-0.260447	cytosol	nucleus,cytosol,mitochondrion,extracellular	extracellular		nucleus						cytosol			nucleus	mitochondrion				mitochondrion	cytosol,nucleus	extracellular		nucleus	cytosol				O64713
AT2G02650.1	Ribonuclease H-like superfamily protein;	2	0	0	365	42166.9	7.91269	-0.43726	cytosol	cytosol,mitochondrion,plastid,nucleus	cytosol		nucleus					mitochondrion	nucleus	nucleus		plastid	mitochondrion		mitochondrion		mitochondrion	cytosol,nucleus	cytosol		mitochondrion	cytosol
AT2G02660.1	F-box associated ubiquitination effector family protein;	2	40	0	421	48627.5	6.71141	-0.416865	mitochondrion	cytosol,mitochondrion,plastid,extracellular	cytosol		plastid	plastid		mitochondrion	mitochondrion	mitochondrion	mitochondrion		plastid	plastid	mitochondrion	mitochondrion	mitochondrion		mitochondrion	mitochondrion	extracellular	mitochondrion	mitochondrion	mitochondrion				O64711
AT2G02680.1	Cysteine/Histidine-rich C1 domain family protein;	2	3	0	649	74267.6	6.04886	-0.304623	nucleus	nucleus,cytosol,mitochondrion,extracellular	extracellular		nucleus						nucleus	nucleus		nucleus	mitochondrion				mitochondrion	cytosol,nucleus	extracellular		cytosol	cytosol				Q8S8R6
AT2G02690.1	Cysteine/Histidine-rich C1 domain family protein;	2	22	1	623	71019.9	6.6965	-0.333708	nucleus	mitochondrion,nucleus,plastid,extracellular,cytosol	extracellular		nucleus						cytosol	nucleus		nucleus	mitochondrion				plastid	cytosol,nucleus	extracellular		nucleus	cytosol				O64513
AT2G02700.1	Cysteine/Histidine-rich C1 domain family protein;	2	19	3	499	56901.4	6.7231	-0.265531	nucleus	nucleus,cytosol,mitochondrion,extracellular	cytosol		nucleus						nucleus	nucleus		nucleus	mitochondrion				mitochondrion	cytosol,nucleus	extracellular		nucleus	cytosol				O64512
AT2G02710.1	PAS/LOV protein B;Encodes a putative blue light receptor protein.	2	43	2	399	44892.7	7.05835	-0.256642	nucleus	cytosol,mitochondrion,plastid,nucleus	plastid		nucleus						nucleus			nucleus	mitochondrion				mitochondrion	cytosol,nucleus	cytosol		nucleus	nucleus				O64511				AT4G26850.1::17982713;AT5G55120.1::17982713;AT5G55120.1::21798944
AT2G02720.1	Pectate lyase family protein;	2	6	2	455	51260.4	10.0563	-0.461538	extracellular	mitochondrion,golgi,nucleus,endoplasmic reticulum,plastid,extracellular,cytosol,vacuole	cytosol		endoplasmic reticulum,golgi,extracellular		nucleus	endoplasmic reticulum,golgi,extracellular			vacuole			plastid,extracellular	endoplasmic reticulum,golgi,extracellular	endoplasmic reticulum,golgi,extracellular	endoplasmic reticulum,golgi,extracellular		endoplasmic reticulum,golgi,extracellular	endoplasmic reticulum,golgi,extracellular	mitochondrion	endoplasmic reticulum,golgi,extracellular	cytosol	extracellular				O64510
AT2G02730.1	Protein of unknown function (DUF1664);	2	20	3	276	30063.4	4.88647	-0.144203	vacuole	mitochondrion,golgi,nucleus,endoplasmic reticulum,extracellular,cytosol	cytosol		nucleus			endoplasmic reticulum,golgi,extracellular			extracellular			mitochondrion	endoplasmic reticulum,golgi,extracellular	endoplasmic reticulum,golgi,extracellular			mitochondrion	endoplasmic reticulum,golgi,extracellular	cytosol	endoplasmic reticulum,golgi,extracellular	cytosol	endoplasmic reticulum				O64509			plastid:24872594
AT2G02740.1	ssDNA-binding transcriptional regulator;Encodes a homolog of the potato p24 protein. It shares the conserved KGKAAL domain, a putative DNA-binding domain, with potato p24 and is localized to the plastid and not the nucleus.	2	27	5	268	29729.4	10.1011	-0.245149	plastid	plasma membrane,mitochondrion,plastid,nucleus	mitochondrion		plastid	plastid		plastid		mitochondrion	plastid		plastid	plasma membrane,plastid,nucleus	plastid	plastid	plastid		plastid	plastid	nucleus	plastid	plastid	plastid	Amigo: "nucleus,plastid" 15967440|Amigo: "plastid" 16326926|Tair: "nucleus,plastid" 15967440|Tair: "plastid" 16326926|Tair: "plastid" 18431481	nucleus:15967440;plastid:15967440;plastid:16326926		Q66GR6	nucleus:15967440;plastid:16326926;plastid:15967440;plastid:18431481	plastid:15967440	extracellular:26572690;golgi:25900983;golgi:25900983;golgi:25900983;golgi:25900983;plastid:21531424;plastid:22616989;plastid:26987276;plastid:18431481;plastid:18433418;plastid:20061580
AT2G02750.1	Pentatricopeptide repeat (PPR) superfamily protein;	2	40	3	613	67939.7	6.50839	0.0730832	mitochondrion	plasma membrane,mitochondrion,nucleus,plastid,cytosol	plasma membrane		plastid			mitochondrion			mitochondrion			cytosol,mitochondrion,plastid,nucleus	mitochondrion	mitochondrion	mitochondrion		plastid	mitochondrion	cytosol	mitochondrion	plastid	mitochondrion				Q1PFA6
AT2G02760.1	ubiquiting-conjugating enzyme 2;ubiquitin conjugating enzyme UBC2. Homolog of the yeast RAD6 gene.	2	266	4	152	17280.3	5.19558	-0.561842	nucleus	nucleus,cytosol,mitochondrion,extracellular	extracellular		nucleus		cytosol			mitochondrion	mitochondrion	nucleus		cytosol,nucleus	mitochondrion		mitochondrion		mitochondrion	mitochondrion	nucleus	mitochondrion	nucleus	nucleus				P42745			cytosol:21166475	AT1G55250.1::18849490;AT1G55255.1::18849490;AT2G44950.1::18849490;AT2G44960.1::18849490
AT2G02770.1	4'-phosphopantetheinyl transferase superfamily;	2	1	0	661	73793.4	5.50836	-0.492284	cytosol	cytosol,mitochondrion,plastid,nucleus	plastid		nucleus		plastid				cytosol	nucleus		plastid,nucleus	mitochondrion				mitochondrion	cytosol,nucleus	nucleus		nucleus	cytosol				O64506
AT2G02780.1	Leucine-rich repeat protein kinase family protein;	2	9	1	742	82006.3	8.95835	-0.0778976	plasma membrane	plasma membrane,golgi,nucleus,endoplasmic reticulum,extracellular,cytosol	plasma membrane		endoplasmic reticulum,golgi,extracellular			endoplasmic reticulum,golgi,extracellular			plasma membrane	nucleus		plasma membrane	endoplasmic reticulum,golgi,extracellular	endoplasmic reticulum,golgi,extracellular	endoplasmic reticulum,golgi,extracellular		endoplasmic reticulum,golgi,extracellular	endoplasmic reticulum,golgi,extracellular	cytosol	endoplasmic reticulum,golgi,extracellular	plasma membrane	plasma membrane				O64505
AT2G02790.1	IQ-domain 29;	2	15	1	636	69764.6	10.3317	-0.830975	nucleus	cytosol,mitochondrion,plastid,nucleus	nucleus		nucleus					mitochondrion	nucleus	nucleus	plastid	nucleus	mitochondrion	mitochondrion	plastid		mitochondrion	cytosol,nucleus	nucleus	plastid	nucleus	cytosol	Tair: "plasma membrane" 17317660			O64504	plasma membrane:17317660		cytoskeleton:24134884;plasma membrane:17317660;plasma membrane:21433285;plasma membrane:26781341
AT2G02795.1	;	2	18	0	168	18832.2	8.08382	0.301786	plasma membrane	plasma membrane,mitochondrion,golgi,nucleus,endoplasmic reticulum,plastid,extracellular,cytosol	plasma membrane		plastid						plasma membrane			nucleus	endoplasmic reticulum,golgi,extracellular		endoplasmic reticulum,golgi,extracellular		mitochondrion	cytosol,nucleus	extracellular		plasma membrane	plasma membrane
AT2G02800.1	protein kinase 2B;Encodes protein kinase APK2b.	2	41	6	426	46291.2	10.1791	-0.381455	cytosol	cytosol,mitochondrion,plastid,nucleus	nucleus		plastid	plastid	cytosol	mitochondrion			cytosol		plastid	nucleus	plastid		plastid		mitochondrion	plastid	mitochondrion	plastid	cytosol	plastid	Amigo: "nucleus" 15610358|SwissProt: "plastid" 16381842|Tair: "plasma membrane" 17644812|Tair: "nucleus" 15610358	nucleus:15610358	plastid:16381842	O49840	nucleus:15610358;plasma membrane:17644812	cytosol:15610358;nucleus:15610358	plasma membrane:17317660;plasma membrane:17644812;plasma membrane:20843791;plasma membrane:22318864	AT1G66410.1::17360592;AT3G51920.1::17360592;AT5G37780.1::17360592
AT2G02810.1	UDP-galactose transporter 1;Encodes a multitransmembrane hydrophobic protein that functions as transporter of UDP-galactose and UDP-glucose into the Golgi. Localized in the ER. Involved in the unfolded protein response, a mechanism that controls proper protein folding in the ER.	2	29	4	332	36961.7	9.80647	0.299398	endoplasmic reticulum	plasma membrane,mitochondrion,golgi,endoplasmic reticulum,plastid,extracellular	mitochondrion		plastid			endoplasmic reticulum,golgi,extracellular	mitochondrion		endoplasmic reticulum			golgi	endoplasmic reticulum,golgi,extracellular	endoplasmic reticulum,golgi,extracellular	endoplasmic reticulum,golgi,extracellular		endoplasmic reticulum,golgi,extracellular	mitochondrion	extracellular	endoplasmic reticulum,golgi,extracellular	plasma membrane	plasma membrane	Amigo: "endoplasmic reticulum" 16467298|Tair: "endoplasmic reticulum" 16467298	endoplasmic reticulum:16467298		O64503	endoplasmic reticulum:16467298	endoplasmic reticulum:16467298		AT4G35580.1::21798944;AT5G22290.1::21798944
AT2G02820.1	myb domain protein 88;Encodes a putative transcription factor (MYB88), involved in stomata development, double loss of MYB88 and FLP (MYB124) activity results in a failure of guard mother cells (GMCs) to adopt the guard cell fate, thus they continue to divide resulting in abnormal stomata consisting of clusters of numerous guard cell-like cells. This phenotype is enhanced in double mutants over t…	2	12	0	455	51341.7	6.38937	-0.901099	nucleus	cytosol,mitochondrion,nucleus	nucleus		nucleus						nucleus	nucleus		nucleus	mitochondrion				mitochondrion	cytosol,nucleus	nucleus		nucleus	nucleus				Q2V4A9
AT2G02835.1	;	2	2	0	198	21425.1	4.00247	-0.192929	nucleus	cytosol,mitochondrion,plastid,nucleus	plastid		nucleus						cytosol	nucleus		nucleus	mitochondrion				mitochondrion	cytosol,nucleus	nucleus		nucleus	nucleus
AT2G02840.1	;	2	12	1	155	17176.8	3.94172	-0.38129	cytosol	mitochondrion,nucleus,peroxisome,plastid,cytosol	cytosol		nucleus						peroxisome	nucleus		nucleus	mitochondrion		plastid	peroxisome	plastid	cytosol,nucleus	nucleus		cytosol	cytosol
AT2G02850.1	plantacyanin;Encodes plantacyanin one of blue copper proteins. Involved in anther development and pollination. Expressed in the transmitting tract of the pistil.	2	133	5	129	14038.8	9.93993	-0.111628	extracellular	plasma membrane,mitochondrion,golgi,endoplasmic reticulum,extracellular,cytosol	extracellular		endoplasmic reticulum,golgi,extracellular		cytosol	endoplasmic reticulum,golgi,extracellular	mitochondrion	mitochondrion	extracellular			plasma membrane	endoplasmic reticulum,golgi,extracellular	endoplasmic reticulum,golgi,extracellular	endoplasmic reticulum,golgi,extracellular		endoplasmic reticulum,golgi,extracellular	endoplasmic reticulum,golgi,extracellular	mitochondrion	endoplasmic reticulum,golgi,extracellular	cytosol	extracellular				Q8LG89			extracellular:16356755;extracellular:26572690;extracellular:28155257;extracellular:28003327;mitochondrion:27943495
AT2G02860.1	sucrose transporter 2;encodes a sucrose transporter in sieve elements and a number of sink tissues and cell types. Gene expression is induced by wounding.	2	18	3	594	63976.1	5.78322	0.321886	golgi	plasma membrane,mitochondrion,golgi,endoplasmic reticulum,peroxisome,plastid,extracellular	plasma membrane		plastid		peroxisome				plasma membrane		plastid	plasma membrane	endoplasmic reticulum,golgi,extracellular				mitochondrion	plastid	extracellular		endoplasmic reticulum	peroxisome	SwissProt: "plasma membrane" 16381842		plasma membrane:16381842	O80605			golgi:22430844;golgi:21826108	AT1G09960.1::12689351;AT1G22710.1::12689351;AT1G22710.1::12689351;AT2G02860.1::12689351;AT2G02860.1::12689351
AT2G02870.1	Galactose oxidase/kelch repeat superfamily protein;	2	98	3	467	51700.8	4.82177	-0.416916	nucleus	cytosol,mitochondrion,nucleus	cytosol		nucleus						cytosol	nucleus		nucleus	mitochondrion				mitochondrion	cytosol,nucleus	nucleus		nucleus	nucleus	SwissProt: "nucleus" 16381842		nucleus:16381842	Q8L736				AT1G75950.1::12795696;AT5G42190.1::12795696
AT2G02880.1	mucin-related;	2	11	2	314	35965.9	4.97495	-0.864968	nucleus	mitochondrion,plastid,nucleus	nucleus		plastid			mitochondrion		mitochondrion	mitochondrion	nucleus		nucleus	mitochondrion	mitochondrion	mitochondrion		mitochondrion	mitochondrion	nucleus	mitochondrion	mitochondrion	nucleus							cytoskeleton:24134884
AT2G02890.1	F-box family protein;	2	7	0	531	60431.4	6.50625	-0.192655	plasma membrane	plasma membrane,mitochondrion,golgi,nucleus,endoplasmic reticulum,extracellular,cytosol	cytosol		nucleus						plasma membrane			nucleus	endoplasmic reticulum,golgi,extracellular				mitochondrion	cytosol,nucleus	extracellular		endoplasmic reticulum	cytosol
AT2G02910.1	Protein of unknown function (DUF616);	2	17	2	460	53464.9	9.72881	-0.445217	plasma membrane,endoplasmic reticulum	mitochondrion,golgi,nucleus,endoplasmic reticulum,plastid,extracellular,cytosol	cytosol		plastid	plastid		mitochondrion		mitochondrion	endoplasmic reticulum	nucleus	plastid	nucleus	endoplasmic reticulum,golgi,extracellular		mitochondrion		mitochondrion	endoplasmic reticulum,golgi,extracellular	mitochondrion		nucleus	golgi
AT2G02930.1	glutathione S-transferase F3;Encodes glutathione transferase belonging to the phi class of GSTs. Naming convention according to Wagner et al. (2002).	2	58	3	212	24121.9	6.73174	-0.308491	vacuole	mitochondrion,golgi,endoplasmic reticulum,plastid,extracellular,cytosol	cytosol		cytosol		plastid			mitochondrion	cytosol			endoplasmic reticulum	mitochondrion	mitochondrion	mitochondrion		endoplasmic reticulum,golgi,extracellular	mitochondrion	cytosol		mitochondrion	cytosol	SwissProt: "cytosol" 16381842|Tair: "plasma membrane" 17317660		cytosol:16381842	Q9SLM6	plasma membrane:17317660		plasma membrane:17317660;plasma membrane:19334764;plastid:24361574;vacuole:23903016
AT2G02950.1	phytochrome kinase substrate 1;Encodes a basic soluble protein which can independently bind to either PHYA or PHYB, regardless of whether the phytochromes are in the Pr or Pfr state. PKS1 can be phosphorylated by oat phyA in vitro in a light regulated manner. It is postulated to be a negative regulator of phyB signalling.	2	24	5	439	48087.3	9.56139	-0.73303	cytosol	cytosol,mitochondrion,plastid,nucleus	nucleus		cytosol	plastid	cytosol	plastid			cytosol		plastid	cytosol	plastid	plastid	plastid		mitochondrion	plastid	nucleus	plastid	nucleus	nucleus	Amigo: "plasma membrane" 16777956|SwissProt: "plasma membrane" 16381842|Tair: "plasma membrane" 16777956	plasma membrane:16777956	plasma membrane:16381842	Q9SWI1	plasma membrane:16777956	cytosol:10348744		AT1G09570.1::10348744;AT1G09570.1::10348744;AT1G22920.1::21798944;AT2G18790.1::10348744;AT2G36960.1::21798944;AT3G45780.1::16777956;AT5G64330.1::16777956
AT2G02955.1	maternal effect embryo arrest 12;	2	37	1	666	75479.2	4.7292	-0.467718	cytosol	cytosol,mitochondrion,plastid,nucleus	cytosol		nucleus		nucleus				cytosol			plastid	mitochondrion				mitochondrion	cytosol,nucleus	nucleus		nucleus	cytosol				Q5XVF0
AT2G02960.1	RING/FYVE/PHD zinc finger superfamily protein;	2	28	2	271	29592.7	4.33647	-0.218081	nucleus	mitochondrion,golgi,nucleus,endoplasmic reticulum,extracellular,cytosol	nucleus		nucleus						cytosol	nucleus		nucleus	mitochondrion				endoplasmic reticulum,golgi,extracellular	cytosol,nucleus	cytosol		nucleus	cytosol
AT2G02970.1	GDA1/CD39 nucleoside phosphatase family protein;	2	50	3	555	61291.1	9.14933	-0.172973	plasma membrane,mitochondrion	plasma membrane,mitochondrion,nucleus,peroxisome,plastid,cytosol	plasma membrane		plastid	plastid					cytosol		plastid	nucleus	mitochondrion		mitochondrion		mitochondrion	mitochondrion	mitochondrion	plastid	plasma membrane	peroxisome				O80612
AT2G02980.1	Pentatricopeptide repeat (PPR) superfamily protein;Encodes a chloroplast RNA editing factor.	2	25	1	603	68173.5	7.4838	-0.117413	plastid	golgi,nucleus,endoplasmic reticulum,plastid,extracellular,cytosol	cytosol		nucleus			plastid			cytosol			plastid,nucleus	plastid	plastid	plastid		plastid	endoplasmic reticulum,golgi,extracellular	nucleus	plastid	nucleus	cytosol	Amigo: "plastid" 19934379	plastid:19934379		Q8LK93		plastid:in house	plastid:24872594
AT2G02990.1	ribonuclease 1;member of the ribonuclease T2 family, responds to inorganic phosphate starvation, and inhibits production of anthocyanin. Also involved in wound-induced signaling independent of jasmonic acid.	2	37	7	230	25397.8	4.8819	-0.271304	extracellular	endoplasmic reticulum,golgi,vacuole,extracellular	extracellular		endoplasmic reticulum,golgi,extracellular		vacuole	endoplasmic reticulum,golgi,extracellular			extracellular			extracellular	endoplasmic reticulum,golgi,extracellular	endoplasmic reticulum,golgi,extracellular	endoplasmic reticulum,golgi,extracellular		endoplasmic reticulum,golgi,extracellular	endoplasmic reticulum,golgi,extracellular	extracellular	endoplasmic reticulum,golgi,extracellular	extracellular	extracellular	Tair: "plasma membrane" 17317660			P42813	plasma membrane:17317660		extracellular:14595688;extracellular:16356755;extracellular:28003327;plasma membrane:17317660;plasma membrane:21433285	AT1G01010.1::21798944;AT3G10260.1::21798944;AT3G60600.1::21798944;AT4G19030.1::21798944;AT5G22290.1::21798944
AT2G03000.1	RING/U-box superfamily protein;	2	0	0	535	59367.9	10.2733	-0.502243	nucleus	cytosol,mitochondrion,plastid,nucleus	nucleus		nucleus	plastid					nucleus	nucleus	plastid	nucleus	mitochondrion				mitochondrion	mitochondrion	nucleus	mitochondrion	nucleus	cytosol				O80614
AT2G03010.1	Family of unknown function (DUF577);	2	3	0	368	42443.8	8.1376	-0.697554	cytosol	mitochondrion,golgi,nucleus,endoplasmic reticulum,extracellular,cytosol	cytosol		nucleus						cytosol			nucleus	endoplasmic reticulum,golgi,extracellular	endoplasmic reticulum,golgi,extracellular			endoplasmic reticulum,golgi,extracellular	cytosol,nucleus	mitochondrion		cytosol	cytosol
AT2G03020.1	Heat shock protein HSP20/alpha crystallin family;	2	16	3	255	27726.4	8.99046	-0.247843	cytosol	plasma membrane,mitochondrion,nucleus,plastid,cytosol	plasma membrane		nucleus			plastid			cytosol			plastid	mitochondrion				mitochondrion	cytosol,nucleus	nucleus		cytosol	cytosol				Q84X24
AT2G03030.1	Toll-Interleukin-Resistance (TIR) domain family protein;	2	0	0	204	23795.9	9.70134	-0.521078	cytosol	cytosol,mitochondrion,peroxisome,nucleus	cytosol		nucleus			mitochondrion	mitochondrion		cytosol			nucleus	mitochondrion			peroxisome	mitochondrion	mitochondrion	cytosol	mitochondrion	mitochondrion	cytosol				O80617
AT2G03040.1	emp24/gp25L/p24 family/GOLD family protein;	2	0	0	166	19141	6.39457	-0.378313	extracellular	mitochondrion,golgi,nucleus,endoplasmic reticulum,peroxisome,plastid,extracellular,cytosol,vacuole	cytosol		endoplasmic reticulum,golgi,extracellular			endoplasmic reticulum,golgi,extracellular	mitochondrion		endoplasmic reticulum			peroxisome,plastid,nucleus	mitochondrion	endoplasmic reticulum,golgi,extracellular	endoplasmic reticulum,golgi,extracellular		mitochondrion	mitochondrion	nucleus	mitochondrion	vacuole	extracellular	SwissProt: "plasma membrane" 16381842		plasma membrane:16381842	Q9SLM5
AT2G03050.1	Mitochondrial transcription termination factor family protein;A locus involved in embryogenesis. Mutations in this locus result in embryo lethality.	2	75	1	283	32261.5	9.1953	-0.0462898	mitochondrion	plasma membrane,mitochondrion,golgi,nucleus,plastid,cytosol	cytosol		plastid			plastid		mitochondrion	cytosol			plasma membrane,plastid	mitochondrion	mitochondrion	mitochondrion		mitochondrion	mitochondrion	nucleus	mitochondrion	plastid	golgi	Amigo: "plastid" 19563435	plastid:19563435				plastid:21464319
AT2G03060.1	AGAMOUS-like 30;Encodes a member of the MIKC (MADS box, Keratin binding domain, and C terminal domain containing )family of transcriptional regulators. AGL30 is expressed in pollen.It forms heterodimers with other MICK family members.	2	2	0	332	37594.4	6.98854	-0.649096	nucleus	cytosol,mitochondrion,nucleus	nucleus		nucleus		nucleus				nucleus	nucleus		nucleus	mitochondrion		mitochondrion		mitochondrion	cytosol,nucleus	nucleus		nucleus	nucleus	SwissProt: "nucleus" 16381842		nucleus:16381842	O80619
AT2G03070.1	mediator subunit 8;Encodes a subunit of the Mediator complex. Regulates plant defense and flowering.	2	18	2	524	58160.3	9.97166	-0.782443	nucleus	cytosol,mitochondrion,nucleus	nucleus		nucleus						cytosol	nucleus		nucleus	mitochondrion				mitochondrion	cytosol,nucleus	nucleus		nucleus	nucleus				Q4V3C1			cytoskeleton:24134884
AT2G03090.1	expansin A15;member of Alpha-Expansin Gene Family. Naming convention from the Expansin Working Group (Kende et al, 2004. Plant Mol Bio). Involved in the formation of nematode-induced syncytia in roots of Arabidopsis thaliana.	2	73	4	253	27078.2	9.17431	-0.0233202	extracellular	endoplasmic reticulum,golgi,extracellular	extracellular		endoplasmic reticulum,golgi,extracellular		golgi	endoplasmic reticulum,golgi,extracellular			extracellular			extracellular	endoplasmic reticulum,golgi,extracellular	endoplasmic reticulum,golgi,extracellular	endoplasmic reticulum,golgi,extracellular		endoplasmic reticulum,golgi,extracellular	endoplasmic reticulum,golgi,extracellular	extracellular	endoplasmic reticulum,golgi,extracellular	extracellular	extracellular	SwissProt: "extracellular,plasma membrane" 16381842		extracellular:16381842;plasma membrane:16381842	O80622			extracellular:26572690
AT2G03110.1	RNA binding;nucleic acid binding;	2	3	2	153	17377.2	3.93924	-0.373203	cytosol	cytosol,mitochondrion,peroxisome,nucleus	cytosol		nucleus		cytosol				peroxisome	nucleus		nucleus	mitochondrion				mitochondrion	cytosol,nucleus	nucleus		cytosol	cytosol
AT2G03120.1	signal peptide peptidase;homologous to Signal Peptide Peptidases (SPP), required for pollen development and pollen germination. No homozygotes could be recovered from a T-DNA insertion mutant.	2	87	5	344	38341.3	8.34896	0.560756	endoplasmic reticulum	plasma membrane,mitochondrion,golgi,endoplasmic reticulum,extracellular	plasma membrane		endoplasmic reticulum,golgi,extracellular		endoplasmic reticulum	endoplasmic reticulum,golgi,extracellular			golgi			plasma membrane	endoplasmic reticulum,golgi,extracellular	endoplasmic reticulum,golgi,extracellular	endoplasmic reticulum,golgi,extracellular		mitochondrion	mitochondrion	extracellular	endoplasmic reticulum,golgi,extracellular	plasma membrane	plasma membrane	Amigo: "endoplasmic reticulum" 16618929|Amigo: "endoplasmic reticulum" 19168645|Amigo: "endoplasmic reticulum" 18067581|Tair: "endoplasmic reticulum" 19168645	endoplasmic reticulum:16618929;endoplasmic reticulum:18067581;endoplasmic reticulum:19168645		O81062	endoplasmic reticulum:19168645	endoplasmic reticulum:18067581	endoplasmic reticulum:16618929;endoplasmic reticulum:22923678;golgi:25900983;golgi:25900983;golgi:25900983;vacuole:25900983	AT3G16310.1::21798944;AT3G60600.1::21798944;AT4G19030.1::21798944
AT2G03130.1	Ribosomal protein L12/ ATP-dependent Clp protease adaptor protein ClpS family protein;	2	0	1	110	12004.8	10.1028	-0.0272727	cytosol	cytosol,mitochondrion,plastid,nucleus	cytosol		nucleus		nucleus			mitochondrion	cytosol			plastid	mitochondrion				mitochondrion	cytosol,nucleus	mitochondrion		cytosol	cytosol
AT2G03140.1	alpha/beta-Hydrolases superfamily protein;	2	24	0	1797	196061	4.72853	-0.369672	plastid	plasma membrane,mitochondrion,plastid,nucleus		mitochondrion,plastid	plastid	plastid		plastid		mitochondrion	plastid		plastid	nucleus	plastid	plastid	plastid		mitochondrion	plastid	nucleus	plastid	plasma membrane	plastid	Amigo: "nucleus" 18433157|Tair: "nucleus" 18433157	nucleus:18433157		O81060	nucleus:18433157	plastid:19036033
AT2G03150.1	ATP/GTP-binding protein family;	2	53	1	1340	150921	6.51296	-1.12642	cytosol	mitochondrion,plastid,nucleus	nucleus		nucleus				mitochondrion		nucleus	nucleus	plastid	nucleus	mitochondrion		mitochondrion		mitochondrion	mitochondrion	nucleus	mitochondrion	nucleus	nucleus	Amigo: "cytosol" 18433157|Tair: "cytosol" 18433157	cytosol:18433157		Q8W4H5	cytosol:18433157		cytoskeleton:24134884;plasma membrane:22318864
AT2G03160.1	SKP1-like 19;	2	0	1	200	22716.4	4.18094	-0.698	cytosol	cytosol,mitochondrion,nucleus	cytosol		nucleus						cytosol			cytosol,nucleus	mitochondrion				mitochondrion	cytosol,nucleus	nucleus		cytosol	nucleus	SwissProt: "nucleus" 16381842		nucleus:16381842	O81058				AT1G27340.1::12795696;AT1G30950.1::12795696;AT1G76920.1::12795696;AT4G02570.1::16412087;AT4G02740.1::12795696;AT4G08980.1::12795696;AT5G52120.1::12795696;AT5G57360.1::12795696
AT2G03170.1	SKP1-like 14;	2	0	1	149	17103.2	4.1786	-0.351007	cytosol	mitochondrion,golgi,nucleus,endoplasmic reticulum,extracellular,cytosol	cytosol		nucleus		golgi				cytosol			nucleus	mitochondrion				endoplasmic reticulum,golgi,extracellular	cytosol,nucleus	cytosol		cytosol	cytosol	SwissProt: "nucleus" 16381842		nucleus:16381842	O81057				AT1G27340.1::12795696;AT1G27340.1::12795696;AT1G30950.1::12795696;AT1G68050.1::15310821;AT1G76920.1::12795696;AT2G01620.1::12795696;AT2G18915.1::15310821;AT2G31470.1::18835996;AT3G26000.1::12795696;AT3G61590.1::14749489;AT3G61590.1::14749489;AT4G02440.1::16412087;AT4G02440.1::16412087;AT4G02440.1::16412087;AT4G02440.1::16412087;AT4G02570.1::16412087;AT4G02570.1::16412087;AT4G39550.1::14749489;AT5…
AT2G03180.1	;	2	0	0	120	13839	9.38815	-0.1625	cytosol	cytosol,mitochondrion,plastid,nucleus	nucleus		plastid						cytosol			plastid,nucleus	mitochondrion				mitochondrion	cytosol,nucleus	mitochondrion		cytosol	cytosol
AT2G03190.1	SKP1-like 16;one of SKP1 homologs. Gene is expressed specifically in the silique.	2	0	3	170	19399.6	3.91738	-0.464118	cytosol	mitochondrion,golgi,nucleus,endoplasmic reticulum,extracellular,cytosol	extracellular		nucleus		golgi				cytosol	nucleus		cytosol,nucleus	mitochondrion				endoplasmic reticulum,golgi,extracellular	cytosol,nucleus	nucleus		cytosol	cytosol	SwissProt: "nucleus" 16381842		nucleus:16381842	O81055				AT3G23880.1::21798944;AT3G61590.1::14749489;AT3G61590.1::14749489;AT4G02570.1::16412087;AT4G11590.1::12169662
AT2G03200.1	Eukaryotic aspartyl protease family protein;	2	10	8	461	49590.8	4.82803	-0.119957	extracellular	plasma membrane,mitochondrion,golgi,nucleus,endoplasmic reticulum,peroxisome,plastid,extracellular,vacuole	plasma membrane		endoplasmic reticulum,golgi,extracellular	plastid		endoplasmic reticulum,golgi,extracellular		mitochondrion	vacuole		plastid	plasma membrane	plastid	endoplasmic reticulum,golgi,extracellular	plastid	peroxisome	mitochondrion	plastid	nucleus	endoplasmic reticulum,golgi,extracellular	plastid	golgi				Q84M99
AT2G03210.1	fucosyltransferase 2;member of Glycosyltransferase Family- 37	2	2	1	539	61574	7.26216	-0.288868	extracellular	mitochondrion,golgi,nucleus,endoplasmic reticulum,extracellular,cytosol	nucleus		endoplasmic reticulum,golgi,extracellular		golgi	endoplasmic reticulum,golgi,extracellular			golgi			cytosol	endoplasmic reticulum,golgi,extracellular	endoplasmic reticulum,golgi,extracellular	endoplasmic reticulum,golgi,extracellular		mitochondrion	endoplasmic reticulum,golgi,extracellular	cytosol	endoplasmic reticulum,golgi,extracellular	endoplasmic reticulum	golgi	SwissProt: "golgi" 16381842		golgi:16381842	O81053
AT2G03220.1	fucosyltransferase 1;member of Glycosyltransferase Family- 37	2	28	4	558	63455.9	6.969	-0.31828	golgi	cytosol,mitochondrion,golgi,plastid	cytosol		plastid	plastid	golgi	mitochondrion	mitochondrion		golgi		plastid	plastid	mitochondrion		mitochondrion		mitochondrion	mitochondrion	cytosol	mitochondrion	mitochondrion	golgi	SwissProt: "golgi" 16381842		golgi:16381842	Q9SWH5		golgi:21143678	extracellular:28003327;golgi:22430844	AT4G19030.1::21798944
AT2G03230.1	GCK domain-containing protein;	2	14	1	152	17048.4	4.31626	-1.25461	nucleus	cytosol,mitochondrion,plastid,nucleus	nucleus		nucleus		nucleus				cytosol	nucleus		nucleus	mitochondrion				plastid	cytosol,nucleus	nucleus		plastid	nucleus
AT2G03240.1	EXS (ERD1/XPR1/SYG1) family protein;	2	25	2	823	95058.7	9.00413	-0.241434	golgi	cytosol,mitochondrion,plasma membrane,nucleus	cytosol		nucleus						cytosol			plasma membrane	mitochondrion				mitochondrion	cytosol,nucleus	mitochondrion		plasma membrane	nucleus				Q6R8G5			golgi:22923678
AT2G03250.1	EXS (ERD1/XPR1/SYG1) family protein;	2	0	1	756	87856.7	9.03421	-0.0832011	vacuole	plasma membrane,mitochondrion,nucleus,plastid,extracellular,cytosol,vacuole	plasma membrane		nucleus						cytosol			plastid,vacuole,nucleus	mitochondrion				mitochondrion	cytosol,nucleus	extracellular		plasma membrane	cytosol				Q6R8G4
AT2G03260.1	EXS (ERD1/XPR1/SYG1) family protein;	2	5	1	807	93338.5	9.76777	-0.193061	vacuole	plasma membrane,mitochondrion,nucleus,peroxisome,plastid,cytosol,vacuole	plasma membrane		nucleus						cytosol			plastid,vacuole	mitochondrion				mitochondrion	cytosol,nucleus	mitochondrion		plasma membrane	peroxisome				Q6R8G8
AT2G03270.1	DNA-binding protein, putative;	2	25	5	639	70854.8	8.20025	-0.279812	nucleus	mitochondrion,golgi,nucleus,endoplasmic reticulum,plastid,extracellular,cytosol	plastid		nucleus		nucleus				cytosol			nucleus	mitochondrion				endoplasmic reticulum,golgi,extracellular	cytosol,nucleus	nucleus		plastid	cytosol				O81047
AT2G03280.1	O-fucosyltransferase family protein;	2	36	3	481	55633.8	9.84828	-0.236798	vacuole	plasma membrane,mitochondrion,golgi,nucleus,endoplasmic reticulum,peroxisome,extracellular,cytosol	plasma membrane		nucleus		peroxisome				endoplasmic reticulum			golgi	mitochondrion		endoplasmic reticulum,golgi,extracellular		mitochondrion	cytosol,nucleus	mitochondrion		cytosol	golgi	Amigo: "plastid" 18431481|Tair: "plastid" 18431481	plastid:18431481		Q6E279	plastid:18431481		plastid:18431481
AT2G03290.1	emp24/gp25L/p24 family/GOLD family protein;	2	2	3	213	24566.7	6.62667	-0.274178	extracellular	plasma membrane,mitochondrion,golgi,nucleus,endoplasmic reticulum,plastid,extracellular,cytosol	cytosol		endoplasmic reticulum,golgi,extracellular			endoplasmic reticulum,golgi,extracellular	mitochondrion		endoplasmic reticulum			plasma membrane,plastid,nucleus	endoplasmic reticulum,golgi,extracellular	endoplasmic reticulum,golgi,extracellular	endoplasmic reticulum,golgi,extracellular		mitochondrion	mitochondrion	cytosol	endoplasmic reticulum,golgi,extracellular	plasma membrane	extracellular
AT2G03300.1	Toll-Interleukin-Resistance (TIR) domain family protein;	2	0	0	203	23740.8	9.71118	-0.53202	cytosol	cytosol,mitochondrion,peroxisome,nucleus	cytosol		nucleus			mitochondrion	mitochondrion		cytosol			nucleus	mitochondrion			peroxisome	mitochondrion	mitochondrion	cytosol	mitochondrion	nucleus	cytosol				Q9SKM4
AT2G03310.1	;	2	31	3	176	20876.5	10.7141	-0.330114	cytosol	cytosol,mitochondrion,plastid,nucleus	mitochondrion		nucleus		nucleus				cytosol			plastid,nucleus	mitochondrion				mitochondrion	cytosol,nucleus	mitochondrion		cytosol	nucleus				Q8GW26
AT2G03320.1	;	2	0	0	101	11278.5	7.51462	-0.112871	plasma membrane	mitochondrion,golgi,nucleus,endoplasmic reticulum,plastid,extracellular,cytosol	nucleus		endoplasmic reticulum,golgi,extracellular			plastid			cytosol			nucleus	endoplasmic reticulum,golgi,extracellular				mitochondrion	endoplasmic reticulum,golgi,extracellular	nucleus	endoplasmic reticulum,golgi,extracellular	plastid	extracellular				O81043
AT2G03330.1	;	2	6	0	385	43524.4	8.65729	0.323117	plasma membrane	plasma membrane,mitochondrion,nucleus,extracellular,cytosol	plasma membrane		nucleus						cytosol			plasma membrane	mitochondrion				mitochondrion	cytosol,nucleus	extracellular		cytosol	plasma membrane				Q9ZQ69
AT2G03340.1	WRKY DNA-binding protein 3;Encodes WRKY DNA-binding protein 3 (WRKY3).	2	30	3	513	56287.1	8.23309	-0.866277	nucleus	cytosol,mitochondrion,plastid,nucleus	nucleus		nucleus	plastid	nucleus				nucleus	nucleus	plastid	nucleus	mitochondrion		plastid		mitochondrion	cytosol,nucleus	nucleus		nucleus	nucleus	SwissProt: "nucleus" 16381842		nucleus:16381842	Q9ZQ70			plasma membrane:20843791
AT2G03350.1	Protein of unknown function, DUF538;	2	62	7	179	20167.6	10.2312	-0.273743	cytosol	cytosol,mitochondrion,plastid,nucleus	plastid		nucleus						cytosol			plastid	mitochondrion				mitochondrion	cytosol,nucleus	nucleus		nucleus	plastid				Q9ZQ71			plasma membrane:22318864
AT2G03360.1	Glycosyltransferase family 61 protein;	2	3	0	451	51224.3	9.86007	-0.175831	endoplasmic reticulum	plasma membrane,mitochondrion,golgi,endoplasmic reticulum,plastid,extracellular	plasma membrane		plastid	plastid		endoplasmic reticulum,golgi,extracellular		mitochondrion	golgi		plastid	plastid	endoplasmic reticulum,golgi,extracellular	endoplasmic reticulum,golgi,extracellular	mitochondrion		mitochondrion	mitochondrion	mitochondrion	endoplasmic reticulum,golgi,extracellular	plastid	golgi
AT2G03370.1	Glycosyltransferase family 61 protein;	2	16	2	452	51127.2	9.01896	-0.151327	plasma membrane	plasma membrane,mitochondrion,golgi,endoplasmic reticulum,plastid,extracellular	plasma membrane		plastid		plasma membrane	endoplasmic reticulum,golgi,extracellular			golgi			plastid	endoplasmic reticulum,golgi,extracellular	endoplasmic reticulum,golgi,extracellular	endoplasmic reticulum,golgi,extracellular		mitochondrion	mitochondrion	mitochondrion	endoplasmic reticulum,golgi,extracellular	plastid	golgi
AT2G03380.1	Pentatricopeptide repeat (PPR) superfamily protein;	2	0	0	689	76688.9	7.25484	0.00203193	mitochondrion	plasma membrane,mitochondrion,golgi,endoplasmic reticulum,plastid,extracellular,cytosol	plasma membrane		plastid			mitochondrion	mitochondrion	mitochondrion	mitochondrion			plastid	mitochondrion	mitochondrion	mitochondrion		endoplasmic reticulum,golgi,extracellular	mitochondrion	cytosol	mitochondrion	mitochondrion	cytosol	SwissProt: "mitochondrion" 16381842		mitochondrion:16381842	Q9ZQ74
AT2G03390.1	uvrB/uvrC motif-containing protein;	2	60	3	330	37442.2	5.79733	-0.521515	plastid	mitochondrion,plastid,nucleus	nucleus		plastid	plastid		plastid		mitochondrion	plastid		plastid	plastid	plastid	plastid	plastid		mitochondrion	plastid	nucleus	plastid	plastid	plastid	Amigo: "plastid" 18431481|Tair: "plastid" 18431481	plastid:18431481		Q67Y99	plastid:18431481		plastid:18431481;plastid:24361574
AT2G03410.1	Mo25 family protein;	2	18	3	348	40002.4	6.0332	-0.26408	cytosol	cytosol,mitochondrion,plastid,nucleus	cytosol		nucleus				mitochondrion		cytosol			nucleus	mitochondrion				mitochondrion	cytosol,nucleus	cytosol		plastid	cytosol				Q9ZQ77
AT2G03420.1	;	2	26	2	170	19029	8.63066	-0.468235	plastid	cytosol,mitochondrion,plastid,nucleus	nucleus		plastid	plastid	cytosol	plastid			cytosol		plastid	nucleus	plastid		plastid		mitochondrion	mitochondrion	nucleus	plastid	nucleus	plastid				Q9ZQ78			plastid:20061580;plastid:24872594
AT2G03430.1	Ankyrin repeat family protein;	2	20	3	240	25922.7	4.82729	-0.19125	cytosol	cytosol,mitochondrion,plastid,nucleus	cytosol		nucleus						cytosol			plastid	mitochondrion				plastid	cytosol,nucleus	cytosol		cytosol	cytosol				Q8GZ22			plasma membrane:22318864	AT5G58290.1::21798944
AT2G03440.1	nodulin-related protein 1;Induced at the transcriptional level by Pseudomonas syringae pv. tomato infection.	2	233	3	187	19701.6	8.09204	-1.07594	nucleus	cytosol,mitochondrion,nucleus	nucleus		nucleus		nucleus				cytosol	nucleus		nucleus	mitochondrion				mitochondrion	cytosol,nucleus	nucleus		nucleus	nucleus							plasma membrane:25641898;plasma membrane:22215637;plasma membrane:26781341;plastid:24361574
AT2G03450.1	purple acid phosphatase 9;	2	5	4	651	73816.7	6.10601	-0.406144	extracellular	plasma membrane,golgi,nucleus,endoplasmic reticulum,extracellular,cytosol,vacuole	cytosol		endoplasmic reticulum,golgi,extracellular			endoplasmic reticulum,golgi,extracellular			extracellular			nucleus,extracellular	endoplasmic reticulum,golgi,extracellular	endoplasmic reticulum,golgi,extracellular	endoplasmic reticulum,golgi,extracellular		endoplasmic reticulum,golgi,extracellular	endoplasmic reticulum,golgi,extracellular	extracellular	endoplasmic reticulum,golgi,extracellular	vacuole	plasma membrane	SwissProt: "extracellular" 16381842		extracellular:16381842	Q9ZQ81			extracellular:26572690
AT2G03460.1	Galactose oxidase/kelch repeat superfamily protein;	2	21	1	257	28763.9	4.71268	-0.272374	plastid	mitochondrion,nucleus,plastid,extracellular,cytosol	cytosol		plastid			mitochondrion			cytosol	nucleus	plastid	nucleus	plastid		plastid		plastid	plastid	extracellular	plastid	nucleus	plastid				Q6RF47
AT2G03470.1	ELM2 domain-containing protein;	2	34	3	450	51859	4.19524	-0.987333	nucleus	cytosol,mitochondrion,nucleus	nucleus		nucleus						nucleus	nucleus		nucleus	mitochondrion				mitochondrion	cytosol,nucleus	nucleus		nucleus	nucleus				Q9ZQ83
AT2G03480.1	QUASIMODO2 LIKE 2;Encodes QUASIMODO2 LIKE2 (QUL2), a paralog of QUASIMODO2 (QUA2). AT1G78240 (QUA2), AT1G13860 (QUL1) and AT2G03480 (QUL2) form a clade with a possible role in plant vasculature development.	2	14	0	606	67822.7	7.40893	-0.136634	golgi	plasma membrane,mitochondrion,golgi,endoplasmic reticulum,plastid,extracellular,cytosol	plasma membrane		plastid			mitochondrion	mitochondrion		endoplasmic reticulum		plastid	plastid	endoplasmic reticulum,golgi,extracellular	mitochondrion	endoplasmic reticulum,golgi,extracellular		mitochondrion	mitochondrion	cytosol	mitochondrion	plastid	golgi	SwissProt: "endoplasmic reticulum" 16381842		endoplasmic reticulum:16381842	Q3EC77			golgi:22430844
AT2G03500.1	Homeodomain-like superfamily protein;	2	5	4	432	47964.4	7.12573	-0.974537	nucleus	mitochondrion,golgi,nucleus,endoplasmic reticulum,extracellular	nucleus		nucleus						nucleus	nucleus		nucleus	mitochondrion				mitochondrion	endoplasmic reticulum,golgi,extracellular	nucleus		nucleus	nucleus				Q9ZQ85				AT1G80000.1::21798944;AT3G02150.1::21798944;AT5G22355.1::21798944
AT2G03505.1	Carbohydrate-binding X8 domain superfamily protein;	2	6	3	168	17551.7	5.57204	0.0988095	extracellular	plasma membrane,golgi,endoplasmic reticulum,plastid,extracellular	plasma membrane		endoplasmic reticulum,golgi,extracellular			endoplasmic reticulum,golgi,extracellular			extracellular			plasma membrane	endoplasmic reticulum,golgi,extracellular	endoplasmic reticulum,golgi,extracellular	endoplasmic reticulum,golgi,extracellular		endoplasmic reticulum,golgi,extracellular	endoplasmic reticulum,golgi,extracellular	extracellular	endoplasmic reticulum,golgi,extracellular	plastid	extracellular
AT2G03510.1	SPFH/Band 7/PHB domain-containing membrane-associated protein family;	2	85	5	356	40598.7	5.72763	-0.374157	endoplasmic reticulum	mitochondrion,golgi,nucleus,endoplasmic reticulum,peroxisome,plastid,extracellular,cytosol	cytosol		plastid						golgi			mitochondrion	mitochondrion		endoplasmic reticulum,golgi,extracellular		mitochondrion	cytosol,nucleus	nucleus		plastid	peroxisome	Amigo: "endoplasmic reticulum" 16618929|Amigo: "nucleus" 15496452|Amigo: "plasma membrane" 17151019|Tair: "endoplasmic reticulum" 16618929|Tair: "nucleus" 15496452|Tair: "plasma membrane" 17151019	endoplasmic reticulum:16618929;nucleus:15496452;plasma membrane:17151019		Q9ZQ87	plasma membrane:17151019;endoplasmic reticulum:16618929;nucleus:15496452		endoplasmic reticulum:16618929;endoplasmic reticulum:22923678;golgi:22430844;golgi:25900983;golgi:25900983;nucleus:14505352;nucleus:15496452;nucleus:24012629;plasma membrane:25641898;plasma membrane:19334764;plasma membrane:22215637;vacuole:17151019
AT2G03520.1	ureide permease 4;Encodes AtUPS4, a member of the Arabidopsis ureide permease family.	2	9	0	401	43205.1	9.0291	0.532668	vacuole	plasma membrane,mitochondrion,golgi,endoplasmic reticulum,plastid,extracellular,vacuole	plasma membrane		plastid			endoplasmic reticulum,golgi,extracellular			endoplasmic reticulum			plasma membrane	endoplasmic reticulum,golgi,extracellular	endoplasmic reticulum,golgi,extracellular	endoplasmic reticulum,golgi,extracellular		mitochondrion	endoplasmic reticulum,golgi,extracellular	extracellular	endoplasmic reticulum,golgi,extracellular	vacuole	plasma membrane	SwissProt: "plasma membrane" 16381842|Tair: "plastid" 15028209		plasma membrane:16381842	Q9ZQ88	plastid:15028209		plastid:15028209
AT2G03530.1	ureide permease 2;Mediate high-affinity uracil and 5-FU (a toxic uracil analogue) transport when expressed in yeast and Xenopus oocytes.Involved in allantoin transport.	2	11	0	398	43544.2	9.2477	0.430402	plasma membrane	plasma membrane,mitochondrion,golgi,endoplasmic reticulum,extracellular	plasma membrane		endoplasmic reticulum,golgi,extracellular			endoplasmic reticulum,golgi,extracellular			extracellular			plasma membrane	endoplasmic reticulum,golgi,extracellular	endoplasmic reticulum,golgi,extracellular	endoplasmic reticulum,golgi,extracellular		mitochondrion	endoplasmic reticulum,golgi,extracellular	extracellular	endoplasmic reticulum,golgi,extracellular	plasma membrane	plasma membrane	SwissProt: "plasma membrane" 16381842|Tair: "plasma membrane" 17317660		plasma membrane:16381842	Q9ZQ89	plasma membrane:17317660		plasma membrane:17317660
AT2G03550.1	alpha/beta-Hydrolases superfamily protein;	2	26	2	312	34751.7	8.01588	-0.241026	cytosol	cytosol,mitochondrion,plastid,nucleus	cytosol		plastid				mitochondrion		cytosol			nucleus	mitochondrion				mitochondrion	mitochondrion	cytosol		cytosol	cytosol				Q9ZQ91
AT2G03560.1	F-box family protein with a domain of unknown function (DUF295);	2	10	1	453	52882.2	9.11266	-0.49404	cytosol	plasma membrane,mitochondrion,nucleus,plastid,cytosol	cytosol		nucleus						cytosol			plasma membrane,mitochondrion,nucleus,plastid,cytosol	mitochondrion				mitochondrion	cytosol,nucleus	nucleus		cytosol	cytosol				Q9ZPS0
AT2G03565.1	;	2	0	0	66	7687.37	9.97887	-0.45303	cytosol	mitochondrion,golgi,nucleus,endoplasmic reticulum,plastid,extracellular,cytosol	nucleus		plastid			plastid			cytosol			nucleus	mitochondrion	plastid			endoplasmic reticulum,golgi,extracellular	endoplasmic reticulum,golgi,extracellular	nucleus	mitochondrion	nucleus	cytosol
AT2G03570.1	;	2	0	0	89	9903.97	4.43412	-0.0966292	cytosol	mitochondrion,golgi,nucleus,endoplasmic reticulum,extracellular,cytosol	cytosol		endoplasmic reticulum,golgi,extracellular						cytosol			nucleus	mitochondrion				mitochondrion	cytosol,nucleus	mitochondrion		cytosol	cytosol
AT2G03580.1	F-box family protein-related;	2	2	0	144	16966.5	9.05994	-0.436806	cytosol	plasma membrane,mitochondrion,nucleus,plastid,cytosol,vacuole	vacuole	mitochondrion,plastid	nucleus						cytosol			plasma membrane,plastid	mitochondrion				mitochondrion	cytosol,nucleus	nucleus		cytosol	nucleus				Q9ZPR8
AT2G03590.1	ureide permease 1;Encodes a member of a class of allantoin transporters.	2	16	4	390	42736.4	9.64257	0.492051	plasma membrane	plasma membrane,mitochondrion,golgi,endoplasmic reticulum,plastid,extracellular	plasma membrane		plastid			endoplasmic reticulum,golgi,extracellular			endoplasmic reticulum			plasma membrane	endoplasmic reticulum,golgi,extracellular	endoplasmic reticulum,golgi,extracellular	endoplasmic reticulum,golgi,extracellular		mitochondrion	endoplasmic reticulum,golgi,extracellular	extracellular	endoplasmic reticulum,golgi,extracellular	plasma membrane	plasma membrane	SwissProt: "plasma membrane" 16381842		plasma membrane:16381842	Q9ZPR7
AT2G03600.1	ureide permease 3;hypothetical protein, similar to ATUPS1, an allantoin transporter.	2	5	2	256	27694.8	8.3219	0.451172	plasma membrane	plasma membrane,mitochondrion,golgi,endoplasmic reticulum,plastid,extracellular,vacuole	plasma membrane		plastid			endoplasmic reticulum,golgi,extracellular			endoplasmic reticulum			plasma membrane	endoplasmic reticulum,golgi,extracellular	endoplasmic reticulum,golgi,extracellular	endoplasmic reticulum,golgi,extracellular		mitochondrion	endoplasmic reticulum,golgi,extracellular	extracellular	endoplasmic reticulum,golgi,extracellular	vacuole	plasma membrane	SwissProt: "plasma membrane" 16381842		plasma membrane:16381842	Q9ZPR6
AT2G03610.1	F-box family protein;	2	0	0	216	25273.7	5.95522	-0.665278	cytosol	cytosol,mitochondrion,nucleus	cytosol		nucleus		nucleus				cytosol			cytosol	mitochondrion				mitochondrion	cytosol,nucleus	nucleus		cytosol	nucleus
AT2G03620.1	magnesium transporter 3;Transmembrane magnesium transporter. One of nine family members.	2	36	6	421	47037.5	4.69714	-0.0693587	plasma membrane	mitochondrion,nucleus,peroxisome,plastid,cytosol	cytosol		nucleus						cytosol			plastid,nucleus	mitochondrion				plastid	plastid	cytosol		nucleus	peroxisome	SwissProt: "plasma membrane" 16381842		plasma membrane:16381842	Q9ZPR4			plasma membrane:15574830;plasma membrane:26748395;vacuole:18686298
AT2G03630.1	;	2	12	0	252	27861.7	4.69481	-0.997619	nucleus	cytosol,mitochondrion,plastid,nucleus	nucleus		nucleus						cytosol	nucleus		nucleus	mitochondrion		plastid		plastid	cytosol,nucleus	cytosol		nucleus	nucleus
AT2G03640.1	Nuclear transport factor 2 (NTF2) family protein with RNA binding (RRM-RBD-RNP motifs) domain;	2	17	0	422	46133.9	9.37925	-0.688626	nucleus	cytosol,mitochondrion,plastid,nucleus	plastid		nucleus						cytosol			nucleus	mitochondrion				mitochondrion	cytosol,nucleus	nucleus		nucleus	cytosol							cytoskeleton:24134884	AT3G13990.1::21798944
AT2G03667.1	Asparagine synthase family protein;	2	59	1	610	67652.5	6.2646	-0.306066	plasma membrane	plasma membrane,mitochondrion,golgi,nucleus,endoplasmic reticulum,peroxisome,plastid,extracellular,cytosol	mitochondrion		nucleus						peroxisome			plastid	mitochondrion				endoplasmic reticulum,golgi,extracellular	endoplasmic reticulum,golgi,extracellular	cytosol	plastid	plasma membrane	cytosol
AT2G03670.1	cell division cycle 48B;CDC48 - like protein AAA-type ATPaseCell. division control protein 48 homolog B	2	13	4	603	65913	7.07653	-0.109121	mitochondrion,peroxisome	mitochondrion,nucleus,peroxisome,plastid,cytosol	plastid		nucleus		nucleus				peroxisome			nucleus	mitochondrion				mitochondrion	cytosol,nucleus	cytosol		cytosol	cytosol	SwissProt: "cytoskeleton,cytosol,nucleus" 16381842		cytosol:16381842;nucleus:16381842;cytoskeleton:16381842	Q9ZPR1			mitochondrion:27943495
AT2G03680.1	spiral1;The SPR1 gene encodes a plant-specific 12-kD protein which has a repeated motif at both ends, separated by a predicted rod-like domain, suggesting that it may act as an intermolecular linker. Ubiquitously expressed and belongs to a six-member gene family in Arabidopsis; expressed in transgenic seedlings localized to microtubules within the cortical array, preprophase band, phragmoplast, a…	2	162	11	119	11920.8	8.47736	-0.47395	cytosol	mitochondrion,golgi,nucleus,endoplasmic reticulum,plastid,extracellular,cytosol	nucleus		endoplasmic reticulum,golgi,extracellular	plastid					cytosol		plastid	nucleus	mitochondrion				mitochondrion	cytosol,nucleus	nucleus		mitochondrion	plastid	Amigo: "cytoskeleton" 15155883|Tair: "cytoskeleton" 15155883	cytoskeleton:15155883		Q9SJW3	cytoskeleton:15155883	cytoskeleton:15084720;cytoskeleton:15155883		AT1G22920.1::21798944
AT2G03690.1	coenzyme Q biosynthesis Coq4 family protein / ubiquinone biosynthesis Coq4 family protein;Ubiquinone biosynthesis protein COQ4 homolog.	2	118	4	226	25880.5	8.47333	-0.276549	mitochondrion	cytosol,mitochondrion,plastid	cytosol		plastid			mitochondrion	mitochondrion		mitochondrion			cytosol,mitochondrion,plastid	mitochondrion	mitochondrion	mitochondrion		mitochondrion	mitochondrion	mitochondrion	mitochondrion	cytosol	mitochondrion	SwissProt: "mitochondrion" 16381842		mitochondrion:16381842	Q9ZPR0			mitochondrion:27943495;plasma membrane:19334764
AT2G03710.1	K-box region and MADS-box transcription factor family protein ;This gene belongs to the family of SEP genes. It is involved in the development of sepals, petals, stamens and carpels. Additionally, it plays a central role in the determination of flower meristem and organ identity.	2	11	2	258	29575	9.25111	-0.823643	nucleus	cytosol,mitochondrion,nucleus	nucleus		nucleus		nucleus				nucleus	nucleus		nucleus	mitochondrion				mitochondrion	cytosol,nucleus	nucleus		nucleus	nucleus	SwissProt: "nucleus" 16381842		nucleus:16381842	P29383		nucleus:16080001		AT1G31630.1::15805477;AT1G31630.1::15805477;AT1G31640.1::15805477;AT1G31640.1::15805477;AT1G46408.1::15805477;AT1G46408.1::15805477;AT1G48150.1::15805477;AT1G48150.1::15805477;AT1G69120.1::15805477;AT1G69120.1::15805477;AT1G77980.1::15805477;AT1G77980.1::15805477;AT2G45660.1::15805477;AT2G45660.1::15805477;AT4G14640.1::17360592;AT5G23260.1::16080001;AT5G23260.1::16080001;AT5G60910.1::15805477;AT5…
AT2G03720.1	Adenine nucleotide alpha hydrolases-like superfamily protein;Involved in root hair development	2	3	2	165	18691.6	10.2656	-0.504848	plasma membrane	mitochondrion,golgi,nucleus,endoplasmic reticulum,plastid,extracellular,cytosol	cytosol		nucleus						cytosol			plastid,nucleus	mitochondrion				endoplasmic reticulum,golgi,extracellular	cytosol,nucleus	extracellular		cytosol	cytosol				Q9ZPQ9
AT2G03730.1	ACT domain repeat 5;Member of a small family of ACT domain containing proteins. ACT domains are thought to be involved in amino acid binding.	2	25	2	456	51146.8	5.40098	-0.308333	cytosol	cytosol,mitochondrion,plastid,nucleus	plastid		nucleus						cytosol			cytosol,nucleus	mitochondrion				mitochondrion	cytosol,nucleus	nucleus		cytosol	cytosol				Q9ZPQ8			cytoskeleton:24134884
AT2G03740.1	late embryogenesis abundant domain-containing protein / LEA domain-containing protein;	2	38	4	189	20017.6	10.0146	-0.702645	plastid	cytosol,mitochondrion,plastid,nucleus	plastid	mitochondrion,plastid	nucleus	plastid		plastid		mitochondrion	cytosol		plastid	nucleus	plastid		plastid		mitochondrion	plastid	nucleus	plastid	plastid	plastid				Q9ZPQ7
AT2G03750.1	P-loop containing nucleoside triphosphate hydrolases superfamily protein;	2	65	4	351	40840.1	6.78786	-0.342735	golgi	mitochondrion,golgi,endoplasmic reticulum,extracellular,cytosol	cytosol		cytosol		cytosol				golgi			cytosol	endoplasmic reticulum,golgi,extracellular		endoplasmic reticulum,golgi,extracellular		mitochondrion	endoplasmic reticulum,golgi,extracellular	cytosol	endoplasmic reticulum,golgi,extracellular	cytosol	cytosol				Q8RV79			golgi:25900983
AT2G03760.1	sulphotransferase 12;Encodes a brassinosteroid sulfotransferase. In vitro experiements show that this enzyme has a preference for 24-epibrassinosteroids, particularly 24-epicathasterone, but does not act on castasterone and brassinolide. It is differentially expressed during development, being more abundant in young seedlings and actively growing cell cultures. Expression is induced in response t…	2	38	4	326	37141.3	5.18581	-0.291718	cytosol	plasma membrane,mitochondrion,nucleus,cytosol,vacuole	plasma membrane		nucleus		vacuole				cytosol			cytosol	mitochondrion				mitochondrion	cytosol,nucleus	cytosol		cytosol	cytosol				P52839			golgi:25900983;golgi:25900983;golgi:25900983;mitochondrion:27122571;plasma membrane:25641898
AT2G03770.1	P-loop containing nucleoside triphosphate hydrolases superfamily protein;	2	0	0	324	37719.4	5.45943	-0.266358	cytosol	cytosol,mitochondrion,vacuole,nucleus	cytosol		nucleus		vacuole				cytosol			cytosol	mitochondrion				mitochondrion	cytosol,nucleus	cytosol		cytosol	cytosol				Q9ZPQ5
AT2G03780.1	Translin family protein;	2	23	2	287	32705.8	6.7855	-0.19338	mitochondrion	mitochondrion,golgi,nucleus,endoplasmic reticulum,plastid,extracellular,cytosol	cytosol		plastid			mitochondrion		mitochondrion	cytosol		plastid	cytosol,nucleus	mitochondrion		mitochondrion		mitochondrion	mitochondrion	nucleus	endoplasmic reticulum,golgi,extracellular	plastid	cytosol				Q8GZ75			mitochondrion:21841088;mitochondrion:27943495
AT2G03800.1	D-aminoacyl-tRNA deacylases;encodes a D-aminoacyl-tRNA deacylase. Involved in detoxification of D-aminoacyl-tRNA. Mutants also show ethanol-hypersensitive phenotype.	2	21	5	317	34733.6	6.51713	-0.302839	cytosol	mitochondrion,golgi,nucleus,endoplasmic reticulum,peroxisome,plastid,extracellular,cytosol	cytosol		cytosol			plastid			cytosol			cytosol	endoplasmic reticulum,golgi,extracellular	plastid			mitochondrion	cytosol,nucleus	cytosol	endoplasmic reticulum,golgi,extracellular	cytosol	peroxisome	SwissProt: "cytosol,nucleus" 16381842		cytosol:16381842;nucleus:16381842	Q9ZPQ3			cytosol:21166475
AT2G03810.1	18S pre-ribosomal assembly protein gar2-related;	2	33	1	439	49068.2	4.25518	-1.05057	nucleus	mitochondrion,golgi,nucleus,endoplasmic reticulum,extracellular,cytosol	nucleus		nucleus						cytosol	nucleus		nucleus	mitochondrion				endoplasmic reticulum,golgi,extracellular	cytosol,nucleus	nucleus		nucleus	nucleus	Amigo: "plasma membrane" 17317660|Tair: "plasma membrane" 17317660	plasma membrane:17317660		Q58G30	plasma membrane:17317660		plasma membrane:17317660
AT2G03820.1	nonsense-mediated mRNA decay NMD3 family protein;	2	104	3	516	59296.7	5.45978	-0.457946	golgi	cytosol,mitochondrion,plastid,nucleus	cytosol		nucleus			plastid			cytosol	nucleus		cytosol,nucleus	mitochondrion				mitochondrion	cytosol,nucleus	cytosol		nucleus	cytosol							cytosol:21166475;golgi:25900983;golgi:25900983;golgi:25900983;golgi:25900983;golgi:25900983;plasma membrane:19334764;vacuole:25900983
AT2G03821.1	;	2	4	1	88	8724.62	11.1273	-0.355682	cytosol	mitochondrion,golgi,nucleus,endoplasmic reticulum,plastid,extracellular,cytosol	nucleus		endoplasmic reticulum,golgi,extracellular						cytosol			mitochondrion,nucleus	mitochondrion				plastid	cytosol,nucleus	nucleus		cytosol	mitochondrion
AT2G03822.1	;	2	3	0	57	6554.94	4.21695	0.607018	cytosol,plasma membrane	plasma membrane,mitochondrion,golgi,nucleus,endoplasmic reticulum,plastid,extracellular,cytosol	endoplasmic reticulum		endoplasmic reticulum,golgi,extracellular						cytosol			plasma membrane,plastid	mitochondrion				endoplasmic reticulum,golgi,extracellular	cytosol,nucleus	extracellular		cytosol	cytosol				B3H4U3
AT2G03830.1	;Encodes a root meristem growth factor (RGF). Belongs to a family of functionally redundant homologous peptides that are secreted, tyrosine-sulfated, and expressed mainly in the stem cell area and the innermost layer of central columella cells. RGFs are required for maintenance of the root stem cell niche and transit amplifying cell proliferation. Members of this family include: At5g60810 (RGF1),…	2	16	2	123	13970.2	10.4354	-0.446341	extracellular	mitochondrion,golgi,nucleus,endoplasmic reticulum,plastid,extracellular	nucleus		plastid	plastid		endoplasmic reticulum,golgi,extracellular		mitochondrion	extracellular		plastid	nucleus	endoplasmic reticulum,golgi,extracellular	endoplasmic reticulum,golgi,extracellular	endoplasmic reticulum,golgi,extracellular		endoplasmic reticulum,golgi,extracellular	mitochondrion	mitochondrion	endoplasmic reticulum,golgi,extracellular	plastid	golgi				Q9SI57
AT2G03840.1	tetraspanin13;Member of TETRASPANIN family	2	1	0	278	32608.4	8.15206	0.0719424	plasma membrane	plasma membrane,mitochondrion,golgi,nucleus,endoplasmic reticulum,extracellular,cytosol	plasma membrane		nucleus									plasma membrane	endoplasmic reticulum,golgi,extracellular		endoplasmic reticulum,golgi,extracellular		mitochondrion	cytosol,nucleus	cytosol		cytosol	plasma membrane				Q9SI56
AT2G03850.1	Late embryogenesis abundant protein (LEA) family protein;	2	22	5	191	20579.5	9.82786	-0.496335	plastid	cytosol,mitochondrion,plastid,nucleus	cytosol		plastid	plastid	nucleus	plastid		mitochondrion	cytosol		plastid	nucleus	plastid	plastid	plastid		mitochondrion	plastid	nucleus	plastid	plastid	plastid				Q9SI55			plasma membrane:19334764
AT2G03870.1	Small nuclear ribonucleoprotein family protein;	2	28	1	99	10774	4.81066	-0.115152	cytosol	cytosol,mitochondrion,plastid,nucleus	cytosol		nucleus		cytosol				cytosol			plastid	mitochondrion				mitochondrion	cytosol,nucleus	cytosol		plastid	cytosol				Q9SI54			extracellular:26572690	AT3G14080.1::21798944;AT3G59810.1::21798944;AT4G30330.1::21798944
AT2G03880.1	Pentatricopeptide repeat (PPR) superfamily protein;	2	5	1	630	71703.5	8.00981	-0.0812698	mitochondrion	plasma membrane,mitochondrion,nucleus,plastid,cytosol	plasma membrane		plastid			mitochondrion	mitochondrion	mitochondrion	mitochondrion			cytosol,mitochondrion,plastid,nucleus	mitochondrion	mitochondrion	mitochondrion		mitochondrion	mitochondrion	nucleus	mitochondrion	mitochondrion	mitochondrion	SwissProt: "mitochondrion" 16381842		mitochondrion:16381842	Q9SI53		plastid:15269332	plasma membrane:15574830
AT2G03890.1	phosphoinositide 4-kinase gamma 7;Phosphoinositide kinase which undergo autophosphorylation and phosphorylate serine/threonine residues of protein substrates. Contains phosphoinositide 3/4-kinase and ubiquitin-like domains.	2	137	3	650	72765.7	6.39064	-0.448769	nucleus	cytosol,mitochondrion,vacuole,nucleus	cytosol		nucleus			mitochondrion			cytosol	nucleus		nucleus	mitochondrion		mitochondrion		mitochondrion	cytosol,nucleus	nucleus		vacuole	cytosol				Q9SI52
AT2G03913.1	Cysteine-rich protein;Encodes a defensin-like (DEFL) family protein.	2	0	0	73	8379.14	7.66159	0.060274	extracellular	plasma membrane,golgi,nucleus,endoplasmic reticulum,extracellular,cytosol	plasma membrane		endoplasmic reticulum,golgi,extracellular			endoplasmic reticulum,golgi,extracellular			extracellular			nucleus	endoplasmic reticulum,golgi,extracellular	endoplasmic reticulum,golgi,extracellular	endoplasmic reticulum,golgi,extracellular		endoplasmic reticulum,golgi,extracellular	endoplasmic reticulum,golgi,extracellular	cytosol	endoplasmic reticulum,golgi,extracellular	extracellular	extracellular	SwissProt: "extracellular" 16381842		extracellular:16381842	Q2V4A8
AT2G03931.1	Defensin-like (DEFL) family protein;Encodes a defensin-like (DEFL) family protein.	2	0	0	75	8402.09	5.68066	0.253333	extracellular	plasma membrane,golgi,endoplasmic reticulum,peroxisome,extracellular,cytosol	extracellular		endoplasmic reticulum,golgi,extracellular		extracellular	endoplasmic reticulum,golgi,extracellular			extracellular			plasma membrane	endoplasmic reticulum,golgi,extracellular	endoplasmic reticulum,golgi,extracellular	endoplasmic reticulum,golgi,extracellular	peroxisome	endoplasmic reticulum,golgi,extracellular	endoplasmic reticulum,golgi,extracellular	cytosol	endoplasmic reticulum,golgi,extracellular	extracellular	extracellular	SwissProt: "extracellular" 16381842		extracellular:16381842	Q2V2Q4
AT2G03932.1	Defensin-like (DEFL) family protein;Encodes a defensin-like (DEFL) family protein.	2	0	0	90	10904.4	8.02868	0.107778	extracellular	golgi,nucleus,endoplasmic reticulum,extracellular,cytosol	cytosol		endoplasmic reticulum,golgi,extracellular			endoplasmic reticulum,golgi,extracellular			extracellular			nucleus	endoplasmic reticulum,golgi,extracellular	endoplasmic reticulum,golgi,extracellular	endoplasmic reticulum,golgi,extracellular		endoplasmic reticulum,golgi,extracellular	endoplasmic reticulum,golgi,extracellular	nucleus	endoplasmic reticulum,golgi,extracellular	extracellular	extracellular	SwissProt: "extracellular" 16381842		extracellular:16381842	Q2V4A7
AT2G03933.1	Cysteine-rich protein;Encodes a defensin-like (DEFL) family protein.	2	0	1	75	8542.21	4.41158	0.0226667	extracellular	plasma membrane,golgi,nucleus,endoplasmic reticulum,peroxisome,plastid,extracellular,cytosol	plastid		endoplasmic reticulum,golgi,extracellular		plasma membrane	endoplasmic reticulum,golgi,extracellular			extracellular			nucleus	endoplasmic reticulum,golgi,extracellular	endoplasmic reticulum,golgi,extracellular	endoplasmic reticulum,golgi,extracellular	peroxisome	endoplasmic reticulum,golgi,extracellular	endoplasmic reticulum,golgi,extracellular	cytosol	endoplasmic reticulum,golgi,extracellular	extracellular	extracellular	SwissProt: "extracellular" 16381842		extracellular:16381842	Q4VNZ8
AT2G03936.1	Defensin-like (DEFL) family protein;Encodes a defensin-like (DEFL) family protein.	2	0	0	81	9114.01	5.56114	0.359259	extracellular	plasma membrane,golgi,nucleus,endoplasmic reticulum,extracellular,cytosol	cytosol		endoplasmic reticulum,golgi,extracellular		extracellular	endoplasmic reticulum,golgi,extracellular			extracellular			plasma membrane,nucleus	endoplasmic reticulum,golgi,extracellular	endoplasmic reticulum,golgi,extracellular	endoplasmic reticulum,golgi,extracellular		endoplasmic reticulum,golgi,extracellular	endoplasmic reticulum,golgi,extracellular	cytosol	endoplasmic reticulum,golgi,extracellular	extracellular	extracellular	SwissProt: "extracellular" 16381842		extracellular:16381842	Q2V4A6
AT2G03937.1	Defensin-like (DEFL) family protein;Encodes a defensin-like (DEFL) family protein.	2	0	1	59	6897.35	8.3705	-0.2	plasma membrane	plasma membrane,mitochondrion,golgi,nucleus,endoplasmic reticulum,plastid,extracellular,cytosol	cytosol		endoplasmic reticulum,golgi,extracellular		plasma membrane	plastid	mitochondrion		cytosol			nucleus	endoplasmic reticulum,golgi,extracellular		endoplasmic reticulum,golgi,extracellular		endoplasmic reticulum,golgi,extracellular	endoplasmic reticulum,golgi,extracellular	cytosol	endoplasmic reticulum,golgi,extracellular	cytosol	cytosol				Q4VNZ7
AT2G03938.1	;	2	0	0	49	5600.88	10.4949	-0.469388	cytosol	cytosol,mitochondrion,plastid,nucleus	nucleus		nucleus		cytosol						plastid	nucleus	mitochondrion				mitochondrion	cytosol,nucleus	nucleus		cytosol	cytosol				B3H772
AT2G03955.1	Cysteine-rich protein;Encodes a defensin-like (DEFL) family protein.	2	0	0	77	8660.66	7.98251	0.175325	extracellular	golgi,nucleus,endoplasmic reticulum,extracellular,cytosol	cytosol		endoplasmic reticulum,golgi,extracellular			endoplasmic reticulum,golgi,extracellular			extracellular			nucleus	endoplasmic reticulum,golgi,extracellular	endoplasmic reticulum,golgi,extracellular	endoplasmic reticulum,golgi,extracellular		endoplasmic reticulum,golgi,extracellular	endoplasmic reticulum,golgi,extracellular	cytosol	endoplasmic reticulum,golgi,extracellular	extracellular	extracellular	SwissProt: "extracellular" 16381842		extracellular:16381842	Q2V4A5
AT2G03980.1	GDSL-like Lipase/Acylhydrolase superfamily protein;	2	31	4	367	40760	7.63661	-0.047139	extracellular	plasma membrane,golgi,endoplasmic reticulum,plastid,extracellular,vacuole	plasma membrane		endoplasmic reticulum,golgi,extracellular			endoplasmic reticulum,golgi,extracellular			extracellular			extracellular	endoplasmic reticulum,golgi,extracellular	endoplasmic reticulum,golgi,extracellular	endoplasmic reticulum,golgi,extracellular		endoplasmic reticulum,golgi,extracellular	endoplasmic reticulum,golgi,extracellular	extracellular	endoplasmic reticulum,golgi,extracellular	plastid	vacuole	SwissProt: "extracellular" 16381842		extracellular:16381842	Q9SIF5
AT2G04020.1	GDSL-like Lipase/Acylhydrolase superfamily protein;	2	0	0	261	29315.5	9.78448	-0.217241	extracellular	mitochondrion,golgi,endoplasmic reticulum,extracellular,cytosol,vacuole	mitochondrion		endoplasmic reticulum,golgi,extracellular			endoplasmic reticulum,golgi,extracellular			extracellular				endoplasmic reticulum,golgi,extracellular	endoplasmic reticulum,golgi,extracellular	endoplasmic reticulum,golgi,extracellular		endoplasmic reticulum,golgi,extracellular	endoplasmic reticulum,golgi,extracellular	mitochondrion	endoplasmic reticulum,golgi,extracellular	cytosol	vacuole	SwissProt: "extracellular" 16381842		extracellular:16381842	Q9SIF3
AT2G04025.1	;Encodes a root meristem growth factor (RGF). Belongs to a family of functionally redundant homologous peptides that are secreted, tyrosine-sulfated, and expressed mainly in the stem cell area and the innermost layer of central columella cells. RGFs are required for maintenance of the root stem cell niche and transit amplifying cell proliferation. Members of this family include: At5g60810 (RGF1),…	2	0	3	110	12647.3	9.93988	-0.679091	extracellular	nucleus,endoplasmic reticulum,golgi,extracellular	nucleus		endoplasmic reticulum,golgi,extracellular			endoplasmic reticulum,golgi,extracellular			extracellular			nucleus	endoplasmic reticulum,golgi,extracellular	endoplasmic reticulum,golgi,extracellular	endoplasmic reticulum,golgi,extracellular		endoplasmic reticulum,golgi,extracellular	endoplasmic reticulum,golgi,extracellular	nucleus	endoplasmic reticulum,golgi,extracellular	extracellular	extracellular
AT2G04030.1	Chaperone protein htpG family protein;Encodes a chloroplast-targeted 90-kDa heat shock protein located in the stroma involved in red-light mediated deetiolation response. Mutants are resistant to chlorate, have elongated hypocotyls in light, and affect the expression of NR2, CAB, and RBCS but NOT NR1 and NiR.	2	185	6	780	88667.6	4.6476	-0.551923	plastid	mitochondrion,endoplasmic reticulum,plastid,cytosol,vacuole	plastid		plastid	plastid	vacuole	mitochondrion		mitochondrion	plastid		plastid	endoplasmic reticulum	plastid	plastid	plastid		mitochondrion	plastid	cytosol	plastid	plastid	plastid	Amigo: "mitochondrion" 11743115|Amigo: "plastid" 12943545|Amigo: "mitochondrion" 14671022|Tair: "plastid" 12943545|Tair: "mitochondrion" 17137349|Tair: "plastid" 12938931|Tair: "mitochondrion" 14671022|Tair: "plastid" 16207701|Tair: "plasma membrane" 17151019|Tair: "plastid" 15028209	mitochondrion:11743115;mitochondrion:14671022;plastid:12943545		Q9SIF2	plastid:15028209;plastid:12943545;mitochondrion:14671022;plastid:12938931;plasma membrane:17151019;mitochondrion:17137349;plastid:16207701	plastid:18368500	golgi:25900983;golgi:25900983;golgi:25900983;golgi:25900983;golgi:25900983;mitochondrion:11743115;mitochondrion:14671022;mitochondrion:17137349;nucleus:23396599;plasma membrane:19334764;plasma membrane:20843791;plasma membrane:21433285;plastid:12938931;plastid:15028209;plastid:16207701;plastid:20423899;plastid:21531424;plastid:22923678;plastid:23851315;plastid:18431481;plastid:18633119;plastid:20…
AT2G04031.1	Protein of unknown function (DUF784);Encodes a ECA1 gametogenesis related family protein	2	36	1	151	17031.6	6.1015	-0.207947	extracellular	mitochondrion,golgi,nucleus,endoplasmic reticulum,extracellular,cytosol	cytosol		nucleus			endoplasmic reticulum,golgi,extracellular		mitochondrion	endoplasmic reticulum			nucleus	endoplasmic reticulum,golgi,extracellular	endoplasmic reticulum,golgi,extracellular	endoplasmic reticulum,golgi,extracellular		endoplasmic reticulum,golgi,extracellular	endoplasmic reticulum,golgi,extracellular	cytosol	endoplasmic reticulum,golgi,extracellular	extracellular	extracellular				A7REG6
AT2G04032.1	zinc transporter 7 precursor;	2	6	2	365	39380.4	6.24436	0.4	plasma membrane	plasma membrane,golgi,endoplasmic reticulum,plastid,extracellular,cytosol	plasma membrane		cytosol		plasma membrane	endoplasmic reticulum,golgi,extracellular			plasma membrane			plasma membrane	endoplasmic reticulum,golgi,extracellular	endoplasmic reticulum,golgi,extracellular	endoplasmic reticulum,golgi,extracellular		endoplasmic reticulum,golgi,extracellular	endoplasmic reticulum,golgi,extracellular	extracellular	endoplasmic reticulum,golgi,extracellular	plastid	plasma membrane	SwissProt: "plasma membrane" 16381842		plasma membrane:16381842	Q8W246
AT2G04034.1	Putative membrane lipoprotein;Encodes a defensin-like (DEFL) family protein.	2	2	0	92	10435.5	5.79228	-0.048913	extracellular	golgi,nucleus,endoplasmic reticulum,extracellular,cytosol	cytosol		endoplasmic reticulum,golgi,extracellular			endoplasmic reticulum,golgi,extracellular			extracellular			nucleus	endoplasmic reticulum,golgi,extracellular	endoplasmic reticulum,golgi,extracellular	endoplasmic reticulum,golgi,extracellular		endoplasmic reticulum,golgi,extracellular	endoplasmic reticulum,golgi,extracellular	extracellular	endoplasmic reticulum,golgi,extracellular	extracellular	extracellular	SwissProt: "extracellular" 16381842		extracellular:16381842	Q2V4A4
AT2G04037.1	Protein of unknown function (DUF784);	2	39	0	157	17541.1	5.99749	-0.152866	extracellular	golgi,nucleus,endoplasmic reticulum,plastid,extracellular,cytosol	plastid		endoplasmic reticulum,golgi,extracellular			endoplasmic reticulum,golgi,extracellular			endoplasmic reticulum			nucleus	endoplasmic reticulum,golgi,extracellular	endoplasmic reticulum,golgi,extracellular	endoplasmic reticulum,golgi,extracellular		endoplasmic reticulum,golgi,extracellular	endoplasmic reticulum,golgi,extracellular	cytosol	endoplasmic reticulum,golgi,extracellular	extracellular	extracellular
AT2G04038.1	basic leucine-zipper 48;	2	3	0	166	19502.7	6.78002	-1.04277	nucleus	cytosol,mitochondrion,plastid,nucleus	nucleus		nucleus		nucleus	plastid			nucleus	nucleus		nucleus	mitochondrion				plastid	cytosol,nucleus	nucleus		nucleus	nucleus				Q8RU59				AT1G13600.1::16709202
AT2G04039.1	;	2	47	3	199	21417.5	6.54178	-0.20804	plastid	cytosol,mitochondrion,plastid,nucleus	cytosol		plastid	plastid		plastid		mitochondrion	plastid		plastid	nucleus	plastid	plastid	plastid		plastid	plastid	cytosol	plastid	plastid	plastid	Amigo: "plastid" 15028209|Amigo: "plastid" 18431481|Tair: "plastid" 15028209|Tair: "plastid" 18431481	plastid:15028209;plastid:18431481		Q93Z84	plastid:15028209;plastid:18431481		plastid:15028209;plastid:18431481;plastid:20061580;plastid:20423899;plastid:24361574
AT2G04040.1	MATE efflux family protein;AtDTX1 (At2g04040) has been identified as a detoxifying efflux carrier for plant-derived antibiotics and other toxic compounds, including CD2+.	2	20	3	476	51847.8	7.74074	0.702521	plasma membrane	plasma membrane,mitochondrion,golgi,nucleus,endoplasmic reticulum,extracellular,vacuole	plasma membrane		nucleus						plasma membrane			plasma membrane	endoplasmic reticulum,golgi,extracellular				mitochondrion	mitochondrion	extracellular		vacuole	vacuole	Amigo: "plasma membrane" 11739388|Tair: "plasma membrane" 11739388	plasma membrane:11739388		Q9SIA5	plasma membrane:11739388	plasma membrane:11739388
AT2G04041.1	Protein of unknown function (DUF784);	2	21	0	151	16843.4	5.24621	-0.138411	extracellular	golgi,nucleus,endoplasmic reticulum,extracellular,cytosol	cytosol		endoplasmic reticulum,golgi,extracellular			endoplasmic reticulum,golgi,extracellular			endoplasmic reticulum			nucleus	endoplasmic reticulum,golgi,extracellular	endoplasmic reticulum,golgi,extracellular	endoplasmic reticulum,golgi,extracellular		endoplasmic reticulum,golgi,extracellular	endoplasmic reticulum,golgi,extracellular	nucleus	endoplasmic reticulum,golgi,extracellular	extracellular	extracellular
AT2G04045.1	Defensin-like (DEFL) family protein;Encodes a defensin-like (DEFL) family protein.	2	3	2	111	12551.4	8.11945	0.0045045	extracellular	plasma membrane,golgi,nucleus,endoplasmic reticulum,extracellular,cytosol	plasma membrane		endoplasmic reticulum,golgi,extracellular			endoplasmic reticulum,golgi,extracellular			extracellular			nucleus	endoplasmic reticulum,golgi,extracellular	endoplasmic reticulum,golgi,extracellular	endoplasmic reticulum,golgi,extracellular		endoplasmic reticulum,golgi,extracellular	endoplasmic reticulum,golgi,extracellular	cytosol	endoplasmic reticulum,golgi,extracellular	extracellular	extracellular	SwissProt: "extracellular" 16381842		extracellular:16381842	Q4VNZ6
AT2G04046.1	Defensin-like (DEFL) family protein;Encodes a defensin-like (DEFL) family protein.	2	3	1	110	12068	8.0639	0.369091	extracellular	plasma membrane,golgi,nucleus,endoplasmic reticulum,extracellular	plasma membrane		endoplasmic reticulum,golgi,extracellular			endoplasmic reticulum,golgi,extracellular			extracellular			nucleus,plasma membrane,extracellular	endoplasmic reticulum,golgi,extracellular	endoplasmic reticulum,golgi,extracellular	endoplasmic reticulum,golgi,extracellular		endoplasmic reticulum,golgi,extracellular	endoplasmic reticulum,golgi,extracellular	extracellular	endoplasmic reticulum,golgi,extracellular	extracellular	extracellular	SwissProt: "extracellular" 16381842		extracellular:16381842	Q4VNZ5
AT2G04050.1	MATE efflux family protein;	2	4	0	476	51471.3	7.89416	0.72584	plasma membrane	plasma membrane,mitochondrion,golgi,nucleus,endoplasmic reticulum,extracellular,cytosol	plasma membrane		nucleus						plasma membrane			plasma membrane	endoplasmic reticulum,golgi,extracellular		endoplasmic reticulum,golgi,extracellular		mitochondrion	cytosol,nucleus	extracellular		plasma membrane	plasma membrane				Q9SIA4			plasma membrane:25641898
AT2G04060.1	glycosyl hydrolase family 35 protein;	2	0	0	469	52853.5	7.16611	-0.0289979	plasma membrane,golgi	plasma membrane,mitochondrion,golgi,nucleus,endoplasmic reticulum,peroxisome,extracellular,cytosol	plasma membrane		nucleus		golgi				cytosol			plasma membrane	mitochondrion				endoplasmic reticulum,golgi,extracellular	cytosol,nucleus	extracellular		cytosol	peroxisome				Q8S8A7
AT2G04063.1	glycine-rich protein;	2	0	0	112	11727.5	11.4148	-0.399107	extracellular	mitochondrion,golgi,nucleus,endoplasmic reticulum,extracellular,cytosol	extracellular		endoplasmic reticulum,golgi,extracellular			mitochondrion			cytosol			extracellular	endoplasmic reticulum,golgi,extracellular		endoplasmic reticulum,golgi,extracellular		endoplasmic reticulum,golgi,extracellular	cytosol,nucleus	cytosol	endoplasmic reticulum,golgi,extracellular	cytosol	mitochondrion				Q8S8A8
AT2G04066.1	MATE efflux family protein;	2	0	0	171	18906.2	9.86597	0.273684	plasma membrane	plasma membrane,mitochondrion,golgi,nucleus,endoplasmic reticulum,peroxisome,plastid,extracellular,cytosol	mitochondrion		plastid						golgi			plasma membrane	mitochondrion		endoplasmic reticulum,golgi,extracellular		mitochondrion	cytosol,nucleus	extracellular		cytosol	peroxisome
AT2G04070.1	MATE efflux family protein;	2	3	0	476	51491.7	8.45969	0.711555	plasma membrane	plasma membrane,mitochondrion,golgi,nucleus,endoplasmic reticulum,extracellular,cytosol	plasma membrane		nucleus						plasma membrane			plasma membrane	endoplasmic reticulum,golgi,extracellular				mitochondrion	cytosol,nucleus	extracellular		plasma membrane	plasma membrane				Q9SIA3
AT2G04080.1	MATE efflux family protein;	2	14	4	476	51572.6	7.27982	0.718277	plasma membrane	plasma membrane,mitochondrion,golgi,nucleus,endoplasmic reticulum,peroxisome,extracellular,cytosol	plasma membrane		nucleus						plasma membrane			plasma membrane	endoplasmic reticulum,golgi,extracellular				mitochondrion	cytosol,nucleus	extracellular		plasma membrane	peroxisome				Q8GXM8
AT2G04090.1	MATE efflux family protein;	2	1	0	477	51309.1	5.35748	0.706918	plasma membrane	plasma membrane,mitochondrion,golgi,nucleus,endoplasmic reticulum,extracellular,cytosol,vacuole	plasma membrane		nucleus						plasma membrane			plasma membrane	endoplasmic reticulum,golgi,extracellular				mitochondrion	cytosol,nucleus	extracellular		plasma membrane	vacuole				Q9SIA1			cytoskeleton:24134884
AT2G04100.1	MATE efflux family protein;	2	7	3	483	51936	7.59876	0.730228	plasma membrane	plasma membrane,mitochondrion,golgi,nucleus,endoplasmic reticulum,plastid,extracellular,cytosol	plasma membrane		plastid	plastid					plasma membrane			plasma membrane	endoplasmic reticulum,golgi,extracellular				mitochondrion	cytosol,nucleus	extracellular		plasma membrane	plasma membrane				Q8RWF5
AT2G04115.1	Plant self-incompatibility protein S1 family;	2	0	0	151	17796.5	10.4643	-0.464238	extracellular	plasma membrane,golgi,nucleus,endoplasmic reticulum,extracellular,cytosol	plasma membrane		endoplasmic reticulum,golgi,extracellular		extracellular	endoplasmic reticulum,golgi,extracellular			extracellular			nucleus	endoplasmic reticulum,golgi,extracellular		endoplasmic reticulum,golgi,extracellular		endoplasmic reticulum,golgi,extracellular	endoplasmic reticulum,golgi,extracellular	nucleus	endoplasmic reticulum,golgi,extracellular	cytosol	golgi
AT2G04160.1	Subtilisin-like serine endopeptidase family protein;isolated from differential screening of a cDNA library from auxin-treated root culture. encodes a protein similar to subtilisin-like serine protease which is believed to be active outside the plant cell.	2	38	3	772	82878.1	9.87172	-0.0950777	extracellular	mitochondrion,golgi,endoplasmic reticulum,plastid,extracellular,vacuole	plastid		endoplasmic reticulum,golgi,extracellular		vacuole	endoplasmic reticulum,golgi,extracellular			vacuole			extracellular	endoplasmic reticulum,golgi,extracellular	endoplasmic reticulum,golgi,extracellular	endoplasmic reticulum,golgi,extracellular		endoplasmic reticulum,golgi,extracellular	endoplasmic reticulum,golgi,extracellular	mitochondrion	endoplasmic reticulum,golgi,extracellular	plastid	vacuole				Q9ZSP5			extracellular:16356755;extracellular:24665109;extracellular:26572690
AT2G04170.1	TRAF-like family protein;	2	50	2	420	44407.1	9.84636	-0.542143	cytosol	mitochondrion,golgi,nucleus,endoplasmic reticulum,plastid,extracellular,cytosol	extracellular	mitochondrion,plastid	nucleus						cytosol			nucleus	mitochondrion		mitochondrion		endoplasmic reticulum,golgi,extracellular	cytosol,nucleus	extracellular		mitochondrion	mitochondrion				Q6RF45
AT2G04190.1	TRAF-like family protein;	2	1	1	411	44421	6.58995	-0.412652	mitochondrion	mitochondrion,golgi,nucleus,endoplasmic reticulum,plastid,extracellular,cytosol,cytoskeleton	cytosol	mitochondrion,plastid	nucleus						cytosol			nucleus	mitochondrion		endoplasmic reticulum,golgi,extracellular		plastid	cytosol,nucleus	extracellular		cytoskeleton	cytosol	Amigo: "mitochondrion" 14671022|Tair: "mitochondrion" 14671022	mitochondrion:14671022		Q9SHS5	mitochondrion:14671022		mitochondrion:14671022
AT2G04220.1	Plant protein of unknown function (DUF868);	2	15	1	307	35083.5	8.19303	-0.472638	cytosol	mitochondrion,nucleus,endoplasmic reticulum,peroxisome,extracellular,cytosol	endoplasmic reticulum		nucleus						cytosol			peroxisome,extracellular	mitochondrion				mitochondrion	cytosol,nucleus	cytosol		cytosol	cytosol
AT2G04230.1	FBD, F-box and Leucine Rich Repeat domains containing protein;	2	33	4	448	51311.7	5.1553	-0.206473	nucleus	cytosol,mitochondrion,nucleus	nucleus		nucleus						cytosol	nucleus		nucleus	mitochondrion				mitochondrion	cytosol,nucleus	nucleus		nucleus	cytosol
AT2G04235.1	;	2	3	2	1253	137921	5.74499	-0.547885	nucleus	cytosol,mitochondrion,nucleus	nucleus		nucleus						cytosol	nucleus		nucleus	mitochondrion				mitochondrion	cytosol,nucleus	nucleus		nucleus	nucleus
AT2G04240.1	RING/U-box superfamily protein;Encodes a small protein with an N-terminal trans-membrane domain and a RING-H2 zinc finger motif located at the C-terminus. Gene expression is induced by salt and osmotic stress. Transcrips levels are induced by DELLA proteins and repressed by gibberellic acid. Involved in ABA metabolism.	2	26	3	162	17928.5	6.71284	-0.0320988	plastid	mitochondrion,golgi,nucleus,endoplasmic reticulum,plastid,extracellular,cytosol,vacuole	plastid	mitochondrion,plastid	plastid	plastid	cytosol	endoplasmic reticulum,golgi,extracellular			endoplasmic reticulum		plastid	nucleus	plastid	plastid	plastid		endoplasmic reticulum,golgi,extracellular	endoplasmic reticulum,golgi,extracellular	cytosol	plastid	plastid	vacuole				Q9SI09
AT2G04270.1	RNAse E/G-like;Similar to E.coli endoribonuclease E. Functions as a ribonuclease, is located in the chloroplast, and is involved in chloroplast development. Loss of function mutants are white and arrest at the cotyledon stage. The phenotype is rescued by providing sucrose.	2	13	3	996	110912	5.71076	-0.347189	plastid	cytosol,mitochondrion,plastid,nucleus	plastid		plastid	plastid	cytosol	mitochondrion			plastid		plastid	plastid	mitochondrion	plastid	mitochondrion		plastid	mitochondrion	cytosol	plastid	nucleus	cytosol	Amigo: "plastid" 18515828|Tair: "plastid" 18431481|Tair: "plastid" 18515828	plastid:18515828		Q8GZQ4	plastid:18515828;plastid:18431481		plastid:18431481	AT1G06190.1:p,l,a,s,t,i,d:22735703
AT2G04280.1	;	2	97	2	568	64563.1	5.72387	-0.456514	golgi	plasma membrane,mitochondrion,golgi,nucleus,endoplasmic reticulum,plastid,extracellular,cytosol,vacuole	cytosol		nucleus				mitochondrion		golgi			plastid,vacuole	endoplasmic reticulum,golgi,extracellular	mitochondrion	endoplasmic reticulum,golgi,extracellular		mitochondrion	cytosol,nucleus	cytosol	mitochondrion	cytosol	plasma membrane				Q9SI07			golgi:22430844;golgi:22923678;golgi:25900983;golgi:25122472;golgi:25900983;golgi:25900983;golgi:25900983;plasma membrane:19334764;plasma membrane:21433285
AT2G04300.1	Leucine-rich repeat protein kinase family protein;	2	0	0	851	94995.3	6.00641	-0.215746	plasma membrane	plasma membrane,golgi,nucleus,endoplasmic reticulum,plastid,extracellular,cytosol	extracellular		endoplasmic reticulum,golgi,extracellular		nucleus	endoplasmic reticulum,golgi,extracellular			plasma membrane	nucleus		cytosol,plasma membrane,plastid,nucleus	endoplasmic reticulum,golgi,extracellular	endoplasmic reticulum,golgi,extracellular	endoplasmic reticulum,golgi,extracellular		endoplasmic reticulum,golgi,extracellular	endoplasmic reticulum,golgi,extracellular	extracellular	endoplasmic reticulum,golgi,extracellular	plasma membrane	plasma membrane				Q9SI06
AT2G04305.1	Magnesium transporter CorA-like family protein;	2	27	4	434	49284.6	7.85336	-0.182258	cytosol,plasma membrane	plasma membrane,mitochondrion,nucleus,plastid,cytosol	plasma membrane		nucleus						cytosol			plastid	mitochondrion				mitochondrion	cytosol,nucleus	cytosol		plasma membrane	nucleus
AT2G04340.1	;	2	20	6	173	20149.4	10.8323	-0.757803	mitochondrion	mitochondrion,plastid,nucleus	nucleus		plastid			mitochondrion	mitochondrion		mitochondrion	nucleus	plastid	nucleus	mitochondrion	mitochondrion	mitochondrion		mitochondrion	mitochondrion	nucleus	mitochondrion	plastid	mitochondrion							mitochondrion:21841088;mitochondrion:27943495
AT2G04350.1	AMP-dependent synthetase and ligase family protein;	2	61	4	720	78347.5	7.69892	-0.109028	endoplasmic reticulum	mitochondrion,golgi,nucleus,endoplasmic reticulum,peroxisome,plastid,extracellular,cytosol	cytosol		cytosol		cytosol				peroxisome			peroxisome	mitochondrion		endoplasmic reticulum,golgi,extracellular		plastid	cytosol,nucleus	cytosol		endoplasmic reticulum	peroxisome	Amigo: "endoplasmic reticulum" 16618929|Tair: "endoplasmic reticulum" 16618929	endoplasmic reticulum:16618929		Q9SJD4	endoplasmic reticulum:16618929		endoplasmic reticulum:16618929;endoplasmic reticulum:22923678;golgi:22430844;plasma membrane:20843791;plasma membrane:21433285;plastid:20061580
AT2G04360.1	;	2	23	3	320	36130.8	8.54988	0.125625	plastid	plasma membrane,mitochondrion,plastid	plasma membrane		plastid	plastid		mitochondrion	mitochondrion	mitochondrion	mitochondrion		plastid	plasma membrane	plastid	plastid	mitochondrion		mitochondrion	mitochondrion	mitochondrion	plastid	plastid	plasma membrane				Q29Q44			plastid:24872594
AT2G04370.1	;	2	0	0	82	9891.09	10.7754	-0.563415	cytosol	mitochondrion,golgi,nucleus,endoplasmic reticulum,plastid,extracellular,cytosol	extracellular		nucleus						cytosol			plastid	mitochondrion				endoplasmic reticulum,golgi,extracellular	cytosol,nucleus	mitochondrion		cytosol	cytosol
AT2G04378.1	Beta-galactosidase related protein;	2	72	6	143	16386.7	10.6258	0.260839	extracellular	plasma membrane,mitochondrion,golgi,nucleus,endoplasmic reticulum,plastid,extracellular,vacuole	plasma membrane		plastid			endoplasmic reticulum,golgi,extracellular	mitochondrion		vacuole			plastid	endoplasmic reticulum,golgi,extracellular	endoplasmic reticulum,golgi,extracellular	mitochondrion		endoplasmic reticulum,golgi,extracellular	endoplasmic reticulum,golgi,extracellular	nucleus	endoplasmic reticulum,golgi,extracellular	vacuole	extracellular
AT2G04380.1	;	2	16	0	143	16244.1	10.2052	-1.02727	nucleus	cytosol,mitochondrion,nucleus	nucleus		nucleus		cytosol		mitochondrion		cytosol	nucleus		nucleus	mitochondrion		mitochondrion		mitochondrion	cytosol,nucleus	nucleus		nucleus	nucleus
AT2G04390.1	Ribosomal S17 family protein;	2	123	2	141	16047.7	10.7204	-0.58156	cytosol	cytosol,mitochondrion,plastid,nucleus	cytosol		nucleus		cytosol	mitochondrion	mitochondrion	mitochondrion	cytosol			plastid,nucleus	mitochondrion		mitochondrion		mitochondrion	cytosol,nucleus	nucleus	mitochondrion	nucleus	cytosol	Amigo: "plasma membrane" 17317660|Amigo: "nucleus" 15496452|Amigo: "cytosol" 17934214|Tair: "plasma membrane" 17317660|Tair: "nucleus" 15496452|Tair: "cytosol" 17934214	cytosol:17934214;nucleus:15496452;plasma membrane:17317660		P49205	plasma membrane:17317660;cytosol:17934214;nucleus:15496452	nucleus:15496452	cytosol:21166475;cytosol:22522809;extracellular:26572690;nucleus:15496452;nucleus:23396599;plasma membrane:17317660;plasma membrane:19334764;plasma membrane:20843791;plasma membrane:22215637;plasma membrane:22318864;plasma membrane:26781341;vacuole:23903016;vacuole:25900983	AT3G48150.1::21798944
AT2G04395.1	Nucleic acid-binding, OB-fold-like protein;	2	0	0	158	18015.8	5.80109	-0.124051	nucleus	cytosol,mitochondrion,nucleus	cytosol		nucleus						nucleus			nucleus	mitochondrion				mitochondrion	cytosol,nucleus	cytosol		nucleus	cytosol				Q3E7T0
AT2G04400.1	Aldolase-type TIM barrel family protein;	2	50	6	402	44579.9	7.45817	-0.204229	plastid	cytosol,mitochondrion,plastid	cytosol		plastid	plastid	cytosol	plastid		mitochondrion	plastid		plastid	plastid	plastid	mitochondrion	plastid		plastid	plastid	cytosol	plastid	plastid	plastid	Amigo: "plastid" 7890741|Amigo: "plastid" 18431481|SwissProt: "plastid" 16381842|Tair: "plastid" 18431481	plastid:18431481;plastid:7890741	plastid:16381842	P49572	plastid:18431481		cytosol:21166475;golgi:25900983;plastid:20423899;plastid:21531424;plastid:18431481;plastid:20061580;plastid:24361574;plastid:24872594	AT3G22440.1::15714319
AT2G04410.1	RPM1-interacting protein 4 (RIN4) family protein;	2	94	2	73	8059.44	8.7468	-1.09315	plasma membrane	mitochondrion,golgi,nucleus,endoplasmic reticulum,extracellular,cytosol	nucleus		endoplasmic reticulum,golgi,extracellular						cytosol			cytosol,nucleus	mitochondrion				endoplasmic reticulum,golgi,extracellular	cytosol,nucleus	nucleus		mitochondrion	cytosol	Amigo: "plasma membrane" 14506206|Tair: "plasma membrane" 14506206	plasma membrane:14506206		Q84K91	plasma membrane:14506206	extracellular:15141064	plasma membrane:15308754;plasma membrane:20374526;plasma membrane:26781341
AT2G04420.1	Polynucleotidyl transferase, ribonuclease H-like superfamily protein;	2	10	1	221	26394.8	8.45822	-0.863801	mitochondrion	mitochondrion,golgi,nucleus,endoplasmic reticulum,peroxisome,plastid,extracellular,cytosol	cytosol		plastid			mitochondrion	mitochondrion	mitochondrion	nucleus	nucleus		nucleus	mitochondrion	mitochondrion	mitochondrion		mitochondrion	endoplasmic reticulum,golgi,extracellular	cytosol	mitochondrion	peroxisome	nucleus
AT2G04425.1	low-molecular-weight cysteine-rich 82;Encodes a member of a family of small,secreted, cysteine rich protein with sequence similarity to the PCP (pollen coat protein) gene family.	2	0	0	101	11186.9	6.47366	0.376238	extracellular	plasma membrane,golgi,nucleus,endoplasmic reticulum,extracellular,vacuole	extracellular		endoplasmic reticulum,golgi,extracellular			endoplasmic reticulum,golgi,extracellular			endoplasmic reticulum			plasma membrane	endoplasmic reticulum,golgi,extracellular	endoplasmic reticulum,golgi,extracellular	endoplasmic reticulum,golgi,extracellular		endoplasmic reticulum,golgi,extracellular	endoplasmic reticulum,golgi,extracellular	nucleus	endoplasmic reticulum,golgi,extracellular	vacuole	extracellular	SwissProt: "extracellular" 16381842		extracellular:16381842	P82791
AT2G04430.1	nudix hydrolase homolog 5;	2	4	2	302	34295.7	4.8532	-0.318212	plasma membrane	golgi,nucleus,endoplasmic reticulum,plastid,extracellular,cytosol	cytosol		endoplasmic reticulum,golgi,extracellular		nucleus				cytosol			plastid	endoplasmic reticulum,golgi,extracellular		endoplasmic reticulum,golgi,extracellular		endoplasmic reticulum,golgi,extracellular	endoplasmic reticulum,golgi,extracellular	cytosol	endoplasmic reticulum,golgi,extracellular	plastid	endoplasmic reticulum				Q9SJC6
AT2G04440.1	MutT/nudix family protein;	2	0	0	215	24394.2	7.49841	-0.356744	cytosol	mitochondrion,golgi,nucleus,endoplasmic reticulum,plastid,extracellular,cytosol	cytosol		nucleus						cytosol			cytosol,plastid	mitochondrion				endoplasmic reticulum,golgi,extracellular	cytosol,nucleus	cytosol		cytosol	cytosol				Q9SJC5
AT2G04450.1	nudix hydrolase homolog 6;Encodes a protein with NADH pyrophosphatase activity. Although this protein was also shown to have ADP-ribose diphosphatase activity in vitro, mutant analyses suggest that NUDX6 is involved in NADH metabolism in vivo.	2	9	1	283	31915.2	4.98937	-0.265018	cytosol	mitochondrion,golgi,nucleus,endoplasmic reticulum,plastid,extracellular,cytosol	cytosol		cytosol		nucleus				cytosol			plastid	mitochondrion				endoplasmic reticulum,golgi,extracellular	cytosol,nucleus	cytosol		cytosol	cytosol				Q9SJC4
AT2G04480.1	;	2	24	0	247	28021.2	4.87874	-0.226316	plasma membrane	plasma membrane,golgi,endoplasmic reticulum,plastid,extracellular,cytosol	cytosol		plastid		cytosol	plastid			cytosol			plasma membrane,plastid	endoplasmic reticulum,golgi,extracellular				endoplasmic reticulum,golgi,extracellular	endoplasmic reticulum,golgi,extracellular	cytosol		extracellular	plastid
AT2G04495.1	;	2	3	2	202	22992.9	4.77445	-0.15099	plasma membrane	mitochondrion,golgi,nucleus,endoplasmic reticulum,plastid,extracellular,cytosol	plastid		plastid			mitochondrion			extracellular			nucleus	endoplasmic reticulum,golgi,extracellular		endoplasmic reticulum,golgi,extracellular		endoplasmic reticulum,golgi,extracellular	cytosol,nucleus	cytosol	endoplasmic reticulum,golgi,extracellular	cytosol	cytosol				Q6NLT2
AT2G04500.1	Cysteine/Histidine-rich C1 domain family protein;	2	22	1	495	57028.9	6.1177	-0.291313	nucleus	mitochondrion,golgi,nucleus,endoplasmic reticulum,extracellular,cytosol	extracellular		nucleus						nucleus			nucleus	mitochondrion		endoplasmic reticulum,golgi,extracellular		mitochondrion	mitochondrion	extracellular		cytosol	cytosol
AT2G04515.1	;	2	18	3	196	22203.7	4.91087	-0.243878	plasma membrane	mitochondrion,golgi,nucleus,endoplasmic reticulum,plastid,extracellular,cytosol	plastid		plastid						endoplasmic reticulum			nucleus	endoplasmic reticulum,golgi,extracellular		endoplasmic reticulum,golgi,extracellular		mitochondrion	cytosol,nucleus	mitochondrion	endoplasmic reticulum,golgi,extracellular	cytosol	cytosol
AT2G04520.1	Nucleic acid-binding, OB-fold-like protein;	2	180	3	145	16638.6	4.59386	-0.974483	cytosol	mitochondrion,nucleus,plastid,extracellular,cytosol	cytosol		nucleus		extracellular				cytosol	nucleus		nucleus	mitochondrion				plastid	cytosol,nucleus	nucleus		nucleus	cytosol				Q9SJB9			cytosol:21166475;extracellular:26572690;plasma membrane:22215637
AT2G04530.1	Metallo-hydrolase/oxidoreductase superfamily protein;Encodes a protein with RNAse Z activity suggesting a role in tRNA processing. Protein contains a signal sequence for import into the chloroplast.	2	13	3	354	39953.3	9.32907	-0.230508	plastid	cytosol,mitochondrion,plastid,nucleus	plastid		plastid	plastid		plastid		mitochondrion	cytosol		plastid	plastid,nucleus	plastid	plastid	plastid		mitochondrion	plastid	cytosol	plastid	plastid	plastid	Amigo: "plastid" 12032089|SwissProt: "plastid" 16381842	plastid:12032089	plastid:16381842	Q8L633
AT2G04540.1	Beta-ketoacyl synthase;	2	3	5	461	49381.9	7.38121	-0.0750542	mitochondrion	mitochondrion,plastid	plastid		plastid	plastid	plastid	mitochondrion		mitochondrion	mitochondrion		plastid	mitochondrion	mitochondrion	mitochondrion	mitochondrion		mitochondrion	mitochondrion	mitochondrion	mitochondrion	mitochondrion	plastid	SwissProt: "mitochondrion" 16381842		mitochondrion:16381842	Q8L3X9		mitochondrion:14660674	mitochondrion:27943495
AT2G04550.1	indole-3-butyric acid response 5;Encodes a protein phosphatase that interacts with MPK12, but not with other MAP kinases. It can dephosphorylate a dually phosphorylated MPK12 in vitro and can inactivate MPK12 in vivo. ibr5 mutants have reduced sensitivity to auxin and abscisic acid. IBR5 promotes auxin responses, including auxin-inducible transcription, differently than the TIR1 auxin receptor an…	2	72	0	257	28692	6.61397	-0.449027	nucleus	cytosol,mitochondrion,plastid,nucleus	nucleus		nucleus						nucleus	nucleus		plastid,nucleus	mitochondrion				mitochondrion	cytosol,nucleus	nucleus		nucleus	cytosol	Amigo: "nucleus" 19000167|SwissProt: "nucleus" 16381842|Tair: "nucleus" 19000167	nucleus:19000167	nucleus:16381842	Q84JU4	nucleus:19000167			AT1G75950.1::12795696;AT2G46070.1::19000167;AT2G46070.1::19000167;AT2G46070.1::19000167;AT2G46070.1::19000167;AT2G46070.1::19000167;AT2G46070.1::19000167;AT5G42190.1::12795696
AT2G04560.1	transferases, transferring glycosyl groups;	2	5	0	460	51467.9	9.14439	0.01	mitochondrion	cytosol,mitochondrion,plastid,nucleus	cytosol		nucleus			mitochondrion	mitochondrion	mitochondrion	mitochondrion			mitochondrion,plastid	mitochondrion	mitochondrion	mitochondrion		mitochondrion	mitochondrion	cytosol	mitochondrion	mitochondrion	mitochondrion
AT2G04570.1	GDSL-like Lipase/Acylhydrolase superfamily protein;	2	83	2	350	38480.1	7.74894	-0.0814286	extracellular	plasma membrane,endoplasmic reticulum,golgi,extracellular	plasma membrane		endoplasmic reticulum,golgi,extracellular			endoplasmic reticulum,golgi,extracellular			extracellular			extracellular	endoplasmic reticulum,golgi,extracellular	endoplasmic reticulum,golgi,extracellular	endoplasmic reticulum,golgi,extracellular		endoplasmic reticulum,golgi,extracellular	endoplasmic reticulum,golgi,extracellular	extracellular	endoplasmic reticulum,golgi,extracellular	extracellular	extracellular	SwissProt: "extracellular" 16381842		extracellular:16381842	Q9SJB4
AT2G04620.1	Cation efflux family protein;	2	1	0	798	90428.4	7.3869	-0.018797	plasma membrane	plasma membrane,mitochondrion,golgi,nucleus,endoplasmic reticulum,plastid,extracellular,cytosol,vacuole	plasma membrane		plastid			plastid		mitochondrion	plasma membrane		plastid	plasma membrane,vacuole	endoplasmic reticulum,golgi,extracellular		plastid		plastid	cytosol,nucleus	extracellular		plasma membrane	plasma membrane							cytosol:22522809	AT1G16070.1::16792696;AT3G06380.1::16792696
AT2G04622.1	;	2	0	0	81	9222.42	8.29485	0.224691	extracellular	plasma membrane,golgi,nucleus,endoplasmic reticulum,extracellular,cytosol	plasma membrane		endoplasmic reticulum,golgi,extracellular			endoplasmic reticulum,golgi,extracellular			endoplasmic reticulum			nucleus	endoplasmic reticulum,golgi,extracellular	endoplasmic reticulum,golgi,extracellular	endoplasmic reticulum,golgi,extracellular		endoplasmic reticulum,golgi,extracellular	endoplasmic reticulum,golgi,extracellular	cytosol	endoplasmic reticulum,golgi,extracellular	extracellular	extracellular
AT2G04630.1	RNA polymerase Rpb6;One of two highly similar proteins that can serve as a non-catalytic subunit of nuclear DNA-dependent RNA polymerases II and V; homologous to budding yeast RPB6 and the E. coli RNA polymerase omega subunit. Probably redundant with At5g51940.	2	62	2	144	16741.4	3.92339	-0.939583	nucleus	mitochondrion,golgi,nucleus,endoplasmic reticulum,plastid,extracellular,cytosol	cytosol		endoplasmic reticulum,golgi,extracellular		nucleus				nucleus	nucleus		nucleus	mitochondrion				plastid	cytosol,nucleus	nucleus		nucleus	nucleus	Amigo: "nucleus" 19110459	nucleus:19110459		Q9SJ96				AT3G47620.1::21798944;AT3G49580.1::21798944;AT5G08330.1::21798944;AT5G51910.1::21798944;AT5G57660.1::21798944
AT2G04650.1	ADP-glucose pyrophosphorylase family protein;	2	12	3	406	44940.1	6.60023	-0.0399015	cytosol	cytosol,mitochondrion,plastid,nucleus	plastid		plastid			mitochondrion			cytosol		plastid	plastid	mitochondrion				plastid	mitochondrion	cytosol		nucleus	cytosol								AT1G74910.1::21798944;AT2G39770.1::21798944
AT2G04660.1	anaphase-promoting complex/cyclosome 2;a highly conserved ubiquitin-protein ligase involved in cell cycle regulation	2	10	2	865	97795.9	4.52815	-0.344971	cytosol	cytosol,mitochondrion,nucleus	cytosol		nucleus						cytosol			nucleus	mitochondrion				mitochondrion	cytosol,nucleus	cytosol		nucleus	cytosol				Q8H1U5				AT1G06590.1::20706207;AT1G67540.1::20706207;AT1G78770.1::20706207;AT2G20000.1::17944809;AT2G20000.1::20706207;AT2G39090.1::20706207;AT2G42260.1::20706207;AT3G05870.1::14508008;AT3G05870.1::14508008;AT3G16320.1::20706207;AT3G48150.1::14508008;AT3G48150.1::20706207;AT3G57860.1::20706207;AT4G21530.1::20706207;AT5G05560.1::20706207;AT5G19990.1::20706207;ATMG00510.1::20706207
AT2G04675.1	;	2	2	3	67	7809.38	8.76897	-0.814925	cytosol	mitochondrion,golgi,nucleus,endoplasmic reticulum,extracellular,cytosol	extracellular		endoplasmic reticulum,golgi,extracellular						cytosol			nucleus	mitochondrion				mitochondrion	cytosol,nucleus	cytosol		nucleus	cytosol
AT2G04680.1	Cysteine/Histidine-rich C1 domain family protein;	2	24	2	657	75752.5	7.14811	-0.340183	nucleus	mitochondrion,golgi,nucleus,endoplasmic reticulum,plastid,extracellular,cytosol	cytosol		nucleus						nucleus	nucleus		nucleus	mitochondrion	plastid	endoplasmic reticulum,golgi,extracellular		mitochondrion	endoplasmic reticulum,golgi,extracellular	extracellular		cytosol	cytosol				Q9SJ91
AT2G04690.1	Pyridoxamine 5'-phosphate oxidase family protein;	2	37	2	210	23595.5	7.6225	0.0180952	extracellular	plasma membrane,mitochondrion,golgi,nucleus,endoplasmic reticulum,plastid,extracellular,vacuole	plasma membrane		endoplasmic reticulum,golgi,extracellular	plastid		endoplasmic reticulum,golgi,extracellular			extracellular			plastid,nucleus	endoplasmic reticulum,golgi,extracellular	endoplasmic reticulum,golgi,extracellular	endoplasmic reticulum,golgi,extracellular		mitochondrion	endoplasmic reticulum,golgi,extracellular	extracellular	endoplasmic reticulum,golgi,extracellular	vacuole	plasma membrane	Amigo: "vacuole" 15539469|Tair: "vacuole" 15539469	vacuole:15539469		Q8RY62	vacuole:15539469		extracellular:26572690;extracellular:28155257	AT3G16310.1::21798944;AT4G35580.1::21798944
AT2G04700.1	ferredoxin thioredoxin reductase catalytic beta chain family protein;	2	150	4	146	16434.6	7.98093	-0.422603	plastid	mitochondrion,peroxisome,plastid	plastid		plastid	plastid	plastid	plastid		mitochondrion	plastid		plastid	plastid	plastid		mitochondrion	peroxisome	plastid	plastid	mitochondrion	plastid	plastid	plastid	Amigo: "plastid" 18431481|SwissProt: "plastid" 16381842|Tair: "plastid" 18431481	plastid:18431481	plastid:16381842	Q9SJ89	plastid:18431481		plastid:20061580;plastid:20061580;plastid:24361574
AT2G04740.1	ankyrin repeat family protein;	2	9	1	578	66071.4	4.67038	-0.341869	nucleus	cytosol,mitochondrion,nucleus	nucleus		nucleus						cytosol			nucleus	mitochondrion				mitochondrion	cytosol,nucleus	nucleus		nucleus	cytosol							cytosol:22522809
AT2G04750.1	Actin binding Calponin homology (CH) domain-containing protein;	2	0	0	652	73447	6.34347	-0.261656	extracellular	cytosol,mitochondrion,plastid,nucleus	cytosol		nucleus	plastid	cytosol	plastid			cytosol			cytosol	mitochondrion	plastid			mitochondrion	plastid	cytosol		cytosol	cytosol				Q9SJ84			extracellular:15593128;extracellular:16356755;plastid:23667806
AT2G04780.1	FASCICLIN-like arabinoogalactan 7;fasciclin-like arabinogalactan-protein 7 (Fla7)	2	117	8	254	26847.2	6.51508	0.161417	plasma membrane,extracellular	plasma membrane,golgi,nucleus,endoplasmic reticulum,plastid,extracellular	nucleus		endoplasmic reticulum,golgi,extracellular	plastid		endoplasmic reticulum,golgi,extracellular			endoplasmic reticulum		plastid	plasma membrane	endoplasmic reticulum,golgi,extracellular	endoplasmic reticulum,golgi,extracellular	endoplasmic reticulum,golgi,extracellular		endoplasmic reticulum,golgi,extracellular	endoplasmic reticulum,golgi,extracellular	nucleus	endoplasmic reticulum,golgi,extracellular	plasma membrane	extracellular	Amigo: "plasma membrane" 16618929|SwissProt: "plasma membrane" 16381842|Tair: "plasma membrane" 17317660|Tair: "plasma membrane" 16618929|Tair: "plasma membrane" 12805588	plasma membrane:16618929	plasma membrane:16381842	Q9SJ81	plasma membrane:17317660;plasma membrane:16618929;plasma membrane:12805588		extracellular:16356755;extracellular:21109274;extracellular:26572690;extracellular:28155257;extracellular:28003327;plasma membrane:25641898;plasma membrane:12805588;plasma membrane:14517339;plasma membrane:16602701;plasma membrane:16618929;plasma membrane:16635983;plasma membrane:17317660;plasma membrane:19334764;plasma membrane:20843791;plasma membrane:21433285;plasma membrane:22215637;plasma me…
AT2G04790.1	;	2	10	1	152	16868.6	9.17415	-0.0197368	plastid	mitochondrion,nucleus,peroxisome,plastid,vacuole	nucleus		nucleus	plastid		plastid			plastid		plastid	plastid,nucleus	plastid	plastid	plastid	peroxisome	mitochondrion	plastid	nucleus		plastid	vacuole				Q6RF55
AT2G04795.1	;	2	10	2	95	10328.7	9.89822	-0.0757895	mitochondrion	mitochondrion,golgi,nucleus,endoplasmic reticulum,plastid,extracellular	plastid		endoplasmic reticulum,golgi,extracellular			mitochondrion	mitochondrion	mitochondrion	mitochondrion		plastid	plastid	mitochondrion	mitochondrion	mitochondrion		mitochondrion	mitochondrion	nucleus	mitochondrion	mitochondrion	mitochondrion				Q94JV8				AT3G46090.1::17259181
AT2G04800.1	;	2	2	1	78	8938.95	4.70665	0.0666667	cytosol	mitochondrion,golgi,nucleus,endoplasmic reticulum,plastid,extracellular,cytosol	cytosol		endoplasmic reticulum,golgi,extracellular						cytosol			mitochondrion,plastid,nucleus	mitochondrion				endoplasmic reticulum,golgi,extracellular	cytosol,nucleus	extracellular		cytosol	extracellular				Q9SJ79
AT2G04810.1	Protein of unknown function (DUF295);	2	0	0	397	46614	8.596	-0.36927	cytosol	cytosol,mitochondrion,plastid,nucleus	cytosol		plastid		nucleus		mitochondrion	mitochondrion	cytosol		plastid	plastid,nucleus	mitochondrion		mitochondrion		mitochondrion	cytosol,nucleus	cytosol		nucleus	nucleus
AT2G04830.1	Protein of unknown function (DUF295);	2	19	3	100	11738.8	4.81437	-0.356	cytosol	mitochondrion,golgi,nucleus,endoplasmic reticulum,plastid,extracellular,cytosol	cytosol		endoplasmic reticulum,golgi,extracellular						cytosol			nucleus,mitochondrion,plastid,extracellular	mitochondrion	endoplasmic reticulum,golgi,extracellular			endoplasmic reticulum,golgi,extracellular	cytosol,nucleus	cytosol		cytosol	cytosol
AT2G04840.1	Protein of unknown function (DUF295);	2	1	0	389	45573.7	9.81748	-0.390745	cytosol	plasma membrane,mitochondrion,nucleus,plastid,cytosol	plasma membrane		plastid				mitochondrion	mitochondrion	nucleus		plastid	plastid	mitochondrion		mitochondrion		mitochondrion	cytosol,nucleus	cytosol		nucleus	nucleus
AT2G04842.1	threonyl-tRNA synthetase, putative / threonine--tRNA ligase, putative;Encodes a dual localized threonyl-tRNA synthetase found both in the mitochondrion and the chloroplast. Plants mutated in this gene terminate as embryos in the globular stage.	2	75	0	650	74788.7	6.92871	-0.433385	mitochondrion,plastid	cytosol,mitochondrion,plastid	cytosol	mitochondrion,plastid	plastid	plastid	cytosol	plastid		mitochondrion	plastid		plastid	cytosol	plastid	plastid	plastid		mitochondrion	plastid	cytosol	plastid	plastid	plastid	Amigo: "mitochondrion,plastid" 16251277|Tair: "mitochondrion,plastid" 16251277|Tair: "plastid" 18633119|Tair: "plastid" 18431481	mitochondrion:16251277;plastid:16251277		Q56XW1	plastid:18633119;plastid:16251277;mitochondrion:16251277;plastid:18431481	mitochondrion:16251277;mitochondrion:19733576;plastid:16251277;plastid:19733576	mitochondrion:27943495;nucleus:23396599;plastid:20423899;plastid:21531424;plastid:18431481;plastid:18633119;plastid:20061580;plastid:24361574;plastid:24872594	AT5G40930.1::21848659
AT2G04845.1	Acyl-CoA N-acyltransferases (NAT) superfamily protein;	2	34	2	218	24531.4	5.16985	-0.350917	cytosol	cytosol,mitochondrion,plastid,nucleus	cytosol		nucleus			mitochondrion		mitochondrion	cytosol			plastid	mitochondrion	mitochondrion			mitochondrion	cytosol,nucleus	cytosol	mitochondrion	mitochondrion	cytosol
AT2G04850.1	Auxin-responsive family protein;	2	28	4	404	43878.2	9.9806	0.2	extracellular	plasma membrane,mitochondrion,golgi,endoplasmic reticulum,extracellular	plasma membrane		endoplasmic reticulum,golgi,extracellular			endoplasmic reticulum,golgi,extracellular			extracellular			plasma membrane	endoplasmic reticulum,golgi,extracellular	endoplasmic reticulum,golgi,extracellular	endoplasmic reticulum,golgi,extracellular		mitochondrion	endoplasmic reticulum,golgi,extracellular	extracellular	endoplasmic reticulum,golgi,extracellular	plasma membrane	plasma membrane				Q9SJ74
AT2G04860.1	Tetratricopeptide repeat (TPR)-like superfamily protein;	2	1	2	692	76656.6	7.13713	0.211994	mitochondrion	plasma membrane,mitochondrion,golgi,endoplasmic reticulum,plastid,extracellular,cytosol	plasma membrane	mitochondrion,plastid	plastid			mitochondrion			cytosol			plastid	mitochondrion	mitochondrion			endoplasmic reticulum,golgi,extracellular	mitochondrion	extracellular		plastid	endoplasmic reticulum
AT2G04865.1	Aminotransferase-like, plant mobile domain family protein;	2	43	0	667	75513.3	4.71046	-0.543028	cytosol	cytosol,mitochondrion,plastid,nucleus	cytosol		nucleus						cytosol	nucleus		plastid	mitochondrion				mitochondrion	cytosol,nucleus	nucleus		nucleus	cytosol
AT2G04870.1	;	2	0	0	72	8080.46	3.52622	-1.55417	nucleus	mitochondrion,golgi,nucleus,endoplasmic reticulum,extracellular,cytosol,vacuole	vacuole		endoplasmic reticulum,golgi,extracellular						cytosol			nucleus	mitochondrion				endoplasmic reticulum,golgi,extracellular	cytosol,nucleus	nucleus		nucleus	nucleus				Q9SJ72
AT2G04880.1	zinc-dependent activator protein-1;Encodes WRKY1, a member of the WRKY transcription factors in plants involved in disease resistance, abiotic stress, senescence as well as in some developmental processes. WRKY1 is involved in the salicylic acid signaling pathway. The crystal structure of the WRKY1 C-terminal domain revealed a zinc-binding site and identified the DNA-binding residues of WRKY1.	2	28	1	487	54013	6.90201	-0.845996	nucleus	mitochondrion,golgi,nucleus,endoplasmic reticulum,plastid,extracellular,cytosol	plastid		nucleus		nucleus				nucleus	nucleus		nucleus	mitochondrion				endoplasmic reticulum,golgi,extracellular	cytosol,nucleus	nucleus		nucleus	nucleus	SwissProt: "nucleus" 16381842		nucleus:16381842	Q9SI37			cytoskeleton:24134884
AT2G04890.1	SCARECROW-like 21;Encodes a scarecrow-like protein (SCL21). Member of GRAS gene family.	2	34	8	413	46470.3	5.50244	-0.0447942	nucleus	cytosol,mitochondrion,plastid,nucleus	cytosol		nucleus						cytosol			nucleus	mitochondrion		mitochondrion		mitochondrion	cytosol,nucleus	cytosol		plastid	cytosol	SwissProt: "nucleus" 16381842		nucleus:16381842	Q9S7H5				AT1G66410.1::17360592;AT2G41100.1::17360592;AT3G43810.1::17360592;AT3G51920.1::17360592;AT5G21274.1::17360592;AT5G37780.1::17360592
AT2G04900.1	;	2	82	5	128	13957	10.6364	0.177344	mitochondrion	cytosol,mitochondrion,plasma membrane,plastid	plasma membrane		plastid		cytosol		mitochondrion	mitochondrion	mitochondrion		plastid	plasma membrane	mitochondrion		mitochondrion		mitochondrion	mitochondrion	mitochondrion		plastid	plastid				Q9SI36				AT4G35580.1::21798944
AT2G04910.1	Carbohydrate-binding X8 domain superfamily protein;	2	0	0	124	13857.3	4.52042	-0.170161	extracellular	plasma membrane,golgi,endoplasmic reticulum,plastid,extracellular,cytosol	extracellular		endoplasmic reticulum,golgi,extracellular						cytosol			plasma membrane	endoplasmic reticulum,golgi,extracellular		endoplasmic reticulum,golgi,extracellular		endoplasmic reticulum,golgi,extracellular	endoplasmic reticulum,golgi,extracellular	extracellular	endoplasmic reticulum,golgi,extracellular	plastid	extracellular
AT2G04920.1	F-box and associated interaction domains-containing protein;	2	0	0	376	44167.9	8.40527	-0.321011	cytosol	cytosol,mitochondrion,plastid,nucleus	cytosol		plastid						cytosol			nucleus	mitochondrion		mitochondrion		mitochondrion	mitochondrion	cytosol		cytosol	cytosol				Q9SI34
AT2G04925.1	Putative membrane lipoprotein;Encodes a defensin-like (DEFL) family protein.	2	37	3	90	10029.3	8.1961	0.0844444	extracellular	plasma membrane,golgi,nucleus,endoplasmic reticulum,extracellular	plasma membrane		endoplasmic reticulum,golgi,extracellular			endoplasmic reticulum,golgi,extracellular			extracellular			plasma membrane,nucleus	endoplasmic reticulum,golgi,extracellular	endoplasmic reticulum,golgi,extracellular	endoplasmic reticulum,golgi,extracellular		endoplasmic reticulum,golgi,extracellular	endoplasmic reticulum,golgi,extracellular	extracellular	endoplasmic reticulum,golgi,extracellular	extracellular	extracellular	SwissProt: "extracellular" 16381842		extracellular:16381842	Q2V4A3
AT2G04930.1	Haloacid dehalogenase-like hydrolase (HAD) superfamily protein;	2	0	0	277	32394.4	9.7665	-0.371841	peroxisome	mitochondrion,nucleus,peroxisome,plastid,cytosol	cytosol		nucleus			plastid		mitochondrion	nucleus			mitochondrion	mitochondrion			peroxisome	mitochondrion	mitochondrion	mitochondrion		plastid	cytosol				Q9SI33
AT2G04940.1	scramblase-related;	2	24	12	392	44124.5	8.8908	-0.253061	mitochondrion	cytosol,mitochondrion,plastid	plastid		plastid			mitochondrion	mitochondrion	mitochondrion	mitochondrion		plastid	plastid	mitochondrion	mitochondrion	mitochondrion		mitochondrion	mitochondrion	cytosol	mitochondrion	plastid	mitochondrion	Amigo: "mitochondrion,plastid" 16618929|Tair: "mitochondrion,plastid" 16618929	mitochondrion:16618929;plastid:16618929		Q9SI32	plastid:16618929;mitochondrion:16618929		mitochondrion:21841088;mitochondrion:22923678;mitochondrion:27943495;plasma membrane:19334764;unclear:16618929
AT2G05050.1	Protein phosphatase 2C family protein;	2	0	0	193	21967	8.25359	-0.0414508	cytosol	cytosol,mitochondrion,peroxisome,nucleus	cytosol		cytosol				mitochondrion		peroxisome			cytosol,nucleus	mitochondrion				mitochondrion	cytosol,nucleus	cytosol		cytosol	cytosol
AT2G05060.1	Protein kinase superfamily protein;	2	1	0	315	35501.1	8.55066	-0.230794	cytosol	mitochondrion,golgi,nucleus,endoplasmic reticulum,extracellular,cytosol	cytosol		nucleus						cytosol			nucleus	mitochondrion				endoplasmic reticulum,golgi,extracellular	mitochondrion	cytosol		cytosol	cytosol
AT2G05070.1	photosystem II light harvesting complex gene 2.2;Encodes Lhcb2.2. Belongs to the Lhc super-gene family encodes the light-harvesting chlorophyll a/b-binding (LHC) proteins that constitute the antenna system of the photosynthetic apparatus.	2	531	11	265	28622.1	5.08526	-0.085283	plastid	plasma membrane,mitochondrion,plastid,extracellular	plasma membrane		plastid	plastid	plastid	plastid		mitochondrion	plastid		plastid	plastid	plastid	plastid	plastid		plastid	plastid	extracellular	plastid	plastid	plastid	Amigo: "plastid" 16414959|Tair: "plastid" 18431481|Tair: "plastid" 15322131|Tair: "plastid" 12766230|Tair: "plasma membrane" 17151019|Tair: "plastid" 16414959	plastid:16414959		Q9S7J7	plastid:16414959;plasma membrane:17151019;plastid:12766230;plastid:18431481;plastid:15322131		cytosol:22522809;nucleus:24012629;nucleus:23396599;plasma membrane:25641898;plastid:14729914;plastid:15028209;plastid:15322131;plastid:21531424;plastid:23851315;plastid:23390424;plastid:16414959;plastid:18431481;plastid:18633119;plastid:20061580;plastid:23667806;plastid:24872594;vacuole:17151019	AT2G01830.1::18642946
AT2G05100.1	photosystem II light harvesting complex gene 2.1;Lhcb2.1 protein encoding a subunit of the light harvesting complex II. Member of a gene family with high degree of sequence similarity. Initially LHCB2.3 was considered as a separate gene but appears to be an allele of LHCB2.1.	2	720	15	265	28651.1	5.09212	-0.117736	plastid	plasma membrane,mitochondrion,plastid,extracellular	plasma membrane		plastid	plastid	plastid	plastid		mitochondrion	plastid		plastid	plastid	plastid	plastid	plastid		plastid	plastid	extracellular	plastid	plastid	plastid	Amigo: "plastid" 16461379|Tair: "plastid" 16461379|Tair: "plastid" 18431481|Tair: "plastid" 14729914|Tair: "plastid" 15322131|Tair: "plastid" 12766230	plastid:16461379		Q9SHR7	plastid:16461379;plastid:12766230;plastid:18431481;plastid:14729914;plastid:15322131		cytosol:22522809;mitochondrion:27943495;plasma membrane:19334764;plastid:14729914;plastid:15028209;plastid:15322131;plastid:23851315;plastid:23390424;plastid:18431481;plastid:18633119;plastid:24872594
AT2G05117.1	SCR-like 9;Encodes a member of a family of small, secreted, cysteine rich proteins with sequence similarity to SCR (S locus cysteine-rich protein).	2	0	0	90	10273.3	6.4759	-0.182222	extracellular	nucleus,endoplasmic reticulum,golgi,extracellular	extracellular		endoplasmic reticulum,golgi,extracellular			endoplasmic reticulum,golgi,extracellular			endoplasmic reticulum			nucleus	endoplasmic reticulum,golgi,extracellular	endoplasmic reticulum,golgi,extracellular	endoplasmic reticulum,golgi,extracellular		endoplasmic reticulum,golgi,extracellular	endoplasmic reticulum,golgi,extracellular	extracellular	endoplasmic reticulum,golgi,extracellular	extracellular	extracellular	SwissProt: "extracellular" 16381842		extracellular:16381842	P82628
AT2G05120.1	Nucleoporin, Nup133/Nup155-like;	2	36	1	1285	144606	5.24539	-0.418755	nucleus	cytosol,mitochondrion,plastid,nucleus	nucleus		nucleus	plastid		mitochondrion	mitochondrion		cytosol		plastid	nucleus	plastid		mitochondrion		mitochondrion	mitochondrion	cytosol	plastid	nucleus	cytosol	Amigo: "plastid" 15028209|Tair: "plastid" 15028209	plastid:15028209		Q9SJ43	plastid:15028209	nucleus:21189294	golgi:25900983;golgi:25900983;golgi:25900983;golgi:25900983;mitochondrion:27943495;nucleus:23396599;plasma membrane:21433285;plastid:15028209
AT2G05140.1	phosphoribosylaminoimidazole carboxylase family protein / AIR carboxylase family protein;	2	0	0	162	17419.2	5.5848	0.0388889	cytosol	mitochondrion,golgi,nucleus,endoplasmic reticulum,plastid,extracellular,cytosol	cytosol		cytosol		cytosol				cytosol			cytosol,plastid	mitochondrion				endoplasmic reticulum,golgi,extracellular	cytosol,nucleus	mitochondrion		cytosol	plastid
AT2G05160.1	CCCH-type zinc fingerfamily protein with RNA-binding domain;	2	18	2	536	61352.5	7.03199	-0.565485	nucleus	cytosol,mitochondrion,plastid,nucleus	nucleus		nucleus						nucleus	nucleus		plastid	mitochondrion				mitochondrion	cytosol,nucleus	nucleus		nucleus	cytosol				Q9SJ41
AT2G05170.1	vacuolar protein sorting 11;Homologous to yeast VPS11. Forms a complex with VCL1 and AtVPS33. Involved in vacuolar biogenesis.	2	43	4	932	105719	5.17375	-0.253541	golgi	cytosol,mitochondrion,plastid,nucleus	cytosol		nucleus		cytosol				cytosol			nucleus	mitochondrion		plastid		mitochondrion	cytosol,nucleus	cytosol		plastid	cytosol	Amigo: "vacuole" 12589039|Tair: "vacuole" 12589039	vacuole:12589039		Q9SJ40	vacuole:12589039		golgi:25900983;golgi:25900983;golgi:25900983;plasma membrane:19334764
AT2G05180.1	cytochrome P450, family 705, subfamily A, polypeptide 6;member of CYP705A	2	1	0	442	50251.3	7.65927	-0.111765	endoplasmic reticulum	mitochondrion,golgi,endoplasmic reticulum,plastid,extracellular,cytosol	cytosol		cytosol			endoplasmic reticulum,golgi,extracellular			endoplasmic reticulum			endoplasmic reticulum	endoplasmic reticulum,golgi,extracellular	endoplasmic reticulum,golgi,extracellular	endoplasmic reticulum,golgi,extracellular		mitochondrion	endoplasmic reticulum,golgi,extracellular	cytosol	endoplasmic reticulum,golgi,extracellular	plastid	golgi				Q9SJ39
AT2G05185.1	;	2	4	2	88	9804.71	9.42724	-0.223864	plastid	plasma membrane,mitochondrion,plastid,nucleus	mitochondrion		plastid	plastid		plastid	mitochondrion	mitochondrion	mitochondrion		plastid	plasma membrane,nucleus	plastid		mitochondrion		plastid	plastid	nucleus	plastid	plastid	mitochondrion
AT2G05210.1	Nucleic acid-binding, OB-fold-like protein;Encodes AtPOT1a, an accessory factor for telomerase required for positive telomere length regulation. Note on nomenclature: different names have been given to Arabidopsis POT-like genes (Kuchar and Fajkus, 2004; Shakirov et al, 2005; Tani and Murata, 2005). According to a unifying nomenclature (Surovtseva et al, 2007), At2g05210 (previously named AtPOT1)…	2	24	3	467	53926	8.20548	-0.206638	plasma membrane	plasma membrane,mitochondrion,golgi,nucleus,plastid,cytosol	plasma membrane		plastid						nucleus			nucleus	mitochondrion				mitochondrion	cytosol,nucleus	cytosol		cytosol	golgi				Q56Y52			plasma membrane:22318864	AT1G29040.1::17911168;AT1G29040.1::17911168;AT5G16850.1::17911168;AT5G16850.1::17911168;AT5G57630.1::17911168;AT5G67385.1::17911168;AT5G67385.1::17911168
AT2G05220.1	Ribosomal S17 family protein;	2	263	5	140	15952.5	10.7204	-0.591429	cytosol	cytosol,mitochondrion,plastid,nucleus	cytosol		nucleus		cytosol	mitochondrion	mitochondrion	mitochondrion	cytosol			plastid	mitochondrion		mitochondrion		mitochondrion	cytosol,nucleus	mitochondrion	mitochondrion	nucleus	cytosol	Amigo: "cytosol" 17934214|Tair: "cytosol" 17934214	cytosol:17934214		Q9SJ36	cytosol:17934214		cytosol:22522809;golgi:25900983;golgi:25900983;golgi:25900983;golgi:25900983;golgi:25900983;plasma membrane:25641898;plasma membrane:22215637
AT2G05230.1	DNAJ heat shock N-terminal domain-containing protein;	2	33	0	706	79027.1	8.92832	-0.576771	cytosol	mitochondrion,golgi,nucleus,endoplasmic reticulum,plastid,cytosol	plastid		nucleus		endoplasmic reticulum				cytosol	nucleus		golgi	mitochondrion				mitochondrion	mitochondrion	cytosol		nucleus	cytosol								AT4G36690.1::21798944;AT5G60340.1::21798944
AT2G05250.1	DNAJ heat shock N-terminal domain-containing protein;	2	23	5	706	79027.1	8.92832	-0.576771	cytosol	mitochondrion,golgi,nucleus,endoplasmic reticulum,plastid,cytosol	plastid		nucleus		endoplasmic reticulum				cytosol	nucleus		golgi	mitochondrion				mitochondrion	mitochondrion	cytosol		nucleus	cytosol								AT4G36690.1::21798944;AT5G60340.1::21798944
AT2G05260.1	alpha/beta-Hydrolases superfamily protein;	2	37	7	358	40132.9	6.10772	-0.225698	cytosol	mitochondrion,nucleus,plastid,cytosol,cytoskeleton	cytosol		nucleus						cytosol			plastid	mitochondrion				mitochondrion	cytosol,nucleus	cytosol		cytoskeleton	cytosol				Q9SJ35
AT2G05270.1	;	2	1	2	34	3910.15	10.447	0.5	mitochondrion	mitochondrion,nucleus,peroxisome,plastid,extracellular,cytosol	extracellular		nucleus			mitochondrion	mitochondrion		extracellular			mitochondrion,nucleus,peroxisome,plastid,cytosol	mitochondrion		mitochondrion		mitochondrion	mitochondrion	extracellular	mitochondrion	plastid	extracellular
AT2G05294.1	;	2	0	0	30	3251.41	8.22112	1.58	extracellular	golgi,endoplasmic reticulum,plastid,extracellular,vacuole	vacuole		endoplasmic reticulum,golgi,extracellular			endoplasmic reticulum,golgi,extracellular			endoplasmic reticulum			plastid	endoplasmic reticulum,golgi,extracellular		endoplasmic reticulum,golgi,extracellular		endoplasmic reticulum,golgi,extracellular	endoplasmic reticulum,golgi,extracellular	extracellular	endoplasmic reticulum,golgi,extracellular	extracellular	extracellular				B3H567
AT2G05310.1	;	2	68	2	125	13808.7	9.16977	-0.2152	plastid	mitochondrion,plastid,nucleus	nucleus		plastid	plastid		plastid	mitochondrion		plastid		plastid	nucleus	plastid	plastid	plastid		plastid	plastid	nucleus	plastid	plastid	plastid				Q9SJ31			plastid:21531424;plastid:24872594;plastid:23667806
AT2G05320.1	beta-1,2-N-acetylglucosaminyltransferase II;	2	7	1	430	48949.2	7.96217	-0.419767	golgi	mitochondrion,golgi,nucleus,endoplasmic reticulum,plastid,extracellular,cytosol,vacuole	cytosol		nucleus			mitochondrion	mitochondrion		golgi			plastid	endoplasmic reticulum,golgi,extracellular	mitochondrion	mitochondrion		mitochondrion	mitochondrion	cytosol	mitochondrion	vacuole	golgi				Q9FT88
AT2G05330.1	BTB/POZ domain-containing protein;	2	0	0	215	24484.4	8.10577	-0.284186	nucleus	plasma membrane,mitochondrion,nucleus,plastid,cytosol	nucleus		nucleus			plastid			cytosol	nucleus		plasma membrane,nucleus	mitochondrion		mitochondrion		mitochondrion	mitochondrion	nucleus		nucleus	cytosol				Q9SJ29
AT2G05335.1	SCR-like 15;Encodes a member of a family of small, secreted, cysteine rich proteins with sequence similarity to SCR (S locus cysteine-rich protein).	2	0	0	101	11553.2	7.8966	0.0831683	extracellular	golgi,nucleus,endoplasmic reticulum,extracellular,cytosol	cytosol		endoplasmic reticulum,golgi,extracellular			endoplasmic reticulum,golgi,extracellular			extracellular			nucleus	endoplasmic reticulum,golgi,extracellular	endoplasmic reticulum,golgi,extracellular	endoplasmic reticulum,golgi,extracellular		endoplasmic reticulum,golgi,extracellular	endoplasmic reticulum,golgi,extracellular	cytosol	endoplasmic reticulum,golgi,extracellular	extracellular	extracellular	SwissProt: "extracellular" 16381842		extracellular:16381842	P82634
AT2G05350.1	;	2	1	0	453	51517.5	4.79693	-0.471523	cytosol	plasma membrane,mitochondrion,nucleus,endoplasmic reticulum,plastid,extracellular,cytosol	plasma membrane		nucleus				mitochondrion		cytosol	nucleus		plastid,nucleus	mitochondrion				mitochondrion	cytosol,nucleus	extracellular		endoplasmic reticulum	cytosol
AT2G05360.1	;	2	0	0	358	40997.9	9.35216	-0.184358	cytosol	plasma membrane,mitochondrion,golgi,nucleus,endoplasmic reticulum,plastid,extracellular,cytosol	plasma membrane		plastid			plastid			cytosol			plastid	mitochondrion				endoplasmic reticulum,golgi,extracellular	cytosol,nucleus	cytosol		cytosol	cytosol
AT2G05370.1	;	2	0	0	211	24294.7	6.78424	-0.449763	cytosol	mitochondrion,golgi,nucleus,endoplasmic reticulum,plastid,extracellular,cytosol	cytosol		nucleus						cytosol			plastid	mitochondrion				endoplasmic reticulum,golgi,extracellular	cytosol,nucleus	cytosol		plastid	cytosol
AT2G05380.1	glycine-rich protein 3 short isoform;glycine-rich protein 3 short isoform (GRP3S) mRNA, complete	2	461	6	116	11586.4	8.13207	-0.494828	extracellular	nucleus,endoplasmic reticulum,golgi,extracellular	nucleus		endoplasmic reticulum,golgi,extracellular			endoplasmic reticulum,golgi,extracellular			extracellular			extracellular	endoplasmic reticulum,golgi,extracellular	endoplasmic reticulum,golgi,extracellular	endoplasmic reticulum,golgi,extracellular		endoplasmic reticulum,golgi,extracellular	endoplasmic reticulum,golgi,extracellular	nucleus	endoplasmic reticulum,golgi,extracellular	extracellular	extracellular				Q9SHT6		unclear:10737809;unclear:16236160	peroxisome:19329564	AT1G21250.1::11335717;AT1G21250.1::11335717
AT2G05400.1	Ubiquitin-specific protease family C19-related protein;	2	16	2	194	21783.1	4.58185	-0.319588	nucleus	nucleus,cytosol,mitochondrion,extracellular	extracellular		nucleus		nucleus				cytosol			nucleus	mitochondrion				mitochondrion	cytosol,nucleus	cytosol		cytosol	nucleus
AT2G05410.1	TRAF-like family protein;	2	23	0	265	30215.6	6.9302	-0.345283	nucleus	mitochondrion,golgi,nucleus,endoplasmic reticulum,plastid,extracellular,cytosol	nucleus		nucleus		nucleus				cytosol	nucleus	plastid	nucleus	mitochondrion				endoplasmic reticulum,golgi,extracellular	mitochondrion	cytosol		nucleus	cytosol
AT2G05420.1	TRAF-like family protein;	2	0	0	297	33644.5	9.91654	-0.410774	nucleus	cytosol,mitochondrion,nucleus	nucleus		nucleus						nucleus			nucleus	mitochondrion				mitochondrion	cytosol,nucleus	mitochondrion		cytosol	cytosol
AT2G05430.1	Ubiquitin-specific protease family C19-related protein;	2	37	1	188	22002.5	5.46007	-0.626064	cytosol	cytosol,mitochondrion,plastid,nucleus	cytosol		nucleus						cytosol			nucleus	mitochondrion				plastid	cytosol,nucleus	cytosol		cytosol	cytosol				Q8S898
AT2G05440.1	GLYCINE RICH PROTEIN 9;	2	112	0	127	11637.3	7.01861	-0.474803	extracellular	golgi,nucleus,endoplasmic reticulum,extracellular,cytosol	nucleus		endoplasmic reticulum,golgi,extracellular			endoplasmic reticulum,golgi,extracellular			extracellular			cytosol	endoplasmic reticulum,golgi,extracellular	endoplasmic reticulum,golgi,extracellular	endoplasmic reticulum,golgi,extracellular		endoplasmic reticulum,golgi,extracellular	endoplasmic reticulum,golgi,extracellular	extracellular	endoplasmic reticulum,golgi,extracellular	cytosol	extracellular				Q8S8J7		cytosol:17287892;extracellular:17287892		AT4G34230.1::17287892
AT2G05500.1	;	2	0	0	88	10499.9	10.1661	-0.588636	mitochondrion	mitochondrion,golgi,nucleus,endoplasmic reticulum,plastid,extracellular,cytosol	nucleus		plastid			mitochondrion	mitochondrion		mitochondrion			plastid	mitochondrion	endoplasmic reticulum,golgi,extracellular	mitochondrion		mitochondrion	mitochondrion	mitochondrion	mitochondrion	mitochondrion	cytosol
AT2G05510.1	Glycine-rich protein family;	2	273	2	127	11817.6	7.33112	-0.476378	extracellular	golgi,nucleus,endoplasmic reticulum,extracellular,cytosol	nucleus		endoplasmic reticulum,golgi,extracellular			endoplasmic reticulum,golgi,extracellular			extracellular			cytosol	endoplasmic reticulum,golgi,extracellular	endoplasmic reticulum,golgi,extracellular	endoplasmic reticulum,golgi,extracellular		endoplasmic reticulum,golgi,extracellular	endoplasmic reticulum,golgi,extracellular	extracellular	endoplasmic reticulum,golgi,extracellular	extracellular	extracellular				Q9SL16		nucleus:10737809
AT2G05520.1	glycine-rich protein 3;Encodes a glycine-rich protein that is expressed mainly in stems and leaves. mRNA levels are upregulated in response to ABA, salicylic acid and ethylene but downregulated in response to dessication.	2	889	5	145	14290.3	8.75037	-0.702069	extracellular	nucleus,endoplasmic reticulum,golgi,extracellular	nucleus		endoplasmic reticulum,golgi,extracellular			endoplasmic reticulum,golgi,extracellular			extracellular			extracellular	endoplasmic reticulum,golgi,extracellular	endoplasmic reticulum,golgi,extracellular	endoplasmic reticulum,golgi,extracellular		endoplasmic reticulum,golgi,extracellular	endoplasmic reticulum,golgi,extracellular	nucleus	endoplasmic reticulum,golgi,extracellular	extracellular	extracellular	SwissProt: "extracellular" 16381842		extracellular:16381842	Q9SL15		peroxisome:10737809	plasma membrane:25641898	AT1G21230.1::11335717;AT1G21240.1::11335717;AT1G21250.1::11335717;AT1G21250.1::11335717;AT1G21250.1::11335717;AT1G21250.1::11335717;AT1G21250.1::11335717;AT3G46090.1::17259181;AT5G19280.1::11335717;AT5G19280.1::11335717
AT2G05530.1	Glycine-rich protein family;	2	0	0	115	11387.1	7.83388	-0.428696	extracellular	nucleus,endoplasmic reticulum,golgi,extracellular	nucleus		endoplasmic reticulum,golgi,extracellular			endoplasmic reticulum,golgi,extracellular			extracellular			extracellular	endoplasmic reticulum,golgi,extracellular	endoplasmic reticulum,golgi,extracellular	endoplasmic reticulum,golgi,extracellular		endoplasmic reticulum,golgi,extracellular	endoplasmic reticulum,golgi,extracellular	extracellular	endoplasmic reticulum,golgi,extracellular	extracellular	extracellular				Q9SL14
AT2G05540.1	Glycine-rich protein family;	2	533	4	135	14093.4	8.55268	-0.619259	extracellular	nucleus,endoplasmic reticulum,golgi,extracellular	nucleus		endoplasmic reticulum,golgi,extracellular			endoplasmic reticulum,golgi,extracellular			extracellular			extracellular	endoplasmic reticulum,golgi,extracellular	endoplasmic reticulum,golgi,extracellular	endoplasmic reticulum,golgi,extracellular		endoplasmic reticulum,golgi,extracellular	endoplasmic reticulum,golgi,extracellular	extracellular	endoplasmic reticulum,golgi,extracellular	extracellular	extracellular				Q9SL13
AT2G05580.1	Glycine-rich protein family;	2	4	0	302	26009.6	10.6389	-0.988742	extracellular	mitochondrion,golgi,nucleus,endoplasmic reticulum,extracellular,cytosol,vacuole	nucleus		endoplasmic reticulum,golgi,extracellular			endoplasmic reticulum,golgi,extracellular	mitochondrion		extracellular	nucleus		nucleus	endoplasmic reticulum,golgi,extracellular	endoplasmic reticulum,golgi,extracellular	endoplasmic reticulum,golgi,extracellular		endoplasmic reticulum,golgi,extracellular	cytosol,nucleus	extracellular	endoplasmic reticulum,golgi,extracellular	vacuole	extracellular				Q9SL09			extracellular:16356755;extracellular:16729891;extracellular:21109274
AT2G05590.1	TLD-domain containing nucleolar protein;	2	20	1	263	28959.5	7.21736	-0.275665	plastid	cytosol,mitochondrion,plastid,nucleus	nucleus		plastid	plastid		mitochondrion			cytosol		plastid	nucleus	plastid		plastid		plastid	plastid	nucleus	plastid	nucleus	cytosol				Q9SL08
AT2G05600.1	F-box associated ubiquitination effector family protein;	2	0	0	239	27181	4.39696	-0.173222	plasma membrane	plasma membrane,mitochondrion,golgi,nucleus,endoplasmic reticulum,extracellular,cytosol	plasma membrane		nucleus		plasma membrane				cytosol			plasma membrane,nucleus	mitochondrion				endoplasmic reticulum,golgi,extracellular	cytosol,nucleus	cytosol		nucleus	cytosol
AT2G05620.1	proton gradient regulation 5;Involved in electron flow in Photosystem I. Essential for photoprotection.	2	98	4	133	14293.6	11.3388	-0.0796992	plastid	plasma membrane,mitochondrion,golgi,nucleus,unclear,endoplasmic reticulum,peroxisome,plastid,extracellular,cytosol,vacuole	plastid		plastid	plastid	nucleus	plastid			cytosol			plasma membrane,mitochondrion,golgi,nucleus,unclear,endoplasmic reticulum,peroxisome,plastid,extracellular,cytosol,vacuole	mitochondrion	plastid			mitochondrion	plastid	nucleus		nucleus	plastid	Amigo: "plastid" 0012176323|SwissProt: "plastid" 16381842|Tair: "plastid" 14729914|Tair: "plastid" 12176323|Tair: "plastid" 18431481	plastid:0012176323	plastid:16381842	Q9SL05	plastid:18431481;plastid:12176323;plastid:14729914		plasma membrane:25641898;plastid:14729914;plastid:21531424;plastid:23549413;plastid:23390424;plastid:24872594;plastid:18431481;plastid:20061580;plastid:23667806;plastid:24872594	AT1G60950.1::18243102;AT4G22890.1::18243102;ATCG00720.1::18243102
AT2G05630.1	Ubiquitin-like superfamily protein;in the Arabidopsis autophagy pathway	2	78	8	120	13907.9	8.80351	-0.289167	vacuole	cytosol,mitochondrion,nucleus	cytosol		nucleus				mitochondrion		cytosol			cytosol,nucleus	mitochondrion				mitochondrion	cytosol,nucleus	nucleus		cytosol	cytosol	SwissProt: "(yeast specific),cytosol,vacuole" 16381842		vacuole:16381842;cytosol:16381842;(yeast specific):16381842	Q9SL04		vacuole:15494556		AT1G29800.1::21798944;AT2G46550.1::21798944;AT5G06780.1::21798944;AT5G65480.1::21798944
AT2G05632.1	;	2	4	1	52	6272.6	4.74158	0.338462	plasma membrane	plasma membrane,mitochondrion,golgi,nucleus,endoplasmic reticulum,plastid,extracellular,cytosol,vacuole	plasma membrane		endoplasmic reticulum,golgi,extracellular						cytosol			plasma membrane	endoplasmic reticulum,golgi,extracellular		endoplasmic reticulum,golgi,extracellular		mitochondrion	endoplasmic reticulum,golgi,extracellular	nucleus		plastid	vacuole
AT2G05635.1	DNA repair DEAD helicase RAD3/XP-D subfamily protein;	2	0	0	146	16506.7	10.0806	-0.528767	cytosol,golgi	plasma membrane,mitochondrion,golgi,nucleus,endoplasmic reticulum,plastid,extracellular,cytosol	cytosol		plastid		plasma membrane		mitochondrion	mitochondrion	cytosol			nucleus	endoplasmic reticulum,golgi,extracellular				mitochondrion	mitochondrion	mitochondrion	endoplasmic reticulum,golgi,extracellular	plastid	cytosol
AT2G05642.1	Nucleic acid-binding, OB-fold-like protein;	2	7	0	532	60229.7	7.94583	-0.400752	nucleus	cytosol,mitochondrion,plastid,nucleus	nucleus		nucleus			plastid			cytosol	nucleus		nucleus	mitochondrion	plastid			mitochondrion	mitochondrion	nucleus		nucleus	cytosol
AT2G05645.1	;	2	0	0	204	23582.1	8.59029	0.580882	plasma membrane	plasma membrane,mitochondrion,golgi,endoplasmic reticulum,plastid,extracellular,cytosol	plasma membrane		plastid				mitochondrion		endoplasmic reticulum			plasma membrane	endoplasmic reticulum,golgi,extracellular		endoplasmic reticulum,golgi,extracellular		mitochondrion	endoplasmic reticulum,golgi,extracellular	cytosol		plasma membrane	golgi
AT2G05710.1	aconitase 3;Encodes an aconitase that can catalyze the conversion of citrate to isocitrate through a cis-aconitate intermediate, indicating that it may participate in the TCA cycle and other primary metabolic pathways. The protein is believed to accumulate in the mitochondria and the cytosol. It affects CSD2 (At2g28190 - a superoxide dismutase) transcript levels and may play a role in the respons…	2	248	3	990	108207	7.1727	-0.178889	mitochondrion	cytosol,mitochondrion,plasma membrane,plastid	plasma membrane		plastid	plastid	mitochondrion	plastid		mitochondrion	plastid		plastid	cytosol,mitochondrion	plastid	plastid	plastid		mitochondrion	plastid	cytosol	plastid	plastid	plastid	Amigo: "mitochondrion" 11743115|Amigo: "mitochondrion" 12492832|Amigo: "mitochondrion" 14671022|SwissProt: "mitochondrion" 16381842|Tair: "plasma membrane" 17151019|Tair: "mitochondrion" 14671022|Tair: "plastid" 15028209|Tair: "mitochondrion" 18385124	mitochondrion:11743115;mitochondrion:12492832;mitochondrion:14671022	mitochondrion:16381842	Q9SIB9	plastid:15028209;mitochondrion:18385124;mitochondrion:14671022;plasma membrane:17151019	mitochondrion:in house;plastid:in house	extracellular:26572690;golgi:25900983;golgi:25900983;mitochondrion:11743114;mitochondrion:11743115;mitochondrion:12492832;mitochondrion:14671022;mitochondrion:17137349;mitochondrion:18385124;mitochondrion:21296373;mitochondrion:21472856;mitochondrion:21841088;mitochondrion:24727099;mitochondrion:27122571;mitochondrion:27943495;plasma membrane:19334764;plasma membrane:21433285;plastid:15028209;pla…
AT2G05720.1	Transducin/WD40 repeat-like superfamily protein;	2	0	0	276	31105.2	8.80601	-0.368841	cytosol	cytosol,mitochondrion,plastid,nucleus	plastid		nucleus						cytosol			nucleus	mitochondrion				mitochondrion	cytosol,nucleus	nucleus		cytosol	cytosol				Q9SIB8
AT2G05752.1	;	2	0	0	197	21859.9	10.7302	-0.331472	cytosol	cytosol,mitochondrion,plastid,nucleus	plastid		nucleus						cytosol			nucleus	mitochondrion				mitochondrion	cytosol,nucleus	nucleus		cytosol	cytosol							plasma membrane:19334764
AT2G05753.1	;	2	1	0	74	8402.07	10.3684	-0.801351	nucleus	mitochondrion,nucleus,plastid,extracellular,cytosol	cytosol		plastid	plastid		mitochondrion			cytosol			nucleus	mitochondrion				mitochondrion	mitochondrion	extracellular	mitochondrion	nucleus	nucleus
AT2G05755.1	Nodulin MtN21 /EamA-like transporter family protein;	2	11	3	401	43671	7.36097	0.610224	plasma membrane	plasma membrane,mitochondrion,golgi,nucleus,endoplasmic reticulum,peroxisome,plastid,extracellular,cytosol	plasma membrane		nucleus						cytosol			plastid	endoplasmic reticulum,golgi,extracellular		plastid		mitochondrion	cytosol,nucleus	extracellular		plasma membrane	peroxisome				Q8S8A2
AT2G05760.1	Xanthine/uracil permease family protein;	2	4	1	520	57134.6	9.50187	0.500192	plasma membrane	plasma membrane,mitochondrion,golgi,nucleus,endoplasmic reticulum,extracellular,cytosol	plasma membrane		nucleus						plasma membrane			plasma membrane	endoplasmic reticulum,golgi,extracellular		endoplasmic reticulum,golgi,extracellular		mitochondrion	cytosol,nucleus	extracellular		plasma membrane	plasma membrane	SwissProt: "plasma membrane" 16381842		plasma membrane:16381842	Q9SHZ3
AT2G05786.1	;	2	0	0	44	4942.23	9.60759	0.452273	plasma membrane,mitochondrion	plasma membrane,mitochondrion,nucleus,extracellular,cytosol	plasma membrane		nucleus			mitochondrion	mitochondrion		extracellular			plasma membrane,nucleus	mitochondrion		mitochondrion		mitochondrion	mitochondrion	nucleus	mitochondrion	extracellular	cytosol				B3H6L3
AT2G05790.1	O-Glycosyl hydrolases family 17 protein;	2	186	0	472	51309	6.18375	-0.131356	extracellular	plasma membrane,golgi,endoplasmic reticulum,plastid,extracellular,vacuole	extracellular		endoplasmic reticulum,golgi,extracellular		vacuole	endoplasmic reticulum,golgi,extracellular			vacuole			plasma membrane	endoplasmic reticulum,golgi,extracellular	endoplasmic reticulum,golgi,extracellular	endoplasmic reticulum,golgi,extracellular		endoplasmic reticulum,golgi,extracellular	endoplasmic reticulum,golgi,extracellular	extracellular	endoplasmic reticulum,golgi,extracellular	plastid	extracellular				Q9SHZ2
AT2G05803.1	;	2	0	0	45	5114.42	9.03321	0.548889	extracellular	plasma membrane,golgi,nucleus,endoplasmic reticulum,plastid,extracellular	plasma membrane		endoplasmic reticulum,golgi,extracellular			endoplasmic reticulum,golgi,extracellular			endoplasmic reticulum		plastid	plasma membrane,plastid	endoplasmic reticulum,golgi,extracellular		endoplasmic reticulum,golgi,extracellular		endoplasmic reticulum,golgi,extracellular	endoplasmic reticulum,golgi,extracellular	nucleus	endoplasmic reticulum,golgi,extracellular	extracellular	extracellular				B3H6E9
AT2G05810.1	ARM repeat superfamily protein;	2	23	3	580	62900.3	8.60973	0.0687931	plastid	plasma membrane,golgi,endoplasmic reticulum,plastid,extracellular,cytosol	plasma membrane		plastid	plastid		plastid			endoplasmic reticulum		plastid	cytosol	plastid		endoplasmic reticulum,golgi,extracellular		plastid	plastid	cytosol		plastid	plastid				Q8S8G1
AT2G05830.1	NagB/RpiA/CoA transferase-like superfamily protein;	2	82	6	374	39614.4	6.24542	0.0588235	cytosol	cytosol,mitochondrion,plastid,nucleus	cytosol		cytosol		nucleus				cytosol			plastid	mitochondrion				mitochondrion	cytosol,nucleus	cytosol		plastid	cytosol				Q9ZUG4			cytosol:25587034;golgi:25900983;golgi:25900983;golgi:25900983;plasma membrane:25641898
AT2G05840.1	20S proteasome subunit PAA2;Encodes 20S proteasome subunit PAA2 (PAA2).	2	77	3	246	27351.6	5.97218	-0.28252	cytosol,nucleus	cytosol,mitochondrion,plastid,nucleus	cytosol		nucleus		plastid				cytosol			nucleus	mitochondrion				mitochondrion	cytosol,nucleus	mitochondrion		cytosol	cytosol	SwissProt: "cytosol,nucleus" 16381842		cytosol:16381842;nucleus:16381842	O81147			cytosol:15734919;plasma membrane:25641898;vacuole:23903016	AT3G27430.1::21798944;AT5G40580.1::21798944
AT2G05850.1	serine carboxypeptidase-like 38;	2	5	2	487	54733.6	5.55079	-0.284189	extracellular	plasma membrane,golgi,nucleus,endoplasmic reticulum,peroxisome,plastid,extracellular,vacuole	plasma membrane		plastid	plastid	vacuole	endoplasmic reticulum,golgi,extracellular			vacuole			vacuole	endoplasmic reticulum,golgi,extracellular	endoplasmic reticulum,golgi,extracellular	endoplasmic reticulum,golgi,extracellular		endoplasmic reticulum,golgi,extracellular	endoplasmic reticulum,golgi,extracellular	extracellular	endoplasmic reticulum,golgi,extracellular	nucleus	peroxisome	SwissProt: "extracellular" 16381842		extracellular:16381842	Q9ZUG3
AT2G05900.1	SET domain protein 11;Predicted to encodes a SU(VAR)3-9 homolog, a SET domain protein. Known SET domain proteins are involved in epigenetic control of gene expression and act as histone methyltransferases. There are 10 SUVH genes in Arabidopsis and members of this subfamily of the SET proteins have an additional conserved SRA domain.	2	1	0	312	35025.3	8.77625	-0.348718	nucleus	cytosol,mitochondrion,cytoskeleton,nucleus	cytosol		nucleus		nucleus				nucleus			nucleus	mitochondrion				mitochondrion	cytosol,nucleus	nucleus		cytoskeleton	nucleus	SwissProt: "nucleus" 16381842		nucleus:16381842	Q3EC60
AT2G05910.1	Protein of unknown function (DUF567);	2	6	3	191	21132.6	8.94627	-0.0596859	cytosol	mitochondrion,golgi,nucleus,endoplasmic reticulum,extracellular,cytosol	cytosol		endoplasmic reticulum,golgi,extracellular		cytosol	mitochondrion		mitochondrion	cytosol			cytosol	mitochondrion				mitochondrion	cytosol,nucleus	cytosol		cytosol	cytosol				Q9ZUF7
AT2G05915.1	;	2	59	0	116	12319.2	11.789	-0.440517	cytosol	cytosol,mitochondrion,plastid,nucleus	cytosol		nucleus			plastid	mitochondrion		cytosol			nucleus	mitochondrion				mitochondrion	cytosol,nucleus	mitochondrion		cytosol	cytosol				Q3EC59
AT2G05920.1	Subtilase family protein;	2	172	3	754	80019.6	8.49831	-0.0896552	extracellular	plasma membrane,mitochondrion,golgi,endoplasmic reticulum,plastid,extracellular,vacuole	plastid		plastid			endoplasmic reticulum,golgi,extracellular		mitochondrion	vacuole			extracellular	endoplasmic reticulum,golgi,extracellular	endoplasmic reticulum,golgi,extracellular	plastid		mitochondrion	plastid	mitochondrion	endoplasmic reticulum,golgi,extracellular	plastid	plasma membrane				Q9ZUF6			extracellular:14595688;extracellular:15593128;extracellular:16356755;extracellular:24665109;extracellular:26572690;extracellular:28155257;golgi:22430844;golgi:25900983;golgi:25900983;golgi:25900983;golgi:25900983;plasma membrane:20843791;plasma membrane:21433285;plasma membrane:22318864;vacuole:25900983
AT2G05940.1	Protein kinase superfamily protein;	2	24	2	462	51703.5	9.936	-0.639178	nucleus	cytosol,mitochondrion,plastid,nucleus	nucleus		nucleus		cytosol	mitochondrion			cytosol	nucleus	plastid	plastid	mitochondrion		plastid		mitochondrion	cytosol,nucleus	nucleus		cytosol	mitochondrion				Q9ZUF4
AT2G05970.1	F-box family protein with a domain of unknown function (DUF295);	2	1	0	377	44209.8	6.91924	-0.319098	cytosol	mitochondrion,golgi,nucleus,endoplasmic reticulum,extracellular,cytosol	cytosol		nucleus						cytosol			nucleus	mitochondrion		endoplasmic reticulum,golgi,extracellular		mitochondrion	cytosol,nucleus	nucleus		cytosol	cytosol
AT2G05990.1	NAD(P)-binding Rossmann-fold superfamily protein;Encodes enoyl-ACP reductase a component of the fatty acid synthase complex. A reduced function mutation in this gene, mod1, was found in a screen for premature cell death mutants. Mutant plants have reduced lipid level and pleiotropic morphological defects, including chlorotic and abnormally shaped leaves.	2	113	1	390	41216.1	9.36084	-0.0697436	plastid	mitochondrion,plastid,nucleus	plastid		plastid	plastid	plastid	plastid		mitochondrion	plastid		plastid	plastid	plastid	plastid	plastid		plastid	plastid	nucleus	plastid	plastid	plastid	Tair: "plastid" 15028209|Tair: "plastid" 16207701|Tair: "plastid" 12938931|Tair: "plastid" 18431481			Q9SLA8	plastid:15028209;plastid:12938931;plastid:18431481;plastid:16207701		extracellular:26572690;golgi:25900983;mitochondrion:24727099;mitochondrion:27943495;plastid:11826309;plastid:12938931;plastid:14729914;plastid:15028209;plastid:16207701;plastid:20423899;plastid:21531424;plastid:23851315;plastid:18431481;plastid:18633119;plastid:20061580;plastid:24361574;plastid:24872594
AT2G06000.1	Pentatricopeptide repeat (PPR) superfamily protein;	2	27	2	536	59776.1	8.30381	0.0578358	cytosol	plasma membrane,mitochondrion,nucleus,plastid,cytosol	plasma membrane		plastid			mitochondrion			cytosol			plastid,nucleus	mitochondrion	mitochondrion	mitochondrion		mitochondrion	cytosol,nucleus	cytosol		plastid	cytosol
AT2G06005.1	FRIGIDA interacting protein 1;Encodes one of the FRI interacting proteins: FRIGIDA INTERACTING PROTEIN 1 (FIP1)/At2g06005, FIP2/ At4g17060. FRI (At4G00650) is a major determinant of natural variation in Arabidopsis flowering time.	2	4	1	355	40588	6.94956	-0.187887	plasma membrane	plasma membrane,mitochondrion,golgi,nucleus,endoplasmic reticulum,peroxisome,extracellular,cytosol	nucleus		nucleus						endoplasmic reticulum			nucleus	endoplasmic reticulum,golgi,extracellular		endoplasmic reticulum,golgi,extracellular		mitochondrion	cytosol,nucleus	extracellular		plasma membrane	peroxisome				Q8S8K9				AT4G00650.1::19429606
AT2G06010.1	OBP3-responsive gene 4;encodes a novel protein whose expression level is induced in lines overexpressing salicylic-acid (SA)-inducible Arabidopsis DNA binding with one finger (Dof) transcription factor, called OBF-binding protein 3.	2	25	3	188	21542.1	8.21824	-0.340957	cytosol	cytosol,mitochondrion,plastid,nucleus	cytosol		nucleus						cytosol			plastid	mitochondrion				mitochondrion	cytosol,nucleus	mitochondrion		nucleus	cytosol				Q8VY85			plastid:22923678
AT2G06020.1	Homeodomain-like superfamily protein;	2	0	0	301	33820.4	5.92423	-0.707641	nucleus	cytosol,mitochondrion,plastid,nucleus	plastid		nucleus						nucleus	nucleus		nucleus	mitochondrion				mitochondrion	cytosol,nucleus	nucleus		nucleus	nucleus				Q9ZPZ8
AT2G06025.1	Acyl-CoA N-acyltransferases (NAT) superfamily protein;	2	23	4	288	33610	9.66935	-0.685764	mitochondrion	cytosol,mitochondrion,plastid,nucleus	cytosol		plastid				mitochondrion	mitochondrion	cytosol	nucleus	plastid	plastid	mitochondrion	mitochondrion	mitochondrion		mitochondrion	mitochondrion	mitochondrion	mitochondrion	plastid	cytosol
AT2G06040.1	;	2	14	4	762	84667.4	4.69928	-0.357612	nucleus	cytosol,mitochondrion,plastid,nucleus	plastid		nucleus						cytosol	nucleus		nucleus	mitochondrion		mitochondrion		mitochondrion	cytosol,nucleus	nucleus	plastid	nucleus	cytosol
AT2G06050.1	oxophytodienoate-reductase 3;Encodes a 12-oxophytodienoate reductase that is required for jasmonate biosynthesis. Mutants are male sterile and defective in pollen dehiscence. Shows activity towards 2,4,6-trinitrotoluene.	2	99	5	391	42693.7	8.00312	-0.268542	peroxisome	mitochondrion,golgi,nucleus,endoplasmic reticulum,peroxisome,plastid,extracellular,cytosol	extracellular		plastid	plastid		plastid			peroxisome			peroxisome	peroxisome			peroxisome	endoplasmic reticulum,golgi,extracellular	cytosol,nucleus	mitochondrion	plastid	cytosol	cytosol	SwissProt: "peroxisome" 16381842|Tair: "peroxisome" 17951448		peroxisome:16381842	Q9FUP0	peroxisome:17951448	peroxisome:16963437	mitochondrion:27943495;peroxisome:17951448;peroxisome:18931141;peroxisome:19329564;peroxisome:24130194;plastid:24361574	AT1G13030.1::21798944;AT3G46090.1::17259181;AT4G21160.1::21798944
AT2G06090.1	Plant self-incompatibility protein S1 family;	2	8	0	135	15435.3	7.05351	-0.102222	extracellular	mitochondrion,golgi,endoplasmic reticulum,peroxisome,plastid,extracellular,cytosol	extracellular		plastid		mitochondrion	endoplasmic reticulum,golgi,extracellular			extracellular			mitochondrion,peroxisome,plastid	endoplasmic reticulum,golgi,extracellular	endoplasmic reticulum,golgi,extracellular	endoplasmic reticulum,golgi,extracellular		endoplasmic reticulum,golgi,extracellular	endoplasmic reticulum,golgi,extracellular	cytosol	endoplasmic reticulum,golgi,extracellular	plastid	extracellular				Q9ZQ02
AT2G06095.1	;	2	2	0	116	12717.8	5.16877	-0.439655	cytosol	mitochondrion,golgi,nucleus,endoplasmic reticulum,plastid,extracellular,cytosol	plastid		nucleus						nucleus			nucleus	mitochondrion				endoplasmic reticulum,golgi,extracellular	cytosol,nucleus	mitochondrion		plastid	cytosol
AT2G06166.1	Defensin-like (DEFL) family protein;Encodes a defensin-like (DEFL) family protein.	2	8	1	103	11636.5	7.77249	0.36699	extracellular	plasma membrane,golgi,nucleus,endoplasmic reticulum,peroxisome,extracellular	plasma membrane		endoplasmic reticulum,golgi,extracellular		extracellular	endoplasmic reticulum,golgi,extracellular			endoplasmic reticulum			nucleus	endoplasmic reticulum,golgi,extracellular	endoplasmic reticulum,golgi,extracellular	endoplasmic reticulum,golgi,extracellular	peroxisome	endoplasmic reticulum,golgi,extracellular	endoplasmic reticulum,golgi,extracellular	extracellular	endoplasmic reticulum,golgi,extracellular	extracellular	extracellular	SwissProt: "extracellular" 16381842		extracellular:16381842	Q2V493
AT2G06200.1	growth-regulating factor 6;Growth regulating factor encoding transcription activator. One of the nine members of a GRF gene family, containing nuclear targeting domain. Involved in leaf development and expressed in root, shoot and flower	2	7	2	244	28212	8.79604	-0.917623	nucleus	mitochondrion,golgi,nucleus,endoplasmic reticulum,plastid,extracellular,cytosol	nucleus		nucleus						nucleus	nucleus	plastid	nucleus	mitochondrion		plastid		endoplasmic reticulum,golgi,extracellular	cytosol,nucleus	nucleus		nucleus	nucleus	Amigo: "nucleus" 12974814	nucleus:12974814		Q9ZQ12
AT2G06210.1	binding;Encodes a yeast CTR9 homolog that is involved in the control of flowering time by elevating FLC expression to a level that creates the vernalization-responsive, winter-annual habit. Yeast CTR9 is a component of a five-member PAF1 complex that associates with RNA pol II and is thought to regulate gene expression by recruiting SET1 (a histone 3 Lys 4 [H3-K4] methyl transferase) to the initi…	2	29	0	1091	124095	4.9792	-0.646288	nucleus	cytosol,mitochondrion,nucleus	cytosol		nucleus						nucleus			nucleus	mitochondrion				mitochondrion	cytosol,nucleus	cytosol		cytosol	cytosol				B5X0I6			cytoskeleton:24134884;nucleus:23396599
AT2G06255.1	ELF4-like 3;	2	9	1	109	12311.6	7.79916	-0.711927	nucleus	cytosol,mitochondrion,nucleus	nucleus		nucleus		cytosol				cytosol			nucleus	mitochondrion				mitochondrion	cytosol,nucleus	nucleus		nucleus	nucleus				Q8S8F5
AT2G06420.1	Domain of unknown function (DUF1985);	2	19	2	249	29428.3	10.5121	-0.312851	mitochondrion	cytosol,mitochondrion,plastid,nucleus	cytosol		plastid			mitochondrion	mitochondrion		mitochondrion			plastid	mitochondrion	mitochondrion	mitochondrion		mitochondrion	mitochondrion	mitochondrion		nucleus	mitochondrion
AT2G06500.1	hAT family dimerisation domain;	2	0	0	582	68072.9	5.73443	-0.466667	nucleus	cytosol,mitochondrion,plastid,nucleus	cytosol		nucleus						cytosol			plastid,nucleus	mitochondrion				mitochondrion	cytosol,nucleus	nucleus		cytosol	nucleus							plastid:24872594
AT2G06510.1	replication protein A 1A;Encodes a homolog of Replication Protein A that is involved in meiosis I in pollen mother cells. rpa1a mutants have a reduced number of class I crossovers. The protein is located in chromatin-associated foci in early leptotene and can be detected in these foci until late pachytene of meiosis I.	2	33	3	640	72247.2	7.45229	-0.465313	nucleus	cytosol,mitochondrion,plastid,nucleus	cytosol		nucleus						nucleus			plastid	mitochondrion				mitochondrion	cytosol,nucleus	nucleus		nucleus	cytosol	Amigo: "nucleus" 19153602|Tair: "nucleus" 19153602	nucleus:19153602		Q9SKI4	nucleus:19153602	unclear:10737809
AT2G06520.1	photosystem II subunit X;Encodes a protein with sequence similarity to the spinach photosystem II subunit PsbX.	2	2604	9	116	11814.8	11.4905	0.519828	plastid	plasma membrane,mitochondrion,nucleus,plastid,extracellular	plasma membrane		plastid	plastid		plastid		mitochondrion	plastid		plastid	plasma membrane,mitochondrion,plastid,nucleus	plastid	plastid			plastid	plastid	extracellular	plastid	plastid	plastid	Tair: "plastid" 14729914			Q9SKI3	plastid:14729914		plastid:14729914
AT2G06530.1	SNF7 family protein;	2	60	3	225	25293.6	5.28701	-0.674222	golgi	cytosol,mitochondrion,golgi,nucleus	cytosol		nucleus					mitochondrion	cytosol	nucleus		golgi	mitochondrion				mitochondrion	mitochondrion	cytosol		cytosol	cytosol	Amigo: "cytosol" 17090720|SwissProt: "endoplasmic reticulum" 16381842	cytosol:17090720	endoplasmic reticulum:16381842	Q9SKI2		unclear:15141064	vacuole:23903016	AT3G53120.1::21442383;AT3G53120.1::21442383;AT4G05000.1::21442383;AT5G22950.1::21442383;AT5G44560.1::22010978;AT5G44560.1::22010978
AT2G06541.1	TTF-type zinc finger protein with HAT dimerisation domain;	2	3	0	592	68945.9	7.18958	-0.251858	cytosol	mitochondrion,golgi,nucleus,endoplasmic reticulum,extracellular,cytosol	cytosol		nucleus					mitochondrion	nucleus			nucleus	mitochondrion				endoplasmic reticulum,golgi,extracellular	cytosol,nucleus	mitochondrion		cytosol	cytosol
AT2G06555.1	;	2	1	0	159	17589.5	10.2135	-0.238365	plastid	cytosol,mitochondrion,plastid,nucleus	plastid		plastid	plastid	cytosol	mitochondrion		mitochondrion			plastid	nucleus	plastid	plastid	plastid		plastid	plastid	cytosol	plastid	plastid	plastid
AT2G06570.1	;	2	0	0	277	30410.7	4.51923	-0.262094	cytosol	plasma membrane,mitochondrion,golgi,nucleus,endoplasmic reticulum,plastid,extracellular,cytosol	plasma membrane		nucleus		cytosol				cytosol			cytosol,plastid	mitochondrion				endoplasmic reticulum,golgi,extracellular	cytosol,nucleus	cytosol		cytosol	cytosol
AT2G06645.1	;	2	11	2	163	17745.7	4.48634	-0.294479	cytosol	mitochondrion,golgi,nucleus,endoplasmic reticulum,plastid,extracellular,cytosol	plastid		nucleus			mitochondrion			cytosol			plastid,nucleus	mitochondrion		plastid		mitochondrion	cytosol,nucleus	cytosol	endoplasmic reticulum,golgi,extracellular	plastid	mitochondrion
AT2G06667.1	;	2	0	0	62	7292.13	7.2462	0.303226	plasma membrane	mitochondrion,golgi,nucleus,endoplasmic reticulum,extracellular,cytosol	cytosol		nucleus						extracellular			nucleus	endoplasmic reticulum,golgi,extracellular		endoplasmic reticulum,golgi,extracellular		mitochondrion	mitochondrion	nucleus		cytosol	extracellular				B3H612
AT2G06845.1	Beta-galactosidase related protein;	2	1	0	315	34558.7	8.02375	0.244127	mitochondrion	plasma membrane,mitochondrion,golgi,nucleus,endoplasmic reticulum,plastid,extracellular,cytosol	plasma membrane		plastid			mitochondrion	mitochondrion	mitochondrion	mitochondrion			nucleus	endoplasmic reticulum,golgi,extracellular	mitochondrion	mitochondrion		mitochondrion	mitochondrion	cytosol	mitochondrion	plastid	plasma membrane
AT2G06850.1	xyloglucan endotransglucosylase/hydrolase 4;endoxyloglucan transferase (EXGT-A1) gene	2	1211	11	296	34292.8	9.19993	-0.405405	extracellular	golgi,endoplasmic reticulum,plastid,extracellular,cytosol,vacuole	vacuole		endoplasmic reticulum,golgi,extracellular			endoplasmic reticulum,golgi,extracellular			extracellular		plastid	cytosol,extracellular	endoplasmic reticulum,golgi,extracellular	endoplasmic reticulum,golgi,extracellular	endoplasmic reticulum,golgi,extracellular		endoplasmic reticulum,golgi,extracellular	endoplasmic reticulum,golgi,extracellular	cytosol	endoplasmic reticulum,golgi,extracellular	plastid	extracellular	SwissProt: "extracellular" 16381842|Tair: "plastid" 15028209		extracellular:16381842	Q39099	plastid:15028209	extracellular:15610358	cytosol:28611809;extracellular:15593128;extracellular:16287169;extracellular:16356755;extracellular:21109274;extracellular:24393051;extracellular:26572690;extracellular:28155257;extracellular:25852701;golgi:25900983;golgi:25900983;golgi:25900983;golgi:25900983;golgi:25900983;mitochondrion:27943495;plasma membrane:19334764;plasma membrane:21433285;plastid:15028209;vacuole:25900983
AT2G06904.1	nucleic acid binding;zinc ion binding;	2	0	0	217	24464.9	4.32718	-0.305991	nucleus	cytosol,mitochondrion,nucleus	cytosol		nucleus		cytosol				nucleus	nucleus		nucleus	mitochondrion				mitochondrion	cytosol,nucleus	nucleus	mitochondrion	nucleus	nucleus
AT2G06906.1	;	2	0	0	123	13728.4	9.90511	-0.620325	cytosol	cytosol,mitochondrion,plastid,nucleus	nucleus		plastid						cytosol			plastid	mitochondrion				mitochondrion	cytosol,nucleus	nucleus		cytosol	cytosol
AT2G06908.1	;	2	0	0	137	15205.3	11.2773	-0.560584	mitochondrion	mitochondrion,plastid,golgi,extracellular	mitochondrion		plastid	plastid	extracellular	mitochondrion	mitochondrion	mitochondrion	plastid		plastid	mitochondrion,golgi,plastid	mitochondrion	mitochondrion	mitochondrion		mitochondrion	mitochondrion	mitochondrion	mitochondrion	plastid	mitochondrion
AT2G06925.1	Phospholipase A2 family protein;Encodes a secretory phospholipase A2 enzyme, which specifically hydrolyzes the sn-2 position of phospholipids. The enzyme has a preference towards linoleoyl acyl chain over palmitoyl acyl chain. It also has a slight preference for phosphatidylcholine over phosphatidylethanolamine.	2	53	5	148	16322.9	7.78433	0.0581081	extracellular	plasma membrane,golgi,nucleus,endoplasmic reticulum,plastid,extracellular	plasma membrane		endoplasmic reticulum,golgi,extracellular	plastid		endoplasmic reticulum,golgi,extracellular			extracellular			nucleus	endoplasmic reticulum,golgi,extracellular	endoplasmic reticulum,golgi,extracellular	endoplasmic reticulum,golgi,extracellular		endoplasmic reticulum,golgi,extracellular	endoplasmic reticulum,golgi,extracellular	extracellular	endoplasmic reticulum,golgi,extracellular	extracellular	plasma membrane	Amigo: "vacuole" 16140037	vacuole:16140037		Q8S8N6		cytosol:22719742;extracellular:22719742;golgi:22719742
AT2G06960.1	2-oxoglutarate (2OG) and Fe(II)-dependent oxygenase superfamily protein;	2	0	0	148	16622.9	4.28761	-0.0709459	cytosol	plasma membrane,mitochondrion,golgi,nucleus,endoplasmic reticulum,peroxisome,plastid,extracellular,cytosol	plasma membrane		endoplasmic reticulum,golgi,extracellular						peroxisome			cytosol	mitochondrion				endoplasmic reticulum,golgi,extracellular	cytosol,nucleus	nucleus		plastid	cytosol
AT2G06983.1	SCR-like 16;Encodes a member of a family of small, secreted, cysteine rich proteins with sequence similarity to SCR (S locus cysteine-rich protein).	2	0	0	87	9887.37	9.79803	-0.151724	extracellular	plasma membrane,golgi,nucleus,endoplasmic reticulum,extracellular,cytosol,vacuole	plasma membrane		endoplasmic reticulum,golgi,extracellular			endoplasmic reticulum,golgi,extracellular			extracellular			golgi,nucleus	endoplasmic reticulum,golgi,extracellular	endoplasmic reticulum,golgi,extracellular	endoplasmic reticulum,golgi,extracellular		endoplasmic reticulum,golgi,extracellular	endoplasmic reticulum,golgi,extracellular	cytosol	endoplasmic reticulum,golgi,extracellular	vacuole	extracellular	SwissProt: "extracellular" 16381842		extracellular:16381842	P82635			plasma membrane:19334764
AT2G06990.1	RNA helicase, ATP-dependent, SK12/DOB1 protein;encodes a putative DExH-box RNA helicase that acts redundantly with HEN1, HUA1, and HUA2 in the specification of floral organ identity in the third whorl.	2	10	3	995	111896	6.40468	-0.324422	nucleus	cytosol,mitochondrion,nucleus	cytosol		nucleus		nucleus				nucleus	nucleus		nucleus	mitochondrion				mitochondrion	cytosol,nucleus	cytosol		nucleus	nucleus	Amigo: "nucleus" 0011923195	nucleus:0011923195		Q9ZVW2			cytosol:21166475
AT2G07000.1	;	2	1	0	30	3504.25	4.42643	0.436667	plasma membrane	mitochondrion,golgi,endoplasmic reticulum,plastid,extracellular,cytosol,vacuole	cytosol		endoplasmic reticulum,golgi,extracellular						cytosol			mitochondrion,plastid	mitochondrion		endoplasmic reticulum,golgi,extracellular		endoplasmic reticulum,golgi,extracellular	endoplasmic reticulum,golgi,extracellular	extracellular		cytosol	vacuole				Q9ZVW1
AT2G07020.1	Protein kinase protein with adenine nucleotide alpha hydrolases-like domain;	2	0	0	700	78139.5	6.57899	-0.370857	nucleus	mitochondrion,golgi,nucleus,endoplasmic reticulum,extracellular,cytosol	cytosol		nucleus						nucleus			nucleus	mitochondrion		endoplasmic reticulum,golgi,extracellular		mitochondrion	cytosol,nucleus	nucleus		cytosol	cytosol
AT2G07040.1	Leucine-rich repeat protein kinase family protein;Pollen receptor kinase. Coexpression of AtPRK2a with AtRopGEF12 resulted in isotropic pollen tube growth.	2	12	2	647	72525.7	8.83274	-0.279598	extracellular	plasma membrane,golgi,nucleus,endoplasmic reticulum,extracellular,cytosol	cytosol		nucleus			endoplasmic reticulum,golgi,extracellular			plasma membrane	nucleus		plasma membrane	endoplasmic reticulum,golgi,extracellular	endoplasmic reticulum,golgi,extracellular	endoplasmic reticulum,golgi,extracellular		endoplasmic reticulum,golgi,extracellular	endoplasmic reticulum,golgi,extracellular	cytosol	endoplasmic reticulum,golgi,extracellular	plasma membrane	golgi	Amigo: "plasma membrane" 18000057|Tair: "plasma membrane" 18000057	plasma membrane:18000057		Q84JQ4	plasma membrane:18000057
AT2G07050.1	cycloartenol synthase 1;Involved in the biosynthesis of brassinosteroids. Catalyzes the reaction from epoxysqualene to cycloartenol.	2	82	3	759	86037.9	6.00932	-0.242688	golgi	mitochondrion,nucleus,peroxisome,plastid,cytosol	cytosol		nucleus		cytosol		mitochondrion		peroxisome			plastid	mitochondrion		mitochondrion		plastid	cytosol,nucleus	cytosol		cytosol	cytosol	Tair: "vacuole" 15215502			P38605	vacuole:15215502		golgi:25900983;golgi:25900983;golgi:25900983;golgi:25900983;golgi:25900983;mitochondrion:27943495;plasma membrane:19334764;plasma membrane:21433285;plasma membrane:22215637;vacuole:15215502;vacuole:15539469;vacuole:23903016;vacuole:25900983
AT2G07110.1	;	2	0	0	150	17039	9.87318	0.0446667	endoplasmic reticulum,peroxisome	plasma membrane,mitochondrion,golgi,nucleus,endoplasmic reticulum,peroxisome,plastid,extracellular,cytosol	plasma membrane		plastid			mitochondrion	mitochondrion		cytosol			peroxisome,plastid	endoplasmic reticulum,golgi,extracellular		endoplasmic reticulum,golgi,extracellular		endoplasmic reticulum,golgi,extracellular	mitochondrion	nucleus		plastid	plastid				Q9ZV81
AT2G07120.1	F-box associated ubiquitination effector family protein;	2	0	0	353	40600.8	5.87276	-0.0399433	cytosol	cytosol,mitochondrion,plastid,nucleus	cytosol		nucleus						cytosol			nucleus	mitochondrion				plastid	mitochondrion	cytosol		cytosol	cytosol
AT2G07140.1	F-box and associated interaction domains-containing protein;	2	19	0	442	51025	6.78053	-0.365385	cytosol	mitochondrion,golgi,nucleus,endoplasmic reticulum,extracellular,cytosol	cytosol		nucleus		cytosol				cytosol			nucleus	mitochondrion				endoplasmic reticulum,golgi,extracellular	mitochondrion	cytosol		cytosol	cytosol				Q9ZV78
AT2G07170.1	ARM repeat superfamily protein;	2	5	0	820	90660.8	8.14919	-0.381707	nucleus	cytosol,mitochondrion,plastid,nucleus	plastid		nucleus						nucleus			nucleus	mitochondrion				plastid	cytosol,nucleus	nucleus		nucleus	cytosol				Q9ZV77
AT2G07180.1	Protein kinase superfamily protein;	2	135	3	442	49207.9	8.4173	-0.503846	plasma membrane	cytosol,mitochondrion,plastid,nucleus	cytosol		nucleus		cytosol	plastid			cytosol	nucleus		nucleus	mitochondrion				mitochondrion	cytosol,nucleus	cytosol		nucleus	cytosol				Q8H1E3			plasma membrane:22318864;plasma membrane:26781341
AT2G07190.1	Domain of unknown function (DUF1985);	2	0	0	452	51974.5	5.30509	-0.620133	nucleus	cytosol,mitochondrion,nucleus	cytosol		nucleus			mitochondrion	mitochondrion		nucleus	nucleus		nucleus	mitochondrion	mitochondrion			mitochondrion	cytosol,nucleus	nucleus		cytosol	nucleus				Q9ZV75
AT2G07200.1	Cysteine proteinases superfamily protein;	2	0	0	151	17202.2	9.24141	-0.0887417	cytosol	cytosol,mitochondrion,plastid,nucleus	cytosol		plastid				mitochondrion		nucleus			plastid	mitochondrion				mitochondrion	mitochondrion	cytosol		cytosol	cytosol
AT2G07215.1	;	2	6	0	245	27339.9	11.338	-0.768163	nucleus	cytosol,mitochondrion,plastid,nucleus	cytosol		plastid	plastid					nucleus		plastid	nucleus	mitochondrion		plastid		mitochondrion	cytosol,nucleus	nucleus		plastid	nucleus
AT2G07240.1	cysteine-type peptidases;cysteine-type peptidases;	2	5	0	874	94607	4.89799	-0.315561	plasma membrane	mitochondrion,golgi,nucleus,endoplasmic reticulum,plastid,extracellular	plastid		nucleus						endoplasmic reticulum			plastid,nucleus	endoplasmic reticulum,golgi,extracellular	mitochondrion	endoplasmic reticulum,golgi,extracellular		mitochondrion	mitochondrion	nucleus	mitochondrion	plastid	nucleus				Q9ZQL7
AT2G07280.1	;	2	2	0	400	45654.3	6.45387	-0.6245	nucleus	cytosol,mitochondrion,nucleus	nucleus		nucleus						nucleus	nucleus		nucleus	mitochondrion				mitochondrion	cytosol,nucleus	nucleus		nucleus	nucleus
AT2G07290.1	;	2	2	0	134	15356.6	5.04703	0.132836	plasma membrane	plasma membrane,mitochondrion,golgi,nucleus,endoplasmic reticulum,extracellular,cytosol	plasma membrane		endoplasmic reticulum,golgi,extracellular						cytosol			plasma membrane,golgi,nucleus	mitochondrion				endoplasmic reticulum,golgi,extracellular	endoplasmic reticulum,golgi,extracellular	nucleus		cytosol	cytosol
AT2G07310.1	;	2	0	0	263	29789.9	10.4533	-0.118631	cytosol	plasma membrane,mitochondrion,golgi,nucleus,endoplasmic reticulum,plastid,extracellular,cytosol	plasma membrane		nucleus						cytosol			plastid	mitochondrion				endoplasmic reticulum,golgi,extracellular	cytosol,nucleus	cytosol		cytosol	cytosol
AT2G07340.1	PREFOLDIN 1;	2	21	0	128	14605.5	4.6171	-0.678125	nucleus	mitochondrion,golgi,nucleus,cytosol,cytoskeleton	cytoskeleton		nucleus						cytosol	nucleus		golgi,nucleus	mitochondrion				mitochondrion	cytosol,nucleus	cytosol		nucleus	cytosol				Q94AF7			cytosol:21166475;mitochondrion:27943495
AT2G07360.1	SH3 domain-containing protein;	2	45	3	1196	130085	5.41003	-0.275585	plasma membrane	mitochondrion,plastid,nucleus	nucleus		plastid	plastid					plastid		plastid	nucleus	plastid		plastid		mitochondrion	plastid	nucleus	plastid	nucleus	nucleus	Amigo: "plasma membrane" 17317660|Amigo: "cytosol,nucleus" 18433157|Tair: "plasma membrane" 17317660|Tair: "cytosol,nucleus" 18433157	cytosol:18433157;nucleus:18433157;plasma membrane:17317660		Q84R15	plasma membrane:17317660;nucleus:18433157;cytosol:18433157	cytosol:24134884	cytoskeleton:24134884;cytosol:18433157;golgi:25900983;golgi:25900983;golgi:25900983;golgi:25900983;nucleus:18433157;nucleus:23396599;plasma membrane:17317660;plasma membrane:19334764;plasma membrane:20374526;plasma membrane:21433285;plasma membrane:22215637;plasma membrane:26781341;vacuole:25900983	AT1G10290.1::24529374;AT1G14830.1::24529374;AT1G15370.1::24529374;AT1G20760.1::24529374;AT1G21630.1::24529374;AT1G59610.1::24529374;AT2G05830.1::24529374;AT3G01780.1::24529374;AT3G60190.1::24529374;AT5G24710.1::24529374;AT5G42080.1::24529374;AT5G57460.1::24529374
AT2G07362.1	;	2	0	0	41	4643.73	10.1342	-0.295122	cytosol	mitochondrion,golgi,nucleus,endoplasmic reticulum,plastid,extracellular,cytosol	cytosol		endoplasmic reticulum,golgi,extracellular				mitochondrion		cytosol			plastid,nucleus	mitochondrion		endoplasmic reticulum,golgi,extracellular		mitochondrion	plastid	nucleus		plastid	cytosol				B3H4V3
AT2G07363.1	;	2	0	0	49	5469.54	8.51752	-0.155102	mitochondrion	plasma membrane,mitochondrion,golgi,nucleus,endoplasmic reticulum,plastid,extracellular,cytosol	extracellular		endoplasmic reticulum,golgi,extracellular		nucleus	mitochondrion	mitochondrion		cytosol			plasma membrane,plastid,extracellular	mitochondrion		mitochondrion		mitochondrion	mitochondrion	extracellular	mitochondrion	cytosol	plastid				B3H7G4
AT2G07440.1	two-component responsive regulator-related / response regulator protein-related;	2	0	0	136	15671.1	6.52757	-0.465441	cytosol	mitochondrion,golgi,nucleus,endoplasmic reticulum,plastid,extracellular,cytosol	plastid		nucleus						cytosol			nucleus	mitochondrion				endoplasmic reticulum,golgi,extracellular	cytosol,nucleus	mitochondrion		cytosol	cytosol				Q9ZQJ8
AT2G07505.1	zinc ion binding;	2	0	0	143	16165	5.10287	-0.0762238	cytosol	cytosol,mitochondrion,nucleus	cytosol		nucleus		cytosol				cytosol			nucleus	mitochondrion		mitochondrion		mitochondrion	cytosol,nucleus	cytosol		cytosol	cytosol
AT2G07521.1	;	2	0	0	49	5282.19	6.48987	-0.65102	cytosol	mitochondrion,golgi,nucleus,endoplasmic reticulum,extracellular,cytosol	extracellular		endoplasmic reticulum,golgi,extracellular						cytosol			extracellular	mitochondrion		endoplasmic reticulum,golgi,extracellular		endoplasmic reticulum,golgi,extracellular	cytosol,nucleus	nucleus		nucleus	cytosol				B3H6L7
AT2G07560.1	H(+)-ATPase 6;	2	8	1	949	105018	6.08202	0.027608	plasma membrane	plasma membrane,mitochondrion,nucleus,peroxisome,plastid,cytosol	plasma membrane		cytosol		plastid				cytosol			plasma membrane	mitochondrion				mitochondrion	cytosol,nucleus	cytosol		plasma membrane	peroxisome	SwissProt: "plasma membrane" 16381842|Tair: "plasma membrane" 17644812		plasma membrane:16381842	Q9SH76	plasma membrane:17644812		plasma membrane:17644812;plasma membrane:19334764;plasma membrane:22318864
AT2G07599.1	;	2	0	0	261	28884.4	11.1656	-0.569349	cytosol,plasma membrane	mitochondrion,golgi,nucleus,endoplasmic reticulum,plastid,extracellular,cytosol	nucleus		nucleus						cytosol			plastid,nucleus	endoplasmic reticulum,golgi,extracellular		endoplasmic reticulum,golgi,extracellular		mitochondrion	cytosol,nucleus	extracellular		nucleus	cytosol
AT2G07640.1	NAD(P)-binding Rossmann-fold superfamily protein;	2	0	0	156	16847.4	9.0738	-0.205769	peroxisome	mitochondrion,nucleus,peroxisome,plastid,extracellular	extracellular		nucleus						peroxisome			peroxisome	mitochondrion	mitochondrion	mitochondrion		mitochondrion	mitochondrion	mitochondrion	mitochondrion	plastid	mitochondrion				Q9XE46			nucleus:23396599;peroxisome:18931141
AT2G07667.1	;	2	1	0	218	24109.4	9.93931	0.0220183	mitochondrion	plasma membrane,mitochondrion,nucleus,plastid,cytosol	plasma membrane		plastid				mitochondrion		cytosol			mitochondrion	mitochondrion	mitochondrion	mitochondrion		mitochondrion	mitochondrion	nucleus	mitochondrion	nucleus	plastid
AT2G07669.1	;	2	10	3	109	11564.3	8.84046	0.510092	extracellular	plasma membrane,mitochondrion,golgi,nucleus,endoplasmic reticulum,plastid,extracellular	plasma membrane		endoplasmic reticulum,golgi,extracellular			endoplasmic reticulum,golgi,extracellular			extracellular			nucleus,plasma membrane,plastid,extracellular	mitochondrion		endoplasmic reticulum,golgi,extracellular		mitochondrion	endoplasmic reticulum,golgi,extracellular	nucleus		nucleus	extracellular
AT2G07671.1	ATP synthase subunit C family protein;	2	95	3	85	8841.88	9.10141	0.711765	vacuole	plasma membrane,mitochondrion,golgi,nucleus,endoplasmic reticulum,extracellular,cytosol	plasma membrane		nucleus		mitochondrion				cytosol			mitochondrion	endoplasmic reticulum,golgi,extracellular		endoplasmic reticulum,golgi,extracellular		mitochondrion	cytosol,nucleus	extracellular		plasma membrane	mitochondrion				Q304C3
AT2G07672.1	;	2	20	1	159	18847.1	10.8184	-0.392453	mitochondrion	plasma membrane,mitochondrion,nucleus,plastid,cytosol	plasma membrane		plastid				mitochondrion		cytosol			mitochondrion	mitochondrion	plastid	mitochondrion		mitochondrion	mitochondrion	nucleus	mitochondrion	nucleus	mitochondrion
AT2G07673.1	;	2	5	0	106	12958.4	10.8482	-1.43396	mitochondrion	cytosol,mitochondrion,plastid,nucleus	nucleus		plastid				mitochondrion	mitochondrion	nucleus	nucleus		mitochondrion	mitochondrion	mitochondrion	mitochondrion		mitochondrion	cytosol,nucleus	mitochondrion	mitochondrion	nucleus	cytosol
AT2G07674.1	Unknown conserved protein;	2	14	3	251	26674.3	4.01286	-0.390438	extracellular	plasma membrane,mitochondrion,golgi,nucleus,endoplasmic reticulum,plastid,extracellular,cytosol	plasma membrane		endoplasmic reticulum,golgi,extracellular		cytosol	endoplasmic reticulum,golgi,extracellular			extracellular	nucleus		mitochondrion	endoplasmic reticulum,golgi,extracellular	endoplasmic reticulum,golgi,extracellular	endoplasmic reticulum,golgi,extracellular		mitochondrion	endoplasmic reticulum,golgi,extracellular	cytosol	endoplasmic reticulum,golgi,extracellular	plastid	plasma membrane
AT2G07675.1	Ribosomal protein S12/S23 family protein;	2	12	2	125	14078.1	11.9407	-1.0744	mitochondrion	cytosol,mitochondrion,plastid,nucleus	nucleus		plastid		mitochondrion		mitochondrion		cytosol		plastid	mitochondrion	mitochondrion		mitochondrion		mitochondrion	mitochondrion	nucleus		nucleus	cytosol
AT2G07676.1	;	2	15	1	118	14002.8	9.48027	-0.127966	mitochondrion	mitochondrion,nucleus,plastid,extracellular,cytosol	cytosol		plastid						mitochondrion			mitochondrion	mitochondrion	mitochondrion			mitochondrion	mitochondrion	extracellular	mitochondrion	nucleus	cytosol
AT2G07678.1	;	2	3	2	245	27680	9.83908	-0.0759184	mitochondrion	plasma membrane,mitochondrion,plastid,extracellular,cytosol	plasma membrane	mitochondrion,plastid	plastid			plastid	mitochondrion		cytosol			mitochondrion	mitochondrion	mitochondrion			mitochondrion	mitochondrion	extracellular		cytosol	plastid
AT2G07680.1	multidrug resistance-associated protein 11;member of MRP subfamily	2	7	0	1404	157093	7.68186	0.322009	vacuole	plasma membrane,mitochondrion,golgi,endoplasmic reticulum,plastid,extracellular,cytosol	plasma membrane		plastid			plastid	mitochondrion		plasma membrane			plasma membrane	endoplasmic reticulum,golgi,extracellular	plastid	endoplasmic reticulum,golgi,extracellular		mitochondrion	endoplasmic reticulum,golgi,extracellular	cytosol	endoplasmic reticulum,golgi,extracellular	plasma membrane	plasma membrane	SwissProt: "plasma membrane" 16381842|Tair: "plasma membrane" 17151019		plasma membrane:16381842	Q9SKX0	plasma membrane:17151019		vacuole:17151019;vacuole:23903016
AT2G07681.1	Cytochrome C assembly protein;	2	3	0	736	82905.6	9.76606	-0.385598	mitochondrion	plasma membrane,mitochondrion,nucleus,plastid,extracellular,vacuole	plasma membrane		nucleus		mitochondrion				nucleus		plastid	mitochondrion	mitochondrion	plastid			mitochondrion	plastid	extracellular		plasma membrane	vacuole				Q27GM1
AT2G07684.1	;	2	1	0	36	4231.06	9.10077	-1.06389	cytosol	mitochondrion,golgi,nucleus,endoplasmic reticulum,plastid,extracellular,cytosol	cytosol		endoplasmic reticulum,golgi,extracellular						cytosol			plastid,nucleus	mitochondrion		endoplasmic reticulum,golgi,extracellular		plastid	cytosol,nucleus	extracellular		cytosol	cytosol				B3H5P5
AT2G07687.1	Cytochrome c oxidase, subunit III;	2	21	2	265	29744.3	6.89374	0.562264	mitochondrion	plasma membrane,mitochondrion,golgi,nucleus,endoplasmic reticulum,peroxisome,plastid,extracellular,cytosol,vacuole	plasma membrane		plastid		mitochondrion	mitochondrion			plasma membrane			mitochondrion	endoplasmic reticulum,golgi,extracellular		mitochondrion		mitochondrion	cytosol,nucleus	extracellular		vacuole	peroxisome
AT2G07689.1	NADH-Ubiquinone/plastoquinone (complex I) protein;	2	6	2	214	22740.2	10.1322	0.699065	mitochondrion	plasma membrane,mitochondrion,golgi,nucleus,endoplasmic reticulum,plastid,extracellular,vacuole	plasma membrane		nucleus		mitochondrion	plastid			endoplasmic reticulum			mitochondrion	endoplasmic reticulum,golgi,extracellular		mitochondrion		endoplasmic reticulum,golgi,extracellular	plastid	extracellular		vacuole	plastid				Q3EC49
AT2G07690.1	Minichromosome maintenance (MCM2/3/5) family protein;Member of the minichromosome maintenance complex, involved in DNA replication initiation. Abundant in proliferating and endocycling tissues. Localized in the nucleus during G1, S and G2 phases of the cell cycle, and are released into the cytoplasmic compartment during mitosis. Binds chromatin.	2	16	1	727	81019.1	7.4963	-0.370839	nucleus	cytosol,mitochondrion,nucleus	nucleus		nucleus		nucleus				nucleus	nucleus		nucleus	mitochondrion				mitochondrion	cytosol,nucleus	nucleus		nucleus	nucleus	Amigo: "nucleus" 19357199|Tair: "nucleus" 19357199	nucleus:19357199		O80786	nucleus:19357199			AT2G40550.1::18528439
AT2G07691.1	;	2	25	2	136	15975	6.75407	-0.405882	cytosol	mitochondrion,golgi,nucleus,endoplasmic reticulum,extracellular,cytosol	cytosol		nucleus						cytosol			mitochondrion	mitochondrion	mitochondrion	mitochondrion		mitochondrion	endoplasmic reticulum,golgi,extracellular	cytosol		nucleus	cytosol
AT2G07692.1	;	2	24	2	136	15238.2	8.66941	-0.359559	plasma membrane	mitochondrion,golgi,nucleus,endoplasmic reticulum,plastid,extracellular,cytosol	plastid		nucleus			endoplasmic reticulum,golgi,extracellular			cytosol			mitochondrion	endoplasmic reticulum,golgi,extracellular	endoplasmic reticulum,golgi,extracellular			endoplasmic reticulum,golgi,extracellular	endoplasmic reticulum,golgi,extracellular	nucleus		extracellular	cytosol
AT2G07695.1	Cytochrome C oxidase subunit II-like, transmembrane domain;	2	12	0	291	33555.4	4.644	-0.00962199	mitochondrion	plasma membrane,mitochondrion,golgi,nucleus,endoplasmic reticulum,extracellular,cytosol	cytosol		nucleus		mitochondrion		mitochondrion		endoplasmic reticulum			mitochondrion	endoplasmic reticulum,golgi,extracellular		endoplasmic reticulum,golgi,extracellular		mitochondrion	endoplasmic reticulum,golgi,extracellular	cytosol		plasma membrane	plasma membrane				Q27GM0
AT2G07696.1	Ribosomal protein S7p/S5e family protein;	2	49	4	148	17202.1	11.1772	-0.381757	mitochondrion	cytosol,mitochondrion,plastid,nucleus	cytosol		plastid		mitochondrion		mitochondrion		cytosol			mitochondrion,plastid	mitochondrion				mitochondrion	cytosol,nucleus	mitochondrion		cytosol	cytosol							mitochondrion:21841088
AT2G07698.1	ATPase, F1 complex, alpha subunit protein;	2	247	2	777	85938.2	5.23535	-0.0656371	mitochondrion,plastid	plasma membrane,mitochondrion,golgi,endoplasmic reticulum,plastid,extracellular,cytosol	plasma membrane		plastid	plastid	mitochondrion	endoplasmic reticulum,golgi,extracellular		mitochondrion	endoplasmic reticulum			mitochondrion	endoplasmic reticulum,golgi,extracellular	endoplasmic reticulum,golgi,extracellular	endoplasmic reticulum,golgi,extracellular		mitochondrion	endoplasmic reticulum,golgi,extracellular	cytosol	endoplasmic reticulum,golgi,extracellular	plasma membrane	endoplasmic reticulum	Amigo: "plastid" 12938931|Amigo: "plastid" 18431481|Amigo: "nucleus" 15496452|Amigo: "mitochondrion" 15276431|Amigo: "vacuole" 15539469|Amigo: "vacuole" 15215502|Amigo: "mitochondrion" 11743115|Amigo: "plasma membrane" 17151019|Amigo: "mitochondrion" 18385124|Tair: "plastid" 12938931|Tair: "plastid" 18431481|Tair: "nucleus" 15496452|Tair: "mitochondrion" 15276431|Tair: "vacuole" 15215502|Tair: "m…	mitochondrion:11743115;mitochondrion:15276431;mitochondrion:18385124;nucleus:15496452;plasma membrane:17151019;plastid:12938931;plastid:18431481;vacuole:15215502;vacuole:15539469		Q27GL9	mitochondrion:15276431;mitochondrion:11743115;plastid:12938931;plastid:18431481;vacuole:15215502;plasma membrane:17151019;nucleus:15496452		extracellular:26572690;golgi:25900983;golgi:25900983;golgi:25900983;golgi:25900983;golgi:25900983;mitochondrion:15276431;mitochondrion:21841088;mitochondrion:22923678;mitochondrion:24727099;mitochondrion:27122571;mitochondrion:27943495;mitochondrion:21896887;nucleus:15496452;nucleus:24012629;nucleus:23396599;plasma membrane:25641898;plasma membrane:19334764;plasma membrane:20843791;plasma membran…
AT2G07701.1	;	2	5	1	106	12172.1	8.22289	0.290566	extracellular	mitochondrion,golgi,nucleus,endoplasmic reticulum,plastid,extracellular	extracellular		plastid			mitochondrion			extracellular			mitochondrion	endoplasmic reticulum,golgi,extracellular	endoplasmic reticulum,golgi,extracellular	mitochondrion		mitochondrion	endoplasmic reticulum,golgi,extracellular	nucleus	mitochondrion	extracellular	extracellular
AT2G07702.1	;	2	22	1	152	17319.2	10.4073	-0.180921	endoplasmic reticulum	plasma membrane,mitochondrion,golgi,endoplasmic reticulum,plastid,extracellular,cytosol	plasma membrane		plastid			plastid			cytosol			mitochondrion	endoplasmic reticulum,golgi,extracellular				endoplasmic reticulum,golgi,extracellular	plastid	mitochondrion	endoplasmic reticulum,golgi,extracellular	plastid	plastid
AT2G07705.1	;	2	6	2	66	7524.1	8.99268	-0.330303	cytosol	mitochondrion,nucleus,endoplasmic reticulum,plastid,cytosol	mitochondrion		plastid					mitochondrion	endoplasmic reticulum			plastid	mitochondrion	plastid			mitochondrion	mitochondrion	mitochondrion		nucleus	cytosol
AT2G07706.1	;	2	17	0	504	56674.7	11.3969	-0.41627	cytosol	cytosol,mitochondrion,golgi,nucleus	nucleus		nucleus				mitochondrion		cytosol			mitochondrion	mitochondrion				mitochondrion	cytosol,nucleus	nucleus		nucleus	golgi				Q3E6R2
AT2G07707.1	Plant mitochondrial ATPase, F0 complex, subunit 8 protein;	2	30	4	158	18212.3	10.095	-0.0740506	mitochondrion	plasma membrane,mitochondrion,golgi,endoplasmic reticulum,extracellular,cytosol	plasma membrane		mitochondrion		mitochondrion	endoplasmic reticulum,golgi,extracellular	mitochondrion		plasma membrane			mitochondrion	endoplasmic reticulum,golgi,extracellular	endoplasmic reticulum,golgi,extracellular	endoplasmic reticulum,golgi,extracellular		endoplasmic reticulum,golgi,extracellular	endoplasmic reticulum,golgi,extracellular	cytosol	endoplasmic reticulum,golgi,extracellular	extracellular	extracellular	Amigo: "vacuole" 15539469|Amigo: "mitochondrion" 15276431|SwissProt: "mitochondrion" 16381842|Tair: "vacuole" 15539469|Tair: "mitochondrion" 15276431	mitochondrion:15276431;vacuole:15539469	mitochondrion:16381842	P93303	vacuole:15539469;mitochondrion:15276431		mitochondrion:15276431;mitochondrion:21841088;mitochondrion:24727099;mitochondrion:27122571;plasma membrane:19334764
AT2G07708.1	;	2	115	3	141	16689.7	10.271	-0.185816	mitochondrion	mitochondrion,plastid,extracellular	mitochondrion		plastid			plastid	mitochondrion	mitochondrion	mitochondrion			mitochondrion	mitochondrion		mitochondrion		mitochondrion	mitochondrion	extracellular	mitochondrion	plastid	extracellular				Q6DR80
AT2G07713.1	;	2	9	1	122	13809.5	10.9463	-0.536885	plastid	cytosol,mitochondrion,plastid,nucleus	plastid		plastid	plastid	nucleus	plastid			plastid		plastid	mitochondrion	plastid	plastid	plastid		plastid	plastid	nucleus	plastid	cytosol	cytosol
AT2G07714.1	transcription factor-related;	2	7	0	196	22544.5	9.88304	-0.232653	cytosol	cytosol,mitochondrion,plasma membrane,nucleus	plasma membrane		nucleus				mitochondrion		cytosol			mitochondrion	mitochondrion				mitochondrion	cytosol,nucleus	nucleus		cytosol	cytosol
AT2G07715.1	Nucleic acid-binding, OB-fold-like protein;	2	32	3	389	42488.6	11.7464	-0.426735	mitochondrion	mitochondrion,plastid,nucleus	mitochondrion		mitochondrion	plastid	mitochondrion	mitochondrion	mitochondrion	mitochondrion	mitochondrion		plastid	mitochondrion	mitochondrion	mitochondrion	mitochondrion		mitochondrion	mitochondrion	nucleus	mitochondrion	mitochondrion	mitochondrion				Q27GL8			mitochondrion:21841088
AT2G07718.1	Cytochrome b/b6 protein;	2	14	1	313	35539.8	7.67948	-0.132268	mitochondrion	plasma membrane,mitochondrion,golgi,endoplasmic reticulum,plastid,extracellular	plasma membrane		plastid	plastid	mitochondrion	mitochondrion		mitochondrion	golgi		plastid	mitochondrion	endoplasmic reticulum,golgi,extracellular	mitochondrion	mitochondrion		mitochondrion	mitochondrion	mitochondrion		plasma membrane	mitochondrion
AT2G07719.1	Putative membrane lipoprotein;	2	2	0	161	17843.6	4.49831	1.06832	vacuole,extracellular	plasma membrane,mitochondrion,golgi,endoplasmic reticulum,plastid,extracellular,vacuole	plasma membrane		plastid			mitochondrion			extracellular			mitochondrion	endoplasmic reticulum,golgi,extracellular	endoplasmic reticulum,golgi,extracellular	mitochondrion		endoplasmic reticulum,golgi,extracellular	endoplasmic reticulum,golgi,extracellular	extracellular	endoplasmic reticulum,golgi,extracellular	vacuole	plasma membrane
AT2G07721.1	;	2	3	0	132	15100.5	10.4623	-0.2	mitochondrion	plasma membrane,mitochondrion,nucleus,peroxisome,plastid,cytosol	plasma membrane		plastid				mitochondrion		mitochondrion			peroxisome,plastid,nucleus	mitochondrion		mitochondrion		mitochondrion	mitochondrion	cytosol	mitochondrion	nucleus	cytosol
AT2G07722.1	;	2	34	1	139	15736.5	10.6818	0.173381	mitochondrion	mitochondrion,golgi,nucleus,endoplasmic reticulum,plastid,extracellular	extracellular	mitochondrion,plastid	plastid			mitochondrion	mitochondrion	mitochondrion	mitochondrion			mitochondrion	endoplasmic reticulum,golgi,extracellular	mitochondrion	mitochondrion		mitochondrion	mitochondrion	nucleus	mitochondrion	extracellular	extracellular
AT2G07724.1	;	2	9	2	107	12127.9	10.4324	-0.248598	mitochondrion	mitochondrion,nucleus,plastid,extracellular,cytosol	extracellular		plastid	plastid		plastid	mitochondrion		cytosol		plastid	mitochondrion	plastid		mitochondrion		mitochondrion	cytosol,nucleus	mitochondrion	plastid	nucleus	cytosol
AT2G07725.1	Ribosomal L5P family protein;	2	31	6	185	21111.1	6.35675	-0.462162	cytosol	mitochondrion,golgi,nucleus,endoplasmic reticulum,plastid,extracellular,cytosol	plastid		nucleus		mitochondrion				cytosol			mitochondrion	mitochondrion				endoplasmic reticulum,golgi,extracellular	mitochondrion	extracellular		nucleus	cytosol				Q6NMS1
AT2G07727.1	Di-haem cytochrome, transmembrane;Cytochrome b/b6, C-terminal;	2	43	2	393	44149.3	7.29308	0.604071	mitochondrion	plasma membrane,mitochondrion,golgi,endoplasmic reticulum,plastid,extracellular	plasma membrane		plastid		mitochondrion	mitochondrion	mitochondrion		golgi			plasma membrane	endoplasmic reticulum,golgi,extracellular	mitochondrion	mitochondrion		mitochondrion	mitochondrion	extracellular		plasma membrane	plasma membrane	SwissProt: "mitochondrion" 16381842		mitochondrion:16381842	P42792			mitochondrion:21296373;mitochondrion:21841088;mitochondrion:21896887
AT2G07728.1	;	2	1	0	286	31463.4	9.77548	-0.578671	nucleus	cytosol,mitochondrion,plastid,nucleus	plastid		nucleus						cytosol			nucleus	mitochondrion				mitochondrion	cytosol,nucleus	nucleus		nucleus	nucleus
AT2G07732.1	Ribulose bisphosphate carboxylase large chain, catalytic domain;	2	4	0	116	13067.5	8.62108	-0.391379	mitochondrion	mitochondrion,golgi,nucleus,endoplasmic reticulum,plastid,extracellular,cytosol,vacuole	cytosol		nucleus		vacuole				cytosol			plastid	mitochondrion		endoplasmic reticulum,golgi,extracellular		mitochondrion	cytosol,nucleus	mitochondrion	mitochondrion	mitochondrion	plastid							mitochondrion:24727099;plastid:23390424;plastid:24361574
AT2G07734.1	Alpha-L RNA-binding motif/Ribosomal protein S4 family protein;	2	30	3	362	43028.2	11.7382	-0.654972	mitochondrion	cytosol,mitochondrion,plasma membrane	plasma membrane		mitochondrion		mitochondrion	mitochondrion	mitochondrion	mitochondrion	cytosol			mitochondrion	mitochondrion	mitochondrion	mitochondrion		mitochondrion	mitochondrion	mitochondrion	mitochondrion	cytosol	cytosol				A7KNK1			mitochondrion:21841088;plasma membrane:19334764
AT2G07738.1	;	2	0	2	88	9736.58	9.85873	-0.373864	mitochondrion	mitochondrion,nucleus,plastid,extracellular,cytosol	cytosol		plastid			mitochondrion	mitochondrion	mitochondrion	mitochondrion			nucleus	mitochondrion	mitochondrion	mitochondrion		mitochondrion	mitochondrion	extracellular	mitochondrion	mitochondrion	mitochondrion								AT1G07400.1::21798944
AT2G07739.1	Ycf1 protein;	2	20	0	199	23238.3	9.73636	0.677387	extracellular	plasma membrane,mitochondrion,golgi,endoplasmic reticulum,plastid,extracellular	plasma membrane		endoplasmic reticulum,golgi,extracellular		plastid	endoplasmic reticulum,golgi,extracellular		mitochondrion	extracellular			plastid	endoplasmic reticulum,golgi,extracellular	endoplasmic reticulum,golgi,extracellular	endoplasmic reticulum,golgi,extracellular		endoplasmic reticulum,golgi,extracellular	endoplasmic reticulum,golgi,extracellular	extracellular	endoplasmic reticulum,golgi,extracellular	endoplasmic reticulum	plasma membrane				Q27GL5
AT2G07741.1	ATPase, F0 complex, subunit A protein;	2	44	2	385	42354.9	4.40695	0.642078	mitochondrion	plasma membrane,mitochondrion,nucleus,peroxisome,plastid,extracellular,cytosol	plasma membrane		plastid	plastid	mitochondrion				cytosol			mitochondrion	mitochondrion				mitochondrion	cytosol,nucleus	extracellular		plasma membrane	peroxisome							mitochondrion:21841088;plasma membrane:19334764
AT2G07749.1	Mitovirus RNA-dependent RNA polymerase;	2	23	0	246	27477.4	9.43664	0.130081	cytosol	plasma membrane,mitochondrion,golgi,nucleus,endoplasmic reticulum,extracellular,cytosol	plasma membrane		nucleus				mitochondrion		cytosol			mitochondrion	mitochondrion		endoplasmic reticulum,golgi,extracellular		endoplasmic reticulum,golgi,extracellular	cytosol,nucleus	mitochondrion		cytosol	cytosol
AT2G07750.1	DEA(D/H)-box RNA helicase family protein;	2	2	0	845	94891.6	10.0436	-0.504379	plastid	mitochondrion,plastid,nucleus	nucleus		plastid	plastid		mitochondrion		mitochondrion	nucleus	nucleus	plastid	nucleus	mitochondrion	plastid	mitochondrion		mitochondrion	mitochondrion	nucleus	plastid	plastid	nucleus				O80792
AT2G07751.1	NADH:ubiquinone/plastoquinone oxidoreductase, chain 3 protein;	2	35	4	118	13529.5	4.33091	0.578814	extracellular	plasma membrane,mitochondrion,golgi,endoplasmic reticulum,extracellular,vacuole	plasma membrane		endoplasmic reticulum,golgi,extracellular		mitochondrion	endoplasmic reticulum,golgi,extracellular			endoplasmic reticulum			mitochondrion	endoplasmic reticulum,golgi,extracellular	endoplasmic reticulum,golgi,extracellular	endoplasmic reticulum,golgi,extracellular		endoplasmic reticulum,golgi,extracellular	endoplasmic reticulum,golgi,extracellular	extracellular	endoplasmic reticulum,golgi,extracellular	vacuole	vacuole
AT2G07760.1	Zinc knuckle (CCHC-type) family protein;	2	1	0	530	57079	6.52167	-0.205283	nucleus	cytosol,mitochondrion,plastid,nucleus	plastid		nucleus	plastid					nucleus		plastid	nucleus	plastid				mitochondrion	cytosol,nucleus	cytosol		cytosol	cytosol				O80793
AT2G07768.1	Cytochrome C assembly protein;	2	3	0	154	17775.2	12.4054	0.162987	mitochondrion	plasma membrane,mitochondrion,plastid	plasma membrane	mitochondrion,plastid	plastid	plastid	mitochondrion	mitochondrion	mitochondrion	mitochondrion	mitochondrion		plastid	mitochondrion	mitochondrion	mitochondrion	mitochondrion		mitochondrion	mitochondrion	mitochondrion	mitochondrion	mitochondrion	mitochondrion
AT2G07772.1	;	2	6	0	179	20249.7	10.2132	-0.36648	cytosol	mitochondrion,nucleus,plastid,extracellular,cytosol	extracellular		nucleus						cytosol			mitochondrion,plastid	mitochondrion				mitochondrion	cytosol,nucleus	mitochondrion		nucleus	cytosol
AT2G07773.1	;	2	34	0	273	31628.9	6.5164	-0.358608	endoplasmic reticulum	mitochondrion,golgi,endoplasmic reticulum,plastid,extracellular,cytosol	cytosol		plastid		mitochondrion				golgi			mitochondrion	endoplasmic reticulum,golgi,extracellular		endoplasmic reticulum,golgi,extracellular		mitochondrion	mitochondrion	cytosol		cytosol	endoplasmic reticulum
AT2G07774.1	;	2	0	0	116	13163.2	11.1896	-0.50431	cytosol	cytosol,mitochondrion,plastid,nucleus	cytosol		plastid						cytosol		plastid	nucleus	mitochondrion		plastid		mitochondrion	mitochondrion	nucleus		nucleus	cytosol
AT2G07775.1	;	2	1	0	128	14178.7	8.97099	-0.809375	nucleus	mitochondrion,golgi,nucleus,endoplasmic reticulum,extracellular,cytosol	nucleus		nucleus						cytosol	nucleus		nucleus	mitochondrion				mitochondrion	endoplasmic reticulum,golgi,extracellular	nucleus		nucleus	nucleus
AT2G07777.1	ATP synthase 9 mitochondrial;	2	26	1	262	29607.5	7	0.0122137	plasma membrane,endoplasmic reticulum	plasma membrane,mitochondrion,golgi,endoplasmic reticulum,plastid,extracellular,cytosol	plasma membrane		plastid	plastid	mitochondrion	endoplasmic reticulum,golgi,extracellular			endoplasmic reticulum			mitochondrion	endoplasmic reticulum,golgi,extracellular	endoplasmic reticulum,golgi,extracellular	endoplasmic reticulum,golgi,extracellular		mitochondrion	endoplasmic reticulum,golgi,extracellular	cytosol		plasma membrane	golgi
AT2G07779.1	;	2	1	0	91	10563.7	11.2807	-0.501099	cytosol,mitochondrion	cytosol,mitochondrion,plastid,nucleus	nucleus		plastid			mitochondrion	mitochondrion		cytosol		plastid	plastid,nucleus	mitochondrion		mitochondrion		mitochondrion	mitochondrion	nucleus	plastid	nucleus	cytosol
AT2G07785.1	NADH dehydrogenase family protein;	2	20	5	99	10611.2	10.1042	0.681818	mitochondrion	plasma membrane,mitochondrion,golgi,endoplasmic reticulum,plastid,extracellular,vacuole	plasma membrane		plastid	plastid	mitochondrion	mitochondrion			golgi			mitochondrion	endoplasmic reticulum,golgi,extracellular		mitochondrion		mitochondrion	endoplasmic reticulum,golgi,extracellular	extracellular		vacuole	mitochondrion	SwissProt: "plasma membrane" 16381842		plasma membrane:16381842	Q3EC42			plasma membrane:19334764
AT2G07787.1	;	2	37	1	105	12108.6	7.34575	-0.435238	cytosol	cytosol,mitochondrion,plastid,nucleus	nucleus		nucleus		plastid				cytosol			nucleus	mitochondrion				mitochondrion	cytosol,nucleus	nucleus		cytosol	cytosol				Q3EC41
AT2G07795.1	;	2	23	1	109	11694.6	11.3256	0.377064	plasma membrane	plasma membrane,mitochondrion,golgi,nucleus,endoplasmic reticulum,plastid,extracellular	plasma membrane		nucleus						plasma membrane			plasma membrane,mitochondrion,plastid	endoplasmic reticulum,golgi,extracellular		endoplasmic reticulum,golgi,extracellular		endoplasmic reticulum,golgi,extracellular	endoplasmic reticulum,golgi,extracellular	nucleus		plastid	extracellular
AT2G07798.1	;	2	3	0	311	34981.9	10.6982	-0.530547	cytosol	mitochondrion,golgi,nucleus,endoplasmic reticulum,extracellular,cytosol	nucleus		nucleus						endoplasmic reticulum			mitochondrion	mitochondrion		endoplasmic reticulum,golgi,extracellular		mitochondrion	cytosol,nucleus	nucleus		nucleus	cytosol
AT2G07806.1	;	2	0	0	212	22959.8	8.99815	-0.266981	cytosol	mitochondrion,golgi,nucleus,endoplasmic reticulum,plastid,extracellular	nucleus		nucleus		nucleus	mitochondrion			extracellular			plastid	mitochondrion		mitochondrion		endoplasmic reticulum,golgi,extracellular	mitochondrion	nucleus		plastid	golgi
AT2G07815.1	;	2	26	1	279	31427.2	10.845	-0.283871	mitochondrion	plasma membrane,mitochondrion,nucleus,peroxisome,plastid,cytosol	plasma membrane		plastid		mitochondrion			mitochondrion	mitochondrion			peroxisome,plastid,nucleus	mitochondrion	mitochondrion	mitochondrion		mitochondrion	mitochondrion	nucleus	mitochondrion	nucleus	cytosol				Q1G3R0
AT2G07820.1	;	2	17	1	88	10329.4	4.64885	-0.429545	cytosol	plasma membrane,mitochondrion,nucleus,plastid,cytosol	cytosol		nucleus		plasma membrane				cytosol			plastid,nucleus	mitochondrion				plastid	cytosol,nucleus	cytosol		nucleus	cytosol				Q1G3Q9
AT2G07825.1	;	2	66	0	65	6959.81	4.7396	0.473846	extracellular	plasma membrane,golgi,endoplasmic reticulum,plastid,extracellular,cytosol	plasma membrane		endoplasmic reticulum,golgi,extracellular			endoplasmic reticulum,golgi,extracellular			extracellular			plastid	endoplasmic reticulum,golgi,extracellular				endoplasmic reticulum,golgi,extracellular	endoplasmic reticulum,golgi,extracellular	extracellular		cytosol	extracellular				B3H6I2
AT2G07827.1	;	2	2	0	177	20412.7	10.6646	-0.508475	mitochondrion	cytosol,mitochondrion,plastid,nucleus	nucleus		plastid				mitochondrion		nucleus			mitochondrion,plastid	mitochondrion		mitochondrion		mitochondrion	mitochondrion	nucleus	mitochondrion	plastid	cytosol
AT2G07830.1	;	2	8	1	40	4586.54	8.54022	-0.165	cytosol	mitochondrion,golgi,nucleus,endoplasmic reticulum,plastid,extracellular,cytosol	extracellular		nucleus			mitochondrion	mitochondrion		cytosol			plastid	mitochondrion		endoplasmic reticulum,golgi,extracellular		mitochondrion	cytosol,nucleus	mitochondrion	endoplasmic reticulum,golgi,extracellular	plastid	cytosol				B3H5K0
AT2G07835.1	;	2	1	0	128	14323.4	10.2354	-0.467969	mitochondrion	nucleus,mitochondrion,plastid,extracellular	plastid		plastid		extracellular	mitochondrion		mitochondrion	mitochondrion			mitochondrion	mitochondrion	mitochondrion	mitochondrion		mitochondrion	mitochondrion	nucleus	mitochondrion	mitochondrion	nucleus				B3H622
AT2G07981.1	;	2	1	0	413	48369.8	10.8864	-1.03002	cytosol	mitochondrion,nucleus,plastid,extracellular,cytosol	extracellular		nucleus				mitochondrion		nucleus			plastid	mitochondrion				mitochondrion	cytosol,nucleus	cytosol		nucleus	nucleus				Q3E6P2
AT2G08986.1	;	2	0	0	1218	142505	10.8086	-1.04811	cytosol	cytosol,mitochondrion,plastid,nucleus			nucleus			mitochondrion	mitochondrion	mitochondrion				plastid,nucleus	mitochondrion					cytosol,nucleus	cytosol		cytosol					Q3EC40
AT2G09388.1	;	2	0	0	153	17061.8	6.79428	0.0294118	cytosol	cytosol,mitochondrion,plastid,nucleus	cytosol		plastid						cytosol			nucleus	mitochondrion				mitochondrion	mitochondrion	cytosol		cytosol	cytosol
AT2G09838.1	;	2	0	0	62	7092.92	9.28144	0.312903	plasma membrane,endoplasmic reticulum	plasma membrane,mitochondrion,golgi,nucleus,endoplasmic reticulum,plastid,extracellular	plasma membrane		nucleus						extracellular			plastid	mitochondrion		endoplasmic reticulum,golgi,extracellular		mitochondrion	mitochondrion	extracellular	mitochondrion	plastid	extracellular				B3H6N9
AT2G09840.1	;	2	6	1	266	28744.8	4.04468	0.0037594	cytosol	cytosol,mitochondrion,plastid,nucleus	cytosol		nucleus					mitochondrion	cytosol	nucleus		plastid	mitochondrion				mitochondrion	cytosol,nucleus	nucleus	mitochondrion	cytosol	cytosol
AT2G09970.1	Protein of unknown function (DUF1677);	2	18	0	166	18700.3	6.49291	-0.41506	nucleus	mitochondrion,golgi,nucleus,endoplasmic reticulum,extracellular,cytosol	nucleus		nucleus			endoplasmic reticulum,golgi,extracellular			cytosol	nucleus		nucleus	mitochondrion				endoplasmic reticulum,golgi,extracellular	cytosol,nucleus	nucleus		cytosol	nucleus				Q9SK23
AT2G09990.1	Ribosomal protein S5 domain 2-like superfamily protein;	2	135	3	146	16632.5	10.7907	-0.430137	cytosol	plasma membrane,mitochondrion,nucleus,plastid,extracellular,cytosol	plasma membrane		plastid		extracellular	plastid		mitochondrion	cytosol			cytosol,plastid	mitochondrion				mitochondrion	cytosol,nucleus	mitochondrion		cytosol	cytosol	Amigo: "cytosol" 17934214|Amigo: "plastid" 15028209|Amigo: "cytosol" 11598216|Amigo: "plastid" 18431481|Tair: "cytosol" 17934214|Tair: "plastid" 15028209	cytosol:11598216;cytosol:17934214;plastid:15028209;plastid:18431481		Q9SK22	plastid:15028209;cytosol:17934214		cytosol:17934214;cytosol:21166475;cytosol:15734919;cytosol:15821981;cytosol:22522809;extracellular:26572690;golgi:25900983;golgi:25900983;nucleus:23396599;plasma membrane:25641898;plasma membrane:19334764;plasma membrane:26781341;plastid:15028209;vacuole:23903016
AT2G10014.1	;	2	0	0	57	6176.08	4.56403	-0.550877	nucleus	mitochondrion,golgi,nucleus,endoplasmic reticulum,plastid,extracellular,cytosol	plastid		endoplasmic reticulum,golgi,extracellular						cytosol			nucleus	mitochondrion				plastid	cytosol,nucleus	nucleus		nucleus	nucleus				B3H521
AT2G10020.1	;	2	0	0	66	6723.71	4.58812	-0.616667	cytosol	mitochondrion,golgi,nucleus,endoplasmic reticulum,plastid,extracellular,cytosol	cytosol		endoplasmic reticulum,golgi,extracellular						cytosol			extracellular	mitochondrion				plastid	cytosol,nucleus	nucleus		plastid	cytosol
AT2G10260.1	;	2	0	0	547	61694.1	8.98483	-0.347166	cytosol	mitochondrion,golgi,nucleus,endoplasmic reticulum,plastid,extracellular,cytosol	cytosol		nucleus						cytosol	nucleus		plastid	mitochondrion		endoplasmic reticulum,golgi,extracellular		mitochondrion	cytosol,nucleus	nucleus		cytosol	cytosol
AT2G10340.1	;	2	0	0	85	8756.41	4.09208	0.0164706	plasma membrane	plasma membrane,mitochondrion,golgi,nucleus,endoplasmic reticulum,plastid,extracellular,cytosol	extracellular		endoplasmic reticulum,golgi,extracellular						cytosol			plasma membrane,nucleus	mitochondrion				mitochondrion	cytosol,nucleus	extracellular		plastid	cytosol
AT2G10440.1	;	2	0	0	935	105512	8.99427	-0.735936	nucleus	cytosol,mitochondrion,nucleus	nucleus		nucleus						nucleus			nucleus	mitochondrion				mitochondrion	cytosol,nucleus	nucleus		nucleus	nucleus				Q9SHV7
AT2G10450.1	14-3-3 family protein;	2	0	0	82	9356.36	4.42056	-0.0707317	vacuole	golgi,nucleus,endoplasmic reticulum,extracellular,cytosol	extracellular		nucleus		nucleus				extracellular			cytosol,nucleus	endoplasmic reticulum,golgi,extracellular				endoplasmic reticulum,golgi,extracellular	endoplasmic reticulum,golgi,extracellular	nucleus	endoplasmic reticulum,golgi,extracellular	cytosol	extracellular	Amigo: "plasma membrane" 17151019|Tair: "plasma membrane" 17151019	plasma membrane:17151019		Q9SHV6	plasma membrane:17151019		vacuole:17151019
AT2G10535.1	low-molecular-weight cysteine-rich 29;Encodes a member of a family of small,secreted, cysteine rich protein with sequence similarity to the PCP (pollen coat protein) gene family.	2	0	0	83	9577.57	6.6965	-0.259036	extracellular	mitochondrion,golgi,nucleus,endoplasmic reticulum,extracellular,cytosol,vacuole	extracellular		endoplasmic reticulum,golgi,extracellular			endoplasmic reticulum,golgi,extracellular		mitochondrion	vacuole			golgi,nucleus	endoplasmic reticulum,golgi,extracellular	endoplasmic reticulum,golgi,extracellular	endoplasmic reticulum,golgi,extracellular		endoplasmic reticulum,golgi,extracellular	endoplasmic reticulum,golgi,extracellular	extracellular	endoplasmic reticulum,golgi,extracellular	cytosol	extracellular	SwissProt: "extracellular" 16381842		extracellular:16381842	P82744
AT2G10550.1	;Most likely an inactive paralog of the uracil DNA glycosylase AtUNG (At3g18630) generated by a gene duplication event and subsequently disrupted by transposon insertions (PubMed ID: 20056608).	2	0	0	170	18494.5	10.6402	-0.121176	plastid	mitochondrion,plastid,vacuole,nucleus	plastid		plastid	plastid	vacuole	mitochondrion	mitochondrion		plastid		plastid	plastid,nucleus	plastid	plastid	plastid		mitochondrion	mitochondrion	mitochondrion	plastid	mitochondrion	plastid				Q9SI87
AT2G10557.1	;	2	0	0	57	6329.81	6.75124	0.52807	extracellular	plasma membrane,mitochondrion,golgi,nucleus,endoplasmic reticulum,plastid,extracellular	plasma membrane		endoplasmic reticulum,golgi,extracellular	plastid		plastid			endoplasmic reticulum			nucleus	endoplasmic reticulum,golgi,extracellular		endoplasmic reticulum,golgi,extracellular		endoplasmic reticulum,golgi,extracellular	endoplasmic reticulum,golgi,extracellular	extracellular	mitochondrion	extracellular	plasma membrane				B3H4D5
AT2G10560.1	;	2	2	0	278	32230.1	4.97441	-0.542446	cytosol	cytosol,mitochondrion,nucleus	cytosol		nucleus						cytosol			cytosol,nucleus	mitochondrion				mitochondrion	cytosol,nucleus	cytosol		nucleus	nucleus				Q9SI86
AT2G10602.1	;	2	0	0	155	17287.5	8.85815	-0.582581	cytosol	cytosol,mitochondrion,plastid,nucleus	nucleus		nucleus						cytosol	nucleus		plastid	mitochondrion				mitochondrion	cytosol,nucleus	nucleus		nucleus	cytosol
AT2G10608.1	;	2	13	0	92	10253.4	5.74496	0.28587	plasma membrane	plasma membrane,mitochondrion,golgi,nucleus,endoplasmic reticulum,plastid,extracellular,cytosol	plasma membrane		nucleus		mitochondrion		mitochondrion		cytosol			plasma membrane,plastid	endoplasmic reticulum,golgi,extracellular		endoplasmic reticulum,golgi,extracellular		plastid	endoplasmic reticulum,golgi,extracellular	cytosol		plastid	plasma membrane
AT2G10920.1	;	2	35	0	65	7283.71	3.94168	0.170769	cytosol	mitochondrion,golgi,nucleus,endoplasmic reticulum,extracellular,cytosol	cytosol		endoplasmic reticulum,golgi,extracellular			endoplasmic reticulum,golgi,extracellular			cytosol			nucleus	mitochondrion				endoplasmic reticulum,golgi,extracellular	cytosol,nucleus	mitochondrion		cytosol	cytosol				Q9SHW5
AT2G10930.1	;	2	1	0	149	17034.7	4.95966	-0.0597315	plasma membrane	plasma membrane,mitochondrion,golgi,nucleus,endoplasmic reticulum,plastid,extracellular,cytosol	nucleus		nucleus						plasma membrane			plastid,nucleus	mitochondrion		endoplasmic reticulum,golgi,extracellular		plastid	cytosol,nucleus	nucleus		plastid	plasma membrane
AT2G10931.1	;	2	27	2	66	7488.17	8.21535	0.193939	plasma membrane	plasma membrane,mitochondrion,golgi,nucleus,endoplasmic reticulum,plastid,extracellular,cytosol	cytosol		endoplasmic reticulum,golgi,extracellular			mitochondrion			extracellular			plasma membrane,plastid,nucleus	mitochondrion		mitochondrion		mitochondrion	endoplasmic reticulum,golgi,extracellular	nucleus	mitochondrion	plastid	extracellular
AT2G10940.1	Bifunctional inhibitor/lipid-transfer protein/seed storage 2S albumin superfamily protein;	2	776	7	291	29650.1	9.96634	0.429553	vacuole	plasma membrane,golgi,nucleus,endoplasmic reticulum,peroxisome,plastid,extracellular,vacuole	extracellular		endoplasmic reticulum,golgi,extracellular		vacuole	endoplasmic reticulum,golgi,extracellular			endoplasmic reticulum		plastid	plasma membrane,nucleus	endoplasmic reticulum,golgi,extracellular	endoplasmic reticulum,golgi,extracellular	plastid	peroxisome	endoplasmic reticulum,golgi,extracellular	endoplasmic reticulum,golgi,extracellular	nucleus	endoplasmic reticulum,golgi,extracellular	extracellular	plasma membrane	Amigo: "plastid" 15322131|Amigo: "plastid" 15028209|Amigo: "plastid" 18431481|Tair: "plastid" 15322131|Tair: "plastid" 18431481	plastid:15028209;plastid:15322131;plastid:18431481		Q9SKI0	plastid:18431481;plastid:15322131		extracellular:28155257;golgi:25900983;golgi:25900983;golgi:25900983;golgi:25900983;golgi:25900983;mitochondrion:27122571;mitochondrion:27943495;nucleus:23396599;plasma membrane:25641898;plasma membrane:19334764;plasma membrane:26781341;plastid:15028209;plastid:15322131;plastid:18431481;plastid:23851315;plastid:24872594;vacuole:25900983
AT2G10950.1	BSD domain-containing protein;	2	29	6	336	37337	4.38432	-0.665774	nucleus	mitochondrion,golgi,nucleus,endoplasmic reticulum,extracellular,cytosol	nucleus		nucleus						cytosol	nucleus		nucleus	mitochondrion		endoplasmic reticulum,golgi,extracellular		mitochondrion	cytosol,nucleus	nucleus		nucleus	nucleus				Q9SKH9
AT2G10965.1	;	2	0	0	249	27851.7	11.255	-0.660643	cytosol,mitochondrion	cytosol,mitochondrion,plastid,nucleus	plastid		plastid				mitochondrion	mitochondrion	nucleus	nucleus		plastid	mitochondrion		mitochondrion		mitochondrion	mitochondrion	nucleus	plastid	nucleus	cytosol
AT2G10970.1	Plant invertase/pectin methylesterase inhibitor superfamily protein;	2	4	3	194	21354.7	6.22842	-0.0154639	extracellular	plasma membrane,mitochondrion,golgi,nucleus,endoplasmic reticulum,plastid,extracellular	nucleus		endoplasmic reticulum,golgi,extracellular			plastid		mitochondrion	endoplasmic reticulum		plastid	plasma membrane	endoplasmic reticulum,golgi,extracellular	endoplasmic reticulum,golgi,extracellular	endoplasmic reticulum,golgi,extracellular		endoplasmic reticulum,golgi,extracellular	endoplasmic reticulum,golgi,extracellular	nucleus	endoplasmic reticulum,golgi,extracellular	plastid	extracellular
AT2G10975.1	;	2	0	0	133	15055.3	10.4898	-0.785714	mitochondrion	plasma membrane,mitochondrion,nucleus,plastid,cytosol	nucleus		plastid		cytosol	plastid	mitochondrion		cytosol	nucleus		plasma membrane	mitochondrion	mitochondrion	mitochondrion		mitochondrion	mitochondrion	cytosol	mitochondrion	nucleus	mitochondrion
AT2G11000.1	MAK10 homologue;Encodes a non-functional Arabidopsis homolog of the yeast protein MAK10, a component of the N-terminal acetyltransferase complex C. Mutant plants have normal photosynthesis as well as growth rates and pigmentation comparable to wild type.	2	16	0	728	82807.5	6.39527	-0.186676	nucleus	mitochondrion,golgi,nucleus,endoplasmic reticulum,extracellular,cytosol	nucleus		nucleus						cytosol	nucleus		nucleus	mitochondrion		endoplasmic reticulum,golgi,extracellular		mitochondrion	cytosol,nucleus	nucleus		nucleus	nucleus				Q9SKH7
AT2G11005.1	glycine-rich protein;	2	0	0	170	15557.2	3.43282	-0.182941	plasma membrane	plasma membrane,mitochondrion,golgi,nucleus,endoplasmic reticulum,plastid,extracellular,cytosol	extracellular		endoplasmic reticulum,golgi,extracellular						cytosol			plasma membrane	mitochondrion		mitochondrion		plastid	cytosol,nucleus	mitochondrion		nucleus	plasma membrane
AT2G11010.1	;	2	0	0	693	79576.7	6.37144	-0.565801	mitochondrion	cytosol,mitochondrion,plastid,nucleus	nucleus		plastid	plastid		mitochondrion	mitochondrion	mitochondrion	mitochondrion	nucleus		nucleus	mitochondrion	mitochondrion	mitochondrion		mitochondrion	mitochondrion	nucleus	mitochondrion	plastid	cytosol
AT2G11015.1	Protein of unknown function (DUF3287);	2	0	0	146	16851.8	10.6697	-0.382192	cytosol	cytosol,mitochondrion,plastid,nucleus	cytosol		nucleus						cytosol	nucleus		plastid,nucleus	mitochondrion				mitochondrion	mitochondrion	nucleus		cytosol	cytosol
AT2G11200.1	F-box family protein;	2	0	0	154	17671.6	9.72514	-0.224026	nucleus	cytosol,mitochondrion,plastid,nucleus	plastid		nucleus						cytosol			nucleus	mitochondrion				mitochondrion	cytosol,nucleus	nucleus		nucleus	cytosol
AT2G11270.1	citrate synthase-related;	2	0	0	83	9575.88	11.9188	-0.203614	mitochondrion	cytosol,mitochondrion,plastid,extracellular	mitochondrion		plastid		mitochondrion	plastid	mitochondrion	mitochondrion	mitochondrion			cytosol,mitochondrion	mitochondrion	mitochondrion			mitochondrion	mitochondrion	extracellular	mitochondrion	mitochondrion	mitochondrion
AT2G11271.1	;	2	1	0	41	4491.52	10.7891	0.404878	mitochondrion	plasma membrane,mitochondrion,golgi,nucleus,endoplasmic reticulum,plastid,extracellular,vacuole	plasma membrane		endoplasmic reticulum,golgi,extracellular			mitochondrion			mitochondrion			plasma membrane,mitochondrion,plastid,nucleus	mitochondrion		mitochondrion		mitochondrion	endoplasmic reticulum,golgi,extracellular	extracellular	mitochondrion	plastid	vacuole				B3H6V6
AT2G11405.1	;	2	0	0	115	13550.7	4.43548	0.473043	extracellular	plasma membrane,golgi,endoplasmic reticulum,plastid,extracellular,cytosol	plasma membrane		plastid						extracellular			plastid	endoplasmic reticulum,golgi,extracellular	endoplasmic reticulum,golgi,extracellular	endoplasmic reticulum,golgi,extracellular		endoplasmic reticulum,golgi,extracellular	endoplasmic reticulum,golgi,extracellular	cytosol	endoplasmic reticulum,golgi,extracellular	cytosol	extracellular
AT2G11462.1	;	2	0	0	144	16418.5	8.85259	-0.978472	nucleus	cytosol,mitochondrion,nucleus	nucleus		nucleus				mitochondrion		cytosol			nucleus	mitochondrion				mitochondrion	cytosol,nucleus	nucleus		nucleus	cytosol
AT2G11520.1	calmodulin-binding receptor-like cytoplasmic kinase 3;high overall homology to CRCK1	2	35	2	510	57462	9.26406	-0.37451	plasma membrane	plasma membrane,mitochondrion,golgi,nucleus,endoplasmic reticulum,extracellular	plasma membrane		nucleus			endoplasmic reticulum,golgi,extracellular			endoplasmic reticulum	nucleus		plasma membrane,nucleus	endoplasmic reticulum,golgi,extracellular	endoplasmic reticulum,golgi,extracellular	endoplasmic reticulum,golgi,extracellular		mitochondrion	mitochondrion	nucleus	endoplasmic reticulum,golgi,extracellular	plasma membrane	plasma membrane				Q9ASQ5
AT2G11522.1	;	2	0	0	41	4966.17	6.49553	0.395122	extracellular	plasma membrane,golgi,nucleus,endoplasmic reticulum,extracellular	plasma membrane		endoplasmic reticulum,golgi,extracellular						extracellular			plasma membrane	endoplasmic reticulum,golgi,extracellular		endoplasmic reticulum,golgi,extracellular		endoplasmic reticulum,golgi,extracellular	endoplasmic reticulum,golgi,extracellular	nucleus	endoplasmic reticulum,golgi,extracellular	nucleus	extracellular				B3H5F5
AT2G11570.1	;	2	37	0	305	33360.7	4.38128	-0.887869	nucleus	cytosol,mitochondrion,nucleus	cytosol		nucleus						nucleus	nucleus		nucleus	mitochondrion				mitochondrion	cytosol,nucleus	nucleus		nucleus	nucleus
AT2G11620.1	;	2	17	0	491	54320.9	4.09444	-0.722811	nucleus	mitochondrion,golgi,nucleus,endoplasmic reticulum,extracellular,cytosol	nucleus		nucleus						cytosol	nucleus		nucleus	mitochondrion		endoplasmic reticulum,golgi,extracellular		endoplasmic reticulum,golgi,extracellular	endoplasmic reticulum,golgi,extracellular	nucleus		cytosol	nucleus
AT2G11623.1	Plant protein 1589 of unknown function;	2	1	0	110	12933.4	8.67518	-0.587273	cytosol	cytosol,mitochondrion,plastid,nucleus	cytosol		plastid				mitochondrion		cytosol			plastid,nucleus	mitochondrion				mitochondrion	cytosol,nucleus	mitochondrion	mitochondrion	cytosol	cytosol
AT2G11626.1	;	2	1	0	242	27625.7	9.44144	0.0330578	extracellular	plasma membrane,golgi,nucleus,endoplasmic reticulum,plastid,extracellular	plasma membrane		endoplasmic reticulum,golgi,extracellular			endoplasmic reticulum,golgi,extracellular			extracellular			plastid,nucleus	endoplasmic reticulum,golgi,extracellular	endoplasmic reticulum,golgi,extracellular			endoplasmic reticulum,golgi,extracellular	endoplasmic reticulum,golgi,extracellular	nucleus	endoplasmic reticulum,golgi,extracellular	plastid	plasma membrane
AT2G11651.1	;	2	8	0	45	5169.48	11.2309	0.215556	plasma membrane	plasma membrane,mitochondrion,golgi,endoplasmic reticulum,plastid,extracellular,vacuole	plasma membrane		endoplasmic reticulum,golgi,extracellular			plastid	mitochondrion		endoplasmic reticulum			plastid	endoplasmic reticulum,golgi,extracellular				endoplasmic reticulum,golgi,extracellular	endoplasmic reticulum,golgi,extracellular	extracellular		plastid	vacuole				B3H5M7
AT2G11773.1	;	2	0	0	35	4319.31	12.2312	-1.75143	cytosol,nucleus	mitochondrion,golgi,nucleus,peroxisome,plastid	nucleus		nucleus						golgi		plastid	plastid	mitochondrion		mitochondrion	peroxisome	mitochondrion	mitochondrion	nucleus		nucleus	nucleus				B3H5Y6
AT2G11778.1	;	2	0	0	55	6157.81	8.49683	0.849091	extracellular	plasma membrane,mitochondrion,golgi,endoplasmic reticulum,plastid,extracellular	plasma membrane		endoplasmic reticulum,golgi,extracellular			mitochondrion			extracellular			plasma membrane,plastid	endoplasmic reticulum,golgi,extracellular		endoplasmic reticulum,golgi,extracellular		mitochondrion	endoplasmic reticulum,golgi,extracellular	extracellular	mitochondrion	extracellular	extracellular				B3H430
AT2G11810.1	monogalactosyldiacylglycerol synthase type C;MGD3 is the major enzyme for galactolipid metabolism during phosphate starvation. Does not contribute to galactolipid synthesis under P1-sufficient conditions.	2	7	2	465	52993.2	8.44156	-0.304731	mitochondrion	cytosol,mitochondrion,plastid,nucleus	cytosol		plastid			mitochondrion			cytosol			plastid	mitochondrion		mitochondrion		mitochondrion	cytosol,nucleus	cytosol	mitochondrion	mitochondrion	cytosol	Amigo: "plastid" 11553816|SwissProt: "plastid" 16381842|Tair: "plastid" 11553816	plastid:11553816	plastid:16381842	Q9SI93	plastid:11553816	plastid:11553816		AT5G06780.1::21798944;AT5G24660.1::21798944
AT2G11851.1	;	2	38	1	73	8481.07	8.86915	-0.234247	plasma membrane,peroxisome	plasma membrane,mitochondrion,golgi,nucleus,endoplasmic reticulum,peroxisome,extracellular,cytosol	plasma membrane		endoplasmic reticulum,golgi,extracellular						peroxisome			nucleus	mitochondrion		endoplasmic reticulum,golgi,extracellular		endoplasmic reticulum,golgi,extracellular	cytosol,nucleus	mitochondrion		cytosol	cytosol
AT2G11890.1	adenylate cyclases;adenylate cyclase	2	133	7	210	24163.9	5.24718	-0.377619	cytosol	cytosol,mitochondrion,plastid	cytosol		plastid			mitochondrion			cytosol			plastid	mitochondrion	plastid			mitochondrion	mitochondrion	cytosol	mitochondrion	cytosol	cytosol
AT2G11891.1	;	2	6	1	55	6497.88	8.66057	-0.750909	nucleus	cytosol,mitochondrion,nucleus	nucleus		nucleus						cytosol			nucleus	mitochondrion		mitochondrion		mitochondrion	mitochondrion	nucleus	mitochondrion	nucleus	cytosol				B3H5I2
AT2G11910.1	;	2	110	2	168	18490.6	3.39501	-1.40714	vacuole	plasma membrane,mitochondrion,golgi,nucleus,endoplasmic reticulum,extracellular,cytosol,vacuole	cytosol		nucleus						plasma membrane	nucleus		nucleus	endoplasmic reticulum,golgi,extracellular		endoplasmic reticulum,golgi,extracellular		mitochondrion	endoplasmic reticulum,golgi,extracellular	nucleus		cytosol	vacuole	Amigo: "plastid" 12938931|Tair: "plastid" 12938931	plastid:12938931		Q9SIY2	plastid:12938931		plastid:12938931
AT2G12170.1	;	2	0	0	95	11157.7	9.83286	-0.545263	cytosol	cytosol,mitochondrion,plastid,nucleus	cytosol		plastid					mitochondrion	cytosol			nucleus	mitochondrion	mitochondrion	mitochondrion		mitochondrion	mitochondrion	cytosol		nucleus	nucleus				Q9ZUQ7
AT2G12190.1	Cytochrome P450 superfamily protein;	2	4	0	512	59307.4	9.143	-0.234961	endoplasmic reticulum	plasma membrane,mitochondrion,golgi,endoplasmic reticulum,extracellular	plasma membrane		endoplasmic reticulum,golgi,extracellular		mitochondrion	endoplasmic reticulum,golgi,extracellular			endoplasmic reticulum			endoplasmic reticulum	endoplasmic reticulum,golgi,extracellular	endoplasmic reticulum,golgi,extracellular	endoplasmic reticulum,golgi,extracellular		mitochondrion	endoplasmic reticulum,golgi,extracellular	mitochondrion	endoplasmic reticulum,golgi,extracellular	plasma membrane	golgi				Q9ZUQ6
AT2G12200.1	P-loop containing nucleoside triphosphate hydrolases superfamily protein;	2	1	0	63	6932.42	10.5433	-0.260317	mitochondrion	cytosol,mitochondrion,plastid,extracellular	mitochondrion		plastid	plastid	cytosol	plastid	mitochondrion		cytosol			plastid	mitochondrion	plastid			mitochondrion	plastid	mitochondrion	mitochondrion	extracellular	mitochondrion
AT2G12280.1	P-loop containing nucleoside triphosphate hydrolases superfamily protein;	2	0	0	90	9892.96	9.93427	-0.173333	mitochondrion	mitochondrion,golgi,nucleus,endoplasmic reticulum,plastid,extracellular,cytosol	nucleus	mitochondrion,plastid	nucleus	plastid	cytosol	plastid			cytosol			cytosol,mitochondrion	mitochondrion	plastid			mitochondrion	endoplasmic reticulum,golgi,extracellular	nucleus		plastid	mitochondrion
AT2G12290.1	;	2	0	2	133	15439.2	8.93179	-0.676692	cytosol	cytosol,mitochondrion,nucleus	nucleus		nucleus		cytosol	mitochondrion	mitochondrion		cytosol			nucleus	mitochondrion				mitochondrion	cytosol,nucleus	nucleus		nucleus	cytosol
AT2G12400.1	;	2	31	3	541	60283	7.51007	0.240296	plasma membrane	plasma membrane,mitochondrion,golgi,endoplasmic reticulum,plastid,extracellular	plasma membrane		endoplasmic reticulum,golgi,extracellular			endoplasmic reticulum,golgi,extracellular		mitochondrion	plasma membrane			plasma membrane	endoplasmic reticulum,golgi,extracellular	endoplasmic reticulum,golgi,extracellular	endoplasmic reticulum,golgi,extracellular		mitochondrion	endoplasmic reticulum,golgi,extracellular	extracellular	endoplasmic reticulum,golgi,extracellular	plastid	plasma membrane				Q8H0U2			plasma membrane:14517339;plasma membrane:19334764;plasma membrane:21433285;plastid:21531424
AT2G12405.1	;	2	0	0	116	13326.4	8.3497	0.606897	plasma membrane	plasma membrane,mitochondrion,golgi,endoplasmic reticulum,plastid,extracellular,cytosol	plasma membrane		plastid	plastid		mitochondrion			extracellular			plasma membrane,plastid	endoplasmic reticulum,golgi,extracellular		mitochondrion		mitochondrion	endoplasmic reticulum,golgi,extracellular	cytosol	endoplasmic reticulum,golgi,extracellular	plastid	plasma membrane
AT2G12461.1	;	2	17	1	44	4716.9	8.54209	0.565909	plasma membrane	plasma membrane,mitochondrion,golgi,nucleus,endoplasmic reticulum,plastid,extracellular,vacuole	plasma membrane		endoplasmic reticulum,golgi,extracellular			plastid			extracellular			plastid	endoplasmic reticulum,golgi,extracellular		mitochondrion		mitochondrion	endoplasmic reticulum,golgi,extracellular	extracellular	mitochondrion	nucleus	vacuole				B3H6X6
AT2G12462.1	;	2	61	4	249	28198.1	10.8184	-0.527309	cytosol	mitochondrion,nucleus,plastid,extracellular,cytosol	extracellular		nucleus						cytosol			plastid	mitochondrion				mitochondrion	cytosol,nucleus	mitochondrion		nucleus	cytosol				Q2V489
AT2G12465.1	low-molecular-weight cysteine-rich 50;Encodes a member of a family of small,secreted, cysteine rich protein with sequence similarity to the PCP (pollen coat protein) gene family.	2	0	0	83	9190.25	7.90942	-0.0180723	extracellular	golgi,nucleus,endoplasmic reticulum,extracellular,cytosol	cytosol		endoplasmic reticulum,golgi,extracellular			endoplasmic reticulum,golgi,extracellular			extracellular			nucleus	endoplasmic reticulum,golgi,extracellular	endoplasmic reticulum,golgi,extracellular	endoplasmic reticulum,golgi,extracellular		endoplasmic reticulum,golgi,extracellular	endoplasmic reticulum,golgi,extracellular	extracellular	endoplasmic reticulum,golgi,extracellular	extracellular	extracellular	SwissProt: "extracellular" 16381842		extracellular:16381842	P82765
AT2G12475.1	Defensin-like (DEFL) family protein;Encodes a defensin-like (DEFL) family protein.	2	20	0	85	9331.42	8.48997	-0.0105882	extracellular	nucleus,endoplasmic reticulum,golgi,extracellular	extracellular		endoplasmic reticulum,golgi,extracellular		extracellular	endoplasmic reticulum,golgi,extracellular			extracellular			nucleus	endoplasmic reticulum,golgi,extracellular	endoplasmic reticulum,golgi,extracellular	endoplasmic reticulum,golgi,extracellular		endoplasmic reticulum,golgi,extracellular	endoplasmic reticulum,golgi,extracellular	extracellular	endoplasmic reticulum,golgi,extracellular	extracellular	extracellular	SwissProt: "extracellular" 16381842		extracellular:16381842	Q2V488
AT2G12480.1	serine carboxypeptidase-like 43;	2	11	1	442	49776.3	6.40639	-0.18371	extracellular	plasma membrane,golgi,endoplasmic reticulum,plastid,extracellular,vacuole	plasma membrane		endoplasmic reticulum,golgi,extracellular			endoplasmic reticulum,golgi,extracellular			vacuole			vacuole	endoplasmic reticulum,golgi,extracellular	endoplasmic reticulum,golgi,extracellular	endoplasmic reticulum,golgi,extracellular		endoplasmic reticulum,golgi,extracellular	endoplasmic reticulum,golgi,extracellular	extracellular	endoplasmic reticulum,golgi,extracellular	plastid	extracellular	SwissProt: "extracellular" 16381842		extracellular:16381842	Q84W27
AT2G12550.1	ubiquitin-associated (UBA)/TS-N domain-containing protein;	2	5	3	562	62085	4.63327	-0.383452	peroxisome	cytosol,mitochondrion,nucleus	cytosol		nucleus						cytosol			nucleus	mitochondrion				mitochondrion	cytosol,nucleus	cytosol		cytosol	cytosol				Q500V3			plastid:24872594;plastid:20061580
AT2G12557.1	;	2	0	0	58	6532.75	11.4063	-0.817241	nucleus	cytosol,mitochondrion,plastid,nucleus	nucleus		nucleus						cytosol		plastid	nucleus	mitochondrion		mitochondrion		mitochondrion	mitochondrion	nucleus		nucleus	nucleus				B3H6J3
AT2G12646.1	PLATZ transcription factor family protein;	2	27	1	256	28850.4	8.20053	-0.411719	nucleus	mitochondrion,golgi,nucleus,endoplasmic reticulum,extracellular,cytosol	cytosol		nucleus						cytosol	nucleus		nucleus	mitochondrion		endoplasmic reticulum,golgi,extracellular		endoplasmic reticulum,golgi,extracellular	cytosol,nucleus	cytosol		nucleus	nucleus
AT2G12875.1	;	2	4	0	325	36903.4	4.22298	-1.65908	nucleus	cytosol,mitochondrion,plastid,nucleus	nucleus		nucleus						cytosol	nucleus		nucleus	mitochondrion				plastid	cytosol,nucleus	cytosol		nucleus	nucleus
AT2G12880.1	Zinc knuckle (CCHC-type) family protein;	2	0	0	119	14205.7	9.53388	-1.10168	nucleus	cytosol,mitochondrion,nucleus	cytosol		nucleus		mitochondrion				nucleus			nucleus	mitochondrion				mitochondrion	mitochondrion	nucleus		mitochondrion	cytosol
AT2G12900.1	Basic-leucine zipper (bZIP) transcription factor family protein;	2	8	0	264	30071	9.29431	-0.678409	plastid	plastid,nucleus	nucleus		plastid	plastid		plastid			nucleus	nucleus	plastid	nucleus	plastid		plastid		plastid	plastid	nucleus	plastid	plastid	nucleus				Q9SKG1
AT2G12905.1	;	2	4	0	72	8557.08	11.545	-0.922222	mitochondrion	mitochondrion,nucleus,plastid,extracellular,cytosol	extracellular		plastid	plastid	nucleus	plastid	mitochondrion	mitochondrion	cytosol			nucleus	mitochondrion	plastid	mitochondrion		mitochondrion	mitochondrion	nucleus	mitochondrion	nucleus	mitochondrion
AT2G12935.1	;	2	0	0	147	16990	10.1564	-1.19796	nucleus	cytosol,mitochondrion,nucleus	nucleus		nucleus						cytosol	nucleus		nucleus	mitochondrion				mitochondrion	cytosol,nucleus	nucleus		nucleus	nucleus
AT2G12940.1	Basic-leucine zipper (bZIP) transcription factor family protein;	2	3	0	294	33321.9	9.60312	-0.763605	nucleus	mitochondrion,plastid,nucleus	nucleus		plastid	plastid		plastid			nucleus	nucleus	plastid	nucleus	plastid		plastid		mitochondrion	plastid	nucleus	plastid	plastid	nucleus				Q9SKF8
AT2G12945.1	;	2	0	0	117	14212.3	4.27078	-1.28718	nucleus	mitochondrion,golgi,nucleus,endoplasmic reticulum,extracellular,cytosol	endoplasmic reticulum		nucleus						cytosol	nucleus		nucleus	mitochondrion				endoplasmic reticulum,golgi,extracellular	cytosol,nucleus	nucleus		cytosol	nucleus
AT2G12977.1	;	2	0	0	54	6185.77	6.68726	0.0111111	extracellular	golgi,nucleus,endoplasmic reticulum,extracellular,cytosol,vacuole	extracellular		nucleus			endoplasmic reticulum,golgi,extracellular			extracellular			nucleus	endoplasmic reticulum,golgi,extracellular				endoplasmic reticulum,golgi,extracellular	cytosol,nucleus	nucleus	endoplasmic reticulum,golgi,extracellular	cytosol	vacuole				B3H476
AT2G13100.1	Major facilitator superfamily protein;	2	15	0	493	53059.1	7.6284	0.648073	plasma membrane	plasma membrane,mitochondrion,golgi,endoplasmic reticulum,plastid,extracellular	plasma membrane		plastid	plastid	plasma membrane	plastid		mitochondrion	golgi		plastid	plasma membrane	endoplasmic reticulum,golgi,extracellular	endoplasmic reticulum,golgi,extracellular	plastid		mitochondrion	mitochondrion	extracellular	mitochondrion	plasma membrane	plasma membrane				Q9SL56
AT2G13125.1	;	2	0	0	124	13902.6	4.25278	-1.14677	nucleus	cytosol,mitochondrion,nucleus	nucleus		nucleus						cytosol	nucleus		nucleus	mitochondrion				mitochondrion	cytosol,nucleus	nucleus		nucleus	nucleus
AT2G13126.1	;	2	0	0	60	7038.54	6.50108	-0.426667	cytosol	mitochondrion,golgi,nucleus,endoplasmic reticulum,extracellular,cytosol,cytoskeleton	cytoskeleton		nucleus						cytosol			nucleus	mitochondrion				endoplasmic reticulum,golgi,extracellular	cytosol,nucleus	nucleus		cytosol	cytosol
AT2G13150.1	Basic-leucine zipper (bZIP) transcription factor family protein;	2	1	1	262	29697.4	10.002	-0.826718	plastid	plastid,nucleus	nucleus		plastid	plastid		plastid			nucleus	nucleus	plastid	nucleus	plastid		plastid		plastid	plastid	nucleus	plastid	plastid	nucleus				Q9SL54
AT2G13272.1	;	2	0	0	85	10019.5	10.7697	-0.503529	cytosol	cytosol,mitochondrion,plastid,nucleus	cytosol		nucleus				mitochondrion		cytosol			plastid,nucleus	mitochondrion				mitochondrion	mitochondrion	nucleus		cytosol	cytosol				B3H7B8
AT2G13273.1	;	2	0	0	41	5059.29	9.29816	-0.317073	cytosol	cytosol,mitochondrion,plastid,nucleus	cytosol		nucleus						cytosol			plastid,nucleus	mitochondrion				mitochondrion	mitochondrion	cytosol		cytosol	cytosol				B3H7F8
AT2G13290.1	beta-1,4-N-acetylglucosaminyltransferase family protein;	2	15	5	361	42313.4	8.6874	-0.230194	endoplasmic reticulum	mitochondrion,golgi,endoplasmic reticulum,plastid,extracellular,cytosol	cytosol		plastid			endoplasmic reticulum,golgi,extracellular			golgi			plastid	endoplasmic reticulum,golgi,extracellular	endoplasmic reticulum,golgi,extracellular	endoplasmic reticulum,golgi,extracellular		mitochondrion	mitochondrion	mitochondrion	endoplasmic reticulum,golgi,extracellular	mitochondrion	golgi
AT2G13295.1	;Encodes a Protease inhibitor/seed storage/LTP family protein	2	0	0	113	12606.5	8.38732	0.200885	extracellular	plasma membrane,endoplasmic reticulum,golgi,extracellular	plasma membrane		endoplasmic reticulum,golgi,extracellular			endoplasmic reticulum,golgi,extracellular			extracellular			plasma membrane	endoplasmic reticulum,golgi,extracellular	endoplasmic reticulum,golgi,extracellular	endoplasmic reticulum,golgi,extracellular		endoplasmic reticulum,golgi,extracellular	endoplasmic reticulum,golgi,extracellular	extracellular	endoplasmic reticulum,golgi,extracellular	extracellular	extracellular				A8MRE4
AT2G13350.1	Calcium-dependent lipid-binding (CaLB domain) family protein;	2	14	2	401	44162.9	10.0227	-0.426933	plasma membrane	golgi,nucleus,endoplasmic reticulum,plastid,extracellular,cytosol	plastid		nucleus			plastid			cytosol	nucleus		cytosol	endoplasmic reticulum,golgi,extracellular				endoplasmic reticulum,golgi,extracellular	endoplasmic reticulum,golgi,extracellular	nucleus	endoplasmic reticulum,golgi,extracellular	nucleus	cytosol				Q9SI42
AT2G13360.1	alanine:glyoxylate aminotransferase;Encodes a peroxisomal photorespiratory enzyme that catalyzes transamination reactions with multiple substrates. It is involved in photorespiration.	2	587	7	401	44210.5	7.94547	0.0234414	peroxisome	plasma membrane,mitochondrion,nucleus,peroxisome,plastid,cytosol	plasma membrane		plastid		peroxisome	mitochondrion			peroxisome			peroxisome	mitochondrion				mitochondrion	cytosol,nucleus	mitochondrion		cytosol	peroxisome	Amigo: "peroxisome" 11309139|SwissProt: "peroxisome" 16381842|Tair: "peroxisome" 11309139|Tair: "plastid" 18431481|Tair: "plasma membrane" 14506206|Tair: "plastid" 18633119|Tair: "peroxisome" 17951448	peroxisome:11309139	peroxisome:16381842	Q56YA5	plastid:18633119;peroxisome:11309139;plastid:18431481;plasma membrane:14506206;peroxisome:17951448		extracellular:26572690;mitochondrion:27943495;peroxisome:17951448;peroxisome:18931141;peroxisome:19329564;plasma membrane:25641898;plasma membrane:14506206;plastid:15028209;plastid:21531424;plastid:18633119;plastid:20061580;plastid:24361574	AT2G01950.1::19000166;AT2G13360.1::21798944;AT3G14415.1::21798944;AT3G46090.1::17259181
AT2G13363.1	;	2	0	0	47	5376.88	11.0994	0.582979	mitochondrion	plasma membrane,mitochondrion,golgi,plastid,cytosol	plasma membrane		plastid				mitochondrion		golgi			plastid	mitochondrion		mitochondrion		mitochondrion	mitochondrion	mitochondrion	mitochondrion	cytosol	golgi				B3H5X3
AT2G13370.1	chromatin remodeling 5;	2	20	1	1724	197281	5.42545	-0.846172	nucleus	mitochondrion,golgi,nucleus,endoplasmic reticulum,extracellular,cytosol			nucleus		nucleus				nucleus	nucleus		nucleus	mitochondrion				endoplasmic reticulum,golgi,extracellular	cytosol,nucleus	nucleus		nucleus	nucleus				Q9SI41
AT2G13422.1	;	2	2	0	34	4048.81	10.9906	-1.05588	cytosol	mitochondrion,nucleus,plastid,extracellular,cytosol,vacuole	vacuole		plastid						cytosol			nucleus	mitochondrion				mitochondrion	mitochondrion	extracellular		nucleus	cytosol				B3H6U7
AT2G13430.1	;	2	1	0	180	20452.4	11.1578	-0.936111	nucleus	mitochondrion,golgi,nucleus,endoplasmic reticulum,plastid,extracellular,cytosol	nucleus		nucleus			plastid			nucleus			nucleus	endoplasmic reticulum,golgi,extracellular				mitochondrion	cytosol,nucleus	nucleus		nucleus	cytosol
AT2G13440.1	glucose-inhibited division family A protein;	2	18	0	723	80761.4	8.0839	-0.398202	plastid	cytosol,mitochondrion,plastid,nucleus	cytosol		plastid	plastid	nucleus	mitochondrion	mitochondrion	mitochondrion	plastid		plastid	mitochondrion,plastid	plastid	mitochondrion	plastid		mitochondrion	mitochondrion	mitochondrion	plastid	plastid	mitochondrion				Q9SHS2			plastid:24872594
AT2G13450.1	;	2	10	1	394	45554.2	7.76114	-0.510914	nucleus	cytosol,mitochondrion,plastid,nucleus	cytosol		nucleus						cytosol	nucleus		plastid,nucleus	mitochondrion				mitochondrion	cytosol,nucleus	nucleus		nucleus	cytosol
AT2G13463.1	;	2	0	0	61	7214.9	7.07028	-0.095082	cytosol	plasma membrane,mitochondrion,nucleus,plastid,cytosol	nucleus		nucleus						cytosol			plasma membrane,plastid,nucleus	mitochondrion				plastid	cytosol,nucleus	nucleus		cytosol	cytosol				B3H4W1
AT2G13500.1	;	2	1	0	338	39631.5	9.60145	-0.39645	cytosol	plasma membrane,mitochondrion,golgi,nucleus,endoplasmic reticulum,peroxisome,plastid,extracellular,cytosol	plasma membrane		nucleus						cytosol			cytosol,plastid,nucleus	mitochondrion				endoplasmic reticulum,golgi,extracellular	cytosol,nucleus	mitochondrion		nucleus	peroxisome
AT2G13510.1	;	2	2	0	284	31931	5.90871	-0.277113	cytosol	mitochondrion,golgi,nucleus,endoplasmic reticulum,extracellular,cytosol	cytosol		nucleus						cytosol	nucleus		nucleus	mitochondrion				endoplasmic reticulum,golgi,extracellular	cytosol,nucleus	extracellular		cytosol	cytosol
AT2G13540.1	ARM repeat superfamily protein;Encodes a nuclear cap-binding protein that forms a heterodimeric complex with CBP20 and is involved in ABA signaling and flowering. Mutants are early flowering and exhibit hypersensitive response to ABA in germination inhibition.Loss of ABH1 function results in abnormal processing of mRNAs for several important floral regulators (FLC, CO, FLM). Analysis of loss of f…	2	56	4	848	96553	5.1342	-0.204127	cytosol	cytosol,mitochondrion,plastid,nucleus	cytosol		nucleus						nucleus			plastid	mitochondrion				mitochondrion	cytosol,nucleus	cytosol		cytosol	cytosol	Amigo: "nucleus" 0012427994|SwissProt: "cytosol,nucleus" 16381842|Tair: "nucleus" 12427994	nucleus:0012427994	cytosol:16381842;nucleus:16381842	Q9SIU2	nucleus:12427994	nucleus:12427994;nucleus:24689873		AT5G44200.1::19453450;AT5G44200.1::19453442;AT5G44200.1::19453442;AT5G44200.1::19453442;AT5G44200.1::19453450
AT2G13542.1	;Encodes a defensin-like (DEFL) family protein.	2	0	0	76	8844.83	8.56236	-0.223684	extracellular	nucleus,endoplasmic reticulum,golgi,extracellular	extracellular		endoplasmic reticulum,golgi,extracellular			endoplasmic reticulum,golgi,extracellular			endoplasmic reticulum			nucleus	endoplasmic reticulum,golgi,extracellular	endoplasmic reticulum,golgi,extracellular	endoplasmic reticulum,golgi,extracellular		endoplasmic reticulum,golgi,extracellular	endoplasmic reticulum,golgi,extracellular	extracellular	endoplasmic reticulum,golgi,extracellular	extracellular	extracellular	SwissProt: "extracellular" 16381842		extracellular:16381842	Q2V485
AT2G13547.1	;	2	22	2	70	7764.77	10.8368	0.301429	plasma membrane	plasma membrane,mitochondrion,golgi,endoplasmic reticulum,plastid,extracellular	plasma membrane		endoplasmic reticulum,golgi,extracellular			plastid			plasma membrane			plastid	mitochondrion				mitochondrion	mitochondrion	mitochondrion		plastid	extracellular				Q1G3C7
AT2G13550.1	;	2	27	2	181	20865.5	12.0695	-1.52431	mitochondrion	nucleus,mitochondrion,plastid,extracellular	nucleus		plastid	plastid	extracellular	mitochondrion	mitochondrion	mitochondrion	mitochondrion	nucleus	plastid	nucleus	mitochondrion	mitochondrion	mitochondrion		mitochondrion	mitochondrion	nucleus	plastid	nucleus	nucleus				Q9SIU1
AT2G13560.1	NAD-dependent malic enzyme 1;Encodes an NAD-dependent malic enzyme (NAD-ME) that does not act on oxaloacetate, indicating that it belongs to EC 1.1.1.39. It is a member of the alpha family of NAD-MEs in plants. It appears to function as a homodimer or as a heterodimer with the beta-type NAD-ME2 (At4g00570). NAD-ME1 transcript and protein levels are higher during the night than during the day.	2	72	3	623	69659.8	5.10009	-0.234671	mitochondrion	cytosol,mitochondrion,plastid	cytosol		plastid		mitochondrion	mitochondrion	mitochondrion	mitochondrion	mitochondrion			mitochondrion	mitochondrion	mitochondrion	mitochondrion		mitochondrion	mitochondrion	cytosol	mitochondrion	mitochondrion	mitochondrion	Amigo: "plastid" 15028209|Amigo: "mitochondrion" 17137349|Amigo: "mitochondrion" 14671022|Tair: "plastid" 15028209|Tair: "mitochondrion" 17137349	mitochondrion:14671022;mitochondrion:17137349;plastid:15028209		Q9SIU0	plastid:15028209;mitochondrion:17137349		mitochondrion:14671022;mitochondrion:17137349;mitochondrion:21472856;mitochondrion:21841088;mitochondrion:23444301;mitochondrion:24727099;mitochondrion:27943495;plastid:15028209
AT2G13570.1	nuclear factor Y, subunit B7;	2	3	3	215	24620.3	6.41657	-1.14651	nucleus	cytosol,mitochondrion,nucleus	nucleus		nucleus		nucleus				nucleus	nucleus		nucleus	mitochondrion				mitochondrion	cytosol,nucleus	nucleus		nucleus	nucleus	SwissProt: "nucleus" 16381842		nucleus:16381842	Q9SIT9				AT3G12480.1::21798944
AT2G13600.1	Pentatricopeptide repeat (PPR) superfamily protein;	2	2	0	697	78095	5.70737	-0.101435	mitochondrion	mitochondrion,golgi,nucleus,endoplasmic reticulum,plastid,extracellular,cytosol	plastid		plastid						plastid		plastid	plastid	mitochondrion		plastid		endoplasmic reticulum,golgi,extracellular	mitochondrion	nucleus		nucleus	cytosol
AT2G13610.1	ABC-2 type transporter family protein;	2	32	4	649	73318.6	9.07847	0.0674884	plasma membrane	plasma membrane,mitochondrion,nucleus,peroxisome,cytosol	plasma membrane		nucleus						peroxisome			plasma membrane	mitochondrion				mitochondrion	cytosol,nucleus	cytosol		plasma membrane	peroxisome	SwissProt: "plasma membrane" 16381842		plasma membrane:16381842	Q9SIT6
AT2G13620.1	cation/hydrogen exchanger 15;member of Putative Na+/H+ antiporter family	2	0	1	821	89864.8	5.99807	0.362728	plasma membrane	plasma membrane,mitochondrion,golgi,endoplasmic reticulum,plastid,extracellular,cytosol,vacuole	plasma membrane		cytosol						golgi			plasma membrane,vacuole	endoplasmic reticulum,golgi,extracellular		endoplasmic reticulum,golgi,extracellular		mitochondrion	plastid	cytosol		plasma membrane	plasma membrane	SwissProt: "plasma membrane" 16381842		plasma membrane:16381842	Q9SIT5
AT2G13623.1	;	2	0	0	80	9133.25	4.59746	-0.10625	cytosol	golgi,nucleus,endoplasmic reticulum,extracellular,cytosol	nucleus		nucleus						cytosol			nucleus	endoplasmic reticulum,golgi,extracellular				endoplasmic reticulum,golgi,extracellular	cytosol,nucleus	cytosol		nucleus	cytosol				B3H794
AT2G13630.1	F-box associated ubiquitination effector family protein;	2	11	0	297	34256.4	6.97594	-0.179125	cytosol	mitochondrion,golgi,nucleus,endoplasmic reticulum,extracellular,cytosol	cytosol		nucleus						cytosol			nucleus	mitochondrion				endoplasmic reticulum,golgi,extracellular	mitochondrion	cytosol		nucleus	cytosol
AT2G13640.1	Transcription factor IIS family protein;	2	23	1	384	44466.5	10.7511	-0.796615	nucleus	cytosol,mitochondrion,nucleus	nucleus		nucleus						nucleus	nucleus		nucleus	mitochondrion				mitochondrion	cytosol,nucleus	nucleus		cytosol	cytosol				Q9SIT3			plastid:23667806
AT2G13650.1	golgi nucleotide sugar transporter 1;Encodes a Golgi-localized GDP-mannose transporter.	2	24	1	333	36841.9	9.66678	0.593093	golgi	plasma membrane,mitochondrion,golgi,nucleus,endoplasmic reticulum,peroxisome,extracellular,cytosol	plasma membrane		nucleus		golgi				cytosol			golgi	endoplasmic reticulum,golgi,extracellular		endoplasmic reticulum,golgi,extracellular		mitochondrion	cytosol,nucleus	extracellular		plasma membrane	peroxisome	Amigo: "golgi" 11595802|SwissProt: "golgi" 16381842|Tair: "golgi" 11595802	golgi:11595802	golgi:16381842	Q941R4	golgi:11595802	golgi:11595802;golgi:16980567;golgi:17041023;golgi:19825636;golgi:15480787		AT4G18220.1::15299147
AT2G13660.1	;	2	3	0	177	20488.4	9.97841	-0.851412	nucleus	cytosol,mitochondrion,nucleus	nucleus		nucleus		cytosol				cytosol	nucleus		nucleus	mitochondrion				mitochondrion	cytosol,nucleus	nucleus		cytosol	cytosol
AT2G13680.1	callose synthase 5;Responsible for the synthesis of callose deposited at the primary cell wall of meiocytes, tetrads and microspores. Required for exine formation during microgametogenesis and for pollen viability. Highest expression in meiocytes, tetrads, microspores and mature pollen.	2	0	0	1923	220673	9.32338	-0.0540822	plastid	cytosol,mitochondrion,plastid,extracellular			plastid			plastid	mitochondrion	mitochondrion	cytosol			plastid,extracellular	plastid		mitochondrion		mitochondrion	mitochondrion	mitochondrion	plastid	cytosol	cytosol	SwissProt: "plasma membrane" 16381842		plasma membrane:16381842	Q3B724			plasma membrane:26748395;plastid:24872594
AT2G13690.1	PRLI-interacting factor, putative;	2	25	5	544	61389.4	5.96457	-0.365625	nucleus	cytosol,mitochondrion,plastid,nucleus	plastid		plastid	plastid		mitochondrion			cytosol	nucleus	plastid	nucleus	mitochondrion		plastid		mitochondrion	plastid	nucleus	plastid	nucleus	cytosol				Q9SKH2
AT2G13720.1	DNA topoisomerase (ATP-hydrolyzing)s;ATP binding;DNA binding;	2	0	0	223	26524.6	10.9396	-0.529596	mitochondrion	plasma membrane,mitochondrion,plastid,nucleus	plasma membrane		plastid			mitochondrion	mitochondrion		mitochondrion		plastid	plastid,nucleus	mitochondrion	plastid	mitochondrion		mitochondrion	mitochondrion	mitochondrion	plastid	mitochondrion	mitochondrion
AT2G13760.1	;	2	0	0	209	24188.1	6.05114	-1.18469	nucleus	cytosol,mitochondrion,nucleus	nucleus		nucleus				mitochondrion		nucleus	nucleus		nucleus	mitochondrion				mitochondrion	cytosol,nucleus	nucleus		nucleus	nucleus
AT2G13770.1	;	2	38	2	343	39166.6	7.04768	-0.367055	cytosol	cytosol,mitochondrion,plastid,nucleus	cytosol		nucleus						cytosol			plastid	plastid				mitochondrion	plastid	nucleus		mitochondrion	cytosol
AT2G13790.1	somatic embryogenesis receptor-like kinase 4;	2	37	2	620	68639.3	5.01019	-0.192097	plasma membrane	plasma membrane,mitochondrion,golgi,endoplasmic reticulum,extracellular,cytosol	cytosol		endoplasmic reticulum,golgi,extracellular		cytosol	endoplasmic reticulum,golgi,extracellular			endoplasmic reticulum			plasma membrane	endoplasmic reticulum,golgi,extracellular	endoplasmic reticulum,golgi,extracellular	endoplasmic reticulum,golgi,extracellular		mitochondrion	endoplasmic reticulum,golgi,extracellular	cytosol	endoplasmic reticulum,golgi,extracellular	plasma membrane	plasma membrane				Q93ZV3			plasma membrane:22215637	AT4G39400.1::17600708;AT5G48380.1::19616764
AT2G13800.1	somatic embryogenesis receptor-like kinase 5;	2	19	3	601	66985.3	5.40858	-0.177205	plasma membrane	plasma membrane,mitochondrion,golgi,nucleus,endoplasmic reticulum,extracellular,cytosol,vacuole	cytosol		nucleus		cytosol				extracellular			plasma membrane	endoplasmic reticulum,golgi,extracellular	endoplasmic reticulum,golgi,extracellular	endoplasmic reticulum,golgi,extracellular		mitochondrion	mitochondrion	cytosol	endoplasmic reticulum,golgi,extracellular	vacuole	plasma membrane	SwissProt: "plasma membrane" 16381842		plasma membrane:16381842	Q8LPS5
AT2G13810.1	AGD2-like defense response protein 1;	2	7	3	456	50580.1	8.53256	-0.222368	plastid	plasma membrane,mitochondrion,plastid,extracellular,cytosol	plasma membrane		plastid	plastid		plastid			plastid		plastid	plastid	plastid	plastid	plastid		mitochondrion	plastid	extracellular	plastid	cytosol	plastid				Q9ZQI7
AT2G13820.1	Bifunctional inhibitor/lipid-transfer protein/seed storage 2S albumin superfamily protein;	2	44	7	169	16817.3	6.97853	0.619527	plasma membrane	plasma membrane,golgi,nucleus,endoplasmic reticulum,plastid,extracellular,vacuole	plastid		endoplasmic reticulum,golgi,extracellular			endoplasmic reticulum,golgi,extracellular			extracellular			plasma membrane	endoplasmic reticulum,golgi,extracellular	endoplasmic reticulum,golgi,extracellular	endoplasmic reticulum,golgi,extracellular		endoplasmic reticulum,golgi,extracellular	endoplasmic reticulum,golgi,extracellular	nucleus	endoplasmic reticulum,golgi,extracellular	vacuole	extracellular	Amigo: "plasma membrane" 17317660|Amigo: "plasma membrane" 14517339|SwissProt: "extracellular,plasma membrane" 16381842|Tair: "plasma membrane" 17317660|Tair: "plasma membrane" 14517339	plasma membrane:14517339;plasma membrane:17317660	extracellular:16381842;plasma membrane:16381842	Q9ZQI8	plasma membrane:17317660;plasma membrane:14517339		plasma membrane:14517339;plasma membrane:17317660;plasma membrane:19334764;plasma membrane:22318864
AT2G13840.1	Polymerase/histidinol phosphatase-like;	2	14	5	434	47840.4	9.24263	-0.308986	cytosol	mitochondrion,golgi,nucleus,endoplasmic reticulum,plastid,extracellular,cytosol	plastid		nucleus						nucleus		plastid	mitochondrion,plastid	mitochondrion		endoplasmic reticulum,golgi,extracellular		mitochondrion	cytosol,nucleus	cytosol		nucleus	nucleus				Q9ZQI9
AT2G13895.1	Cysteine/Histidine-rich C1 domain family protein;	2	0	0	233	27070.4	7.33304	-0.512446	nucleus	cytosol,mitochondrion,plasma membrane,nucleus	plasma membrane		nucleus						cytosol	nucleus		nucleus	mitochondrion				mitochondrion	cytosol,nucleus	nucleus		cytosol	cytosol
AT2G13900.1	Cysteine/Histidine-rich C1 domain family protein;	2	25	1	661	76826.5	6.58474	-0.371558	nucleus	nucleus,cytosol,mitochondrion,extracellular	cytosol		nucleus						nucleus	nucleus		nucleus	mitochondrion				mitochondrion	cytosol,nucleus	extracellular		nucleus	nucleus				Q8S8J8
AT2G13950.1	Cysteine/Histidine-rich C1 domain family protein;	2	0	0	517	59390.3	6.94796	-0.20619	nucleus	plasma membrane,mitochondrion,golgi,nucleus,endoplasmic reticulum,extracellular,cytosol	extracellular		endoplasmic reticulum,golgi,extracellular						nucleus	nucleus		nucleus	mitochondrion	endoplasmic reticulum,golgi,extracellular	endoplasmic reticulum,golgi,extracellular		mitochondrion	endoplasmic reticulum,golgi,extracellular	extracellular		cytosol	plasma membrane	Amigo: "nucleus" 14617066|Tair: "nucleus" 14617066	nucleus:14617066		Q9ZPU3	nucleus:14617066		nucleus:14617066
AT2G13960.1	Homeodomain-like superfamily protein;	2	1	5	150	17057.3	8.61536	-0.652667	nucleus	cytosol,mitochondrion,plastid,nucleus	nucleus		nucleus						nucleus	nucleus	plastid	nucleus	mitochondrion		plastid		plastid	cytosol,nucleus	nucleus	plastid	nucleus	nucleus				Q3EC13
AT2G13980.1	Polynucleotidyl transferase, ribonuclease H-like superfamily protein;	2	0	0	171	19347.9	7.53045	-0.300585	cytosol	plasma membrane,mitochondrion,nucleus,peroxisome,extracellular,cytosol	extracellular		nucleus			mitochondrion			nucleus			plasma membrane,peroxisome,nucleus	mitochondrion				mitochondrion	cytosol,nucleus	extracellular		cytosol	cytosol
AT2G14000.1	Arabidopsis retrotransposon ORF-1 protein;	2	0	0	346	39511.1	7.13293	-0.463584	plasma membrane	mitochondrion,golgi,nucleus,endoplasmic reticulum,plastid,extracellular,cytosol	nucleus		endoplasmic reticulum,golgi,extracellular						cytosol	nucleus		plastid	endoplasmic reticulum,golgi,extracellular	endoplasmic reticulum,golgi,extracellular			mitochondrion	endoplasmic reticulum,golgi,extracellular	nucleus	endoplasmic reticulum,golgi,extracellular	cytosol	cytosol
AT2G14045.1	;	2	21	2	122	14035.5	6.36004	-0.927869	nucleus	cytosol,mitochondrion,cytoskeleton,nucleus	cytoskeleton		nucleus		nucleus				cytosol			nucleus	mitochondrion				mitochondrion	cytosol,nucleus	cytosol		nucleus	nucleus				Q8GW13			plasma membrane:26781341
AT2G14050.1	minichromosome maintenance 9;	2	1	0	646	72467.3	6.58679	-0.193034	cytosol	cytosol,mitochondrion,plasma membrane,nucleus	cytosol		nucleus						cytosol			nucleus	mitochondrion				mitochondrion	cytosol,nucleus	cytosol		plasma membrane	nucleus				Q9ZPT4
AT2G14060.1	S-adenosyl-L-methionine-dependent methyltransferases superfamily protein;encodes a protein whose sequence is similar to SAM:salicylic acid carboxyl methyltransferase (SAMT) (GI:6002712)(Clarkia breweri) and to SAM:benzoic acid carboxyl methyltransferase (BAMT)(GI:9789277)(Antirrhinum majus)	2	9	1	359	41372.5	6.88124	-0.281337	cytosol	plasma membrane,mitochondrion,nucleus,plastid,extracellular,cytosol	plasma membrane		plastid						cytosol			cytosol,nucleus	mitochondrion				mitochondrion	cytosol,nucleus	extracellular		plastid	cytosol				Q9ZPT3
AT2G14070.1	wound-responsive protein-related;	2	4	0	196	21996.7	10.2516	-0.269898	cytosol	cytosol,mitochondrion,plasma membrane,nucleus	plasma membrane		nucleus						cytosol			nucleus	mitochondrion				mitochondrion	cytosol,nucleus	nucleus		nucleus	cytosol
AT2G14080.1	Disease resistance protein (TIR-NBS-LRR class) family;	2	24	1	1215	137925	6.6887	-0.0771193	plasma membrane	plasma membrane,mitochondrion,golgi,nucleus,endoplasmic reticulum,plastid,extracellular,cytosol	cytosol		plastid	plastid	nucleus	endoplasmic reticulum,golgi,extracellular			endoplasmic reticulum			cytosol,plasma membrane	endoplasmic reticulum,golgi,extracellular	endoplasmic reticulum,golgi,extracellular	endoplasmic reticulum,golgi,extracellular		mitochondrion	mitochondrion	cytosol	endoplasmic reticulum,golgi,extracellular	plasma membrane	plasma membrane				Q8S8G3
AT2G14095.1	;	2	3	1	234	26647.9	6.40658	-0.537179	mitochondrion	cytosol,mitochondrion,plastid,nucleus	cytosol		plastid			mitochondrion		mitochondrion	mitochondrion			nucleus	mitochondrion	mitochondrion	mitochondrion		mitochondrion	mitochondrion	cytosol	mitochondrion	mitochondrion	mitochondrion
AT2G14100.1	cytochrome P450, family 705, subfamily A, polypeptide 13;a member of the cytochrome P450 family	2	2	0	518	58818.1	8.46538	-0.122201	endoplasmic reticulum	plasma membrane,mitochondrion,golgi,endoplasmic reticulum,plastid,extracellular,cytosol	cytosol		plastid			endoplasmic reticulum,golgi,extracellular			endoplasmic reticulum			endoplasmic reticulum	endoplasmic reticulum,golgi,extracellular	plastid	endoplasmic reticulum,golgi,extracellular		mitochondrion	endoplasmic reticulum,golgi,extracellular	cytosol	endoplasmic reticulum,golgi,extracellular	plasma membrane	endoplasmic reticulum							plasma membrane:23990937
AT2G14110.1	Haloacid dehalogenase-like hydrolase (HAD) superfamily protein;	2	6	4	190	21750.2	8.21023	-0.45	cytosol	mitochondrion,nucleus,plastid,extracellular,cytosol	cytosol		nucleus						cytosol	nucleus		plastid	mitochondrion				mitochondrion	cytosol,nucleus	extracellular		cytosol	cytosol
AT2G14120.1	dynamin related protein;Encodes a dynamin related protein. DRPs are self-assembling GTPasse involved in fission and fusion of membranes. DRP3B functions in mitochondrion and peroxisome fission in combination with DRP3A.	2	39	0	780	86648.7	6.23828	-0.335256	cytosol	mitochondrion,golgi,nucleus,endoplasmic reticulum,plastid,extracellular,cytosol	plastid		nucleus	plastid	cytosol	endoplasmic reticulum,golgi,extracellular			cytosol	nucleus	plastid	mitochondrion	plastid		plastid		plastid	plastid	cytosol	plastid	nucleus	cytosol	Amigo: "mitochondrion,peroxisome" 18785999|Amigo: "mitochondrion,peroxisome" 19144001|SwissProt: "mitochondrion" 16381842|Tair: "plasma membrane" 17644812|Tair: "peroxisome" 18785999|Tair: "mitochondrion" 19144001	mitochondrion:18785999;mitochondrion:19144001;peroxisome:18785999;peroxisome:19144001	mitochondrion:16381842	Q8LFT2	peroxisome:18785999;plasma membrane:17644812;mitochondrion:19144001	cytosol:18559960;mitochondrion:14988495	cytosol:21166475;golgi:25900983;golgi:25900983;golgi:25900983;golgi:25900983;nucleus:23396599;plasma membrane:17317660;plasma membrane:17644812;plasma membrane:19334764;plasma membrane:21433285;vacuole:23903016;vacuole:25900983	AT2G14120.1::19144001;AT2G14120.1::19144001;AT4G33650.1::19144001;AT4G33650.1::19144001;AT4G33650.1::19144001
AT2G14160.1	RNA-binding (RRM/RBD/RNP motifs) family protein;	2	0	1	85	9809.2	4.0831	-0.610588	cytosol	mitochondrion,golgi,nucleus,endoplasmic reticulum,plastid,extracellular,cytosol	cytosol		nucleus		plastid				nucleus			plastid	mitochondrion				endoplasmic reticulum,golgi,extracellular	cytosol,nucleus	cytosol		extracellular	cytosol				Q1PF73
AT2G14170.1	aldehyde dehydrogenase 6B2;Arabidopsis thaliana methylmalonate-semialdehyde dehydrogenase	2	74	2	607	65930.2	8.78848	-0.176442	mitochondrion	cytosol,mitochondrion,plastid	mitochondrion		plastid		mitochondrion	mitochondrion		mitochondrion	cytosol		plastid	mitochondrion	mitochondrion		mitochondrion		mitochondrion	mitochondrion	mitochondrion	mitochondrion	mitochondrion	cytosol	Amigo: "mitochondrion" 11743115|Amigo: "mitochondrion" 14764908|Amigo: "mitochondrion" 12492832|Amigo: "mitochondrion" 14671022|SwissProt: "mitochondrion" 16381842|Tair: "mitochondrion" 14764908	mitochondrion:11743115;mitochondrion:12492832;mitochondrion:14671022;mitochondrion:14764908	mitochondrion:16381842	Q0WM29	mitochondrion:14764908		extracellular:26572690;mitochondrion:11743115;mitochondrion:12492832;mitochondrion:14671022;mitochondrion:14764908;mitochondrion:21472856;mitochondrion:21841088;mitochondrion:27122571;mitochondrion:27943495
AT2G14206.1	;	2	0	0	31	3370.11	5.40808	0.206452	cytosol	mitochondrion,golgi,nucleus,endoplasmic reticulum,plastid,extracellular,cytosol,vacuole	vacuole		endoplasmic reticulum,golgi,extracellular						cytosol			plastid,nucleus	mitochondrion				plastid	endoplasmic reticulum,golgi,extracellular	mitochondrion		cytosol	cytosol				B3H665
AT2G14210.1	AGAMOUS-like 44;MADS box gene, transcription factor	2	13	3	234	26804.4	10.3064	-0.652564	nucleus	mitochondrion,plastid,nucleus	nucleus		plastid		nucleus	plastid		mitochondrion	nucleus	nucleus		nucleus	mitochondrion		mitochondrion		mitochondrion	mitochondrion	nucleus		nucleus	nucleus	SwissProt: "nucleus" 16381842		nucleus:16381842	Q9SI38				AT2G45660.1::15805477;AT2G45660.1::15805477;AT3G57230.1::15805477;AT3G57230.1::15805477;AT4G37940.1::15805477;AT4G37940.1::15805477
AT2G14247.1	Expressed protein;	2	29	2	78	8652.36	8.54855	-0.135897	plastid	plasma membrane,mitochondrion,nucleus,plastid,cytosol	plasma membrane		plastid	plastid	plastid	plastid		mitochondrion	plastid		plastid	nucleus	plastid	plastid	plastid		plastid	plastid	nucleus	plastid	plastid	cytosol				Q8GWC0
AT2G14255.1	Ankyrin repeat family protein with DHHC zinc finger domain;	2	10	0	536	59990.8	7.87572	-0.0828358	golgi	plasma membrane,mitochondrion,golgi,nucleus,endoplasmic reticulum,peroxisome,extracellular,cytosol	plasma membrane		nucleus						cytosol			nucleus	mitochondrion				endoplasmic reticulum,golgi,extracellular	cytosol,nucleus	cytosol		plasma membrane	peroxisome	SwissProt: "plasma membrane" 16381842		plasma membrane:16381842	Q3EC11			golgi:22430844
AT2G14260.1	proline iminopeptidase;encodes proline iminopeptidase	2	67	7	380	43061.1	6.27641	-0.365263	vacuole	mitochondrion,golgi,endoplasmic reticulum,plastid,extracellular,cytosol,vacuole	cytosol		endoplasmic reticulum,golgi,extracellular	plastid	cytosol	plastid			cytosol			cytosol	endoplasmic reticulum,golgi,extracellular	endoplasmic reticulum,golgi,extracellular	endoplasmic reticulum,golgi,extracellular		endoplasmic reticulum,golgi,extracellular	mitochondrion	cytosol	endoplasmic reticulum,golgi,extracellular	vacuole	endoplasmic reticulum	SwissProt: "cytosol" 16381842|Tair: "plastid" 18431481		cytosol:16381842	P93732	plastid:18431481		cytosol:21166475;golgi:25900983;plasma membrane:25641898;plastid:18431481;plastid:24361574
AT2G14270.1	Cytochrome C oxidase polypeptide VIB family protein;	2	0	0	114	12919.3	9.19727	-0.746491	nucleus	cytosol,mitochondrion,plastid,nucleus	nucleus		plastid	plastid		mitochondrion			cytosol	nucleus	plastid	nucleus	mitochondrion		plastid		plastid	plastid	nucleus	plastid	cytosol	nucleus
AT2G14282.1	SCR-like 18;Encodes a member of a family of small, secreted, cysteine rich proteins with sequence similarity to SCR (S locus cysteine-rich protein).	2	0	0	97	11115.3	8.49258	-0.407216	extracellular	plasma membrane,golgi,endoplasmic reticulum,plastid,extracellular	plasma membrane		endoplasmic reticulum,golgi,extracellular			endoplasmic reticulum,golgi,extracellular			extracellular			golgi	endoplasmic reticulum,golgi,extracellular	endoplasmic reticulum,golgi,extracellular	endoplasmic reticulum,golgi,extracellular		endoplasmic reticulum,golgi,extracellular	endoplasmic reticulum,golgi,extracellular	extracellular	endoplasmic reticulum,golgi,extracellular	plastid	extracellular	SwissProt: "extracellular" 16381842		extracellular:16381842	P82637
AT2G14285.1	Small nuclear ribonucleoprotein family protein;	2	18	3	61	6901.98	3.53753	-0.470492	nucleus	mitochondrion,golgi,nucleus,endoplasmic reticulum,extracellular,cytosol	cytosol		endoplasmic reticulum,golgi,extracellular		nucleus				cytosol			nucleus	mitochondrion				endoplasmic reticulum,golgi,extracellular	cytosol,nucleus	cytosol		extracellular	nucleus							cytoskeleton:24134884
AT2G14288.1	;	2	30	0	246	28101.9	9.5487	-0.316667	mitochondrion,golgi	mitochondrion,nucleus,peroxisome,plastid,extracellular,cytosol,vacuole	cytosol		plastid		vacuole	mitochondrion	mitochondrion		extracellular			nucleus	mitochondrion		mitochondrion		mitochondrion	mitochondrion	extracellular	mitochondrion	nucleus	peroxisome
AT2G14289.1	;	2	2	0	35	3948.64	7.51056	-0.02	plasma membrane	plasma membrane,golgi,nucleus,endoplasmic reticulum,plastid,extracellular,cytosol	plasma membrane		endoplasmic reticulum,golgi,extracellular			plastid			endoplasmic reticulum			plasma membrane	endoplasmic reticulum,golgi,extracellular		endoplasmic reticulum,golgi,extracellular		endoplasmic reticulum,golgi,extracellular	endoplasmic reticulum,golgi,extracellular	extracellular	endoplasmic reticulum,golgi,extracellular	nucleus	cytosol				B3H4Z4
AT2G14290.1	F-box family protein with a domain of unknown function (DUF295);	2	26	2	353	40842.1	5.66162	-0.144193	cytosol	mitochondrion,nucleus,peroxisome,plastid,cytosol	cytosol		plastid						cytosol		plastid	plastid,nucleus	mitochondrion				mitochondrion	cytosol,nucleus	cytosol		nucleus	peroxisome
AT2G14365.1	low-molecular-weight cysteine-rich 84;Encodes a member of a family of small,secreted, cysteine rich protein with sequence similarity to the PCP (pollen coat protein) gene family.	2	3	1	76	8227.12	5.62502	0.596053	extracellular	plasma membrane,golgi,endoplasmic reticulum,plastid,extracellular	plasma membrane		endoplasmic reticulum,golgi,extracellular			endoplasmic reticulum,golgi,extracellular			extracellular			plasma membrane,plastid	endoplasmic reticulum,golgi,extracellular	endoplasmic reticulum,golgi,extracellular	endoplasmic reticulum,golgi,extracellular		endoplasmic reticulum,golgi,extracellular	endoplasmic reticulum,golgi,extracellular	extracellular	endoplasmic reticulum,golgi,extracellular	plastid	extracellular	SwissProt: "extracellular" 16381842		extracellular:16381842	P82793
AT2G14378.1	Protein of unknown function (DUF1278);Encodes a ECA1 gametogenesis related family protein	2	70	0	120	13141.9	6.72881	0.234167	extracellular	plasma membrane,golgi,nucleus,endoplasmic reticulum,extracellular,cytosol	plasma membrane		endoplasmic reticulum,golgi,extracellular		cytosol	endoplasmic reticulum,golgi,extracellular			extracellular			plasma membrane,nucleus	endoplasmic reticulum,golgi,extracellular	endoplasmic reticulum,golgi,extracellular	endoplasmic reticulum,golgi,extracellular		endoplasmic reticulum,golgi,extracellular	endoplasmic reticulum,golgi,extracellular	extracellular	endoplasmic reticulum,golgi,extracellular	extracellular	extracellular				A8MQE4
AT2G14390.1	;	2	1	0	262	30125.3	8.64004	-0.692748	cytosol	cytosol,mitochondrion,plastid,nucleus	cytosol		nucleus						cytosol	nucleus		plastid,nucleus	mitochondrion				mitochondrion	cytosol,nucleus	mitochondrion		cytosol	nucleus				Q9ZQ68
AT2G14440.1	Leucine-rich repeat protein kinase family protein;	2	0	0	886	99667.9	8.27929	-0.186005	plasma membrane	plasma membrane,golgi,nucleus,endoplasmic reticulum,plastid,extracellular,cytosol	plasma membrane		plastid		nucleus	endoplasmic reticulum,golgi,extracellular			plasma membrane	nucleus		plasma membrane	endoplasmic reticulum,golgi,extracellular	endoplasmic reticulum,golgi,extracellular	endoplasmic reticulum,golgi,extracellular		endoplasmic reticulum,golgi,extracellular	endoplasmic reticulum,golgi,extracellular	cytosol	endoplasmic reticulum,golgi,extracellular	plasma membrane	plasma membrane							plasma membrane:23990937
AT2G14460.1	;	2	17	3	41	4949.79	12.0417	-1.30488	nucleus	mitochondrion,nucleus,plastid,extracellular,cytosol	extracellular		nucleus				mitochondrion		cytosol		plastid	nucleus	mitochondrion				mitochondrion	cytosol,nucleus	nucleus		nucleus	nucleus
AT2G14500.1	F-box family protein;	2	5	1	347	40316	4.92827	-0.242363	cytosol	mitochondrion,golgi,endoplasmic reticulum,plastid,extracellular,cytosol	cytosol		plastid						cytosol			plastid	mitochondrion				endoplasmic reticulum,golgi,extracellular	plastid	extracellular		cytosol	cytosol
AT2G14510.1	Leucine-rich repeat protein kinase family protein;	2	0	0	868	97640.1	7.48992	-0.171774	plasma membrane	plasma membrane,mitochondrion,golgi,nucleus,endoplasmic reticulum,plastid,extracellular,cytosol	plasma membrane		plastid		nucleus	mitochondrion			cytosol	nucleus		plasma membrane	endoplasmic reticulum,golgi,extracellular	endoplasmic reticulum,golgi,extracellular	endoplasmic reticulum,golgi,extracellular		endoplasmic reticulum,golgi,extracellular	endoplasmic reticulum,golgi,extracellular	cytosol	endoplasmic reticulum,golgi,extracellular	cytosol	plasma membrane							extracellular:26572690;plasma membrane:22318864;plasma membrane:23990937
AT2G14520.1	CBS domain-containing protein with a domain of unknown function (DUF21);	2	12	2	423	47316.8	5.43967	0.109929	plasma membrane	plasma membrane,mitochondrion,golgi,nucleus,endoplasmic reticulum,extracellular,cytosol	cytosol		nucleus		nucleus	endoplasmic reticulum,golgi,extracellular			endoplasmic reticulum				endoplasmic reticulum,golgi,extracellular	endoplasmic reticulum,golgi,extracellular	endoplasmic reticulum,golgi,extracellular		mitochondrion	endoplasmic reticulum,golgi,extracellular	cytosol	endoplasmic reticulum,golgi,extracellular	cytosol	plasma membrane
AT2G14530.1	TRICHOME BIREFRINGENCE-LIKE 13;Encodes a member of the TBL (TRICHOME BIREFRINGENCE-LIKE) gene family containing a plant-specific DUF231 (domain of unknown function) domain. TBL gene family has 46 members, two of which (TBR/AT5G06700 and TBL3/AT5G01360) have been shown to be involved in the synthesis and deposition of secondary wall cellulose, presumably by influencing the esterification state of …	2	11	3	412	46464.4	9.64662	-0.362379	extracellular	plasma membrane,golgi,endoplasmic reticulum,plastid,extracellular,cytosol,vacuole	vacuole		plastid	plastid		endoplasmic reticulum,golgi,extracellular			endoplasmic reticulum		plastid	plasma membrane,plastid	endoplasmic reticulum,golgi,extracellular	endoplasmic reticulum,golgi,extracellular	endoplasmic reticulum,golgi,extracellular		endoplasmic reticulum,golgi,extracellular	plastid	cytosol	endoplasmic reticulum,golgi,extracellular	plastid	golgi				Q9ZQR5			golgi:22430844
AT2G14540.1	serpin 2;	2	2	2	407	45889.3	5.74464	-0.326536	cytosol	mitochondrion,golgi,nucleus,endoplasmic reticulum,plastid,extracellular,cytosol	cytosol		nucleus						cytosol			plastid,nucleus	mitochondrion		endoplasmic reticulum,golgi,extracellular		mitochondrion	cytosol,nucleus	cytosol		nucleus	cytosol	Amigo: "nucleus" 19426562	nucleus:19426562		Q9ZQR6
AT2G14560.1	Protein of unknown function (DUF567);Encodes LURP1, a member of the LURP cluster (late upregulated in response to Hyaloperonospora parasitica) which exhibits a pronounced upregulation after recognition of the pathogenic oomycte H. parasitica. LURP1 is required for full basal defense to H. parasitica and resistance to this pathogen mediated by the R-proteins RPP4 and RPP5.	2	80	2	207	22988.5	9.03386	0.221739	cytosol	mitochondrion,nucleus,plastid,extracellular,cytosol	cytosol		plastid			mitochondrion		mitochondrion	cytosol			cytosol,mitochondrion,plastid	mitochondrion				mitochondrion	cytosol,nucleus	cytosol		plastid	extracellular				Q9ZQR8
AT2G14580.1	basic pathogenesis-related protein 1;pathogenesis related protein, encodes a basic PR1-like protein. Expresses in flowers, roots, and not in leaves and responses to ethylene and methyl jasmonate. Salicylic acid represses gene expression.	2	3	1	161	17543.7	8.76156	-0.368944	extracellular	golgi,endoplasmic reticulum,plastid,extracellular,vacuole	extracellular		endoplasmic reticulum,golgi,extracellular		vacuole	endoplasmic reticulum,golgi,extracellular			extracellular			vacuole	endoplasmic reticulum,golgi,extracellular	endoplasmic reticulum,golgi,extracellular	endoplasmic reticulum,golgi,extracellular		endoplasmic reticulum,golgi,extracellular	endoplasmic reticulum,golgi,extracellular	extracellular	endoplasmic reticulum,golgi,extracellular	plastid	extracellular				Q9ZNS4
AT2G14610.1	pathogenesis-related gene 1;PR1 gene expression is induced in response to a variety of pathogens. It is a useful molecular marker for the SAR response. Though the Genbank record for the cDNA associated to this gene is called 'PR-1-like', the sequence actually corresponds to PR1. Expression of this gene is salicylic-acid responsive.	2	24	4	161	17677.9	8.96846	-0.288199	extracellular	golgi,endoplasmic reticulum,plastid,extracellular,vacuole	extracellular		endoplasmic reticulum,golgi,extracellular		vacuole	endoplasmic reticulum,golgi,extracellular			extracellular			vacuole	endoplasmic reticulum,golgi,extracellular	endoplasmic reticulum,golgi,extracellular	endoplasmic reticulum,golgi,extracellular		endoplasmic reticulum,golgi,extracellular	endoplasmic reticulum,golgi,extracellular	extracellular	endoplasmic reticulum,golgi,extracellular	plastid	extracellular	SwissProt: "extracellular" 16381842		extracellular:16381842	P33154		extracellular:28406455	extracellular:15593128;extracellular:16356755;extracellular:28155257;extracellular:25852701
AT2G14620.1	xyloglucan endotransglucosylase/hydrolase 10;	2	8	2	299	34688.9	8.29207	-0.41204	extracellular	plasma membrane,golgi,endoplasmic reticulum,peroxisome,plastid,extracellular,cytosol,vacuole	plasma membrane		endoplasmic reticulum,golgi,extracellular	plastid		endoplasmic reticulum,golgi,extracellular			vacuole			extracellular	endoplasmic reticulum,golgi,extracellular	endoplasmic reticulum,golgi,extracellular	endoplasmic reticulum,golgi,extracellular	peroxisome	endoplasmic reticulum,golgi,extracellular	endoplasmic reticulum,golgi,extracellular	cytosol	endoplasmic reticulum,golgi,extracellular	vacuole	extracellular	SwissProt: "extracellular" 16381842		extracellular:16381842	Q9ZVK1
AT2G14635.1	;	2	3	1	61	6881.48	4.35286	0.434426	plasma membrane	plasma membrane,golgi,nucleus,endoplasmic reticulum,extracellular,cytosol,vacuole	plasma membrane		nucleus						cytosol			nucleus	endoplasmic reticulum,golgi,extracellular				endoplasmic reticulum,golgi,extracellular	endoplasmic reticulum,golgi,extracellular	extracellular	endoplasmic reticulum,golgi,extracellular	nucleus	vacuole				Q3EC08
AT2G14660.1	;	2	7	2	158	17758.9	4.60762	-0.620253	cytosol	cytosol,mitochondrion,vacuole,nucleus	cytosol		nucleus		vacuole				cytosol			nucleus	mitochondrion				mitochondrion	cytosol,nucleus	nucleus		cytosol	cytosol				Q9ZVK5
AT2G14670.1	sucrose-proton symporter 8;	2	0	0	492	52751.3	9.64897	0.585772	vacuole	plasma membrane,mitochondrion,golgi,nucleus,endoplasmic reticulum,peroxisome,plastid,extracellular,cytosol	plasma membrane		plastid		peroxisome				endoplasmic reticulum			plasma membrane	mitochondrion		endoplasmic reticulum,golgi,extracellular		mitochondrion	cytosol,nucleus	extracellular		plasma membrane	plasma membrane	SwissProt: "plasma membrane" 16381842		plasma membrane:16381842	Q9ZVK6			mitochondrion:21841088
AT2G14680.1	myosin heavy chain-related;	2	6	0	629	70929.3	5.06215	-0.512878	cytosol	cytosol,mitochondrion,cytoskeleton,nucleus	cytoskeleton		nucleus						cytosol			nucleus	mitochondrion				mitochondrion	cytosol,nucleus	cytosol		cytosol	cytosol				Q9ZVK7
AT2G14690.1	Glycosyl hydrolase superfamily protein;Encodes a putative glycosyl hydrolase family 10 protein (xylanase).	2	5	2	570	64948	6.52327	-0.329123	extracellular	mitochondrion,golgi,endoplasmic reticulum,plastid,extracellular,cytosol,vacuole	cytosol		endoplasmic reticulum,golgi,extracellular			endoplasmic reticulum,golgi,extracellular	mitochondrion		vacuole			cytosol,plastid	endoplasmic reticulum,golgi,extracellular	endoplasmic reticulum,golgi,extracellular	endoplasmic reticulum,golgi,extracellular		endoplasmic reticulum,golgi,extracellular	endoplasmic reticulum,golgi,extracellular	cytosol	endoplasmic reticulum,golgi,extracellular	vacuole	golgi				Q680B7
AT2G14692.1	;	2	0	0	43	4747	10.3761	0.346512	plasma membrane,golgi	plasma membrane,mitochondrion,golgi,nucleus,plastid,extracellular,cytosol,vacuole	plasma membrane		nucleus			mitochondrion			extracellular			plasma membrane,golgi	mitochondrion		mitochondrion		mitochondrion	mitochondrion	cytosol	mitochondrion	plastid	vacuole				B3H5V2
AT2G14700.1	;	2	0	0	222	24228.4	5.38373	0.333333	plasma membrane,peroxisome	plasma membrane,mitochondrion,golgi,nucleus,endoplasmic reticulum,peroxisome,plastid,extracellular,cytosol	plasma membrane		nucleus						plasma membrane			peroxisome	endoplasmic reticulum,golgi,extracellular		plastid		mitochondrion	cytosol,nucleus	cytosol		plastid	peroxisome
AT2G14710.1	F-box family protein;	2	31	1	362	41658.4	8.34896	-0.105525	cytosol	cytosol,mitochondrion,nucleus	cytosol		nucleus		nucleus				cytosol			nucleus	mitochondrion				mitochondrion	cytosol,nucleus	cytosol		cytosol	cytosol
AT2G14720.1	vacuolar sorting receptor 4;encodes a vacuolar sorting receptor	2	59	4	628	69815.8	5.11294	-0.400955	vacuole	plasma membrane,golgi,nucleus,endoplasmic reticulum,extracellular,cytosol,vacuole	extracellular		endoplasmic reticulum,golgi,extracellular			endoplasmic reticulum,golgi,extracellular			extracellular	nucleus		cytosol,golgi	endoplasmic reticulum,golgi,extracellular	endoplasmic reticulum,golgi,extracellular	endoplasmic reticulum,golgi,extracellular		endoplasmic reticulum,golgi,extracellular	endoplasmic reticulum,golgi,extracellular	extracellular	endoplasmic reticulum,golgi,extracellular	vacuole	plasma membrane	Amigo: "golgi" 10871276|Amigo: "golgi" 10561538|Amigo: "golgi" 10888666|SwissProt: "cytosol,golgi,plasma membrane,vacuole" 16381842|Tair: "vacuole" 15539469	golgi:10561538;golgi:10871276;golgi:10888666	cytosol:16381842;golgi:16381842;vacuole:16381842;plasma membrane:16381842	Q56ZQ3	vacuole:15539469	golgi:15632053;golgi:21826108;plasma membrane:20807880;vacuole:16980567;vacuole:20807880	extracellular:26572690;golgi:22430844;golgi:22923678;golgi:25900983;golgi:25122472;golgi:25900983;golgi:25900983;nucleus:23396599;plasma membrane:25641898;plasma membrane:21433285;plasma membrane:22215637;plasma membrane:22318864	AT4G16190.1::23738689;AT4G16500.1::23738689;AT5G20500.1::23738689
AT2G14740.1	vaculolar sorting receptor 3;Encodes a vacuolar sorting receptor that participates in vacuolar sorting in vegetative tissues and in seeds.	2	23	0	628	69747.6	4.99256	-0.408599	vacuole	plasma membrane,mitochondrion,golgi,endoplasmic reticulum,extracellular,cytosol,vacuole	extracellular		endoplasmic reticulum,golgi,extracellular			endoplasmic reticulum,golgi,extracellular			extracellular			cytosol,golgi	endoplasmic reticulum,golgi,extracellular	endoplasmic reticulum,golgi,extracellular	endoplasmic reticulum,golgi,extracellular		mitochondrion	endoplasmic reticulum,golgi,extracellular	extracellular	endoplasmic reticulum,golgi,extracellular	vacuole	plasma membrane	Amigo: "golgi" 10888666|SwissProt: "cytosol,golgi,plasma membrane,vacuole" 16381842	golgi:10888666	cytosol:16381842;golgi:16381842;vacuole:16381842;plasma membrane:16381842	O80977		vacuole:16980567	golgi:22430844;golgi:22923678;golgi:25122472;plasma membrane:19334764;vacuole:25900983
AT2G14750.1	APS kinase;Encodes adenosine-5'-phosphosulfate kinase. Provides activated sulfate for sulfation of secondary metabolites, including the glucosinolates. Essential for pollen viability.	2	62	7	276	29788.8	8.13651	-0.223188	plastid	mitochondrion,plastid,nucleus	plastid		plastid	plastid	plastid	mitochondrion			plastid		plastid	plastid	plastid	mitochondrion	plastid		mitochondrion	mitochondrion	nucleus	plastid	plastid	plastid	Amigo: "plastid" 19903478|Amigo: "plastid" 19304933|Amigo: "plastid" 11488606|SwissProt: "plastid" 16381842|Tair: "plastid" 19304933	plastid:11488606;plastid:19304933;plastid:19903478	plastid:16381842	Q43295	plastid:19304933		extracellular:26572690;plastid:24872594	AT1G71230.1::21798944;AT4G39940.1::21798944
AT2G14760.1	basic helix-loop-helix (bHLH) DNA-binding superfamily protein;	2	6	4	328	36502.3	4.76486	-0.866463	nucleus	cytosol,mitochondrion,nucleus	nucleus		nucleus		nucleus				nucleus	nucleus		nucleus	mitochondrion				mitochondrion	cytosol,nucleus	nucleus		nucleus	nucleus	SwissProt: "nucleus" 16381842		nucleus:16381842	Q7XHI9			plastid:24872594
AT2G14800.1	;	2	7	0	620	72970.6	9.76132	-0.557903	cytosol	cytosol,mitochondrion,plastid,nucleus	cytosol		plastid					mitochondrion	cytosol	nucleus		plastid	mitochondrion				mitochondrion	mitochondrion	cytosol		cytosol	cytosol
AT2G14810.1	;	2	0	0	66	7613.12	10.1114	-0.634848	cytosol	cytosol,mitochondrion,plastid,nucleus	nucleus		plastid						cytosol			nucleus	mitochondrion		mitochondrion		mitochondrion	mitochondrion	nucleus	mitochondrion	nucleus	cytosol
AT2G14820.1	Phototropic-responsive NPH3 family protein;A member of the NPY gene family (NPY1/AT4G31820, NPY2/AT2G14820, NPY3/AT5G67440, NPY4/AT2G23050, NPY5/AT4G37590). Involved in auxin-mediated organogenesis.	2	1	1	634	70197.8	6.95216	-0.231388	cytosol	plasma membrane,mitochondrion,nucleus,plastid,cytosol	plastid		nucleus						cytosol			plasma membrane,plastid	mitochondrion				mitochondrion	cytosol,nucleus	nucleus		cytosol	cytosol				O80970
AT2G14830.1	Regulator of Vps4 activity in the MVB pathway protein;	2	3	0	454	52666.5	7.48149	-0.731498	nucleus	cytosol,mitochondrion,nucleus	nucleus		nucleus						nucleus	nucleus		nucleus	mitochondrion		mitochondrion		mitochondrion	cytosol,nucleus	nucleus		nucleus	nucleus
AT2G14835.1	RING/U-box superfamily protein;	2	56	9	343	37439.8	8.16996	-0.258017	golgi	plasma membrane,mitochondrion,golgi,nucleus,endoplasmic reticulum,plastid,extracellular	nucleus		endoplasmic reticulum,golgi,extracellular			mitochondrion			nucleus	nucleus		plastid,nucleus	endoplasmic reticulum,golgi,extracellular	mitochondrion	endoplasmic reticulum,golgi,extracellular		mitochondrion	mitochondrion	nucleus	endoplasmic reticulum,golgi,extracellular	mitochondrion	plasma membrane				Q944Q6			golgi:25900983;golgi:25900983;golgi:25900983;golgi:25900983;golgi:25900983;plasma membrane:19334764
AT2G14846.1	Bifunctional inhibitor/lipid-transfer protein/seed storage 2S albumin superfamily protein;	2	0	1	99	10632.4	8.39934	0.631313	extracellular	plasma membrane,golgi,endoplasmic reticulum,plastid,extracellular,vacuole	extracellular		endoplasmic reticulum,golgi,extracellular		vacuole	endoplasmic reticulum,golgi,extracellular			extracellular			plasma membrane,extracellular	endoplasmic reticulum,golgi,extracellular	endoplasmic reticulum,golgi,extracellular	endoplasmic reticulum,golgi,extracellular		endoplasmic reticulum,golgi,extracellular	endoplasmic reticulum,golgi,extracellular	extracellular	endoplasmic reticulum,golgi,extracellular	plastid	extracellular				Q3EC04
AT2G14850.1	;	2	37	3	291	32694.5	9.96359	-0.556014	nucleus	cytosol,mitochondrion,nucleus	nucleus		nucleus						cytosol	nucleus		nucleus	mitochondrion				mitochondrion	cytosol,nucleus	nucleus		nucleus	cytosol				O82785
AT2G14860.1	Peroxisomal membrane 22 kDa (Mpv17/PMP22) family protein;	2	10	2	252	28277.4	10.6737	0.0781746	mitochondrion	plasma membrane,mitochondrion,peroxisome,plastid,extracellular	plasma membrane		plastid			mitochondrion	mitochondrion	mitochondrion	mitochondrion			peroxisome	mitochondrion	mitochondrion	mitochondrion		mitochondrion	mitochondrion	extracellular	mitochondrion	plastid	mitochondrion				O82324				AT4G35580.1::21798944;AT5G22290.1::21798944;AT5G66480.1::21798944
AT2G14870.1	RNA-binding (RRM/RBD/RNP motifs) family protein;	2	0	0	101	11660.9	5.72659	-0.570297	nucleus	cytosol,mitochondrion,nucleus	cytosol		nucleus		nucleus	mitochondrion			nucleus			nucleus	mitochondrion				mitochondrion	cytosol,nucleus	nucleus		nucleus	cytosol
AT2G14880.1	SWIB/MDM2 domain superfamily protein;	2	126	4	141	15903.4	10.5796	-0.340426	plastid	mitochondrion,plastid,nucleus	nucleus		plastid	plastid		plastid		mitochondrion	plastid		plastid	plastid,nucleus	plastid	plastid	plastid		plastid	plastid	nucleus	plastid	plastid	plastid				O82326		plastid:22797472	nucleus:27177187;plastid:21531424;plastid:20061580
AT2G14890.1	arabinogalactan protein 9;putative proline-rich protein (At2g14890) mRNA, complete	2	302	14	191	18416.9	4.15638	-0.0879581	extracellular	golgi,nucleus,endoplasmic reticulum,plastid,extracellular	nucleus		endoplasmic reticulum,golgi,extracellular	plastid		endoplasmic reticulum,golgi,extracellular			endoplasmic reticulum		plastid	extracellular	endoplasmic reticulum,golgi,extracellular	endoplasmic reticulum,golgi,extracellular	endoplasmic reticulum,golgi,extracellular		endoplasmic reticulum,golgi,extracellular	endoplasmic reticulum,golgi,extracellular	nucleus	plastid	plastid	extracellular	SwissProt: "plasma membrane" 16381842		plasma membrane:16381842	Q9C5S0
AT2G14900.1	Gibberellin-regulated family protein;	2	102	7	108	11381.9	8.42702	-0.0601852	extracellular	nucleus,endoplasmic reticulum,golgi,extracellular	extracellular		endoplasmic reticulum,golgi,extracellular		nucleus	endoplasmic reticulum,golgi,extracellular			extracellular			golgi	endoplasmic reticulum,golgi,extracellular	endoplasmic reticulum,golgi,extracellular	endoplasmic reticulum,golgi,extracellular		endoplasmic reticulum,golgi,extracellular	endoplasmic reticulum,golgi,extracellular	extracellular	endoplasmic reticulum,golgi,extracellular	extracellular	extracellular				O82328
AT2G14910.1	;	2	218	5	386	43398.7	4.79651	-0.352332	plastid	mitochondrion,plastid,nucleus	nucleus		plastid	plastid		plastid		mitochondrion	plastid	nucleus	plastid	nucleus	plastid	plastid	plastid		mitochondrion	plastid	nucleus	plastid	plastid	plastid				O82329		plastid:19224954
AT2G14920.1	sulfotransferase 4A;Encodes a brassinosteroid sulfotransferase that may be involved in brassinosteroid inactivation. In vitro experiements show that this enzyme can act on a broad group of naturally occurring brassinosteroids, including the 24-epimers and (22R,23R)-28 homobrassinosteroids, that have an array of different side chains, though it shows a preference for (22R,23R)-28 homobrassinostero…	2	0	0	333	38926.3	6.29683	-0.546847	cytosol	cytosol,mitochondrion,nucleus	cytosol		nucleus		cytosol				cytosol			cytosol	mitochondrion				mitochondrion	cytosol,nucleus	nucleus		cytosol	nucleus				O82330
AT2G14935.1	low-molecular-weight cysteine-rich 40;Encodes a member of a family of small,secreted, cysteine rich protein with sequence similarity to the PCP (pollen coat protein) gene family.	2	0	0	74	8104.96	6.97485	0.5	extracellular	plasma membrane,golgi,nucleus,endoplasmic reticulum,extracellular,cytosol	plasma membrane		endoplasmic reticulum,golgi,extracellular			endoplasmic reticulum,golgi,extracellular			extracellular			plasma membrane,golgi,nucleus	endoplasmic reticulum,golgi,extracellular	endoplasmic reticulum,golgi,extracellular	endoplasmic reticulum,golgi,extracellular		endoplasmic reticulum,golgi,extracellular	endoplasmic reticulum,golgi,extracellular	cytosol	endoplasmic reticulum,golgi,extracellular	extracellular	extracellular	SwissProt: "extracellular" 16381842		extracellular:16381842	P82755
AT2G14960.1	Auxin-responsive GH3 family protein;encodes a protein similar to IAA-amido synthases. Lines carrying an insertion in this gene are hypersensitive to auxin.	2	1	0	590	66738	6.30432	-0.242881	cytosol	plasma membrane,mitochondrion,golgi,nucleus,endoplasmic reticulum,plastid,extracellular,cytosol	plasma membrane		nucleus						cytosol			plastid	mitochondrion				endoplasmic reticulum,golgi,extracellular	cytosol,nucleus	nucleus		nucleus	cytosol				O82333
AT2G15000.1	;	2	22	1	93	9983.88	12.5008	-0.152688	mitochondrion	mitochondrion,plastid,nucleus	nucleus	mitochondrion,plastid	plastid	plastid		mitochondrion	mitochondrion	mitochondrion	mitochondrion		plastid	nucleus	mitochondrion	mitochondrion	mitochondrion		mitochondrion	mitochondrion	nucleus	plastid	plastid	mitochondrion				Q3E6W8
AT2G15010.1	Plant thionin;Predicted to encode a PR (pathogenesis-related) protein. Belongs to the plant thionin (PR-13) family with the following members: At1g66100, At5g36910, At1g72260, At2g15010, At1g12663, At1g12660.	2	2	3	135	14260.2	6.26151	0.143704	extracellular	golgi,nucleus,endoplasmic reticulum,plastid,extracellular,vacuole	extracellular		endoplasmic reticulum,golgi,extracellular			endoplasmic reticulum,golgi,extracellular			vacuole			nucleus	endoplasmic reticulum,golgi,extracellular	endoplasmic reticulum,golgi,extracellular	endoplasmic reticulum,golgi,extracellular		endoplasmic reticulum,golgi,extracellular	endoplasmic reticulum,golgi,extracellular	nucleus	endoplasmic reticulum,golgi,extracellular	plastid	extracellular	SwissProt: "extracellular" 16381842		extracellular:16381842	Q8VZK8
AT2G15020.1	;	2	28	2	526	59414.1	7.17896	-0.21616	mitochondrion	plasma membrane,mitochondrion,nucleus,plastid,cytosol	plasma membrane		nucleus						cytosol			plastid	mitochondrion				mitochondrion	cytosol,nucleus	cytosol		plastid	cytosol				Q9ZUK9			mitochondrion:27943495
AT2G15025.1	Beta-galactosidase related protein;	2	17	1	185	20707.7	4.52012	0.288108	plasma membrane	plasma membrane,mitochondrion,golgi,nucleus,endoplasmic reticulum,extracellular,cytosol,vacuole	plasma membrane		nucleus						vacuole			plasma membrane	mitochondrion				endoplasmic reticulum,golgi,extracellular	endoplasmic reticulum,golgi,extracellular	extracellular		cytosol	cytosol							plasma membrane:22318864
AT2G15029.1	;	2	2	0	33	3598.54	4.53885	0.615152	cytosol	plasma membrane,mitochondrion,golgi,nucleus,endoplasmic reticulum,extracellular,cytosol	plasma membrane		nucleus						cytosol			nucleus	mitochondrion				endoplasmic reticulum,golgi,extracellular	cytosol,nucleus	extracellular		cytosol	cytosol				B3H426
AT2G15042.1	Leucine-rich repeat (LRR) family protein;	2	11	1	543	61367.3	6.82492	-0.239779	plasma membrane	plasma membrane,mitochondrion,golgi,nucleus,endoplasmic reticulum,extracellular,cytosol	cytosol		nucleus			mitochondrion			cytosol			plasma membrane,nucleus	mitochondrion				endoplasmic reticulum,golgi,extracellular	cytosol,nucleus	cytosol	mitochondrion	cytosol	plasma membrane
AT2G15050.1	lipid transfer protein;Predicted to encode a PR (pathogenesis-related) protein. Belongs to the lipid transfer protein (PR-14) family with the following members: At2g38540/LTP1, At2g38530/LTP2, At5g59320/LTP3, At5g59310/LTP4, At3g51600/LTP5, At3g08770/LTP6, At2g15050/LTP7, At2g18370/LTP8, At2g15325/LTP9, At5g01870/LTP10, At4g33355/LTP11, At3g51590/LTP12, At5g44265/LTP13, At5g62065/LTP14, At4g08530…	2	94	6	123	12996.2	10.0069	0.118699	extracellular	mitochondrion,golgi,nucleus,endoplasmic reticulum,extracellular	extracellular		endoplasmic reticulum,golgi,extracellular		nucleus	endoplasmic reticulum,golgi,extracellular		mitochondrion	extracellular			extracellular	endoplasmic reticulum,golgi,extracellular	endoplasmic reticulum,golgi,extracellular	endoplasmic reticulum,golgi,extracellular		endoplasmic reticulum,golgi,extracellular	endoplasmic reticulum,golgi,extracellular	extracellular	endoplasmic reticulum,golgi,extracellular	extracellular	extracellular				Q9ZUK6
AT2G15080.1	receptor like protein 19;	2	6	2	983	109414	5.47545	-0.0499491	plasma membrane	plasma membrane,golgi,nucleus,endoplasmic reticulum,extracellular,cytosol	plasma membrane		nucleus			endoplasmic reticulum,golgi,extracellular			extracellular	nucleus		nucleus	endoplasmic reticulum,golgi,extracellular	endoplasmic reticulum,golgi,extracellular	endoplasmic reticulum,golgi,extracellular		endoplasmic reticulum,golgi,extracellular	endoplasmic reticulum,golgi,extracellular	cytosol	endoplasmic reticulum,golgi,extracellular	plasma membrane	plasma membrane				Q9ZUK3
AT2G15090.1	3-ketoacyl-CoA synthase 8;Encodes KCS8, a member of the 3-ketoacyl-CoA synthase family involved in the biosynthesis of VLCFA (very long chain fatty acids).	2	146	2	481	54194.2	9.36117	-0.0869023	plasma membrane	plasma membrane,mitochondrion,golgi,endoplasmic reticulum,extracellular,cytosol	plasma membrane		cytosol			endoplasmic reticulum,golgi,extracellular	mitochondrion		endoplasmic reticulum			cytosol	endoplasmic reticulum,golgi,extracellular	endoplasmic reticulum,golgi,extracellular	endoplasmic reticulum,golgi,extracellular		endoplasmic reticulum,golgi,extracellular	endoplasmic reticulum,golgi,extracellular	cytosol	endoplasmic reticulum,golgi,extracellular	plasma membrane	golgi	Amigo: "endoplasmic reticulum" 18465198|SwissProt: "plasma membrane" 16381842|Tair: "endoplasmic reticulum" 18465198	endoplasmic reticulum:18465198	plasma membrane:16381842	Q4V3C9	endoplasmic reticulum:18465198
AT2G15110.1	Protein of unknown function, DUF601;	2	0	0	583	65425.5	8.18905	-0.76175	nucleus	mitochondrion,golgi,nucleus,endoplasmic reticulum,plastid,extracellular	nucleus		nucleus						nucleus	nucleus		nucleus	mitochondrion		endoplasmic reticulum,golgi,extracellular		mitochondrion	mitochondrion	nucleus		plastid	nucleus
AT2G15130.1	Plant basic secretory protein (BSP) family protein;	2	1	1	225	25362.6	6.35788	-0.426667	extracellular	plasma membrane,golgi,endoplasmic reticulum,plastid,extracellular,cytosol	cytosol		endoplasmic reticulum,golgi,extracellular		plastid	endoplasmic reticulum,golgi,extracellular			endoplasmic reticulum			plastid	endoplasmic reticulum,golgi,extracellular	endoplasmic reticulum,golgi,extracellular	endoplasmic reticulum,golgi,extracellular		endoplasmic reticulum,golgi,extracellular	endoplasmic reticulum,golgi,extracellular	extracellular	endoplasmic reticulum,golgi,extracellular	cytosol	plasma membrane							extracellular:18998720
AT2G15170.1	Plant basic secretory protein (BSP) family protein;	2	15	1	102	11508.8	7.41689	-0.0852941	extracellular	golgi,endoplasmic reticulum,plastid,extracellular,cytosol	cytosol		endoplasmic reticulum,golgi,extracellular		cytosol	endoplasmic reticulum,golgi,extracellular			endoplasmic reticulum			plastid	endoplasmic reticulum,golgi,extracellular	endoplasmic reticulum,golgi,extracellular	endoplasmic reticulum,golgi,extracellular		endoplasmic reticulum,golgi,extracellular	endoplasmic reticulum,golgi,extracellular	cytosol	endoplasmic reticulum,golgi,extracellular	plastid	extracellular
AT2G15180.1	Zinc knuckle (CCHC-type) family protein;	2	0	0	474	54061	5.15695	-0.758861	nucleus	nucleus,cytosol,mitochondrion,extracellular	nucleus		nucleus						nucleus	nucleus		nucleus	mitochondrion				mitochondrion	cytosol,nucleus	extracellular		nucleus	nucleus				Q9SKM0
AT2G15185.1	zinc knuckle (CCHC-type) protein-related;	2	0	0	191	22041.9	9.43311	-0.132984	cytosol,mitochondrion	plasma membrane,mitochondrion,nucleus,plastid,cytosol	plasma membrane		nucleus				mitochondrion		mitochondrion			plastid,nucleus	mitochondrion		mitochondrion		mitochondrion	mitochondrion	mitochondrion		plasma membrane	cytosol
AT2G15220.1	Plant basic secretory protein (BSP) family protein;	2	40	2	225	25165.6	8.82706	-0.314222	extracellular	mitochondrion,golgi,endoplasmic reticulum,plastid,extracellular,cytosol	extracellular		endoplasmic reticulum,golgi,extracellular			endoplasmic reticulum,golgi,extracellular			extracellular			mitochondrion,plastid,extracellular	endoplasmic reticulum,golgi,extracellular	endoplasmic reticulum,golgi,extracellular	endoplasmic reticulum,golgi,extracellular		endoplasmic reticulum,golgi,extracellular	endoplasmic reticulum,golgi,extracellular	extracellular	endoplasmic reticulum,golgi,extracellular	cytosol	extracellular				Q9SKL6			extracellular:18998720;extracellular:26572690
AT2G15230.1	lipase 1;Lipase active on medium and short chain triacylglycerols, but not on phospho- or galactolipids. Active between pH4 and 7 with an optimum at pH6. Knock-out mutant has not obvious phenotype. Predicted to be extracellular.	2	24	3	393	44233.2	5.97751	0.0633588	extracellular	plasma membrane,golgi,nucleus,endoplasmic reticulum,extracellular,vacuole	vacuole		endoplasmic reticulum,golgi,extracellular			endoplasmic reticulum,golgi,extracellular			extracellular			nucleus,plasma membrane,extracellular	endoplasmic reticulum,golgi,extracellular	endoplasmic reticulum,golgi,extracellular	endoplasmic reticulum,golgi,extracellular		endoplasmic reticulum,golgi,extracellular	endoplasmic reticulum,golgi,extracellular	extracellular	endoplasmic reticulum,golgi,extracellular	vacuole	vacuole	Amigo: "extracellular" 16226259|SwissProt: "extracellular" 16381842	extracellular:16226259	extracellular:16381842	Q71DJ5
AT2G15240.1	UNC-50 family protein;	2	49	4	252	29428	8.5406	0.411905	cytosol	plasma membrane,mitochondrion,golgi,endoplasmic reticulum,plastid,extracellular,cytosol	plasma membrane		plastid		cytosol	mitochondrion	mitochondrion	mitochondrion	endoplasmic reticulum		plastid	plastid	endoplasmic reticulum,golgi,extracellular		mitochondrion		mitochondrion	mitochondrion	extracellular	mitochondrion	mitochondrion	plasma membrane				Q9SKL4		cytosol:15141064
AT2G15260.1	RING/U-box superfamily protein;	2	0	0	362	40383.5	4.61767	-0.721271	nucleus	mitochondrion,nucleus,plastid,extracellular,cytosol	extracellular		nucleus			plastid			nucleus	nucleus		nucleus	mitochondrion	mitochondrion	mitochondrion		mitochondrion	cytosol,nucleus	nucleus	mitochondrion	nucleus	nucleus				Q9SHV0
AT2G15270.1	;	2	33	3	194	22341.5	10.0426	-1.26495	nucleus	cytosol,mitochondrion,nucleus	nucleus		nucleus						nucleus	nucleus		nucleus	mitochondrion				mitochondrion	cytosol,nucleus	nucleus		nucleus	nucleus				Q9SHU9				AT4G25920.1::21798944
AT2G15280.1	Reticulon family protein;	2	22	3	201	23484.3	10.2552	0.414428	plasma membrane	plasma membrane,mitochondrion,golgi,nucleus,endoplasmic reticulum,plastid,extracellular	plasma membrane		plastid						endoplasmic reticulum			plasma membrane	endoplasmic reticulum,golgi,extracellular	endoplasmic reticulum,golgi,extracellular	endoplasmic reticulum,golgi,extracellular		mitochondrion	endoplasmic reticulum,golgi,extracellular	nucleus		plasma membrane	plasma membrane
AT2G15290.1	translocon at inner membrane of chloroplasts 21;Encodes a protein located in the chloroplast inner envelope. The study of mutant defective in the gene product suggests that the protein is involved in the translocation of protein across the envelope membrane into the chloroplast stroma.	2	73	5	296	31278	10.8096	0.315878	plastid	plasma membrane,mitochondrion,plastid,nucleus	plastid		plastid	plastid		plastid		mitochondrion	plastid		plastid	plasma membrane	plastid	plastid	plastid		mitochondrion	plastid	nucleus	plastid	plastid	plastid	Amigo: "plastid" 16891400|Amigo: "plastid" 17337631|Tair: "plastid" 17337631|Tair: "plastid" 12938931|Tair: "plastid" 16891400|Tair: "plastid" 18431481	plastid:16891400;plastid:17337631		Q9SHU7	plastid:17337631;plastid:16891400;plastid:18431481;plastid:12938931	plastid:19224954	mitochondrion:21896887;plasma membrane:21433285;plastid:12938931;plastid:18431481;plastid:20061580;plastid:24872594
AT2G15300.1	Leucine-rich repeat protein kinase family protein;	2	3	0	744	81509.8	6.70374	-0.122043	plasma membrane	plasma membrane,mitochondrion,golgi,nucleus,endoplasmic reticulum,extracellular,cytosol	plasma membrane		endoplasmic reticulum,golgi,extracellular			endoplasmic reticulum,golgi,extracellular			plasma membrane	nucleus		plasma membrane	endoplasmic reticulum,golgi,extracellular	endoplasmic reticulum,golgi,extracellular	endoplasmic reticulum,golgi,extracellular		mitochondrion	endoplasmic reticulum,golgi,extracellular	cytosol	endoplasmic reticulum,golgi,extracellular	plasma membrane	plasma membrane				Q9SHU6				AT5G35750.1::18642946
AT2G15310.1	ADP-ribosylation factor B1A;A member of ARF GTPase family. A thaliana has 21 members of this family, known to be essential for vesicle coating and uncoating and functions in GTP-binding. Gene encoding ADP-ribosylation factor and similar to ADP-ribosylation factor (GI:861205) (Chlamydomonas reinhardtii), other ARFs and ARF-like proteins.	2	2	4	205	23081.8	10.1808	-0.292683	mitochondrion	mitochondrion,golgi,nucleus,peroxisome,plastid,cytosol	mitochondrion		plastid		nucleus	mitochondrion	mitochondrion	mitochondrion	mitochondrion			golgi	mitochondrion	mitochondrion	mitochondrion	peroxisome	mitochondrion	mitochondrion	mitochondrion	mitochondrion	mitochondrion	cytosol	SwissProt: "golgi" 16381842		golgi:16381842	Q9SHU5				AT1G32380.1::21798944
AT2G15318.1	;	2	13	2	89	10121.5	10.1128	0.422472	extracellular	plasma membrane,mitochondrion,golgi,endoplasmic reticulum,plastid,extracellular	plasma membrane		plastid			plastid			extracellular			plasma membrane,plastid	mitochondrion	endoplasmic reticulum,golgi,extracellular	mitochondrion		endoplasmic reticulum,golgi,extracellular	endoplasmic reticulum,golgi,extracellular	extracellular	endoplasmic reticulum,golgi,extracellular	plastid	extracellular				Q56ZX8
AT2G15320.1	Leucine-rich repeat (LRR) family protein;	2	42	3	382	41223.6	8.30572	0.00471204	extracellular	plasma membrane,mitochondrion,golgi,nucleus,endoplasmic reticulum,plastid,extracellular,vacuole	nucleus		endoplasmic reticulum,golgi,extracellular	plastid		endoplasmic reticulum,golgi,extracellular			plasma membrane			nucleus,extracellular	endoplasmic reticulum,golgi,extracellular	endoplasmic reticulum,golgi,extracellular	endoplasmic reticulum,golgi,extracellular		mitochondrion	endoplasmic reticulum,golgi,extracellular	mitochondrion	endoplasmic reticulum,golgi,extracellular	extracellular	vacuole				Q9SHU4
AT2G15325.1	Bifunctional inhibitor/lipid-transfer protein/seed storage 2S albumin superfamily protein;Predicted to encode a PR (pathogenesis-related) protein. Belongs to the lipid transfer protein (PR-14) family with the following members: At2g38540/LTP1, At2g38530/LTP2, At5g59320/LTP3, At5g59310/LTP4, At3g51600/LTP5, At3g08770/LTP6, At2g15050/LTP7, At2g18370/LTP8, At2g15325/LTP9, At5g01870/LTP10, At4g33355/…	2	0	3	121	13384.3	7.14473	0.153719	extracellular	plasma membrane,endoplasmic reticulum,golgi,extracellular	plasma membrane		endoplasmic reticulum,golgi,extracellular			endoplasmic reticulum,golgi,extracellular			extracellular			extracellular	endoplasmic reticulum,golgi,extracellular	endoplasmic reticulum,golgi,extracellular	endoplasmic reticulum,golgi,extracellular		endoplasmic reticulum,golgi,extracellular	endoplasmic reticulum,golgi,extracellular	extracellular	endoplasmic reticulum,golgi,extracellular	extracellular	extracellular				Q6AWW0
AT2G15327.1	;	2	1	0	122	14001.8	10.474	-0.095082	plastid	plasma membrane,mitochondrion,golgi,nucleus,endoplasmic reticulum,plastid,extracellular,cytosol	plasma membrane		plastid	plastid	nucleus	mitochondrion		mitochondrion	cytosol		plastid	plastid,nucleus	plastid				plastid	endoplasmic reticulum,golgi,extracellular	nucleus	plastid	plastid	plasma membrane
AT2G15340.1	glycine-rich protein;	2	14	3	119	12141	7.35226	-0.0991597	extracellular	plasma membrane,golgi,nucleus,endoplasmic reticulum,plastid,extracellular	plasma membrane		endoplasmic reticulum,golgi,extracellular			endoplasmic reticulum,golgi,extracellular			extracellular		plastid	plasma membrane	endoplasmic reticulum,golgi,extracellular	endoplasmic reticulum,golgi,extracellular	endoplasmic reticulum,golgi,extracellular		endoplasmic reticulum,golgi,extracellular	endoplasmic reticulum,golgi,extracellular	nucleus	endoplasmic reticulum,golgi,extracellular	extracellular	extracellular							mitochondrion:27943495
AT2G15345.1	Plant invertase/pectin methylesterase inhibitor superfamily protein;	2	21	2	121	14022.7	8.75077	-0.528926	cytosol	mitochondrion,nucleus,peroxisome,plastid,cytosol	cytosol		plastid						peroxisome			nucleus	mitochondrion				mitochondrion	mitochondrion	nucleus		plastid	cytosol
AT2G15350.1	fucosyltransferase 10;member of Glycosyltransferase Family- 37	2	0	0	440	50839.7	6.6221	-0.357045	extracellular	mitochondrion,golgi,nucleus,plastid,extracellular,cytosol	cytosol		nucleus		golgi				golgi			cytosol,mitochondrion,plastid	mitochondrion				mitochondrion	cytosol,nucleus	extracellular		cytosol	cytosol	SwissProt: "golgi" 16381842		golgi:16381842	Q9SJP6
AT2G15360.1	;	2	7	1	80	9227.25	6.76592	-0.14375	cytosol	mitochondrion,golgi,nucleus,plastid,cytosol	cytosol		nucleus		golgi				cytosol			plastid,nucleus	mitochondrion				mitochondrion	cytosol,nucleus	nucleus		cytosol	cytosol
AT2G15370.1	fucosyltransferase 5;Predicted fucosyltransferase, based on similarity to FUT1, but not functionally redundant with FUT1.	2	1	1	533	61176.4	8.04428	-0.333584	endoplasmic reticulum	plasma membrane,mitochondrion,golgi,nucleus,endoplasmic reticulum,plastid,extracellular,cytosol	plastid		nucleus		golgi	endoplasmic reticulum,golgi,extracellular		mitochondrion	golgi			plastid	endoplasmic reticulum,golgi,extracellular	mitochondrion	endoplasmic reticulum,golgi,extracellular		mitochondrion	mitochondrion	cytosol	endoplasmic reticulum,golgi,extracellular	plasma membrane	golgi	SwissProt: "golgi" 16381842		golgi:16381842	Q9SJP4
AT2G15390.1	fucosyltransferase 4;Predicted fucosyltransferase, based on similarity to FUT1, but not functionally redundant with FUT1.	2	28	3	503	58059.5	7.39178	-0.383101	golgi	plasma membrane,mitochondrion,golgi,endoplasmic reticulum,plastid,extracellular,cytosol	cytosol		endoplasmic reticulum,golgi,extracellular		golgi	endoplasmic reticulum,golgi,extracellular			golgi			cytosol,plastid	endoplasmic reticulum,golgi,extracellular	endoplasmic reticulum,golgi,extracellular	endoplasmic reticulum,golgi,extracellular		mitochondrion	endoplasmic reticulum,golgi,extracellular	mitochondrion	endoplasmic reticulum,golgi,extracellular	plasma membrane	golgi	SwissProt: "golgi" 16381842		golgi:16381842	Q9SJP2			plasma membrane:19334764
AT2G15400.1	DNA-directed RNA polymerase family protein;Non-catalytic subunit of Nuclear DNA-dependent RNA polymerase V; homologous to budding yeast RPB3 and the E. coli RNA polymerase alpha subunit. A closely related paralog, At2g15430 can substitute for At2g15400 in the context of Pol V and encodes the equivalent subunit of Pol II and Pol IV.	2	13	4	319	35577.4	4.51872	-0.271787	nucleus	cytosol,mitochondrion,nucleus	cytosol		nucleus		nucleus				nucleus	nucleus		nucleus	mitochondrion				mitochondrion	cytosol,nucleus	nucleus		cytosol	nucleus	Amigo: "nucleus" 19110459|SwissProt: "nucleus" 16381842	nucleus:19110459	nucleus:16381842	Q39212			nucleus:23396599	AT1G10270.1::16489121;AT1G10270.1::16489121;AT1G10270.1::16489121
AT2G15420.1	myosin heavy chain-related;	2	27	1	957	104579	4.74214	-0.434065	mitochondrion	mitochondrion,golgi,nucleus,endoplasmic reticulum,plastid,cytosol	plastid		nucleus			mitochondrion			endoplasmic reticulum			cytosol,plastid,nucleus	mitochondrion	mitochondrion	mitochondrion		mitochondrion	mitochondrion	mitochondrion	mitochondrion	plastid	golgi
AT2G15430.1	DNA-directed RNA polymerase family protein;Non-catalytic subunit of nuclear DNA-dependent RNA polymerases II, IV and V; homologous to budding yeast RPB3 and the E. coli RNA polymerase alpha subunit. A closely related paralog, encoded by At2g15400, can substitute for At2g15430 in the context of Pol V.	2	49	3	319	35463.2	4.38623	-0.237304	nucleus	cytosol,mitochondrion,plastid,nucleus	plastid		nucleus		nucleus				nucleus	nucleus		nucleus	mitochondrion				mitochondrion	cytosol,nucleus	nucleus		nucleus	nucleus	Amigo: "nucleus" 19110459|Amigo: "nucleus" 15610358|SwissProt: "nucleus" 16381842|Tair: "nucleus" 15610358	nucleus:15610358;nucleus:19110459	nucleus:16381842	Q39211	nucleus:15610358	nucleus:15610358	nucleus:27177187;nucleus:23396599	AT4G23050.1::21798944
AT2G15440.1	Protein of unknown function (DUF579);	2	11	2	329	36392.8	6.18277	-0.119453	plasma membrane,plastid	mitochondrion,golgi,nucleus,endoplasmic reticulum,plastid,extracellular	plastid		plastid	plastid		mitochondrion			endoplasmic reticulum		plastid	nucleus,plastid,extracellular	endoplasmic reticulum,golgi,extracellular		endoplasmic reticulum,golgi,extracellular		mitochondrion	plastid	extracellular		plastid	golgi				Q9SJN8
AT2G15450.1	Pectin lyase-like superfamily protein;	2	0	0	404	44082.6	8.44045	-0.237871	extracellular	plasma membrane,mitochondrion,golgi,endoplasmic reticulum,plastid,extracellular,cytosol,vacuole	extracellular		endoplasmic reticulum,golgi,extracellular	plastid	plastid	endoplasmic reticulum,golgi,extracellular		mitochondrion	extracellular			plasma membrane	endoplasmic reticulum,golgi,extracellular	endoplasmic reticulum,golgi,extracellular	endoplasmic reticulum,golgi,extracellular		endoplasmic reticulum,golgi,extracellular	endoplasmic reticulum,golgi,extracellular	cytosol	endoplasmic reticulum,golgi,extracellular	vacuole	extracellular				Q9SJN7
AT2G15460.1	Pectin lyase-like superfamily protein;	2	0	0	402	43830.5	8.68258	-0.204726	extracellular	plasma membrane,mitochondrion,golgi,endoplasmic reticulum,plastid,extracellular,cytosol,vacuole	cytosol		endoplasmic reticulum,golgi,extracellular	plastid	plastid	endoplasmic reticulum,golgi,extracellular		mitochondrion	extracellular			plasma membrane	endoplasmic reticulum,golgi,extracellular	endoplasmic reticulum,golgi,extracellular	endoplasmic reticulum,golgi,extracellular		endoplasmic reticulum,golgi,extracellular	endoplasmic reticulum,golgi,extracellular	cytosol	endoplasmic reticulum,golgi,extracellular	vacuole	extracellular				Q8S8F3
AT2G15470.1	Pectin lyase-like superfamily protein;	2	0	0	404	44104.7	8.53347	-0.228713	extracellular	plasma membrane,mitochondrion,golgi,endoplasmic reticulum,plastid,extracellular,cytosol,vacuole	cytosol		endoplasmic reticulum,golgi,extracellular	plastid	plastid	endoplasmic reticulum,golgi,extracellular		mitochondrion	extracellular			plasma membrane	endoplasmic reticulum,golgi,extracellular	endoplasmic reticulum,golgi,extracellular	endoplasmic reticulum,golgi,extracellular		endoplasmic reticulum,golgi,extracellular	endoplasmic reticulum,golgi,extracellular	cytosol	endoplasmic reticulum,golgi,extracellular	vacuole	extracellular				Q9ZQG5
AT2G15480.1	UDP-glucosyl transferase 73B5;	2	29	2	484	54187.2	7.52938	-0.258058	plasma membrane	plasma membrane,mitochondrion,golgi,endoplasmic reticulum,plastid,extracellular,cytosol	plasma membrane		cytosol		extracellular		mitochondrion	mitochondrion	cytosol			plasma membrane,plastid	mitochondrion				endoplasmic reticulum,golgi,extracellular	mitochondrion	cytosol	endoplasmic reticulum,golgi,extracellular	plastid	golgi				Q9ZQG4
AT2G15490.1	UDP-glycosyltransferase 73B4;	2	6	2	484	53964	7.55657	-0.240909	endoplasmic reticulum	plasma membrane,mitochondrion,golgi,endoplasmic reticulum,plastid,extracellular,cytosol	cytosol		cytosol		extracellular	endoplasmic reticulum,golgi,extracellular		mitochondrion	cytosol			plasma membrane,plastid	mitochondrion	endoplasmic reticulum,golgi,extracellular			mitochondrion	mitochondrion	cytosol	endoplasmic reticulum,golgi,extracellular	plastid	golgi				Q7Y232			cytosol:21166475
AT2G15500.1	RNA-binding protein;	2	0	0	132	14772	9.84488	-0.270455	cytosol	mitochondrion,golgi,nucleus,endoplasmic reticulum,plastid,extracellular,cytosol	plastid		nucleus		cytosol				cytosol			nucleus	mitochondrion				endoplasmic reticulum,golgi,extracellular	endoplasmic reticulum,golgi,extracellular	nucleus		nucleus	cytosol
AT2G15530.1	RING/U-box superfamily protein;	2	13	0	704	76023.2	6.95999	-0.635085	nucleus	mitochondrion,golgi,nucleus,endoplasmic reticulum,extracellular,cytosol	nucleus		nucleus		nucleus				nucleus	nucleus		nucleus	mitochondrion		mitochondrion		endoplasmic reticulum,golgi,extracellular	cytosol,nucleus	nucleus		nucleus	nucleus				Q9ZQF9
AT2G15535.1	low-molecular-weight cysteine-rich 10;	2	2	4	81	8850.12	9.61109	0.102469	extracellular	mitochondrion,golgi,nucleus,endoplasmic reticulum,plastid,extracellular	plastid		endoplasmic reticulum,golgi,extracellular			endoplasmic reticulum,golgi,extracellular		mitochondrion	extracellular		plastid	nucleus	endoplasmic reticulum,golgi,extracellular	endoplasmic reticulum,golgi,extracellular	endoplasmic reticulum,golgi,extracellular		endoplasmic reticulum,golgi,extracellular	endoplasmic reticulum,golgi,extracellular	extracellular	endoplasmic reticulum,golgi,extracellular	extracellular	extracellular	SwissProt: "extracellular" 16381842		extracellular:16381842	Q8S8H9
AT2G15560.1	Putative endonuclease or glycosyl hydrolase;	2	17	4	489	54264.1	6.70242	-0.212065	cytosol	mitochondrion,golgi,nucleus,endoplasmic reticulum,plastid,extracellular,cytosol	plastid		nucleus						cytosol			plastid	mitochondrion				endoplasmic reticulum,golgi,extracellular	plastid	nucleus		nucleus	cytosol				Q6NQ97
AT2G15570.1	Thioredoxin superfamily protein;chloroplast protein similar to prokaryotic thioredoxin.	2	16	7	173	19501.3	8.48278	-0.175145	plastid	mitochondrion,plastid,nucleus	plastid		plastid	plastid	plastid	plastid		mitochondrion	plastid		plastid	plastid	plastid	plastid	plastid		plastid	plastid	nucleus	plastid	plastid	plastid	Amigo: "plastid" 19218459|Amigo: "plastid" 19259774|SwissProt: "plastid" 16381842	plastid:19218459;plastid:19259774	plastid:16381842	Q9SEU7		plastid:12707279	extracellular:26572690;plastid:24361574
AT2G15580.1	RING/U-box superfamily protein;	2	28	3	196	22309.7	10.3727	-0.82551	nucleus	nucleus,mitochondrion,plastid,extracellular	extracellular		nucleus		nucleus				nucleus	nucleus	plastid	nucleus	mitochondrion	mitochondrion	mitochondrion		mitochondrion	mitochondrion	nucleus	mitochondrion	nucleus	nucleus				Q9ZQF5
AT2G15590.1	Protein of unknown function (DUF1685);	2	3	1	125	14353.9	8.72826	-0.844	nucleus	mitochondrion,plastid,nucleus	nucleus		nucleus		nucleus				nucleus	nucleus	plastid	nucleus	mitochondrion		plastid		mitochondrion	plastid	nucleus		nucleus	nucleus				Q8H1M4			plastid:21531424
AT2G15610.1	Protein of unknown function (DUF1685);	2	1	0	153	17830.4	9.57888	-0.594771	nucleus	cytosol,mitochondrion,plastid,nucleus	nucleus		nucleus				mitochondrion		cytosol	nucleus	plastid	nucleus	mitochondrion		plastid		mitochondrion	cytosol,nucleus	nucleus		nucleus	nucleus
AT2G15620.1	nitrite reductase 1;Involved in the second step of nitrate assimilation. Its expression is induced by nitrate.	2	154	8	586	65508.7	6.1712	-0.395563	plastid	cytosol,mitochondrion,plastid	cytosol		plastid	plastid	plastid	plastid			plastid		plastid	mitochondrion,plastid	plastid	plastid	plastid		plastid	plastid	cytosol	plastid	plastid	plastid	Amigo: "mitochondrion" 14671022|SwissProt: "plastid" 16381842|Tair: "plastid" 16207701|Tair: "plastid" 18431481|Tair: "mitochondrion" 14671022	mitochondrion:14671022	plastid:16381842	Q39161	mitochondrion:14671022;plastid:18431481;plastid:16207701		extracellular:26572690;golgi:25900983;mitochondrion:14671022;plasma membrane:21433285;plastid:15028209;plastid:16207701;plastid:20423899;plastid:21531424;plastid:23851315;plastid:18431481;plastid:18433418;plastid:18633119;plastid:20061580;plastid:21539947;plastid:23549413;plastid:24361574;plastid:24872594	AT1G63940.1::21798944;AT5G42980.1::15352244
AT2G15630.1	Pentatricopeptide repeat (PPR) superfamily protein;	2	0	0	627	71050	7.41403	-0.106061	mitochondrion	cytosol,mitochondrion,plastid,nucleus	cytosol		plastid			plastid	mitochondrion	mitochondrion	mitochondrion		plastid	plastid,nucleus	mitochondrion	mitochondrion	mitochondrion		mitochondrion	mitochondrion	nucleus	mitochondrion	plastid	mitochondrion						mitochondrion:21908688
AT2G15640.1	F-box family protein;	2	16	1	426	49578	7.64167	-0.337089	cytosol,plastid	plasma membrane,mitochondrion,golgi,nucleus,endoplasmic reticulum,plastid,extracellular,cytosol,cytoskeleton	plasma membrane		plastid	plastid		plastid			plastid		plastid	nucleus	mitochondrion				endoplasmic reticulum,golgi,extracellular	cytosol,nucleus	cytosol		cytoskeleton	plastid
AT2G15660.1	AGAMOUS-like 95;	2	19	1	250	29268.5	9.65559	-0.5752	nucleus	cytosol,mitochondrion,plastid,nucleus	cytosol		nucleus						nucleus	nucleus		plastid	mitochondrion				mitochondrion	cytosol,nucleus	mitochondrion		cytosol	cytosol				Q6DR69
AT2G15670.1	;	2	0	0	193	22157.7	9.76156	-0.426943	cytosol	cytosol,mitochondrion,plastid,nucleus	cytosol		nucleus						cytosol			plastid	mitochondrion				mitochondrion	cytosol,nucleus	cytosol		plastid	cytosol				Q9ZQE7
AT2G15680.1	Calcium-binding EF-hand family protein;	2	9	2	187	21221.3	6.74878	-0.509626	mitochondrion	plasma membrane,mitochondrion,nucleus,plastid,cytosol	plasma membrane		plastid	plastid	cytosol	mitochondrion	mitochondrion	mitochondrion	cytosol		plastid	plasma membrane	mitochondrion	plastid	mitochondrion		mitochondrion	mitochondrion	nucleus	plastid	plastid	cytosol				Q9ZQE6		mitochondrion:22116655
AT2G15690.1	Tetratricopeptide repeat (TPR)-like superfamily protein;	2	25	4	579	65617.7	7.5076	-0.703454	mitochondrion	cytosol,mitochondrion,plastid,nucleus	nucleus		plastid	plastid		mitochondrion			mitochondrion	nucleus	plastid	nucleus	mitochondrion	mitochondrion	mitochondrion		plastid	mitochondrion	nucleus	mitochondrion	plastid	cytosol						mitochondrion:in house;plastid:in house
AT2G15695.1	Protein of unknown function DUF829, transmembrane 53;	2	30	6	420	46887.7	7.00957	-0.212619	cytosol,peroxisome	plasma membrane,mitochondrion,nucleus,peroxisome,plastid,cytosol	plasma membrane		nucleus						peroxisome	nucleus		plastid,nucleus	peroxisome				mitochondrion	cytosol,nucleus	nucleus		nucleus	cytosol
AT2G15710.1	TRAF-like family protein;	2	0	0	365	42560.6	5.8611	-0.460274	cytosol	cytosol,mitochondrion,nucleus	cytosol		nucleus				mitochondrion		cytosol			nucleus	mitochondrion				mitochondrion	cytosol,nucleus	cytosol		nucleus	cytosol							cytoskeleton:24134884
AT2G15730.1	P-loop containing nucleoside triphosphate hydrolases superfamily protein;	2	5	4	344	39806.2	9.36634	-0.30814	golgi	plasma membrane,mitochondrion,golgi,nucleus,endoplasmic reticulum,plastid,extracellular,cytosol	plasma membrane		nucleus		extracellular				endoplasmic reticulum			plastid	endoplasmic reticulum,golgi,extracellular		endoplasmic reticulum,golgi,extracellular		mitochondrion	cytosol,nucleus	mitochondrion		cytosol	golgi							golgi:22430844
AT2G15740.1	C2H2-like zinc finger protein;	2	8	0	329	38005.1	8.57833	-0.984499	nucleus	cytosol,mitochondrion,plastid,nucleus	nucleus		nucleus	plastid		plastid			cytosol	nucleus	plastid	nucleus	mitochondrion		plastid		mitochondrion	cytosol,nucleus	nucleus	plastid	nucleus	nucleus				Q9ZQE0
AT2G15760.1	Protein of unknown function (DUF1645);	2	25	4	315	35054.6	9.0138	-0.772381	nucleus	cytosol,mitochondrion,plastid,nucleus	nucleus		nucleus	plastid					cytosol	nucleus	plastid	nucleus	mitochondrion		plastid		mitochondrion	cytosol,nucleus	nucleus	plastid	nucleus	nucleus	Amigo: "plasma membrane" 17317660|Tair: "plasma membrane" 17317660	plasma membrane:17317660		Q9ZQD8	plasma membrane:17317660		plasma membrane:17317660
AT2G15770.1	Cupredoxin superfamily protein;	2	2	1	301	33200	7.95465	-0.578738	extracellular	plasma membrane,golgi,nucleus,endoplasmic reticulum,plastid,extracellular	extracellular		endoplasmic reticulum,golgi,extracellular		extracellular	endoplasmic reticulum,golgi,extracellular			extracellular		plastid	nucleus,extracellular	endoplasmic reticulum,golgi,extracellular	endoplasmic reticulum,golgi,extracellular	endoplasmic reticulum,golgi,extracellular		endoplasmic reticulum,golgi,extracellular	endoplasmic reticulum,golgi,extracellular	nucleus	endoplasmic reticulum,golgi,extracellular	nucleus	plasma membrane
AT2G15780.1	Cupredoxin superfamily protein;	2	4	2	257	27401.7	9.89435	-0.506615	extracellular	plasma membrane,mitochondrion,golgi,nucleus,endoplasmic reticulum,plastid,extracellular,vacuole	vacuole		endoplasmic reticulum,golgi,extracellular			endoplasmic reticulum,golgi,extracellular			extracellular		plastid	nucleus,plasma membrane,extracellular	endoplasmic reticulum,golgi,extracellular	endoplasmic reticulum,golgi,extracellular	endoplasmic reticulum,golgi,extracellular		endoplasmic reticulum,golgi,extracellular	endoplasmic reticulum,golgi,extracellular	mitochondrion	endoplasmic reticulum,golgi,extracellular	extracellular	extracellular				Q9XIL1
[truncated: 3,423 more rows]
