# Supplementary material for: Interactome of Arabidopsis Thaliana
Source: Plants (Basel). 2022 Jan 27;11(3):350. doi: 10.3390/plants11030350 (PMC8838453; doi:10.3390/plants11030350)
Supplement: Supplementary file 1 [file plants-11-00350-s001.zip › Table S6.xlsx]

## Sheet: Suba
Protein Properties									Location Consensus	Location Predictors																							Location Annotators					Location Experiments			Publications and PubMed ID
Gene	Description	Chromosome	ESTs	Full-length cDNAs	Amino Acid Residues	Molecular Weight	Isoelectric Point	GRAVY	Location SUBAcon	Location All Predictors	Location AdaBoost	Location ATP	Location BaCelLo	Location ChloroP 1.1	Location EpiLoc	Location iPSORT	Location MitoPred	Location MitoProt	Location MultiLoc2	Location Nucleo	Location PCLR 0.9	Location Plant-mPLoc	Location PProwler 1.2	Location Predotar v1.03	Location PredSL	Location PTS1	Location SLPFA	Location SLP-Local	Location SubLoc	Location TargetP 1.1	Location WoLF PSORT	Location YLoc	Location All Annotators	Location AmiGO	Location Swiss-Prot	Swiss-Prot ID	Location TAIR10	Location GFP	Location Mass Spec	PPI	Publications GFP	Publications Mass Spec	Publications PPI
AT3G01010.1	UDP-glucose/GDP-mannose dehydrogenase family protein;	3	0	0	158	18258.9	5.65038	-0.328481	cytosol	mitochondrion,golgi,nucleus,endoplasmic reticulum,extracellular,cytosol	cytosol		cytosol		golgi				cytosol			cytosol	mitochondrion				endoplasmic reticulum,golgi,extracellular	cytosol,nucleus	cytosol	endoplasmic reticulum,golgi,extracellular	cytosol	cytosol
AT3G01015.1	TPX2 (targeting protein for Xklp2) protein family;	3	36	2	488	56175.6	9.89807	-0.936475	nucleus	cytosol,plastid,nucleus	nucleus		nucleus						cytosol	nucleus	plastid	nucleus	plastid		plastid		plastid	plastid	nucleus	plastid	nucleus	nucleus				Q5XVC4
AT3G01020.1	ISCU-like 2;Encodes a mitochondrial protein similar to E.coli IscU. In bacteria, IscU is a scaffold protein accepting sulfur and iron to build a transient Fe-S cluster,which is subsequently transferred to a target apoprotein.	3	2	2	163	17746.4	9.21805	-0.298773	mitochondrion	cytosol,mitochondrion,plastid,nucleus	cytosol		plastid		nucleus	mitochondrion	mitochondrion	mitochondrion	mitochondrion			cytosol,mitochondrion,nucleus	mitochondrion	mitochondrion	mitochondrion		mitochondrion	mitochondrion	nucleus	mitochondrion	plastid	mitochondrion	Amigo: "mitochondrion" 15792798|Tair: "mitochondrion" 15792798	mitochondrion:15792798		Q9MAB6	mitochondrion:15792798	mitochondrion:15792798
AT3G01030.1	C2H2 and C2HC zinc fingers superfamily protein;	3	0	2	371	42633	9.87748	-0.773046	nucleus	cytosol,mitochondrion,nucleus	cytosol		nucleus		nucleus				cytosol	nucleus		nucleus	mitochondrion				mitochondrion	cytosol,nucleus	nucleus		nucleus	nucleus				Q700D4
AT3G01040.1	galacturonosyltransferase 13;Encodes a protein with putative galacturonosyltransferase activity.	3	31	2	533	61147.6	8.85482	-0.193058	plasma membrane,endoplasmic reticulum	plasma membrane,mitochondrion,golgi,endoplasmic reticulum,plastid,extracellular	plasma membrane		plastid			plastid			golgi			plastid	endoplasmic reticulum,golgi,extracellular		endoplasmic reticulum,golgi,extracellular		mitochondrion	endoplasmic reticulum,golgi,extracellular	mitochondrion		plastid	golgi	SwissProt: "golgi" 16381842		golgi:16381842	Q0WV13
AT3G01050.1	membrane-anchored ubiquitin-fold protein 1 precursor;	3	29	2	117	12821.6	9.61525	-0.447863	plasma membrane	plasma membrane,mitochondrion,nucleus,plastid,extracellular,cytosol	extracellular		nucleus						cytosol			plasma membrane	mitochondrion				mitochondrion	cytosol,nucleus	nucleus		plastid	cytosol	SwissProt: "plasma membrane" 16381842		plasma membrane:16381842	Q9MAB9		plasma membrane:16831869	plasma membrane:22215637	AT4G35580.1::21798944
AT3G01060.1	;	3	56	7	455	51027.3	10.5643	-0.0848352	plastid	plasma membrane,mitochondrion,golgi,plastid	plasma membrane		plastid	plastid		plastid	mitochondrion	mitochondrion	plastid		plastid	golgi,plastid	plastid	plastid	plastid		plastid	plastid	mitochondrion	plastid	plastid	mitochondrion				Q8RWI4			nucleus:23396599;plastid:24872594
AT3G01070.1	early nodulin-like protein 16;	3	6	3	167	18637.2	9.63806	-0.0556886	extracellular	plasma membrane,endoplasmic reticulum,golgi,extracellular	extracellular		endoplasmic reticulum,golgi,extracellular			endoplasmic reticulum,golgi,extracellular			extracellular			plasma membrane	endoplasmic reticulum,golgi,extracellular	endoplasmic reticulum,golgi,extracellular	endoplasmic reticulum,golgi,extracellular		endoplasmic reticulum,golgi,extracellular	endoplasmic reticulum,golgi,extracellular	extracellular	endoplasmic reticulum,golgi,extracellular	extracellular	extracellular				Q9MAC1
AT3G01080.1	WRKY DNA-binding protein 58;member of WRKY Transcription Factor; Group I	3	1	1	423	47132.6	8.23971	-0.952246	nucleus	nucleus,cytosol,mitochondrion,extracellular	extracellular		nucleus		nucleus				nucleus	nucleus		nucleus	mitochondrion				mitochondrion	cytosol,nucleus	nucleus		nucleus	nucleus	SwissProt: "nucleus" 16381842		nucleus:16381842	Q93WU7
AT3G01085.1	Protein kinase superfamily protein;	3	0	2	629	71389.2	10.0946	-0.67345	nucleus	cytosol,mitochondrion,plastid,nucleus	nucleus	mitochondrion,plastid	nucleus	plastid	cytosol		mitochondrion	mitochondrion	cytosol	nucleus	plastid	nucleus	plastid	plastid	mitochondrion		mitochondrion	mitochondrion	nucleus	plastid	nucleus	nucleus				Q3EBE0
AT3G01090.1	SNF1 kinase homolog 10;encodes a SNF1-related protein kinase that physically interacts with SCF subunit SKP1/ASK1 and 20S proteosome subunit PAD1. It can also interact with PRL1 DWD-containing protein. Based on in vitro degradation assays and cul4cs and prl1 mutants, there is evidence that AKIN10 is degraded in a proteasome-dependent manner, and that this depends on a CUL4-PRL1 E3 ligase	3	107	2	512	58376.8	8.03161	-0.294531	cytosol	cytosol,mitochondrion,nucleus	cytosol		nucleus		cytosol				cytosol			nucleus	mitochondrion				mitochondrion	cytosol,nucleus	mitochondrion		cytosol	cytosol	Amigo: "nucleus" 11387208	nucleus:11387208		Q38997		cytosol:19211700;plastid:19211700		AT1G08530.1::21798944;AT1G09020.1::17028154;AT1G09020.1::17028154;AT3G45240.1::19339507;AT4G15900.1::10220464;AT4G15900.1::10220464;AT4G15900.1::10220464;AT4G16360.1::11522840;AT4G16360.1::11522840;AT4G16360.1::11522840;AT5G36250.1::22449965;AT5G36250.1::22449965;AT5G60550.1::19339507;AT5G60550.1::19339507
AT3G01100.1	hypothetical protein 1;unknown protein, has cDNAs and ESTs associated to it	3	17	4	703	79730.7	8.84913	0.337553	vacuole	plasma membrane,mitochondrion,golgi,endoplasmic reticulum,plastid,extracellular	plasma membrane		endoplasmic reticulum,golgi,extracellular	plastid		endoplasmic reticulum,golgi,extracellular		mitochondrion	plasma membrane			plasma membrane	endoplasmic reticulum,golgi,extracellular	endoplasmic reticulum,golgi,extracellular	endoplasmic reticulum,golgi,extracellular		mitochondrion	endoplasmic reticulum,golgi,extracellular	extracellular	endoplasmic reticulum,golgi,extracellular	plasma membrane	plasma membrane				Q8GUH7			plastid:24872594;vacuole:23903016
AT3G01120.1	Pyridoxal phosphate (PLP)-dependent transferases superfamily protein;encodes a cystathionine gamma-synthase, which performs the first committed step in methionine biosynthesis. A conserved motif of 13 amino acids in the first exon is required for posttranscriptional autoregulation. This enzyme shares the same substrate as threonine synthase (TS) and its absence transcriptionally affects 8 genes i…	3	212	7	563	59921.8	6.86777	0.131083	plastid	plasma membrane,plastid,extracellular	plasma membrane		plastid	plastid	plastid	plastid			plastid		plastid	plastid	plastid	plastid	plastid		plastid	plastid	extracellular	plastid	plastid	plastid	SwissProt: "plastid" 16381842|Tair: "plastid" 18431481		plastid:16381842	P55217	plastid:18431481		cytosol:22522809;plastid:18431481;plastid:20423899;plastid:21531424;plastid:23851315;plastid:20061580;plastid:24361574
AT3G01130.1	;	3	110	2	53	5546.94	10.9783	0.0660377	mitochondrion	plasma membrane,mitochondrion,golgi,nucleus,endoplasmic reticulum,plastid,extracellular,vacuole	nucleus		plastid			endoplasmic reticulum,golgi,extracellular			endoplasmic reticulum			plasma membrane	mitochondrion		endoplasmic reticulum,golgi,extracellular		mitochondrion	mitochondrion	nucleus	endoplasmic reticulum,golgi,extracellular	extracellular	vacuole							mitochondrion:27943495
AT3G01140.1	myb domain protein 106;Encodes a MIXTA-like MYB gene NOECK (NOK). Loss of function mutations show an increased number of branchpoints in leaf trichomes suggesting a role in negative regulation of trichome branching.	3	12	0	388	43560.2	8.55555	-0.715206	nucleus	mitochondrion,golgi,nucleus,endoplasmic reticulum,extracellular,cytosol	nucleus		nucleus		nucleus				nucleus	nucleus		nucleus	mitochondrion		endoplasmic reticulum,golgi,extracellular		mitochondrion	cytosol,nucleus	nucleus		nucleus	nucleus				Q9LE63
AT3G01150.1	polypyrimidine tract-binding protein 1;Encodes one of the two polypyrimidine tract-binding (PTB) protein homologs in the Arabidopsis genome. Double mutants have defects in pollen germination.	3	43	4	399	43595.2	6.90348	-0.293985	cytosol	mitochondrion,golgi,nucleus,endoplasmic reticulum,extracellular,cytosol	extracellular		nucleus			mitochondrion			nucleus			nucleus	mitochondrion				mitochondrion	endoplasmic reticulum,golgi,extracellular	nucleus		mitochondrion	cytosol	Amigo: "nucleus" 15610358|SwissProt: "nucleus" 16381842|Tair: "nucleus" 15610358	nucleus:15610358	nucleus:16381842	Q9MAC5	nucleus:15610358	cytosol:15610358;nucleus:15610358	plasma membrane:19334764
AT3G01160.1	;	3	33	0	713	81497.4	4.50878	-1.30351	nucleus	cytosol,mitochondrion,plastid,nucleus	nucleus		nucleus						nucleus	nucleus		nucleus	mitochondrion				plastid	cytosol,nucleus	nucleus		nucleus	nucleus	Amigo: "cytosol,nucleus" 18433157|Tair: "cytosol,nucleus" 18433157	cytosol:18433157;nucleus:18433157		Q9MAC6	nucleus:18433157;cytosol:18433157
AT3G01170.1	Ribosomal protein L34e superfamily protein;	3	25	3	215	23852.6	10.07	0.103721	plastid	plasma membrane,mitochondrion,golgi,nucleus,endoplasmic reticulum,plastid,extracellular,cytosol	plasma membrane		nucleus	plastid		plastid		mitochondrion	plastid		plastid	plasma membrane,nucleus	endoplasmic reticulum,golgi,extracellular	plastid	plastid		mitochondrion	plastid	cytosol	plastid	plastid	plastid				Q6NLZ8
AT3G01175.1	Protein of unknown function (DUF1666);	3	1	0	401	46958.7	4.43709	-0.268828	plasma membrane	golgi,nucleus,endoplasmic reticulum,plastid,extracellular,cytosol	golgi		nucleus			plastid			endoplasmic reticulum	nucleus		nucleus	endoplasmic reticulum,golgi,extracellular	endoplasmic reticulum,golgi,extracellular	endoplasmic reticulum,golgi,extracellular		endoplasmic reticulum,golgi,extracellular	endoplasmic reticulum,golgi,extracellular	nucleus		cytosol	golgi				Q9MAC7
AT3G01180.1	starch synthase 2;	3	40	2	792	87597.6	6.933	-0.418561	plastid	cytosol,mitochondrion,plastid	plastid		plastid	plastid	plastid	plastid		mitochondrion	plastid		plastid	plastid	plastid	plastid	plastid		mitochondrion	plastid	cytosol	plastid	plastid	plastid	Tair: "plastid" 18431481			Q9MAC8	plastid:18431481		nucleus:23396599;plastid:18431481	AT3G47620.1::21798944;AT3G49580.1::21798944;AT5G13810.1::21798944
AT3G01185.1	Protein of unknown function (DUF784);	3	32	1	148	16814.5	7.76509	-0.0891892	extracellular	plasma membrane,golgi,nucleus,endoplasmic reticulum,extracellular	plasma membrane		nucleus			endoplasmic reticulum,golgi,extracellular			extracellular			nucleus	endoplasmic reticulum,golgi,extracellular	endoplasmic reticulum,golgi,extracellular	endoplasmic reticulum,golgi,extracellular		endoplasmic reticulum,golgi,extracellular	endoplasmic reticulum,golgi,extracellular	extracellular	endoplasmic reticulum,golgi,extracellular	extracellular	extracellular							plasma membrane:22318864
AT3G01190.1	Peroxidase superfamily protein;	3	47	7	321	34952.4	9.29534	-0.094704	extracellular	plasma membrane,mitochondrion,golgi,nucleus,endoplasmic reticulum,extracellular,cytosol,vacuole	plasma membrane		endoplasmic reticulum,golgi,extracellular		nucleus	endoplasmic reticulum,golgi,extracellular		mitochondrion	extracellular			cytosol	endoplasmic reticulum,golgi,extracellular	endoplasmic reticulum,golgi,extracellular	endoplasmic reticulum,golgi,extracellular		endoplasmic reticulum,golgi,extracellular	endoplasmic reticulum,golgi,extracellular	cytosol	endoplasmic reticulum,golgi,extracellular	vacuole	golgi	SwissProt: "extracellular" 16381842		extracellular:16381842	Q43735			cytoskeleton:24134884;extracellular:15694452;extracellular:16356755;extracellular:26572690
AT3G01200.1	PPDK regulatory protein 2;Encodes a PPDK regulatory protein that has protein kinase activity but lacks protein phosphatase activity towards PPDK (pyruvate orthophosphate dikinase).	3	10	6	377	41388.4	9.54778	-0.351194	plastid	mitochondrion,golgi,plastid,cytosol,cytoskeleton	cytosol		plastid	plastid	cytosol	plastid			plastid		plastid	golgi	plastid		plastid		plastid	plastid	mitochondrion	plastid	cytoskeleton	cytosol	Amigo: "cytosol" 17996018|SwissProt: "cytosol" 16381842|Tair: "cytosol" 17996018	cytosol:17996018	cytosol:16381842	Q9MAC9	cytosol:17996018
AT3G01210.1	RNA-binding (RRM/RBD/RNP motifs) family protein;	3	11	2	249	26412.1	5.92743	0.134137	cytosol	mitochondrion,golgi,nucleus,endoplasmic reticulum,plastid,extracellular,cytosol	cytosol		nucleus		cytosol	plastid			cytosol			plastid	mitochondrion		endoplasmic reticulum,golgi,extracellular		endoplasmic reticulum,golgi,extracellular	cytosol,nucleus	extracellular		cytosol	cytosol				Q9MAD0
AT3G01220.1	homeobox protein 20;Encodes a homeodomain leucine zipper class I (HD-Zip I) protein. Expressed during seed germination in the micropylar endosperm and in the root cap, and increases ABA sensitivity and seed dormancy when mutated.	3	16	3	286	33077.6	5.97882	-0.937063	nucleus	cytosol,mitochondrion,nucleus	nucleus		nucleus		nucleus				nucleus	nucleus		nucleus	mitochondrion				mitochondrion	cytosol,nucleus	nucleus		nucleus	nucleus	SwissProt: "nucleus" 16381842		nucleus:16381842	Q8LAT0
AT3G01230.1	;	3	7	7	126	14616.8	7.8483	-0.394444	extracellular	mitochondrion,golgi,nucleus,endoplasmic reticulum,plastid,extracellular,cytosol	cytosol		nucleus			endoplasmic reticulum,golgi,extracellular			extracellular			plastid,golgi,nucleus	endoplasmic reticulum,golgi,extracellular	endoplasmic reticulum,golgi,extracellular	endoplasmic reticulum,golgi,extracellular		endoplasmic reticulum,golgi,extracellular	cytosol,nucleus	mitochondrion	endoplasmic reticulum,golgi,extracellular	extracellular	endoplasmic reticulum
AT3G01240.1	;	3	5	2	130	14665.3	10.6126	-0.271538	extracellular	golgi,nucleus,endoplasmic reticulum,plastid,extracellular,cytosol	cytosol		plastid			endoplasmic reticulum,golgi,extracellular			extracellular			plastid,nucleus	endoplasmic reticulum,golgi,extracellular	endoplasmic reticulum,golgi,extracellular	endoplasmic reticulum,golgi,extracellular		endoplasmic reticulum,golgi,extracellular	endoplasmic reticulum,golgi,extracellular	cytosol	endoplasmic reticulum,golgi,extracellular	extracellular	extracellular				Q9MAD3
AT3G01250.1	;	3	0	3	164	18622.8	10.0011	-0.465244	extracellular	golgi,nucleus,endoplasmic reticulum,plastid,extracellular,cytosol	nucleus		plastid			endoplasmic reticulum,golgi,extracellular			endoplasmic reticulum			nucleus	endoplasmic reticulum,golgi,extracellular	endoplasmic reticulum,golgi,extracellular	endoplasmic reticulum,golgi,extracellular		endoplasmic reticulum,golgi,extracellular	cytosol,nucleus	cytosol	endoplasmic reticulum,golgi,extracellular	extracellular	endoplasmic reticulum
AT3G01260.1	Galactose mutarotase-like superfamily protein;	3	1	0	426	47742.3	4.99959	-0.829343	extracellular	golgi,nucleus,endoplasmic reticulum,extracellular,cytosol,vacuole	cytosol		endoplasmic reticulum,golgi,extracellular			endoplasmic reticulum,golgi,extracellular			extracellular	nucleus		nucleus	endoplasmic reticulum,golgi,extracellular	endoplasmic reticulum,golgi,extracellular	endoplasmic reticulum,golgi,extracellular		endoplasmic reticulum,golgi,extracellular	endoplasmic reticulum,golgi,extracellular	nucleus	endoplasmic reticulum,golgi,extracellular	vacuole	endoplasmic reticulum				Q9MAD5
AT3G01270.1	Pectate lyase family protein;	3	48	5	475	53858.2	9.35813	-0.566105	extracellular	mitochondrion,golgi,nucleus,endoplasmic reticulum,plastid,extracellular,cytosol	extracellular		endoplasmic reticulum,golgi,extracellular		nucleus	endoplasmic reticulum,golgi,extracellular			endoplasmic reticulum			mitochondrion,plastid,extracellular	endoplasmic reticulum,golgi,extracellular	endoplasmic reticulum,golgi,extracellular	endoplasmic reticulum,golgi,extracellular		mitochondrion	endoplasmic reticulum,golgi,extracellular	mitochondrion	endoplasmic reticulum,golgi,extracellular	cytosol	extracellular				Q9SRH4
AT3G01280.1	voltage dependent anion channel 1;Encodes a voltage-dependent anion channel (VDAC: AT3G01280/VDAC1, AT5G67500/VDAC2, AT5G15090/VDAC3, AT5G57490/VDAC4, AT5G15090/VDAC5). VDACs are reported to be porin-type, beta-barrel diffusion pores. They are prominently localized in the outer mitochondrial membrane and are involved in metabolite exchange between the organelle and the cytosol.	3	355	5	276	29426.9	9.2337	-0.114493	mitochondrion	mitochondrion,golgi,nucleus,endoplasmic reticulum,plastid,extracellular,cytosol	plastid		nucleus		mitochondrion				cytosol			mitochondrion	mitochondrion	mitochondrion			endoplasmic reticulum,golgi,extracellular	cytosol,nucleus	mitochondrion		mitochondrion	cytosol	Amigo: "mitochondrion,plastid" 19326079|Amigo: "mitochondrion,plastid" 16618929|Amigo: "mitochondrion" 14671022|Amigo: "mitochondrion" 11743115|SwissProt: "mitochondrion" 16381842|Tair: "mitochondrion,plastid" 19326079|Tair: "plastid" 16618929|Tair: "plastid" 12938931|Tair: "plastid" 18431481|Tair: "mitochondrion" 15276431|Tair: "vacuole" 15215502|Tair: "plasma membrane" 17151019	mitochondrion:11743115;mitochondrion:14671022;mitochondrion:16618929;mitochondrion:19326079;plastid:16618929;plastid:19326079	mitochondrion:16381842	Q9SRH5	plastid:19326079;mitochondrion:15276431;plastid:18431481;vacuole:15215502;plastid:16618929;mitochondrion:19326079;plasma membrane:17151019;plastid:12938931	mitochondrion:21705391	golgi:25900983;golgi:25900983;golgi:25900983;golgi:25900983;golgi:25900983;mitochondrion:11743114;mitochondrion:11743115;mitochondrion:14671022;mitochondrion:15276431;mitochondrion:21472856;mitochondrion:21841088;mitochondrion:22923678;mitochondrion:23444301;mitochondrion:24727099;mitochondrion:27122571;mitochondrion:27943495;mitochondrion:21896887;nucleus:24012629;plasma membrane:25641898;plasma…	AT4G29130.1::17965176;AT4G29130.1::17965176;AT4G30490.1::19523112
AT3G01290.1	SPFH/Band 7/PHB domain-containing membrane-associated protein family;	3	138	5	285	31322.8	5.49796	-0.0694737	plasma membrane	mitochondrion,golgi,nucleus,endoplasmic reticulum,extracellular,cytosol	cytosol		endoplasmic reticulum,golgi,extracellular		golgi	mitochondrion			cytosol			mitochondrion	mitochondrion				mitochondrion	cytosol,nucleus	mitochondrion		cytosol	cytosol	Amigo: "plasma membrane" 15060130|Amigo: "mitochondrion" 15276431|Amigo: "vacuole" 15539469|Amigo: "plasma membrane" 17317660|Amigo: "plasma membrane" 17644812|Amigo: "plasma membrane" 17151019|Tair: "vacuole" 15539469|Tair: "plasma membrane" 15060130|Tair: "mitochondrion" 15276431	mitochondrion:15276431;plasma membrane:15060130;plasma membrane:17151019;plasma membrane:17317660;plasma membrane:17644812;vacuole:15539469		Q9SRH6	vacuole:15539469;mitochondrion:15276431;plasma membrane:15060130	plasma membrane:15060130	extracellular:26572690;golgi:25900983;golgi:25900983;golgi:25900983;golgi:25900983;golgi:25900983;mitochondrion:15276431;mitochondrion:21296373;plasma membrane:25641898;plasma membrane:15060130;plasma membrane:15574830;plasma membrane:16635983;plasma membrane:17317660;plasma membrane:17644812;plasma membrane:19000159;plasma membrane:19334764;plasma membrane:20843791;plasma membrane:22215637;plasm…
AT3G01300.1	Protein kinase superfamily protein;	3	8	4	490	54513	9.83581	-0.513673	cytosol	cytosol,mitochondrion,plastid,nucleus	nucleus		nucleus		cytosol				nucleus			plastid	mitochondrion				mitochondrion	cytosol,nucleus	mitochondrion		nucleus	cytosol				Q9SRH7				AT3G22960.1::21798944;AT4G28640.1::21798944;AT5G61010.1::21798944
AT3G01310.1	Phosphoglycerate mutase-like family protein;	3	38	4	1056	119534	5.71016	-0.478883	golgi	cytosol,mitochondrion,plastid,nucleus	cytosol		nucleus						cytosol	nucleus		plastid	mitochondrion				mitochondrion	cytosol,nucleus	cytosol		nucleus	cytosol	Amigo: "plasma membrane" 17317660|Tair: "plasma membrane" 17317660	plasma membrane:17317660		Q2V3Z6	plasma membrane:17317660		golgi:25900983;golgi:25900983;golgi:25900983;golgi:25900983;plasma membrane:17317660;plasma membrane:19334764
AT3G01311.1	Protein of unknown function (DUF569);	3	24	1	292	33546.9	6.24337	-0.37363	cytosol	plasma membrane,mitochondrion,golgi,nucleus,endoplasmic reticulum,plastid,extracellular,cytosol	plasma membrane		plastid						cytosol			plastid	mitochondrion				endoplasmic reticulum,golgi,extracellular	cytosol,nucleus	cytosol		mitochondrion	cytosol
AT3G01319.1	;	3	0	0	46	5434.58	8.68079	-0.447826	cytosol	plasma membrane,mitochondrion,golgi,nucleus,endoplasmic reticulum,extracellular,cytosol	extracellular		nucleus						cytosol			plasma membrane,nucleus	mitochondrion				endoplasmic reticulum,golgi,extracellular	cytosol,nucleus	mitochondrion		endoplasmic reticulum	cytosol				B3H428
AT3G01320.1	SIN3-like 1;Encodes SIN3-like 1, a homolog of the transcriptional repressor SIN3 (AT1G24190).	3	14	0	1372	156217	5.07289	-0.743367	nucleus	cytosol,mitochondrion,nucleus	nucleus		nucleus			mitochondrion	mitochondrion		nucleus	nucleus		nucleus	mitochondrion				mitochondrion	cytosol,nucleus	nucleus	mitochondrion	nucleus	nucleus								AT2G30470.1::19962994;AT2G36960.1::19962994;AT3G05380.1::19962994;AT3G05380.1::19962994;AT3G21430.1::19962994;AT3G46590.1::19962994;AT4G32620.1::19962994;AT4G38130.1::23371947;AT4G38130.1::23371947;AT4G38130.1:n,u,c,l,e,u,s:23371947;AT5G04390.1::19962994;AT5G13820.1::19962994;AT5G13820.1::19962994;AT5G47660.1::19962994;AT5G56860.1::19962994
AT3G01322.1	ECA1-like gametogenesis related family protein;Encodes a ECA1 gametogenesis related family protein	3	0	0	104	11919.9	8.86528	0.311538	extracellular	plasma membrane,mitochondrion,golgi,nucleus,endoplasmic reticulum,plastid,extracellular,cytosol	plasma membrane		plastid			endoplasmic reticulum,golgi,extracellular		mitochondrion	extracellular			nucleus	endoplasmic reticulum,golgi,extracellular	endoplasmic reticulum,golgi,extracellular	endoplasmic reticulum,golgi,extracellular		endoplasmic reticulum,golgi,extracellular	endoplasmic reticulum,golgi,extracellular	cytosol	endoplasmic reticulum,golgi,extracellular	mitochondrion	extracellular				A8MQI0
AT3G01323.1	ECA1-like gametogenesis related family protein;	3	3	1	98	11058.6	5.77872	0.358163	extracellular	plasma membrane,golgi,nucleus,endoplasmic reticulum,extracellular,cytosol	cytosol		endoplasmic reticulum,golgi,extracellular						extracellular			plasma membrane	endoplasmic reticulum,golgi,extracellular	endoplasmic reticulum,golgi,extracellular	endoplasmic reticulum,golgi,extracellular		endoplasmic reticulum,golgi,extracellular	endoplasmic reticulum,golgi,extracellular	nucleus	endoplasmic reticulum,golgi,extracellular	extracellular	extracellular
AT3G01324.1	ECA1-like gametogenesis related family protein;Encodes a ECA1 gametogenesis related family protein	3	8	0	102	11702.5	8.86375	0.0637255	extracellular	plasma membrane,golgi,nucleus,endoplasmic reticulum,plastid,extracellular	plasma membrane		endoplasmic reticulum,golgi,extracellular			endoplasmic reticulum,golgi,extracellular			extracellular			plasma membrane,plastid,nucleus	endoplasmic reticulum,golgi,extracellular	endoplasmic reticulum,golgi,extracellular	endoplasmic reticulum,golgi,extracellular		endoplasmic reticulum,golgi,extracellular	endoplasmic reticulum,golgi,extracellular	nucleus	endoplasmic reticulum,golgi,extracellular	extracellular	extracellular				A7REG9
AT3G01325.1	Expressed protein;	3	0	2	102	11552.4	9.1515	0.27451	extracellular	plasma membrane,golgi,nucleus,endoplasmic reticulum,plastid,extracellular	extracellular		endoplasmic reticulum,golgi,extracellular			endoplasmic reticulum,golgi,extracellular			extracellular			plasma membrane,plastid	endoplasmic reticulum,golgi,extracellular	endoplasmic reticulum,golgi,extracellular	endoplasmic reticulum,golgi,extracellular		endoplasmic reticulum,golgi,extracellular	endoplasmic reticulum,golgi,extracellular	nucleus	endoplasmic reticulum,golgi,extracellular	extracellular	extracellular
AT3G01326.1	ECA1 gametogenesis related family protein;Encodes a ECA1 gametogenesis related family protein	3	5	1	101	11249.2	8.38094	0.60198	extracellular	plasma membrane,golgi,nucleus,endoplasmic reticulum,extracellular	plasma membrane		endoplasmic reticulum,golgi,extracellular			endoplasmic reticulum,golgi,extracellular			extracellular			nucleus	endoplasmic reticulum,golgi,extracellular	endoplasmic reticulum,golgi,extracellular	endoplasmic reticulum,golgi,extracellular		endoplasmic reticulum,golgi,extracellular	endoplasmic reticulum,golgi,extracellular	extracellular	endoplasmic reticulum,golgi,extracellular	extracellular	extracellular				A8MRE2
AT3G01327.1	ECA1-like gametogenesis related family protein;Encodes a ECA1 gametogenesis related family protein	3	2	0	105	12146.3	9.3886	0.289524	extracellular	plasma membrane,mitochondrion,golgi,nucleus,endoplasmic reticulum,extracellular,cytosol	plasma membrane		endoplasmic reticulum,golgi,extracellular		cytosol	endoplasmic reticulum,golgi,extracellular			extracellular			plasma membrane,mitochondrion,nucleus	endoplasmic reticulum,golgi,extracellular	endoplasmic reticulum,golgi,extracellular	endoplasmic reticulum,golgi,extracellular		endoplasmic reticulum,golgi,extracellular	endoplasmic reticulum,golgi,extracellular	extracellular	endoplasmic reticulum,golgi,extracellular	nucleus	extracellular				A8MRI2
AT3G01328.1	ECA1-like gametogenesis related family protein;Encodes a ECA1 gametogenesis related family protein	3	1	0	104	11792.8	9.3773	0.290385	extracellular	plasma membrane,golgi,nucleus,endoplasmic reticulum,plastid,extracellular	plasma membrane		plastid			endoplasmic reticulum,golgi,extracellular			extracellular			plasma membrane,nucleus	endoplasmic reticulum,golgi,extracellular	endoplasmic reticulum,golgi,extracellular	endoplasmic reticulum,golgi,extracellular		endoplasmic reticulum,golgi,extracellular	endoplasmic reticulum,golgi,extracellular	extracellular	endoplasmic reticulum,golgi,extracellular	plastid	extracellular				A8MQL3
AT3G01329.1	ECA1-like gametogenesis related family protein;Encodes a ECA1 gametogenesis related family protein	3	6	0	101	11276.9	8.62634	0.223762	extracellular	plasma membrane,endoplasmic reticulum,golgi,extracellular	plasma membrane		endoplasmic reticulum,golgi,extracellular			endoplasmic reticulum,golgi,extracellular			extracellular			plasma membrane	endoplasmic reticulum,golgi,extracellular	endoplasmic reticulum,golgi,extracellular	endoplasmic reticulum,golgi,extracellular		endoplasmic reticulum,golgi,extracellular	endoplasmic reticulum,golgi,extracellular	extracellular	endoplasmic reticulum,golgi,extracellular	extracellular	extracellular				A7REG8
AT3G01330.1	DP-E2F-like protein 3;Member of the E2F transcription factors, (cell cycle genes), key components of the cyclin D/retinoblastoma/E2F pathway.	3	7	4	354	40001.4	8.96691	-0.631921	nucleus	mitochondrion,golgi,nucleus,endoplasmic reticulum,plastid,extracellular,cytosol	cytosol		nucleus						nucleus			plastid,nucleus	mitochondrion				mitochondrion	endoplasmic reticulum,golgi,extracellular	nucleus		nucleus	nucleus	Amigo: "nucleus" 11867638|SwissProt: "nucleus" 16381842|Tair: "nucleus" 11867638	nucleus:11867638	nucleus:16381842	Q8RWL0	nucleus:11867638	cytosol:11867638;nucleus:11867638;nucleus:20018602
AT3G01331.1	ECA1 gametogenesis related family protein;Encodes a ECA1 gametogenesis related family protein	3	7	0	99	10984.6	8.09946	0.50505	extracellular	plasma membrane,golgi,nucleus,endoplasmic reticulum,plastid,extracellular,vacuole	plasma membrane		endoplasmic reticulum,golgi,extracellular			endoplasmic reticulum,golgi,extracellular			endoplasmic reticulum			plasma membrane,plastid	endoplasmic reticulum,golgi,extracellular	endoplasmic reticulum,golgi,extracellular	endoplasmic reticulum,golgi,extracellular		endoplasmic reticulum,golgi,extracellular	endoplasmic reticulum,golgi,extracellular	nucleus	endoplasmic reticulum,golgi,extracellular	vacuole	extracellular				A8MRV4
AT3G01340.1	Transducin/WD40 repeat-like superfamily protein;	3	87	3	302	32632.1	5.97573	-0.240397	cytosol,nucleus	mitochondrion,golgi,nucleus,endoplasmic reticulum,extracellular,cytosol	extracellular		nucleus		endoplasmic reticulum				cytosol			nucleus	mitochondrion				endoplasmic reticulum,golgi,extracellular	cytosol,nucleus	extracellular		cytosol	cytosol				Q9SRI1			cytosol:21166475;golgi:25900983;golgi:25900983;golgi:25900983	AT3G16300.1::21798944
AT3G01345.1	Expressed protein;	3	5	4	466	52203.6	10.5465	0.23691	plastid	plasma membrane,mitochondrion,golgi,nucleus,endoplasmic reticulum,plastid,extracellular,vacuole	plasma membrane	mitochondrion,plastid	plastid	plastid		mitochondrion		mitochondrion	vacuole		plastid	nucleus	endoplasmic reticulum,golgi,extracellular	endoplasmic reticulum,golgi,extracellular			mitochondrion	mitochondrion	nucleus	plastid	plastid	vacuole				Q3EBD7
AT3G01350.1	Major facilitator superfamily protein;	3	0	0	563	62786	8.56269	0.28881	vacuole	plasma membrane,mitochondrion,golgi,endoplasmic reticulum,plastid,extracellular,vacuole	plasma membrane		plastid						golgi			vacuole	endoplasmic reticulum,golgi,extracellular	endoplasmic reticulum,golgi,extracellular			mitochondrion	mitochondrion	extracellular		plasma membrane	plasma membrane				Q9SRI2
AT3G01360.1	Family of unknown function (DUF716) ;	3	12	2	319	34764.7	6.62445	0.229154	plasma membrane	plasma membrane,mitochondrion,golgi,endoplasmic reticulum,plastid,extracellular,cytosol	plasma membrane		plastid	plastid					extracellular		plastid	plasma membrane,plastid	endoplasmic reticulum,golgi,extracellular	endoplasmic reticulum,golgi,extracellular			mitochondrion	endoplasmic reticulum,golgi,extracellular	extracellular	plastid	cytosol	plasma membrane				Q9SRI3
AT3G01370.1	CRM family member 2;Encodes a protein containing a CRM domain that is involved in group I and group II intron splicing.	3	35	3	1011	113669	9.13681	-0.572502	plastid	cytosol,mitochondrion,plastid,nucleus	nucleus		plastid	plastid		plastid		mitochondrion	cytosol		plastid	plastid	plastid		mitochondrion		mitochondrion	mitochondrion	nucleus	plastid	plastid	cytosol				Q8L7C2			plasma membrane:21433285	AT3G48150.1::21798944;AT4G39050.1::21798944;AT5G20280.1::21798944
AT3G01380.1	transferases;sulfuric ester hydrolases;catalytics;transferases;	3	6	0	993	112061	7.75729	0.246425	endoplasmic reticulum	plasma membrane,mitochondrion,golgi,nucleus,plastid,extracellular,cytosol	plasma membrane		plastid						golgi			plasma membrane	mitochondrion				mitochondrion	cytosol,nucleus	extracellular		plasma membrane	plasma membrane	Amigo: "endoplasmic reticulum" 16618929|Tair: "endoplasmic reticulum" 16618929	endoplasmic reticulum:16618929		Q9SGH9	endoplasmic reticulum:16618929		endoplasmic reticulum:16618929;endoplasmic reticulum:22923678;plasma membrane:21433285
AT3G01390.1	vacuolar membrane ATPase 10;Subunit G of the vacuolar membrane ATPAse complex	3	136	3	110	12397.6	5.82347	-0.919091	vacuole	mitochondrion,nucleus,plastid,cytosol,cytoskeleton	cytoskeleton		nucleus		plastid				cytosol	nucleus		nucleus	mitochondrion				mitochondrion	cytosol,nucleus	cytosol		cytosol	nucleus	Amigo: "vacuole" 11004467|SwissProt: "vacuole" 16381842|Tair: "plasma membrane" 17151019|Tair: "vacuole" 15215502|Tair: "plasma membrane" 15060130	vacuole:11004467	vacuole:16381842	O82628	plasma membrane:17151019;plasma membrane:15060130;vacuole:15215502		cytosol:21166475;extracellular:26572690;golgi:22430844;golgi:21826108;golgi:25900983;plasma membrane:25641898;plasma membrane:15060130;plasma membrane:20843791;plasma membrane:22215637;plasma membrane:26781341;plastid:20061580;vacuole:15215502;vacuole:17151019;vacuole:22923678;vacuole:23903016
AT3G01400.1	ARM repeat superfamily protein;	3	31	6	355	38278.2	6.76945	-0.113239	nucleus	mitochondrion,nucleus,peroxisome,plastid,cytosol	nucleus		nucleus						cytosol	nucleus		nucleus	peroxisome		plastid	peroxisome	mitochondrion	cytosol,nucleus	nucleus		cytosol	cytosol				Q9SGH8
AT3G01410.1	Polynucleotidyl transferase, ribonuclease H-like superfamily protein;	3	13	2	294	31672.6	8.93056	-0.423129	nucleus	cytosol,mitochondrion,plastid,nucleus	plastid		nucleus		nucleus				nucleus			plastid,nucleus	mitochondrion				mitochondrion	cytosol,nucleus	nucleus		nucleus	nucleus				Q6NQM2
AT3G01420.1	Peroxidase superfamily protein;Encodes an alpha-dioxygenase involved in protection against oxidative stress and cell death. Induced in response to Salicylic acid and oxidative stress. Independent of NPR1 in induction by salicylic acid.	3	91	2	639	73161.9	6.24308	-0.308764	cytosol	mitochondrion,golgi,nucleus,endoplasmic reticulum,plastid,extracellular,cytosol,vacuole	cytosol		nucleus			plastid		mitochondrion	extracellular			plastid	endoplasmic reticulum,golgi,extracellular	endoplasmic reticulum,golgi,extracellular			mitochondrion	endoplasmic reticulum,golgi,extracellular	cytosol	endoplasmic reticulum,golgi,extracellular	cytosol	vacuole				Q9SGH6		cytosol:24214535	cytosol:28611809;extracellular:26572690;golgi:25900983;golgi:25900983;golgi:25900983;golgi:25900983
AT3G01430.1	;	3	3	2	180	20299.6	7.27237	-0.755556	cytosol	plasma membrane,mitochondrion,golgi,nucleus,peroxisome,plastid,extracellular,cytosol	plasma membrane		nucleus						cytosol	nucleus		golgi,nucleus,peroxisome,plastid,extracellular,cytosol	mitochondrion		mitochondrion		mitochondrion	cytosol,nucleus	nucleus		nucleus	cytosol				Q9SGH5
AT3G01435.1	Expressed protein;	3	13	5	115	13322.8	4.77792	-0.695652	nucleus	mitochondrion,nucleus,plastid,extracellular,cytosol	extracellular		nucleus						cytosol	nucleus		nucleus	mitochondrion				mitochondrion	cytosol,nucleus	nucleus		plastid	cytosol				Q6ID77				AT1G03040.1::21798944;AT1G66470.1::21798944;AT2G30880.1::21798944;AT2G44950.1::21798944;AT2G44960.1::21798944;AT4G24840.1::21798944;AT4G28015.1::21798944;AT4G28020.1::21798944
AT3G01440.1	PsbQ-like 1;Encodes a subunit of the NAD(P)H complex located in the chloroplast thylakoid lumen.	3	44	4	220	24782.8	8.16483	-0.337273	plastid	cytosol,mitochondrion,plastid,nucleus	cytosol		plastid	plastid		plastid			plastid			nucleus	plastid	plastid			mitochondrion	plastid	mitochondrion	plastid	plastid	cytosol	Amigo: "plastid" 14729914|Amigo: "plastid" 11719511|Amigo: "plastid" 15322131|Amigo: "plastid" 18431481|Tair: "plastid" 11719511|Tair: "plastid" 15322131|Tair: "plastid" 18431481	plastid:11719511;plastid:14729914;plastid:15322131;plastid:18431481		Q9SGH4	plastid:11719511;plastid:18431481;plastid:15322131		plastid:14729914;plastid:15322131;plastid:21531424;plastid:23851315;plastid:18431481;plastid:20061580;plastid:23667806;plastid:24872594	AT3G54390.1::21798944;AT3G61150.1::21798944;AT4G25200.1::21798944
AT3G01450.1	ARM repeat superfamily protein;	3	22	4	326	36349	7.84969	-0.22546	cytosol	cytosol,mitochondrion,plastid,nucleus	cytosol		nucleus						cytosol			plastid,nucleus	mitochondrion				mitochondrion	cytosol,nucleus	cytosol		cytosol	cytosol
AT3G01460.1	methyl-CPG-binding domain 9;Encodes a protein with a methyl-CpG-binding domain. Has sequence similarity to human MBD proteins. Involved in the modification of the FLC chromatin acetylation state to affect FLC expression. Mutants show an early flowering, and enhanced shoot branching phenotypes.	3	29	1	2176	240444	5.17822	-0.476792	nucleus	mitochondrion,golgi,nucleus,endoplasmic reticulum,extracellular,cytosol			nucleus						nucleus	nucleus		nucleus	mitochondrion		endoplasmic reticulum,golgi,extracellular		endoplasmic reticulum,golgi,extracellular	cytosol,nucleus	nucleus		nucleus	nucleus				Q9SGH2				AT4G26630.1::25387881
AT3G01470.1	homeobox 1;Encodes a homeodomain leucine zipper class I (HD-Zip I) transcriptional activator involved in leaf development.	3	137	7	272	30934.7	4.53714	-0.823162	nucleus	mitochondrion,golgi,nucleus,endoplasmic reticulum,plastid,extracellular	nucleus		nucleus	plastid	nucleus				nucleus	nucleus		nucleus	mitochondrion				mitochondrion	endoplasmic reticulum,golgi,extracellular	nucleus	plastid	nucleus	nucleus	SwissProt: "nucleus" 16381842		nucleus:16381842	Q02283
AT3G01472.1	conserved peptide upstream open reading frame 33;Upstream open reading frames (uORFs) are small open reading frames found in the 5' UTR of a mature mRNA, and can potentially mediate translational regulation of the largest, or major, ORF (mORF). CPuORF33 represents a conserved upstream opening reading frame relative to major ORF AT3G01470.1	3	137	7	28	3332.25	8.83102	0.696429	plasma membrane	plasma membrane,mitochondrion,golgi,nucleus,endoplasmic reticulum,plastid,extracellular,vacuole	plasma membrane		plastid			plastid	mitochondrion		endoplasmic reticulum			plastid,nucleus	mitochondrion		endoplasmic reticulum,golgi,extracellular		endoplasmic reticulum,golgi,extracellular	endoplasmic reticulum,golgi,extracellular	nucleus			vacuole				B3H4J7
AT3G01480.1	cyclophilin 38;Encodes a chloroplast cyclophilin functioning in the assembly and maintenance of photosystem II (PSII) supercomplexes.	3	137	5	437	47984.5	4.79102	-0.200915	plastid	cytosol,plastid	plastid		plastid	plastid	plastid	plastid			plastid		plastid	plastid	plastid	plastid			plastid	plastid	cytosol	plastid	plastid	plastid	Amigo: "plastid" 11719511|Amigo: "plastid" 11826309|SwissProt: "plastid" 16381842|Tair: "plastid" 18431481|Tair: "plastid" 15322131|Tair: "plastid" 16207701|Tair: "plastid" 15028209|Tair: "plastid" 11826309	plastid:11719511;plastid:11826309	plastid:16381842	Q9SSA5	plastid:15028209;plastid:16207701;plastid:11826309;plastid:18431481;plastid:15322131		mitochondrion:21841088;plastid:11719511;plastid:11826309;plastid:14729914;plastid:15028209;plastid:15322131;plastid:16207701;plastid:16648217;plastid:20049866;plastid:20423899;plastid:21531424;plastid:21539947;plastid:24361574;plastid:18431481;plastid:20061580;plastid:24872594
AT3G01490.1	Protein kinase superfamily protein;	3	26	6	411	46052.1	8.01694	-0.490998	cytosol	cytosol,mitochondrion,nucleus	cytosol		nucleus						cytosol			nucleus	mitochondrion				mitochondrion	cytosol,nucleus	nucleus		nucleus	cytosol				Q9SSA4
AT3G01500.1	carbonic anhydrase 1;Encodes a putative beta-carbonic anhydrase betaCA1. Together with betaCA4 (At1g70410) regulates CO2-controlled stomatal movements in guard cells.	3	685	1	270	29505.5	5.45126	-0.0255556	plastid	mitochondrion,golgi,nucleus,endoplasmic reticulum,plastid,extracellular,cytosol	cytosol		cytosol		plastid				cytosol			plastid	mitochondrion				endoplasmic reticulum,golgi,extracellular	cytosol,nucleus	cytosol		cytosol	cytosol	Amigo: "plastid" 17407539|Amigo: "plastid" 16923014|SwissProt: "plastid" 16381842|Tair: "plastid" 12938931|Tair: "plastid" 16923014|Tair: "plastid" 18431481|Tair: "plastid" 15322131|Tair: "plastid" 18633119|Tair: "plastid" 16207701|Tair: "plastid" 12766230|Tair: "plastid" 15028209|Tair: "plastid" 17407539	plastid:16923014;plastid:17407539	plastid:16381842	P27140	plastid:15028209;plastid:16923014;plastid:15322131;plastid:12938931;plastid:18431481;plastid:17407539;plastid:16207701;plastid:18633119;plastid:12766230	plastid:17407539;plastid:26243620	golgi:25900983;mitochondrion:27943495;nucleus:23396599;plasma membrane:25641898;plasma membrane:22215637;plasma membrane:26781341;plastid:11826309;plastid:12766230;plastid:12938931;plastid:14729914;plastid:15028209;plastid:15322131;plastid:16648217;plastid:21531424;plastid:23851315;plastid:25740923;plastid:20061580;plastid:24872594;plastid:16923014;plastid:18431481;plastid:18433418;plastid:186331…	AT5G42980.1::15352244
AT3G01510.1	like SEX4 1;Encodes a putative phosphatase, LSF1, required for normal starch turnover in leaves.	3	11	1	591	65744.7	9.3964	-0.26802	plastid	cytosol,mitochondrion,plasma membrane,plastid	plasma membrane		plastid	plastid		plastid		mitochondrion	cytosol			plastid	plastid	plastid	plastid		mitochondrion	plastid	mitochondrion	plastid	plastid	cytosol	Amigo: "plastid" 20018601|Tair: "plastid" 16207701|Tair: "plastid" 18431481	plastid:20018601		Q8LCU3	plastid:18431481;plastid:16207701		plastid:16207701;plastid:18431481;plastid:24361574;plastid:24872594
AT3G01513.1	;	3	14	1	216	24228.1	10.0744	-0.816204	nucleus	cytosol,mitochondrion,plastid,nucleus	plastid		nucleus			plastid			nucleus	nucleus		nucleus	mitochondrion				mitochondrion	cytosol,nucleus	cytosol		nucleus	nucleus
AT3G01516.1	;	3	1	2	187	21020.9	8.28705	-0.702674	nucleus	mitochondrion,golgi,nucleus,endoplasmic reticulum,extracellular,cytosol	cytosol		nucleus						endoplasmic reticulum	nucleus		nucleus	mitochondrion		endoplasmic reticulum,golgi,extracellular		mitochondrion	cytosol,nucleus	mitochondrion		nucleus	nucleus
AT3G01520.1	Adenine nucleotide alpha hydrolases-like superfamily protein;	3	87	4	175	19569.4	5.68649	-0.274857	cytosol,plasma membrane	cytosol,mitochondrion,plastid,nucleus	cytosol		nucleus						cytosol			plastid	mitochondrion				plastid	cytosol,nucleus	cytosol		cytosol	cytosol	Amigo: "plasma membrane" 17644812|Tair: "plasma membrane" 17644812	plasma membrane:17644812		Q8LGG8	plasma membrane:17644812		extracellular:26572690;plasma membrane:25641898;plasma membrane:17644812;plasma membrane:19334764;plasma membrane:22215637
AT3G01530.1	myb domain protein 57;Member of the R2R3 factor gene family.	3	22	8	206	23718.1	10.0598	-0.833495	nucleus	cytosol,mitochondrion,nucleus	nucleus		nucleus		nucleus			mitochondrion	nucleus	nucleus		nucleus	mitochondrion				mitochondrion	cytosol,nucleus	nucleus		nucleus	nucleus				Q9SSA1
AT3G01540.1	DEAD box RNA helicase 1;RNA HELICASE DRH1	3	246	4	618	67644.4	10.2452	-0.542233	nucleus	cytosol,mitochondrion,plastid,nucleus	nucleus		nucleus		nucleus				cytosol	nucleus		nucleus	mitochondrion		plastid		mitochondrion	cytosol,nucleus	nucleus		cytosol	cytosol	SwissProt: "nucleus" 16381842		nucleus:16381842	Q8H136		nucleus:26775605	golgi:25900983;golgi:25900983;golgi:25900983;golgi:25900983
AT3G01550.1	phosphoenolpyruvate (pep)/phosphate translocator 2;	3	22	5	383	42056.1	10.3941	0.469713	plastid	plasma membrane,mitochondrion,endoplasmic reticulum,plastid,extracellular	plasma membrane		plastid	plastid	plastid	plastid		mitochondrion	plastid		plastid	plastid	plastid	mitochondrion	plastid		mitochondrion	mitochondrion	extracellular	plastid	endoplasmic reticulum	plasma membrane				Q8H0T6				AT5G22290.1::21798944
AT3G01560.1	Protein of unknown function (DUF1421);	3	64	2	511	55495.6	6.51092	-0.811742	nucleus	cytosol,mitochondrion,nucleus	nucleus		nucleus						cytosol	nucleus		nucleus	mitochondrion				mitochondrion	cytosol,nucleus	nucleus		nucleus	nucleus
AT3G01570.1	Oleosin family protein;	3	96	2	183	19755.9	8.01108	0.026776	vacuole	plasma membrane,mitochondrion,golgi,nucleus,endoplasmic reticulum,peroxisome,plastid,extracellular,cytosol	cytosol		plastid		nucleus	mitochondrion			golgi			plasma membrane,mitochondrion,nucleus,peroxisome,plastid	endoplasmic reticulum,golgi,extracellular				mitochondrion	cytosol,nucleus	mitochondrion		plasma membrane	plasma membrane	SwissProt: "cytosol,plasma membrane" 16381842		cytosol:16381842;plasma membrane:16381842	Q9SS98			plasma membrane:19334764	AT3G29270.1::21798944
AT3G01572.1	;	3	0	0	37	4011.94	5.48007	0.672973	plasma membrane	plasma membrane,mitochondrion,golgi,endoplasmic reticulum,extracellular,cytosol,vacuole	extracellular		endoplasmic reticulum,golgi,extracellular						cytosol			plasma membrane	mitochondrion				endoplasmic reticulum,golgi,extracellular	endoplasmic reticulum,golgi,extracellular	cytosol		cytosol	vacuole				B3H495
AT3G01580.1	Tetratricopeptide repeat (TPR)-like superfamily protein;	3	0	0	660	74324.1	6.78157	-0.0609091	mitochondrion	cytosol,mitochondrion,plastid,nucleus	cytosol		cytosol			mitochondrion	mitochondrion		mitochondrion			cytosol,plastid,nucleus	mitochondrion		mitochondrion		mitochondrion	mitochondrion	cytosol	mitochondrion	plastid	cytosol							plastid:21531424
AT3G01590.1	Galactose mutarotase-like superfamily protein;	3	33	7	306	34740.5	6.17744	-0.450327	cytosol	mitochondrion,golgi,nucleus,endoplasmic reticulum,extracellular,cytosol	cytosol		nucleus						cytosol			cytosol	mitochondrion				endoplasmic reticulum,golgi,extracellular	cytosol,nucleus	cytosol		cytosol	cytosol				Q9SS96			extracellular:26572690
AT3G01600.1	NAC domain containing protein 44;	3	2	0	370	40829.4	5.49794	-0.462162	nucleus	mitochondrion,golgi,nucleus,endoplasmic reticulum,plastid,extracellular,cytosol	cytosol		nucleus			plastid	mitochondrion		nucleus			nucleus	mitochondrion	mitochondrion	endoplasmic reticulum,golgi,extracellular		endoplasmic reticulum,golgi,extracellular	cytosol,nucleus	cytosol	mitochondrion	plastid	cytosol				Q9SS95
AT3G01610.1	cell division cycle 48C;AAA-type ATPase - Over 90% homologous to CDC48a	3	18	2	820	90009.7	6.46339	-0.496829	endoplasmic reticulum	cytosol,mitochondrion,plastid,nucleus	plastid		nucleus		nucleus	mitochondrion		mitochondrion	nucleus			nucleus	mitochondrion		mitochondrion		mitochondrion	cytosol,nucleus	nucleus	mitochondrion	nucleus	cytosol	SwissProt: "cytoskeleton,cytosol,nucleus" 16381842		cytosol:16381842;nucleus:16381842;cytoskeleton:16381842	Q9SS94		endoplasmic reticulum:16621602;nucleus:17693538;plasma membrane:16621602		AT3G01610.1::17693538;AT3G01610.1::17693538;AT3G09840.1::17693538
AT3G01620.1	beta-1,4-N-acetylglucosaminyltransferase family protein;	3	3	2	388	45321.6	8.75872	-0.346649	plasma membrane	plasma membrane,mitochondrion,golgi,nucleus,endoplasmic reticulum,extracellular,cytosol	cytosol		nucleus						golgi			cytosol	endoplasmic reticulum,golgi,extracellular		mitochondrion		mitochondrion	cytosol,nucleus	mitochondrion		cytosol	plasma membrane				Q9SS93
AT3G01630.1	Major facilitator superfamily protein;	3	2	1	551	60637.9	9.22709	0.45971	plasma membrane	plasma membrane,mitochondrion,golgi,endoplasmic reticulum,plastid,extracellular	plasma membrane		plastid	plastid		plastid		mitochondrion	plasma membrane		plastid	plasma membrane	endoplasmic reticulum,golgi,extracellular		mitochondrion		mitochondrion	mitochondrion	extracellular	mitochondrion	plastid	plasma membrane				Q9SS92
AT3G01640.1	glucuronokinase G;AtGlcAK is a sugar kinase able to phosphorylate D-GlcA to D-GlcA-1-phosphate in the presence of ATP.	3	36	5	362	40078.3	6.56974	-0.0925414	cytosol	mitochondrion,golgi,nucleus,endoplasmic reticulum,plastid,extracellular,cytosol	cytosol		nucleus						cytosol			mitochondrion,plastid	mitochondrion				endoplasmic reticulum,golgi,extracellular	cytosol,nucleus	cytosol		cytosol	cytosol				Q93ZC9			cytosol:21166475
AT3G01650.1	RING domain ligase1;	3	19	1	489	53314.2	5.03229	-0.494888	nucleus	cytosol,mitochondrion,plastid,nucleus	nucleus		nucleus						nucleus	nucleus	plastid	nucleus	mitochondrion				mitochondrion	plastid	nucleus		nucleus	cytosol	Amigo: "plasma membrane" 17586653|SwissProt: "plasma membrane" 16381842|Tair: "plasma membrane" 17586653	plasma membrane:17586653	plasma membrane:16381842	Q9SS90	plasma membrane:17586653	nucleus:22095047
AT3G01660.1	S-adenosyl-L-methionine-dependent methyltransferases superfamily protein;	3	6	2	273	31763.9	8.79732	-0.420879	mitochondrion	cytosol,mitochondrion,plasma membrane,plastid	plasma membrane		plastid		cytosol	mitochondrion	mitochondrion		cytosol			plastid	mitochondrion		mitochondrion		mitochondrion	mitochondrion	mitochondrion	mitochondrion	mitochondrion	cytosol							plastid:24872594	AT3G13720.1::21798944
AT3G01670.1	;	3	55	3	822	94222.5	6.7418	-0.264477	mitochondrion	cytosol,mitochondrion,plastid,nucleus	cytosol		nucleus			mitochondrion	mitochondrion		cytosol			plastid	mitochondrion		mitochondrion		mitochondrion	mitochondrion	cytosol	mitochondrion	mitochondrion	cytosol				Q9SS88				AT1G29120.1::21798944;AT1G31280.1::21798944;AT1G49840.1::21798944;AT1G49850.1::21798944;AT2G38300.1::21798944;AT3G01670.1::21798944;AT3G15660.1::21798944;AT3G18380.1::21798944;AT3G51180.1::21798944;AT3G54230.1::21798944;AT4G22720.1::21798944;AT5G51570.1::21798944;AT5G54190.1::21798944
AT3G01680.1	;	3	22	3	740	85275	6.48499	-0.271081	endoplasmic reticulum	cytosol,mitochondrion,plastid,nucleus	nucleus		nucleus				mitochondrion		cytosol			nucleus	mitochondrion	plastid			mitochondrion	cytosol,nucleus	nucleus		cytosol	cytosol						endoplasmic reticulum:22198148
AT3G01690.1	alpha/beta-Hydrolases superfamily protein;	3	122	4	361	41204.4	9.40529	-0.578947	nucleus	mitochondrion,nucleus,endoplasmic reticulum,plastid,cytosol	plastid		nucleus	plastid		mitochondrion			cytosol			nucleus	mitochondrion				mitochondrion	plastid	nucleus	plastid	cytosol	endoplasmic reticulum				Q9S7U7				AT1G02410.1::21798944;AT4G39050.1::21798944;AT5G28900.1::21798944
AT3G01700.1	arabinogalactan protein 11;Encodes an arabinogalactan protein that is expressed in pollen, pollen sac and pollen tube. Loss of AGP11 function results in decreased fertility due to defects in pollen tube growth.	3	27	7	136	12992.9	4.09331	0.0595588	extracellular	golgi,nucleus,endoplasmic reticulum,plastid,extracellular	nucleus		endoplasmic reticulum,golgi,extracellular	plastid		endoplasmic reticulum,golgi,extracellular			extracellular		plastid	nucleus	endoplasmic reticulum,golgi,extracellular	endoplasmic reticulum,golgi,extracellular	endoplasmic reticulum,golgi,extracellular		endoplasmic reticulum,golgi,extracellular	endoplasmic reticulum,golgi,extracellular	extracellular	endoplasmic reticulum,golgi,extracellular	plastid	extracellular	SwissProt: "plasma membrane" 16381842		plasma membrane:16381842	Q9FVE0
AT3G01710.1	TPX2 (targeting protein for Xklp2) protein family;	3	9	1	391	43911.9	10.3067	-1.04808	nucleus	mitochondrion,plastid,nucleus	nucleus		nucleus			plastid			nucleus	nucleus		nucleus	mitochondrion				mitochondrion	plastid	nucleus		nucleus	nucleus
AT3G01720.1	;	3	35	3	802	91454.3	7.26603	-0.411347	plasma membrane	plasma membrane,mitochondrion,golgi,nucleus,endoplasmic reticulum,plastid,extracellular,cytosol,vacuole	cytosol		nucleus			endoplasmic reticulum,golgi,extracellular			vacuole			cytosol,plastid	endoplasmic reticulum,golgi,extracellular	endoplasmic reticulum,golgi,extracellular	endoplasmic reticulum,golgi,extracellular		endoplasmic reticulum,golgi,extracellular	endoplasmic reticulum,golgi,extracellular	mitochondrion	endoplasmic reticulum,golgi,extracellular	plasma membrane	plasma membrane				Q8VYF9			golgi:25900983;golgi:25900983;golgi:25900983;plasma membrane:19334764
AT3G01730.1	;	3	4	2	87	9053.11	4.66483	0.462069	extracellular	plasma membrane,golgi,endoplasmic reticulum,plastid,extracellular	plasma membrane		endoplasmic reticulum,golgi,extracellular			endoplasmic reticulum,golgi,extracellular			extracellular			plasma membrane,plastid	endoplasmic reticulum,golgi,extracellular	endoplasmic reticulum,golgi,extracellular	endoplasmic reticulum,golgi,extracellular		endoplasmic reticulum,golgi,extracellular	endoplasmic reticulum,golgi,extracellular	extracellular	endoplasmic reticulum,golgi,extracellular	plasma membrane	extracellular				Q9S7S5
AT3G01740.1	Mitochondrial ribosomal protein L37;	3	71	5	126	13765.5	10.8143	-0.769841	mitochondrion	mitochondrion,nucleus,plastid,extracellular,cytosol	extracellular		plastid			mitochondrion	mitochondrion	mitochondrion	cytosol		plastid	nucleus	mitochondrion	mitochondrion	mitochondrion		mitochondrion	cytosol,nucleus	nucleus	mitochondrion	nucleus	mitochondrion				Q9S799			mitochondrion:21841088;mitochondrion:27943495
AT3G01750.1	Ankyrin repeat family protein;	3	28	4	664	73136.9	10.1099	-0.34744	nucleus	cytosol,mitochondrion,plastid,nucleus	plastid		nucleus						nucleus			plastid,nucleus	mitochondrion				mitochondrion	cytosol,nucleus	nucleus		nucleus	cytosol
AT3G01760.1	Transmembrane amino acid transporter family protein;	3	0	0	455	50738.8	8.75198	0.534505	plasma membrane,vacuole	plasma membrane,mitochondrion,golgi,nucleus,extracellular,cytosol	plasma membrane		nucleus						plasma membrane			golgi	mitochondrion				mitochondrion	cytosol,nucleus	extracellular		plasma membrane	plasma membrane	SwissProt: "plasma membrane" 16381842		plasma membrane:16381842	Q9SS86
AT3G01770.1	bromodomain and extraterminal domain protein 10;	3	70	5	620	69885.2	5.10612	-0.780484	nucleus	cytosol,mitochondrion,nucleus	nucleus		nucleus						cytosol	nucleus		nucleus	mitochondrion				mitochondrion	cytosol,nucleus	nucleus		nucleus	nucleus				Q93ZB7				AT3G48360.1::15316289;AT4G16143.1::21798944;AT5G63160.1::15316289;AT5G63160.1::15316289;AT5G63160.1::15316289;AT5G67480.1::15316289
AT3G01780.1	ARM repeat superfamily protein;Encodes TPLATE, a cytokinesis protein targeted to the cell plate. Functions in vesicle-trafficking events required for site-specific cell wall modifications during pollen germination and for anchoring of the cell plate to the mother wall at the correct cortical position.	3	38	1	1176	130915	5.78189	-0.164456	cytosol	mitochondrion,golgi,nucleus,endoplasmic reticulum,plastid,extracellular,cytosol	cytosol		nucleus						cytosol	nucleus		plastid	mitochondrion		endoplasmic reticulum,golgi,extracellular		mitochondrion	mitochondrion	cytosol		nucleus	cytosol	Amigo: "cytosol" 17189342|Amigo: "nucleus" 15469496|Tair: "plasma membrane" 17317660|Tair: "cytosol" 17189342|Tair: "nucleus" 15469496	cytosol:17189342;nucleus:15469496		Q84W49	plasma membrane:17317660;nucleus:15469496;cytosol:17189342	cytosol:17189342;cytosol:15469496;cytosol:17189342;unclear:17189342	cytoskeleton:24134884;cytosol:21166475;golgi:25900983;golgi:25900983;golgi:25900983;golgi:25900983;golgi:25900983;mitochondrion:27122571;nucleus:23396599;plasma membrane:25641898;plasma membrane:17317660;plasma membrane:19334764;plasma membrane:20843791;plasma membrane:21433285;plasma membrane:22923678;plasma membrane:26781341;vacuole:25900983	AT1G15370.1::24529374;AT1G15370.1::24529374;AT1G20760.1::24529374;AT1G20760.1::24529374;AT1G21630.1::24529374;AT1G21630.1::24529374;AT2G07360.1::24529374;AT2G07360.1::24529374;AT2G07370.1::24529374;AT2G07370.1::24529374;AT2G40060.1::21187379;AT2G40060.1::21187379;AT3G01780.1::21187379;AT3G50590.1::24529374;AT3G50590.1::24529374;AT5G22770.1::24529374;AT5G22770.1::24529374;AT5G24710.1::24529374;AT5…
AT3G01790.1	Ribosomal protein L13 family protein;	3	25	3	205	23381.5	11.0535	-0.766341	mitochondrion	cytosol,mitochondrion,plastid,nucleus	cytosol		plastid		cytosol	mitochondrion	mitochondrion	mitochondrion	cytosol			plastid	mitochondrion	plastid	mitochondrion		mitochondrion	cytosol,nucleus	mitochondrion	plastid	cytosol	mitochondrion				Q7XA68		mitochondrion:in house	golgi:25900983;mitochondrion:21841088;mitochondrion:27943495
AT3G01800.1	Ribosome recycling factor;	3	30	5	267	29173.7	10.3659	-0.299251	mitochondrion	mitochondrion,plastid,nucleus	plastid		plastid	plastid	nucleus	mitochondrion	mitochondrion	mitochondrion	mitochondrion		plastid	plastid	mitochondrion	mitochondrion	mitochondrion		mitochondrion	mitochondrion	nucleus	mitochondrion	mitochondrion	mitochondrion	Amigo: "mitochondrion" 14671022|Tair: "mitochondrion" 14671022	mitochondrion:14671022		Q6NQM0	mitochondrion:14671022		extracellular:26572690;mitochondrion:14671022;mitochondrion:21841088;mitochondrion:27943495
AT3G01810.1	;	3	20	1	921	101709	6.33517	-0.490011	cytosol	cytosol,mitochondrion,plastid,nucleus	nucleus		nucleus			mitochondrion			cytosol			nucleus	mitochondrion		mitochondrion		mitochondrion	mitochondrion	nucleus	mitochondrion	plastid	cytosol	Amigo: "plasma membrane" 17317660|Tair: "plasma membrane" 17317660	plasma membrane:17317660		Q9SGJ0	plasma membrane:17317660		plasma membrane:17317660
AT3G01820.1	P-loop containing nucleoside triphosphate hydrolases superfamily protein;	3	56	2	263	29456.3	8.43421	-0.270342	mitochondrion	cytosol,mitochondrion,plastid	cytosol		plastid			mitochondrion		mitochondrion	mitochondrion			plastid	mitochondrion	mitochondrion	mitochondrion		mitochondrion	mitochondrion	mitochondrion	mitochondrion	mitochondrion	mitochondrion				Q8L7W7				AT4G25200.1::21798944
AT3G01830.1	Calcium-binding EF-hand family protein;	3	16	5	146	16769.6	4.41036	-0.835616	nucleus	plasma membrane,mitochondrion,nucleus,plastid,cytosol	plastid		nucleus						cytosol	nucleus		plasma membrane	mitochondrion				mitochondrion	cytosol,nucleus	nucleus		plastid	nucleus				Q9SGI8
AT3G01840.1	Protein kinase superfamily protein;	3	10	0	654	73166.1	6.17918	-0.291131	plasma membrane	plasma membrane,golgi,nucleus,endoplasmic reticulum,extracellular,vacuole	plasma membrane		nucleus			endoplasmic reticulum,golgi,extracellular			plasma membrane	nucleus		plasma membrane,nucleus	endoplasmic reticulum,golgi,extracellular	endoplasmic reticulum,golgi,extracellular	endoplasmic reticulum,golgi,extracellular		endoplasmic reticulum,golgi,extracellular	endoplasmic reticulum,golgi,extracellular	nucleus	endoplasmic reticulum,golgi,extracellular	vacuole	vacuole				Q9SGI7
AT3G01850.1	Aldolase-type TIM barrel family protein;	3	11	0	225	24043.2	4.99146	0.0475556	cytosol	mitochondrion,golgi,nucleus,endoplasmic reticulum,plastid,extracellular,cytosol	cytosol		cytosol		cytosol				cytosol			cytosol	mitochondrion				endoplasmic reticulum,golgi,extracellular	cytosol,nucleus	extracellular	endoplasmic reticulum,golgi,extracellular	cytosol	plastid				Q94K13
AT3G01860.1	;	3	19	2	223	24944.7	5.05472	-0.93991	nucleus	cytosol,mitochondrion,plastid,nucleus	nucleus		nucleus	plastid		mitochondrion			cytosol	nucleus	plastid	nucleus	plastid		plastid		plastid	plastid	nucleus	plastid	nucleus	nucleus				Q3EBD5				AT3G60600.1::21798944
AT3G01870.1	Plant protein of unknown function (DUF946);	3	90	1	583	64442.2	5.91186	-0.233791	extracellular	plasma membrane,golgi,endoplasmic reticulum,plastid,extracellular,cytosol	plasma membrane		endoplasmic reticulum,golgi,extracellular	plastid	cytosol	endoplasmic reticulum,golgi,extracellular			extracellular			plasma membrane,plastid	endoplasmic reticulum,golgi,extracellular	endoplasmic reticulum,golgi,extracellular	endoplasmic reticulum,golgi,extracellular		endoplasmic reticulum,golgi,extracellular	endoplasmic reticulum,golgi,extracellular	cytosol	endoplasmic reticulum,golgi,extracellular	plasma membrane	plasma membrane
AT3G01880.1	Plant protein of unknown function (DUF946);	3	32	0	592	66534.8	9.0863	-0.223818	extracellular	plasma membrane,golgi,endoplasmic reticulum,extracellular,cytosol	plasma membrane		endoplasmic reticulum,golgi,extracellular			endoplasmic reticulum,golgi,extracellular			extracellular			plasma membrane	endoplasmic reticulum,golgi,extracellular	endoplasmic reticulum,golgi,extracellular	endoplasmic reticulum,golgi,extracellular		endoplasmic reticulum,golgi,extracellular	endoplasmic reticulum,golgi,extracellular	extracellular	endoplasmic reticulum,golgi,extracellular	cytosol	plasma membrane
AT3G01890.1	SWIB/MDM2 domain superfamily protein;	3	26	3	458	51331.7	9.55388	-0.433624	nucleus	cytosol,mitochondrion,plastid,nucleus	cytosol		nucleus	plastid		mitochondrion			cytosol	nucleus	plastid	nucleus	plastid		plastid		mitochondrion	plastid	nucleus	plastid	plastid	nucleus				Q147F4
AT3G01900.1	cytochrome P450, family 94, subfamily B, polypeptide 2;member of CYP94B	3	0	0	496	56463.2	7.68327	-0.170565	endoplasmic reticulum	mitochondrion,golgi,endoplasmic reticulum,peroxisome,plastid,extracellular,cytosol	cytosol		endoplasmic reticulum,golgi,extracellular		peroxisome	endoplasmic reticulum,golgi,extracellular			endoplasmic reticulum			endoplasmic reticulum	endoplasmic reticulum,golgi,extracellular	endoplasmic reticulum,golgi,extracellular	endoplasmic reticulum,golgi,extracellular		mitochondrion	endoplasmic reticulum,golgi,extracellular	cytosol	endoplasmic reticulum,golgi,extracellular	plastid	endoplasmic reticulum
AT3G01910.1	sulfite oxidase;Encodes a homodimeric Mo-enzyme with molybdopterin as organic component of the molybdenum cofactor. It lacks the heme domain that other eukaryotic Mo-enzymes possess and has no redox-active centers other than the molybdenum. SO protein has been found in all parts of the plant. The plant SO combines its enzymatic sulfite oxidation with a subsequent nonenzymatic step using its react…	3	144	10	393	43331.6	8.99043	-0.316285	peroxisome	mitochondrion,nucleus,peroxisome,plastid,extracellular,cytosol	cytosol		nucleus		peroxisome				peroxisome		plastid	mitochondrion,peroxisome	peroxisome		mitochondrion		plastid	cytosol,nucleus	extracellular		cytosol	peroxisome	Amigo: "peroxisome" 15653809|Amigo: "mitochondrion" 14671022|SwissProt: "peroxisome" 16381842|Tair: "peroxisome" 17951448|Tair: "peroxisome" 15653809|Tair: "mitochondrion" 14671022	mitochondrion:14671022;peroxisome:15653809	peroxisome:16381842	Q9S850	mitochondrion:14671022;peroxisome:17951448;peroxisome:15653809	peroxisome:12147736;peroxisome:15653809	cytoskeleton:24134884;mitochondrion:14671022;mitochondrion:27943495;peroxisome:17951448;peroxisome:18931141;peroxisome:19329564;peroxisome:24130194;plastid:24361574
AT3G01920.1	DHBP synthase RibB-like alpha/beta domain;	3	12	2	307	33541	9.04034	-0.137459	plastid	mitochondrion,golgi,endoplasmic reticulum,plastid,extracellular,cytosol	cytosol		plastid	plastid		mitochondrion		mitochondrion	mitochondrion		plastid	mitochondrion,plastid	mitochondrion	endoplasmic reticulum,golgi,extracellular	plastid		mitochondrion	mitochondrion	mitochondrion	mitochondrion	plastid	mitochondrion				Q9SGI3			plastid:20423899
AT3G01930.1	Major facilitator superfamily protein;	3	18	0	471	51129.6	7.03883	0.468365	vacuole	plasma membrane,mitochondrion,golgi,endoplasmic reticulum,plastid,extracellular	plasma membrane		plastid			plastid			plasma membrane			plasma membrane	endoplasmic reticulum,golgi,extracellular	plastid	endoplasmic reticulum,golgi,extracellular		mitochondrion	endoplasmic reticulum,golgi,extracellular	extracellular		plasma membrane	plasma membrane				Q9S7R2			vacuole:15215502
AT3G01940.1	Protein of unknown function (DUF 3339);	3	3	0	70	7504.67	8.57168	1.40571	extracellular	plasma membrane,golgi,endoplasmic reticulum,extracellular,cytosol,vacuole	plasma membrane		endoplasmic reticulum,golgi,extracellular			endoplasmic reticulum,golgi,extracellular			extracellular			plasma membrane	endoplasmic reticulum,golgi,extracellular	endoplasmic reticulum,golgi,extracellular	endoplasmic reticulum,golgi,extracellular		endoplasmic reticulum,golgi,extracellular	endoplasmic reticulum,golgi,extracellular	cytosol	endoplasmic reticulum,golgi,extracellular	vacuole	extracellular				Q9S7L7
AT3G01950.1	Protein of unknown function (DUF 3339);	3	18	2	70	7576.58	7.7997	1.22	extracellular	plasma membrane,golgi,endoplasmic reticulum,extracellular,vacuole	plasma membrane		endoplasmic reticulum,golgi,extracellular			endoplasmic reticulum,golgi,extracellular			extracellular			plasma membrane	endoplasmic reticulum,golgi,extracellular	endoplasmic reticulum,golgi,extracellular	endoplasmic reticulum,golgi,extracellular		endoplasmic reticulum,golgi,extracellular	endoplasmic reticulum,golgi,extracellular	extracellular	endoplasmic reticulum,golgi,extracellular	vacuole	extracellular				Q9S721
AT3G01960.1	;	3	0	2	138	15567.6	8.80218	-0.54058	mitochondrion	mitochondrion,golgi,nucleus,endoplasmic reticulum,plastid,extracellular	plastid		nucleus	plastid		mitochondrion			mitochondrion		plastid	nucleus	mitochondrion	endoplasmic reticulum,golgi,extracellular	mitochondrion		mitochondrion	mitochondrion	nucleus	mitochondrion	plastid	mitochondrion
AT3G01961.1	;	3	0	0	56	6290.4	8.80068	-0.703571	nucleus	plasma membrane,mitochondrion,nucleus,plastid,cytosol	plasma membrane		nucleus			mitochondrion			cytosol			nucleus	mitochondrion				plastid	cytosol,nucleus	nucleus		nucleus	nucleus				B3H711
AT3G01970.1	WRKY DNA-binding protein 45;member of WRKY Transcription Factor; Group I	3	21	6	147	17226.2	9.2059	-1.06531	nucleus	cytosol,mitochondrion,plastid,nucleus	cytosol		nucleus		nucleus				nucleus	nucleus		nucleus	mitochondrion				mitochondrion	cytosol,nucleus	cytosol		plastid	nucleus	SwissProt: "nucleus" 16381842		nucleus:16381842	Q9S763				AT1G66410.1::17360592;AT2G41090.1::17360592;AT3G43810.1::17360592;AT3G51920.1::17360592;AT5G21274.1::17360592;AT5G37780.1::17360592
AT3G01980.1	NAD(P)-binding Rossmann-fold superfamily protein;	3	53	2	266	29198	7.84659	-0.141729	peroxisome	mitochondrion,golgi,nucleus,endoplasmic reticulum,peroxisome,plastid,extracellular,cytosol	cytosol		cytosol						peroxisome			plastid	mitochondrion			peroxisome	endoplasmic reticulum,golgi,extracellular	cytosol,nucleus	mitochondrion		mitochondrion	cytosol	Amigo: "peroxisome" 17951448|Tair: "peroxisome" 17951448	peroxisome:17951448		Q9SG99	peroxisome:17951448		peroxisome:17951448;peroxisome:19329564;peroxisome:24130194
AT3G01990.1	ACT domain repeat 6;Member of a small family of ACT domain containing proteins in Arabidopsis. ACT domains are involved in amino acid binding.	3	6	4	433	48745.1	6.15421	-0.337413	cytosol	cytosol,mitochondrion,nucleus	cytosol		nucleus						cytosol				mitochondrion				mitochondrion	cytosol,nucleus	nucleus		cytosol	cytosol				Q9SGA0				AT1G25490.1::21798944;AT3G13222.1::21798944;AT3G17860.1::21798944;AT3G53900.1::21798944
AT3G02000.1	Thioredoxin superfamily protein;Roxy1 encodes a glutaredoxin belonging to a subgroup specific to higher plants. It is required for proper petal initiation and organogenesis. It is likely to function in the temporal and spatial expression regulation of AGAMOUS in the first and second whorl. It's function is dependent on the Cysteine 49 residue and its nuclear localization. ROXY1 interacts in vitro…	3	0	3	136	14202.5	7.45374	0.477206	cytosol	plasma membrane,golgi,nucleus,endoplasmic reticulum,plastid,extracellular,cytosol	plasma membrane		nucleus						cytosol			plastid	endoplasmic reticulum,golgi,extracellular		endoplasmic reticulum,golgi,extracellular		plastid	plastid	extracellular		cytosol	extracellular	Amigo: "nucleus" 19218396|SwissProt: "cytosol" 16381842|Tair: "nucleus" 19218396	nucleus:19218396	cytosol:16381842	Q96305	nucleus:19218396	nucleus:19218396		AT1G22070.1::19218396;AT1G22070.1::19218396;AT1G68640.1::19218396;AT1G68640.1::19218396;AT1G68640.1::19218396;AT1G77920.1::19218396;AT1G77920.1::19218396;AT1G77920.1::19218396;AT3G12250.1::19218396;AT5G06950.1::19218396;AT5G06950.1::19218396;AT5G06950.1::19218396;AT5G06960.1::19218396;AT5G10030.1::19218396;AT5G65210.1::19218396
AT3G02010.1	Pentatricopeptide repeat (PPR) superfamily protein;	3	0	0	825	92380.7	6.97529	-0.167515	mitochondrion	plasma membrane,mitochondrion,nucleus,plastid,cytosol	plasma membrane		plastid			mitochondrion	mitochondrion	mitochondrion	mitochondrion			plastid,nucleus	mitochondrion		mitochondrion		mitochondrion	mitochondrion	mitochondrion	mitochondrion	plastid	cytosol				Q9S7F4		mitochondrion:15269332
AT3G02020.1	aspartate kinase 3;encodes a monofunctional aspartate kinase	3	26	2	559	61219.3	7.97715	0.0486583	plastid	cytosol,mitochondrion,plastid	plastid		plastid			mitochondrion			plastid		plastid	plastid	plastid	plastid	plastid		plastid	plastid	cytosol	plastid	cytosol	plastid	SwissProt: "plastid" 16381842		plastid:16381842	Q9S702
AT3G02030.1	transferases, transferring acyl groups other than amino-acyl groups;acyltransferases;	3	45	1	662	73981	8.82178	-0.103776	plastid	cytosol,mitochondrion,plastid,nucleus	cytosol		plastid	plastid					plastid			plastid	plastid	plastid	mitochondrion		plastid	cytosol,nucleus	mitochondrion	plastid	plastid	plastid
AT3G02040.1	senescence-related gene 3;	3	83	11	361	40716.9	6.24141	-0.256787	cytosol	plasma membrane,golgi,nucleus,endoplasmic reticulum,plastid,extracellular,cytosol	cytosol		nucleus	plastid	cytosol				cytosol		plastid	plasma membrane	plastid				endoplasmic reticulum,golgi,extracellular	cytosol,nucleus	extracellular	plastid	cytosol	cytosol				Q9SGA2
AT3G02050.1	K+ uptake transporter 3;potassium transporter KUP3p (KUP3)	3	48	4	789	87416.5	8.86397	0.446261	vacuole	plasma membrane,mitochondrion,golgi,endoplasmic reticulum,plastid,extracellular,vacuole	plasma membrane		plastid			mitochondrion			plasma membrane		plastid	vacuole	endoplasmic reticulum,golgi,extracellular		endoplasmic reticulum,golgi,extracellular		mitochondrion	mitochondrion	extracellular	mitochondrion	plasma membrane	plasma membrane	SwissProt: "plasma membrane" 16381842		plasma membrane:16381842	Q9LD18
AT3G02060.1	DEAD/DEAH box helicase, putative;	3	26	2	823	93934.6	9.14345	-0.258323	plastid	cytosol,mitochondrion,plastid,nucleus	cytosol		plastid	plastid	cytosol	plastid		mitochondrion	nucleus		plastid	nucleus	plastid	plastid	mitochondrion		mitochondrion	plastid	cytosol	plastid	plastid	nucleus				Q94JY9
AT3G02065.1	P-loop containing nucleoside triphosphate hydrolases superfamily protein;	3	15	2	368	40129.4	10.0562	0.0413043	plastid	cytosol,mitochondrion,plastid,nucleus	cytosol		plastid	plastid		mitochondrion			nucleus			nucleus	plastid		plastid		mitochondrion	mitochondrion	mitochondrion	plastid	cytosol	cytosol								AT1G03430.1::18642946
AT3G02070.1	Cysteine proteinases superfamily protein;	3	15	2	219	25572.7	9.25282	-0.552968	cytosol	mitochondrion,nucleus,plastid,extracellular,cytosol	extracellular		nucleus						cytosol			plastid	mitochondrion				mitochondrion	cytosol,nucleus	nucleus		nucleus	cytosol				Q9SGA5
AT3G02080.1	Ribosomal protein S19e family protein;	3	377	5	143	15829.1	10.6689	-0.508392	cytosol	mitochondrion,nucleus,plastid,cytosol,cytoskeleton	plastid		nucleus		cytosol		mitochondrion		cytosol			cytosol,plastid,nucleus	mitochondrion		mitochondrion		mitochondrion	cytosol,nucleus	mitochondrion		cytoskeleton	cytosol	Amigo: "cytosol" 17934214|Tair: "cytosol" 17934214	cytosol:17934214		Q9SGA6	cytosol:17934214		cytosol:17934214;cytosol:21166475;cytosol:15734919;cytosol:15821981;cytosol:22522809;extracellular:26572690;golgi:25900983;golgi:25900983;golgi:25900983;golgi:25900983;golgi:25900983;nucleus:23396599;plasma membrane:25641898;plasma membrane:19334764;plasma membrane:22215637;plasma membrane:22318864;plasma membrane:26781341
AT3G02090.1	Insulinase (Peptidase family M16) protein;	3	242	12	531	59163.2	6.76493	-0.341996	mitochondrion	cytosol,mitochondrion,peroxisome,plastid	cytosol		plastid	plastid	mitochondrion	mitochondrion	mitochondrion	mitochondrion	peroxisome		plastid	mitochondrion	mitochondrion	mitochondrion	mitochondrion		mitochondrion	mitochondrion	mitochondrion	mitochondrion	mitochondrion	mitochondrion	Amigo: "mitochondrion" 11743115|Amigo: "mitochondrion" 18189341|Amigo: "mitochondrion" 14730085|Amigo: "mitochondrion" 14671022|SwissProt: "mitochondrion" 16381842|Tair: "nucleus" 15496452|Tair: "mitochondrion" 15276431|Tair: "mitochondrion" 14730085|Tair: "mitochondrion" 18189341|Tair: "plasma membrane" 17151019|Tair: "plastid" 15028209	mitochondrion:11743115;mitochondrion:14671022;mitochondrion:14730085;mitochondrion:18189341	mitochondrion:16381842	Q42290	plastid:15028209;mitochondrion:15276431;plasma membrane:17151019;nucleus:15496452;mitochondrion:18189341;mitochondrion:14730085	unclear:15496452	extracellular:26572690;golgi:25900983;golgi:25900983;golgi:25900983;golgi:25900983;golgi:25900983;mitochondrion:11743115;mitochondrion:11870776;mitochondrion:14671022;mitochondrion:14730085;mitochondrion:15276431;mitochondrion:18189341;mitochondrion:21472856;mitochondrion:21841088;mitochondrion:22923678;mitochondrion:23444301;mitochondrion:27122571;mitochondrion:27943495;mitochondrion:21896887;nu…
AT3G02100.1	UDP-Glycosyltransferase superfamily protein;	3	24	0	464	51503.2	5.91973	-0.119181	cytosol,peroxisome	plasma membrane,mitochondrion,nucleus,plastid,cytosol	cytosol		plastid			mitochondrion			cytosol			plasma membrane	mitochondrion				mitochondrion	cytosol,nucleus	cytosol		plastid	cytosol							plastid:24872594
AT3G02110.1	serine carboxypeptidase-like 25;	3	73	4	473	53403.4	8.90716	-0.364482	extracellular	plasma membrane,mitochondrion,golgi,endoplasmic reticulum,extracellular,vacuole	plasma membrane		endoplasmic reticulum,golgi,extracellular		vacuole	endoplasmic reticulum,golgi,extracellular	mitochondrion		vacuole			vacuole	endoplasmic reticulum,golgi,extracellular	endoplasmic reticulum,golgi,extracellular	endoplasmic reticulum,golgi,extracellular		endoplasmic reticulum,golgi,extracellular	endoplasmic reticulum,golgi,extracellular	mitochondrion	endoplasmic reticulum,golgi,extracellular	vacuole	extracellular	SwissProt: "extracellular" 16381842		extracellular:16381842	Q8L9Y0			extracellular:21109274;extracellular:26572690;extracellular:28155257
AT3G02120.1	hydroxyproline-rich glycoprotein family protein;	3	22	3	126	14150.9	10.8186	-1.03968	nucleus	cytosol,mitochondrion,plastid,nucleus	nucleus		nucleus		plastid				cytosol	nucleus	plastid	nucleus	plastid		plastid		mitochondrion	cytosol,nucleus	nucleus		nucleus	nucleus				Q8L9N1
AT3G02125.1	;	3	31	2	355	40037.8	5.0231	-0.97831	nucleus	cytosol,plastid,nucleus	nucleus		nucleus						cytosol	nucleus	plastid	nucleus	plastid		plastid		plastid	cytosol,nucleus	nucleus	plastid	nucleus	nucleus
AT3G02130.1	receptor-like protein kinase 2;	3	18	1	1151	125237	6.89139	0.0245004	plasma membrane	plasma membrane,mitochondrion,golgi,nucleus,endoplasmic reticulum,plastid,extracellular,cytosol	plasma membrane		nucleus			mitochondrion		mitochondrion	extracellular		plastid	plasma membrane	endoplasmic reticulum,golgi,extracellular	mitochondrion	endoplasmic reticulum,golgi,extracellular		mitochondrion	mitochondrion	cytosol	mitochondrion	plasma membrane	cytosol	Amigo: "plasma membrane" 17419837|SwissProt: "plasma membrane" 16381842|Tair: "plasma membrane" 17317660|Tair: "plasma membrane" 17419837	plasma membrane:17419837	plasma membrane:16381842	Q9S7I6	plasma membrane:17317660;plasma membrane:17419837		extracellular:28003327;plasma membrane:17317660;plasma membrane:19334764
AT3G02140.1	AFP2 (ABI five-binding protein 2) family protein;Encodes a protein that acts in the nucleus and is an important negative regulator of ABA and salt stress responses, and could play a critical role in controlling root elongation, floral initiation and starch degradation.	3	50	2	319	35457	8.61718	-0.810658	nucleus	cytosol,mitochondrion,nucleus	cytosol		nucleus						cytosol	nucleus		nucleus	mitochondrion				mitochondrion	cytosol,nucleus	nucleus		nucleus	cytosol	Amigo: "nucleus" 17195036|SwissProt: "nucleus" 16381842|Tair: "nucleus" 17195036	nucleus:17195036	nucleus:16381842	Q9S7Z2	nucleus:17195036	nucleus:17195036		AT1G13740.1::18484180;AT1G49720.1::18484180;AT1G69260.1::18484180;AT2G36270.1::18484180;AT2G36270.1::18484180;AT2G41070.1::18484180;AT3G02140.1::18484180;AT3G02140.1::18484180;AT3G19290.1::18484180;AT3G44460.1::18484180;AT3G56850.1::18484180;AT4G34000.1::18484180;AT4G34000.1::18484180;AT4G34010.1::18484180;AT4G34010.1::18484180
AT3G02150.1	plastid transcription factor 1;a chloroplast trans-acting factor of the psbD light-responsive promoter.TCP gene involved in heterochronic control of leaf differentiation.	3	12	1	278	31238.5	7.29368	-0.792806	plastid	mitochondrion,nucleus,plastid,extracellular,cytosol	nucleus		nucleus						cytosol	nucleus		nucleus	mitochondrion				plastid	cytosol,nucleus	extracellular		nucleus	nucleus	Amigo: "plastid" 11161017|SwissProt: "nucleus,plastid" 16381842|Tair: "plastid" 11161017	plastid:11161017	plastid:16381842;nucleus:16381842	Q9S7W5	plastid:11161017	plastid:11161017		AT1G05710.1::21798944;AT1G06450.1::21798944;AT1G11650.1::21798944;AT1G24625.1::21798944;AT1G30120.1::21798944;AT1G53000.1::21798944;AT1G76760.1::21798944;AT2G35500.1::21798944;AT2G41680.1::21798944;AT3G09250.1::21798944;AT3G21150.1::21798944;AT3G47620.1::21798944;AT3G61920.1::21798944;AT4G15700.1::21798944;AT4G16780.1::21798944;AT4G17486.1::21798944;AT4G33350.1::21798944;AT4G35770.1::21798944;AT5…
AT3G02160.1	Bromodomain transcription factor;	3	3	3	397	44074	5.15165	-0.464736	cytosol	mitochondrion,golgi,nucleus,endoplasmic reticulum,plastid,extracellular,cytosol	plastid		nucleus						nucleus			plastid	endoplasmic reticulum,golgi,extracellular				mitochondrion	cytosol,nucleus	cytosol		nucleus	cytosol
AT3G02170.1	longifolia2;Encodes LONGIFOLIA2 (LNG2). Regulates leaf morphology by promoting cell expansion in the leaf-length direction. The LNG2 homologue LNG1 (At5g15580) has similar function.	3	101	3	905	101633	9.99016	-0.840773	nucleus	cytosol,mitochondrion,nucleus	nucleus		nucleus						cytosol	nucleus		nucleus	mitochondrion				mitochondrion	cytosol,nucleus	nucleus		nucleus	nucleus				Q9S823
AT3G02180.1	SPIRAL1-like3;SPIRAL1-LIKE3 belongs to a six-member gene family in Arabidopsis; all members share high sequence similarity in amino- and carboxy-terminal regions. Regulates cortical microtubule organization. Mutant plants exhibit altered patterns of root, leaf and petal growth as a result of defective anisotropic cell expansion.	3	187	7	122	12172.9	10.0126	-0.627049	plasma membrane	mitochondrion,golgi,nucleus,endoplasmic reticulum,plastid,extracellular,cytosol	nucleus		endoplasmic reticulum,golgi,extracellular	plastid		mitochondrion			cytosol			nucleus	mitochondrion		endoplasmic reticulum,golgi,extracellular		plastid	cytosol,nucleus	nucleus		cytosol	cytosol				Q9S7P8			plasma membrane:26781341
AT3G02190.1	Ribosomal protein L39 family protein;	3	148	2	51	6420.12	12.8201	-1.41569	cytosol,nucleus	cytosol,mitochondrion,plastid,extracellular	extracellular		plastid		cytosol		mitochondrion	mitochondrion	cytosol		plastid	plastid	mitochondrion		mitochondrion		mitochondrion	mitochondrion	mitochondrion	mitochondrion	cytosol	cytosol	Amigo: "cytosol" 17934214|Tair: "cytosol" 17934214	cytosol:17934214		Q8L8W6	cytosol:17934214
AT3G02200.1	Proteasome component (PCI) domain protein;	3	93	0	364	41158.7	4.70469	-0.0406593	cytosol,nucleus	mitochondrion,golgi,nucleus,endoplasmic reticulum,extracellular,cytosol	golgi		nucleus						cytosol			nucleus	mitochondrion		endoplasmic reticulum,golgi,extracellular		mitochondrion	cytosol,nucleus	extracellular		cytosol	cytosol				Q3EBD2			golgi:25900983;golgi:25900983;golgi:25900983;golgi:25900983;golgi:25900983;vacuole:25900983
AT3G02210.1	COBRA-like protein 1 precursor;	3	23	3	452	50365.4	9.24715	-0.139159	extracellular	plasma membrane,mitochondrion,golgi,endoplasmic reticulum,extracellular	plasma membrane		endoplasmic reticulum,golgi,extracellular		plasma membrane	endoplasmic reticulum,golgi,extracellular			extracellular			plasma membrane	endoplasmic reticulum,golgi,extracellular	endoplasmic reticulum,golgi,extracellular	endoplasmic reticulum,golgi,extracellular		mitochondrion	endoplasmic reticulum,golgi,extracellular	extracellular	endoplasmic reticulum,golgi,extracellular	plasma membrane	extracellular	SwissProt: "plasma membrane" 16381842		plasma membrane:16381842	Q9SRT7
AT3G02220.1	;	3	41	2	227	25616.7	7.38174	-1.14714	nucleus	cytosol,mitochondrion,nucleus	nucleus		nucleus						cytosol	nucleus		nucleus	mitochondrion		mitochondrion		mitochondrion	mitochondrion	nucleus		nucleus	nucleus				Q9SRT8
AT3G02230.1	reversibly glycosylated polypeptide 1;reversibly glycosylated polypeptide possibly involved in plant cell wall synthesis	3	285	3	357	40631.2	5.7024	-0.14958	cytosol	mitochondrion,golgi,nucleus,endoplasmic reticulum,peroxisome,extracellular,cytosol	cytosol		cytosol		golgi				peroxisome			golgi	mitochondrion		endoplasmic reticulum,golgi,extracellular		endoplasmic reticulum,golgi,extracellular	cytosol,nucleus	cytosol		cytosol	cytosol	Amigo: "golgi" 9536051|Amigo: "golgi" 9207152|Tair: "plasma membrane" 17151019|Tair: "golgi" 9536051|Tair: "golgi" 9207152	golgi:9207152;golgi:9536051		Q9SRT9	golgi:9536051;plasma membrane:17151019;golgi:9207152	cytosol:21478444;golgi:15879561;golgi:21478444;unclear:15879561	cytosol:15734919;cytosol:21166475;extracellular:18998720;extracellular:26572690;mitochondrion:27122571;nucleus:24012629;plasma membrane:19334764;vacuole:15215502;vacuole:17151019;vacuole:23903016;vacuole:25900983
AT3G02240.1	;Encodes a root meristem growth factor (RGF). Belongs to a family of functionally redundant homologous peptides that are secreted, tyrosine-sulfated, and expressed mainly in the stem cell area and the innermost layer of central columella cells. RGFs are required for maintenance of the root stem cell niche and transit amplifying cell proliferation. Members of this family include: At5g60810 (RGF1),…	3	2	2	102	11972.5	9.89654	-0.573529	extracellular	plasma membrane,mitochondrion,golgi,nucleus,endoplasmic reticulum,plastid,extracellular,cytosol	cytosol		plastid		nucleus	endoplasmic reticulum,golgi,extracellular			endoplasmic reticulum			plastid	endoplasmic reticulum,golgi,extracellular	endoplasmic reticulum,golgi,extracellular	endoplasmic reticulum,golgi,extracellular		endoplasmic reticulum,golgi,extracellular	endoplasmic reticulum,golgi,extracellular	mitochondrion	endoplasmic reticulum,golgi,extracellular	extracellular	plasma membrane				Q6NNL3
AT3G02242.1	;	3	0	0	111	12671.6	10.5097	-0.502703	extracellular	plasma membrane,mitochondrion,golgi,nucleus,endoplasmic reticulum,plastid,extracellular,cytosol,vacuole	plasma membrane		plastid			endoplasmic reticulum,golgi,extracellular	mitochondrion		extracellular			plastid,nucleus	endoplasmic reticulum,golgi,extracellular	endoplasmic reticulum,golgi,extracellular	endoplasmic reticulum,golgi,extracellular		endoplasmic reticulum,golgi,extracellular	endoplasmic reticulum,golgi,extracellular	cytosol	endoplasmic reticulum,golgi,extracellular	vacuole	golgi
AT3G02250.1	O-fucosyltransferase family protein;	3	45	4	512	59734.3	9.48382	-0.275195	golgi	mitochondrion,golgi,endoplasmic reticulum,plastid,extracellular,cytosol	cytosol		plastid						golgi			golgi	endoplasmic reticulum,golgi,extracellular	mitochondrion	mitochondrion		mitochondrion	mitochondrion	mitochondrion		cytosol	golgi				Q93ZR8
AT3G02260.1	auxin transport protein (BIG);Calossin-like protein required for polar auxin transport	3	58	0	5098	567920	5.78251	-0.124853	nucleus	cytosol,mitochondrion,nucleus			nucleus		nucleus				cytosol				mitochondrion				mitochondrion	cytosol,nucleus	nucleus		nucleus	nucleus				Q9SRU2			cytosol:21166475;golgi:25900983;golgi:25900983;golgi:25900983;golgi:25900983;golgi:25900983;plasma membrane:19334764
AT3G02270.1	Trimeric LpxA-like enzyme;	3	0	0	676	76353.5	4.36519	-0.20355	cytosol	cytosol,mitochondrion,plastid,nucleus	cytosol		nucleus						cytosol			plastid	mitochondrion		mitochondrion		mitochondrion	cytosol,nucleus	nucleus		nucleus	nucleus				Q9SRU3
AT3G02280.1	Flavodoxin family protein;	3	9	3	623	70415.7	6.7444	-0.378973	cytosol	mitochondrion,nucleus,endoplasmic reticulum,plastid,cytosol	plastid		nucleus						cytosol			endoplasmic reticulum	mitochondrion	mitochondrion			mitochondrion	cytosol,nucleus	cytosol	mitochondrion	nucleus	cytosol				Q6NPS8
AT3G02290.1	RING/U-box superfamily protein;	3	25	4	231	26259.4	5.38602	-0.669264	nucleus	cytosol,mitochondrion,plastid,nucleus	nucleus		nucleus		nucleus				nucleus	nucleus		nucleus	mitochondrion		mitochondrion		plastid	cytosol,nucleus	nucleus		nucleus	nucleus	SwissProt: "cytosol" 16381842		cytosol:16381842	Q8LE94
AT3G02300.1	Regulator of chromosome condensation (RCC1) family protein;	3	20	1	471	50545.8	5.17255	-0.122293	cytosol	mitochondrion,golgi,nucleus,endoplasmic reticulum,extracellular,cytosol	cytosol		nucleus						cytosol			nucleus	mitochondrion				endoplasmic reticulum,golgi,extracellular	cytosol,nucleus	extracellular		nucleus	cytosol				Q9SRU6
AT3G02310.1	K-box region and MADS-box transcription factor family protein ;MADS-box protein, binds K domain of AG in vivo	3	83	4	250	28579.3	8.54871	-0.688	nucleus	cytosol,mitochondrion,nucleus	nucleus		nucleus		nucleus				nucleus	nucleus		nucleus	mitochondrion				mitochondrion	mitochondrion	cytosol		nucleus	nucleus	SwissProt: "nucleus" 16381842		nucleus:16381842	P29384				AT1G69120.1::15604664;AT1G69120.1::15604664;AT2G45660.1::15805477;AT2G45660.1::15805477;AT3G54340.1::15604664;AT3G57230.1::15805477;AT3G57230.1::15805477;AT4G18960.1::15805477;AT4G18960.1::9418042;AT4G18960.1::15604664;AT4G18960.1::15805477;AT4G37940.1::15805477;AT4G37940.1::15805477;AT5G20240.1::15604664;AT5G23260.1::16080001;AT5G23260.1::15805477
AT3G02320.1	N2,N2-dimethylguanosine tRNA methyltransferase;	3	19	2	589	65607.2	7.77699	-0.465025	cytosol	cytosol,mitochondrion,plastid,nucleus	plastid		nucleus						cytosol	nucleus		mitochondrion,plastid,nucleus	mitochondrion				plastid	cytosol,nucleus	nucleus		nucleus	cytosol				Q9SRU7
AT3G02330.1	Pentatricopeptide repeat (PPR) superfamily protein;	3	1	0	903	101720	6.36525	-0.06268	mitochondrion	cytosol,mitochondrion,plasma membrane,plastid	plasma membrane		plastid	plastid		mitochondrion		mitochondrion	mitochondrion		plastid	plastid	mitochondrion	plastid	mitochondrion		mitochondrion	mitochondrion	cytosol	mitochondrion	plastid	cytosol						mitochondrion:in house;plastid:in house
AT3G02340.1	RING/U-box superfamily protein;	3	28	4	409	45345	3.62607	-0.638875	nucleus	cytosol,mitochondrion,nucleus	cytosol		nucleus		nucleus				nucleus	nucleus		nucleus	mitochondrion				mitochondrion	cytosol,nucleus	nucleus		nucleus	cytosol				Q9FWA5
AT3G02350.1	galacturonosyltransferase 9;Encodes a protein with putative galacturonosyltransferase activity.	3	93	6	561	64163.2	9.5569	-0.322995	golgi	cytosol,mitochondrion,golgi,plastid	cytosol		plastid	plastid	golgi	mitochondrion	mitochondrion	mitochondrion	golgi		plastid	plastid	mitochondrion		mitochondrion		mitochondrion	mitochondrion	mitochondrion	mitochondrion	plastid	golgi	Amigo: "golgi" 16618929|SwissProt: "golgi" 16381842|Tair: "golgi" 16618929	golgi:16618929	golgi:16381842	Q9FWA4	golgi:16618929		golgi:16618929;golgi:22430844;golgi:22923678;golgi:25900983;golgi:25900983;golgi:25900983;golgi:25900983;golgi:25900983;plasma membrane:21433285
AT3G02360.1	6-phosphogluconate dehydrogenase family protein;	3	160	5	486	53580.2	7.49037	-0.283333	peroxisome	mitochondrion,golgi,endoplasmic reticulum,peroxisome,plastid,extracellular,cytosol	cytosol		mitochondrion		cytosol	endoplasmic reticulum,golgi,extracellular		mitochondrion	peroxisome				peroxisome		endoplasmic reticulum,golgi,extracellular	peroxisome	endoplasmic reticulum,golgi,extracellular	mitochondrion	cytosol	endoplasmic reticulum,golgi,extracellular	plastid	mitochondrion	Amigo: "peroxisome" 17951448|Tair: "peroxisome" 17951448	peroxisome:17951448		Q9FWA3	peroxisome:17951448	cytosol:17951448	cytoskeleton:24134884;cytosol:21166475;extracellular:26572690;mitochondrion:27122571;peroxisome:17951448;peroxisome:18931141;peroxisome:19329564;peroxisome:24130194;plasma membrane:25641898;plasma membrane:22215637;plasma membrane:26781341;plastid:20061580;plastid:24361574
AT3G02370.1	;	3	0	1	161	18185.5	4.382	-0.258385	cytosol	cytosol,mitochondrion,plastid,nucleus	cytosol		nucleus						cytosol			nucleus	mitochondrion				mitochondrion	cytosol,nucleus	cytosol		plastid	cytosol
AT3G02380.1	CONSTANS-like 2;homologous to the flowering-time gene CONSTANS (CO) encoding zinc-finger proteins	3	54	6	347	38525.6	5.6369	-0.598847	nucleus	cytosol,mitochondrion,nucleus	nucleus		nucleus		nucleus				cytosol	nucleus		nucleus	mitochondrion				mitochondrion	cytosol,nucleus	nucleus		nucleus	nucleus	SwissProt: "nucleus" 16381842		nucleus:16381842	Q96502				AT3G21150.1::21798944
AT3G02390.1	;	3	2	0	57	6570.85	10.8849	-1.04035	nucleus	cytosol,mitochondrion,plastid,nucleus	nucleus		plastid				mitochondrion		cytosol		plastid	nucleus	mitochondrion				mitochondrion	plastid	cytosol	plastid	nucleus	nucleus
AT3G02400.1	SMAD/FHA domain-containing protein ;	3	7	0	585	66391.2	4.81265	-1.17453	nucleus	nucleus,cytosol,mitochondrion,extracellular	extracellular		nucleus			mitochondrion			nucleus	nucleus		nucleus	mitochondrion				mitochondrion	cytosol,nucleus	nucleus		nucleus	nucleus				Q9M8A0			cytosol:22522809
AT3G02410.1	alpha/beta-Hydrolases superfamily protein;	3	10	2	422	47012.4	7.89361	-0.105213	cytosol	plasma membrane,mitochondrion,nucleus,peroxisome,plastid,extracellular,cytosol	plasma membrane		nucleus						cytosol		plastid	plastid,nucleus	mitochondrion		mitochondrion		mitochondrion	plastid	extracellular		nucleus	peroxisome				Q1PET6
AT3G02420.1	;	3	48	8	348	39613.5	9.93895	-0.0695402	golgi	plasma membrane,mitochondrion,nucleus,peroxisome,plastid,extracellular,cytosol	plasma membrane		nucleus						cytosol			nucleus	mitochondrion		plastid		mitochondrion	cytosol,nucleus	extracellular		nucleus	peroxisome				Q9M898			endoplasmic reticulum:22923678;golgi:25900983;golgi:25900983;golgi:25900983;golgi:25900983;plasma membrane:26781341;vacuole:25900983	AT5G07730.1::21798944;AT5G49540.1::21798944
AT3G02430.1	Protein of unknown function (DUF679);	3	23	1	219	24071.2	7.45021	0.258447	plasma membrane	plasma membrane,mitochondrion,golgi,nucleus,endoplasmic reticulum,peroxisome,plastid,extracellular	plasma membrane		plastid	plastid					endoplasmic reticulum		plastid	plasma membrane,nucleus	endoplasmic reticulum,golgi,extracellular				mitochondrion	mitochondrion	mitochondrion	plastid	plasma membrane	peroxisome				Q9M897
AT3G02440.1	TRICHOME BIREFRINGENCE-LIKE 20;Encodes a member of the TBL (TRICHOME BIREFRINGENCE-LIKE) gene family containing a plant-specific DUF231 (domain of unknown function) domain. TBL gene family has 46 members, two of which (TBR/AT5G06700 and TBL3/AT5G01360) have been shown to be involved in the synthesis and deposition of secondary wall cellulose, presumably by influencing the esterification state of …	3	0	0	373	43370	8.73186	-0.617158	plasma membrane	plasma membrane,golgi,nucleus,endoplasmic reticulum,plastid,extracellular,cytosol	cytosol		nucleus			endoplasmic reticulum,golgi,extracellular			golgi			nucleus	endoplasmic reticulum,golgi,extracellular	endoplasmic reticulum,golgi,extracellular	endoplasmic reticulum,golgi,extracellular		endoplasmic reticulum,golgi,extracellular	endoplasmic reticulum,golgi,extracellular	cytosol	endoplasmic reticulum,golgi,extracellular	plastid	plasma membrane				Q9M896
AT3G02450.1	cell division protein ftsH, putative;	3	40	4	622	69413.8	10.1871	-0.281029	plastid	plasma membrane,mitochondrion,nucleus,plastid,cytosol	plastid		plastid	plastid	nucleus				mitochondrion		plastid	plastid,nucleus	plastid	plastid	plastid		mitochondrion	plastid	nucleus	plastid	plasma membrane	cytosol				Q8LBL6			plastid:20061580
AT3G02460.1	Ypt/Rab-GAP domain of gyp1p superfamily protein;	3	30	4	353	40616.4	9.78699	-0.247875	cytosol	cytosol,mitochondrion,nucleus	cytosol		nucleus						cytosol			nucleus	mitochondrion				mitochondrion	cytosol,nucleus	mitochondrion		nucleus	cytosol				Q8LAF3
AT3G02468.1	conserved peptide upstream open reading frame 9;Upstream open reading frames (uORFs) are small open reading frames found in the 5' UTR of a mature mRNA, and can potentially mediate translational regulation of the largest, or major, ORF (mORF). CPuORF9 represents a conserved upstream opening reading frame relative to major ORF AT3G02470.1	3	1194	5	52	5666.73	10.3504	-0.838462	cytosol	plasma membrane,mitochondrion,golgi,nucleus,endoplasmic reticulum,plastid,extracellular,cytosol	nucleus		endoplasmic reticulum,golgi,extracellular						cytosol		plastid	plasma membrane,golgi,nucleus,plastid,extracellular	mitochondrion				plastid	cytosol,nucleus	cytosol		nucleus	nucleus				Q96526
AT3G02470.1	S-adenosylmethionine decarboxylase;Encodes a S-adenosylmethionine decarboxylase involved in polyamine biosynthesis.	3	985	1	366	40405.4	4.41979	-0.254918	plasma membrane	plasma membrane,mitochondrion,golgi,nucleus,endoplasmic reticulum,plastid,extracellular,cytosol	plasma membrane		nucleus		plastid				cytosol			plasma membrane,nucleus	mitochondrion				endoplasmic reticulum,golgi,extracellular	cytosol,nucleus	nucleus		nucleus	cytosol				Q96286
AT3G02480.1	Late embryogenesis abundant protein (LEA) family protein;	3	41	2	68	7145.29	9.72396	-1.21324	cytosol	cytosol,mitochondrion,plastid,nucleus	nucleus		nucleus						cytosol			nucleus	mitochondrion				plastid	cytosol,nucleus	nucleus		mitochondrion	cytosol				Q9M892
AT3G02490.1	Pentatricopeptide repeat (PPR) superfamily protein;	3	14	3	665	75710.4	8.96248	-0.339399	mitochondrion	cytosol,mitochondrion,plastid,nucleus	cytosol	mitochondrion,plastid	plastid	plastid		mitochondrion	mitochondrion	mitochondrion	plastid		plastid	nucleus	mitochondrion	mitochondrion	mitochondrion		mitochondrion	mitochondrion	cytosol	mitochondrion	mitochondrion	cytosol							mitochondrion:27943495
AT3G02493.1	ROTUNDIFOLIA like 19;	3	3	1	45	5473.02	10.9492	-0.713333	cytosol	cytosol,mitochondrion,plastid,nucleus	cytosol		plastid				mitochondrion		cytosol			plastid	mitochondrion				mitochondrion	mitochondrion	nucleus		nucleus	cytosol				Q6X5U1
AT3G02500.1	;	3	3	0	293	33497.1	10.1077	-0.772355	nucleus	mitochondrion,nucleus	nucleus		nucleus						nucleus	nucleus		nucleus	mitochondrion				mitochondrion	mitochondrion	nucleus	mitochondrion	nucleus	nucleus
AT3G02510.1	Regulator of chromosome condensation (RCC1) family protein;	3	24	5	393	42503	5.76766	-0.42112	mitochondrion	mitochondrion,golgi,nucleus,endoplasmic reticulum,extracellular,cytosol	cytosol		nucleus						cytosol			nucleus	mitochondrion		endoplasmic reticulum,golgi,extracellular		mitochondrion	cytosol,nucleus	extracellular		cytosol	cytosol				Q2V3Z2			mitochondrion:27943495
AT3G02520.1	general regulatory factor 7;Encodes GF14 &#957;, a 14-3-3 protein isoform (14-3-3&#957;).	3	93	5	265	29826	4.4596	-0.503774	cytosol,plasma membrane	cytosol,mitochondrion,cytoskeleton,nucleus	cytoskeleton		nucleus		nucleus				cytosol			nucleus	mitochondrion				mitochondrion	cytosol,nucleus	cytosol		nucleus	cytosol	Amigo: "plastid" 9276953|Tair: "plasma membrane" 17317660|Tair: "plastid" 15028209|Tair: "plastid" 9276953	plastid:9276953		Q96300	plasma membrane:17317660;plastid:15028209;plastid:9276953		golgi:22430844;golgi:25122472;plasma membrane:16473966;plasma membrane:17317660;plasma membrane:17644812;plasma membrane:19334764;plasma membrane:22215637;plasma membrane:26781341;plastid:15028209;plastid:24361574;vacuole:23903016	AT2G18876.1::21798944;AT4G38900.1::21798944
AT3G02530.1	TCP-1/cpn60 chaperonin family protein;	3	96	6	535	58953.5	6.12029	-0.17215	cytosol	mitochondrion,golgi,nucleus,endoplasmic reticulum,extracellular,cytosol	cytosol		cytosol		mitochondrion	mitochondrion			cytosol			cytosol	mitochondrion				endoplasmic reticulum,golgi,extracellular	cytosol,nucleus	cytosol		cytosol	cytosol				Q9M888		cytosol:15610358	cytosol:21166475;extracellular:26572690;golgi:25900983;golgi:25900983;golgi:25900983;golgi:25900983;golgi:25900983;mitochondrion:27122571;mitochondrion:27943495;plasma membrane:19334764;plasma membrane:26781341;vacuole:25900983
AT3G02540.1	Rad23 UV excision repair protein family;Encodes a member of the RADIATION SENSITIVE23 (RAD23) family: AT1G16190(RAD23A), AT1G79650(RAD23B), AT3G02540(RAD23C), AT5G38470(RAD23D). RAD23 proteins play an essential role in the cell cycle, morphology, and fertility of plants through their delivery of UPS (ubiquitin/26S proteasome system) substrates to the 26S proteasome.	3	97	6	419	44249.3	4.48897	-0.310263	nucleus	cytosol,mitochondrion,nucleus	nucleus		nucleus		nucleus				nucleus	nucleus		nucleus	mitochondrion				mitochondrion	cytosol,nucleus	cytosol		cytosol	cytosol	Amigo: "nucleus" 20086187|SwissProt: "nucleus" 16381842	nucleus:20086187	nucleus:16381842	Q84L31				AT1G01160.1::21798944;AT2G20580.1::21798944;AT4G38630.1::20059542
AT3G02550.1	LOB domain-containing protein 41;	3	91	6	263	28418.1	8.49025	-0.244867	nucleus	mitochondrion,plastid,nucleus	plastid		nucleus		nucleus	mitochondrion		mitochondrion	nucleus			nucleus	mitochondrion		mitochondrion		mitochondrion	mitochondrion	nucleus		plastid	nucleus				Q9M886		nucleus:12837943
AT3G02555.1	;	3	13	3	162	17745.1	9.91093	-0.415432	nucleus	cytosol,mitochondrion,plastid,nucleus	nucleus		nucleus						cytosol		plastid	nucleus	mitochondrion				mitochondrion	cytosol,nucleus	nucleus		nucleus	cytosol
AT3G02560.1	Ribosomal protein S7e family protein;	3	290	7	191	22197.1	10.3704	-0.519895	cytosol	mitochondrion,golgi,nucleus,endoplasmic reticulum,plastid,extracellular,cytosol	cytosol		nucleus		cytosol				cytosol			plastid	mitochondrion				endoplasmic reticulum,golgi,extracellular	cytosol,nucleus	mitochondrion		cytosol	cytosol	Amigo: "cytosol" 17934214|Amigo: "cytosol" 11598216|Amigo: "plastid" 18431481|Tair: "cytosol" 17934214|Tair: "plastid" 18431481	cytosol:11598216;cytosol:17934214;plastid:18431481		Q9M885	plastid:18431481;cytosol:17934214		cytosol:21166475;cytosol:15821981;cytosol:22522809;extracellular:26572690;golgi:25900983;golgi:25900983;golgi:25900983;golgi:25900983;golgi:25900983;plasma membrane:25641898;plasma membrane:19334764;plasma membrane:22215637;plasma membrane:22318864;plasma membrane:26781341;vacuole:23903016;vacuole:25900983
AT3G02570.1	Mannose-6-phosphate isomerase, type I;Encodes a protein with phosphomannose isomerase activity.	3	91	5	432	48568.4	6.26061	-0.259491	cytosol	mitochondrion,nucleus,endoplasmic reticulum,plastid,cytosol	cytosol		cytosol		endoplasmic reticulum		mitochondrion		cytosol			plastid	mitochondrion				mitochondrion	cytosol,nucleus	cytosol		plastid	cytosol				Q9M884				AT3G08530.1::21798944
AT3G02580.1	sterol 1;Brassinosteroid biosynthetic enzyme, catalyzes delta7 sterol C-5 desaturation step. Mutant has dwarf phenotype.	3	54	4	281	33144.5	7.02734	0.205338	endoplasmic reticulum	plasma membrane,mitochondrion,golgi,nucleus,endoplasmic reticulum,plastid,extracellular,cytosol	plasma membrane		nucleus		plastid				cytosol			endoplasmic reticulum	endoplasmic reticulum,golgi,extracellular				mitochondrion	endoplasmic reticulum,golgi,extracellular	extracellular		endoplasmic reticulum	plasma membrane	SwissProt: "endoplasmic reticulum" 16381842		endoplasmic reticulum:16381842	Q39208		endoplasmic reticulum:23409184	plasma membrane:19334764
AT3G02590.1	Fatty acid hydroxylase superfamily protein;	3	2	0	279	33112.7	7.39219	0.235842	plasma membrane,vacuole	plasma membrane,mitochondrion,golgi,nucleus,endoplasmic reticulum,plastid,extracellular,cytosol	plasma membrane		nucleus		plastid				cytosol			endoplasmic reticulum	endoplasmic reticulum,golgi,extracellular				mitochondrion	cytosol,nucleus	extracellular		plasma membrane	plasma membrane	SwissProt: "endoplasmic reticulum" 16381842		endoplasmic reticulum:16381842	Q9M883
AT3G02600.1	lipid phosphate phosphatase 3;Encodes phosphatidic acid phosphatase. Expressed during germination.	3	31	1	364	40777.3	6.71626	0.0791209	plasma membrane	plasma membrane,mitochondrion,golgi,nucleus,endoplasmic reticulum,plastid,extracellular,cytosol	plasma membrane		nucleus			mitochondrion	mitochondrion		golgi			plastid	endoplasmic reticulum,golgi,extracellular				mitochondrion	cytosol,nucleus	extracellular	mitochondrion	plasma membrane	plasma membrane	Amigo: "plasma membrane" 11278556|SwissProt: "plastid" 16381842|Tair: "plasma membrane" 17644812|Tair: "plasma membrane" 15060130	plasma membrane:11278556	plastid:16381842	Q8LFD1	plasma membrane:15060130;plasma membrane:17644812		plasma membrane:15060130;plasma membrane:17644812;plasma membrane:19334764;vacuole:23903016
AT3G02610.1	Plant stearoyl-acyl-carrier-protein desaturase family protein;	3	3	2	413	47212.2	6.33479	-0.481356	plastid	cytosol,mitochondrion,plastid	cytosol		plastid	plastid	cytosol	mitochondrion		mitochondrion	plastid		plastid	plastid	plastid	mitochondrion	mitochondrion		plastid	plastid	mitochondrion	plastid	plastid	plastid				Q9M881
AT3G02620.1	Plant stearoyl-acyl-carrier-protein desaturase family protein;	3	7	0	403	46158.9	6.13308	-0.486104	plastid	cytosol,mitochondrion,plastid	cytosol	mitochondrion,plastid	plastid	plastid	cytosol	mitochondrion		mitochondrion	plastid		plastid	plastid	plastid	plastid	plastid		plastid	plastid	mitochondrion	plastid	plastid	plastid				Q9M880			plastid:24872594
AT3G02630.1	Plant stearoyl-acyl-carrier-protein desaturase family protein;	3	62	4	396	45305	6.13619	-0.483838	plastid	cytosol,mitochondrion,plastid	cytosol		plastid	plastid	plastid	plastid		mitochondrion	plastid		plastid	plastid	plastid	plastid	mitochondrion		plastid	plastid	cytosol	plastid	plastid	plastid	Amigo: "plastid" 16207701|Amigo: "plastid" 18431481|Tair: "plastid" 16207701|Tair: "plastid" 18431481	plastid:16207701;plastid:18431481		Q9M879	plastid:18431481;plastid:16207701		extracellular:26572690;golgi:25900983;plastid:16207701;plastid:18431481;plastid:20423899;plastid:21531424;plastid:24872594;plastid:24361574
AT3G02640.1	;	3	66	4	185	20383	8.19797	0.542703	plasma membrane	plasma membrane,mitochondrion,golgi,endoplasmic reticulum,plastid,extracellular,vacuole	plasma membrane		plastid			plastid			endoplasmic reticulum			plasma membrane	endoplasmic reticulum,golgi,extracellular		endoplasmic reticulum,golgi,extracellular		mitochondrion	endoplasmic reticulum,golgi,extracellular	extracellular		vacuole	plasma membrane				Q9M878
AT3G02645.1	Plant protein of unknown function (DUF247);	3	0	0	529	61402.2	5.54204	-0.161248	plasma membrane	plasma membrane,mitochondrion,nucleus,peroxisome,cytosol	plasma membrane		nucleus						cytosol			plasma membrane	mitochondrion				mitochondrion	cytosol,nucleus	cytosol		cytosol	peroxisome
AT3G02650.1	Tetratricopeptide repeat (TPR)-like superfamily protein;	3	13	0	576	63841.4	4.8012	-0.195139	mitochondrion	cytosol,mitochondrion,plasma membrane,plastid	plastid		plastid	plastid		mitochondrion		mitochondrion	mitochondrion		plastid	plasma membrane	mitochondrion	mitochondrion	mitochondrion		mitochondrion	mitochondrion	cytosol	plastid	plastid	cytosol							mitochondrion:27943495
AT3G02660.1	Tyrosyl-tRNA synthetase, class Ib, bacterial/mitochondrial;	3	16	3	511	56622	6.29125	-0.11683	plastid	cytosol,mitochondrion,plasma membrane,plastid	plasma membrane	mitochondrion,plastid	plastid	plastid	cytosol	mitochondrion		mitochondrion	plastid		plastid	mitochondrion	plastid	plastid	plastid		mitochondrion	plastid	cytosol	plastid	plastid	mitochondrion	Amigo: "mitochondrion,plastid" 16251277|Tair: "mitochondrion,plastid" 16251277|Tair: "plastid" 18431481	mitochondrion:16251277;plastid:16251277		Q9M876	plastid:16251277;mitochondrion:16251277;plastid:18431481	mitochondrion:16251277;mitochondrion:19733576;plastid:16251277;plastid:19733576	golgi:25900983;mitochondrion:27943495;plastid:20423899;plastid:21531424;plastid:18431481;plastid:20061580;plastid:24361574;plastid:24872594
AT3G02670.1	Glycine-rich protein family;	3	10	2	217	22099.9	11.1609	0.139631	extracellular	plasma membrane,mitochondrion,golgi,nucleus,endoplasmic reticulum,plastid,extracellular,cytosol	mitochondrion		endoplasmic reticulum,golgi,extracellular			endoplasmic reticulum,golgi,extracellular			endoplasmic reticulum			cytosol,plastid,nucleus	endoplasmic reticulum,golgi,extracellular	endoplasmic reticulum,golgi,extracellular	endoplasmic reticulum,golgi,extracellular		endoplasmic reticulum,golgi,extracellular	endoplasmic reticulum,golgi,extracellular	nucleus	endoplasmic reticulum,golgi,extracellular	extracellular	plasma membrane				Q9M875
AT3G02680.1	nijmegen breakage syndrome 1;DNA repair and meiotic recombination protein, component of MRE11 complex with RAD50 and MRE11	3	15	1	542	60081.3	4.83402	-0.269188	nucleus	cytosol,mitochondrion,plastid,nucleus	plastid		nucleus						cytosol	nucleus		nucleus	mitochondrion				mitochondrion	cytosol,nucleus	nucleus		nucleus	cytosol				Q0H8D7
AT3G02690.1	nodulin MtN21 /EamA-like transporter family protein;	3	70	6	417	44606.5	4.8307	0.413429	plastid	plasma membrane,mitochondrion,golgi,nucleus,endoplasmic reticulum,plastid,extracellular	plasma membrane	mitochondrion,plastid	plastid	plastid	nucleus	plastid		mitochondrion	plastid		plastid	plastid	plastid	plastid	endoplasmic reticulum,golgi,extracellular		plastid	plastid	extracellular	plastid	plastid	plastid	Amigo: "plastid" 18431481|Tair: "plastid" 18431481	plastid:18431481		Q93V85	plastid:18431481		plastid:18431481	AT4G19030.1::21798944;AT4G26455.1::21798944
AT3G02700.1	NC domain-containing protein-related;	3	65	5	252	27066.9	5.04161	-0.015873	cytosol	mitochondrion,golgi,nucleus,endoplasmic reticulum,extracellular,cytosol,vacuole	extracellular		endoplasmic reticulum,golgi,extracellular		vacuole				cytosol			cytosol	mitochondrion				endoplasmic reticulum,golgi,extracellular	cytosol,nucleus	extracellular		cytosol	cytosol				Q9M872
AT3G02710.1	ARM repeat superfamily protein;Encodes a protein with a putative role in mRNA splicing.	3	24	2	529	60149.4	4.7399	-0.318526	cytosol	cytosol,mitochondrion,golgi,nucleus	golgi		nucleus						cytosol	nucleus		nucleus	mitochondrion				mitochondrion	cytosol,nucleus	cytosol		cytosol	cytosol				A3KPF3
AT3G02720.1	Class I glutamine amidotransferase-like superfamily protein;	3	59	8	388	41647.9	5.07719	0.0881443	plasma membrane	plasma membrane,golgi,nucleus,endoplasmic reticulum,extracellular,cytosol	cytosol		cytosol						cytosol				endoplasmic reticulum,golgi,extracellular				endoplasmic reticulum,golgi,extracellular	cytosol,nucleus	extracellular		cytosol	plasma membrane				Q9M8R4
AT3G02730.1	thioredoxin F-type 1;	3	309	5	178	19326.4	9.24982	-0.141573	plastid	cytosol,mitochondrion,plastid	plastid	mitochondrion,plastid	plastid	plastid	plastid	plastid			plastid		plastid	plastid	plastid	plastid	plastid		plastid	plastid	cytosol	plastid	plastid	plastid	SwissProt: "plastid" 16381842|Tair: "plastid" 18633119|Tair: "plastid" 18431481		plastid:16381842	Q9XFH8	plastid:18633119;plastid:18431481	plastid:12707279	mitochondrion:27943495;plastid:16207701;plastid:20423899;plastid:21531424;plastid:18431481;plastid:18633119;plastid:20061580;plastid:24361574;plastid:18431481;plastid:20061580
AT3G02740.1	Eukaryotic aspartyl protease family protein;	3	30	3	488	52811.5	6.04235	-0.0243852	plasma membrane	plasma membrane,mitochondrion,golgi,endoplasmic reticulum,plastid,extracellular,vacuole	plastid		endoplasmic reticulum,golgi,extracellular			endoplasmic reticulum,golgi,extracellular			vacuole			plasma membrane	endoplasmic reticulum,golgi,extracellular	endoplasmic reticulum,golgi,extracellular	mitochondrion		endoplasmic reticulum,golgi,extracellular	endoplasmic reticulum,golgi,extracellular	extracellular	endoplasmic reticulum,golgi,extracellular	vacuole	plasma membrane	Amigo: "plasma membrane" 17317660|Tair: "plasma membrane" 17317660	plasma membrane:17317660		Q9M8R6	plasma membrane:17317660		plasma membrane:25641898;plasma membrane:17317660;plasma membrane:20843791;plasma membrane:22318864;plasma membrane:26781341	AT2G42580.1::19000166
AT3G02750.1	Protein phosphatase 2C family protein;	3	111	3	492	53718.1	4.77145	-0.393293	plastid	mitochondrion,plastid,nucleus	plastid		plastid	plastid		mitochondrion		mitochondrion	plastid	nucleus	plastid	nucleus	plastid	plastid	plastid		mitochondrion	plastid	nucleus	plastid	plastid	nucleus				Q9M8R7
AT3G02760.1	Class II aaRS and biotin synthetases superfamily protein;	3	49	0	883	97542.5	6.31559	-0.23171	cytosol	cytosol,mitochondrion,plastid	cytosol		plastid	plastid	cytosol	mitochondrion			cytosol		plastid	plastid	plastid		plastid		mitochondrion	plastid	cytosol	plastid	plastid	cytosol				Q9M8R8			cytosol:21166475;nucleus:23396599
AT3G02770.1	Ribonuclease E inhibitor RraA/Dimethylmenaquinone methyltransferase;	3	88	5	166	17837.5	5.76264	0.0837349	cytosol	nucleus,cytosol,mitochondrion,extracellular	extracellular		nucleus		nucleus				cytosol			cytosol	mitochondrion				mitochondrion	cytosol,nucleus	cytosol		cytosol	cytosol				Q9M8R9		peroxisome:10737809	extracellular:26572690;plasma membrane:25641898;plasma membrane:22215637
AT3G02780.1	isopentenyl pyrophosphate:dimethylallyl pyrophosphate isomerase 2;Encodes a protein with isopentenyl diphosphate:dimethylallyl diphosphate isomerase activity. There is genetic evidence that it functions in the mevalonate, but not the MEP biosynthetic pathway.	3	84	8	284	32609.3	6.51715	-0.264085	plastid	cytosol,mitochondrion,peroxisome,plastid	cytosol		plastid	plastid	plastid	plastid	mitochondrion	mitochondrion	mitochondrion		plastid	plastid	mitochondrion	mitochondrion	plastid	peroxisome	mitochondrion	mitochondrion	cytosol	plastid	plastid	plastid	Amigo: "cytosol,mitochondrion" 18319397|Tair: "cytosol,mitochondrion" 18319397|Tair: "plastid" 18431481	cytosol:18319397;mitochondrion:18319397		Q42553	cytosol:18319397;mitochondrion:18319397;plastid:18431481	mitochondrion:in house;plastid:in house	cytosol:25587034;extracellular:26572690;mitochondrion:21841088;mitochondrion:22923678;plastid:18431481;plastid:20061580;plastid:24361574	AT3G27960.1::21798944
AT3G02790.1	zinc finger (C2H2 type) family protein;	3	107	3	105	11278.8	10.6464	-0.751429	cytosol	cytosol,mitochondrion,nucleus	nucleus		nucleus						cytosol			nucleus	mitochondrion				mitochondrion	cytosol,nucleus	nucleus		mitochondrion	cytosol				Q9M8S0		cytosol:24151292;nucleus:24151292	cytoskeleton:24134884
AT3G02800.1	Tyrosine phosphatase family protein;	3	4	2	203	23511.6	8.46561	-0.393596	cytosol	cytosol,mitochondrion,plastid,nucleus	cytosol		nucleus		cytosol				nucleus			plastid	mitochondrion				mitochondrion	cytosol,nucleus	nucleus		cytosol	cytosol				Q681Z2		cytosol:21443605;nucleus:21443605
AT3G02810.1	Protein kinase superfamily protein;	3	2	2	558	62405.5	4.43209	-0.914337	plasma membrane	cytosol,mitochondrion,plastid,nucleus	nucleus		nucleus		cytosol				cytosol	nucleus		nucleus	mitochondrion		plastid		mitochondrion	cytosol,nucleus	nucleus	plastid	nucleus	cytosol
AT3G02820.1	zinc knuckle (CCHC-type) family protein;	3	26	2	282	31837	6.52445	-0.97234	nucleus	mitochondrion,endoplasmic reticulum,plastid,nucleus	nucleus		nucleus	plastid	endoplasmic reticulum	mitochondrion			nucleus	nucleus	plastid	nucleus	plastid		mitochondrion		mitochondrion	plastid	nucleus	plastid	nucleus	nucleus				Q8GW91
AT3G02830.1	zinc finger protein 1;Encodes a zinc finger protein.	3	63	5	397	44183.9	7.8714	-0.675819	nucleus	mitochondrion,golgi,nucleus,endoplasmic reticulum,extracellular,cytosol	nucleus		endoplasmic reticulum,golgi,extracellular						nucleus	nucleus		nucleus	mitochondrion		mitochondrion		endoplasmic reticulum,golgi,extracellular	cytosol,nucleus	nucleus		nucleus	nucleus	SwissProt: "nucleus" 16381842		nucleus:16381842	Q8GXX7			nucleus:27177187
AT3G02840.1	ARM repeat superfamily protein;	3	22	4	379	42447.9	9.49777	-0.14723	nucleus	cytosol,mitochondrion,plastid,nucleus	plastid		plastid			mitochondrion	mitochondrion		cytosol		plastid	nucleus	mitochondrion	mitochondrion	mitochondrion		mitochondrion	mitochondrion	nucleus	mitochondrion	plastid	mitochondrion				Q9M8S5		cytosol:21443605;nucleus:21443605
AT3G02850.1	STELAR K+ outward rectifier;Encodes SKOR, a member of Shaker family potassium ion (K+) channel. This family includes five groups based on phylogenetic analysis (FEBS Letters (2007) 581: 2357): I (inward rectifying channel): AKT1 (AT2G26650), AKT5 (AT4G32500) and SPIK (also known as AKT6, AT2G25600); II (inward rectifying channel): KAT1 (AT5G46240) and KAT2 (AT4G18290); III (weakly inward rectifyi…	3	10	1	828	93904.6	6.67965	-0.0458937	plasma membrane	plasma membrane,mitochondrion,golgi,nucleus,endoplasmic reticulum,extracellular,cytosol,vacuole	plasma membrane		cytosol						vacuole			nucleus	endoplasmic reticulum,golgi,extracellular				mitochondrion	cytosol,nucleus	cytosol		plasma membrane	cytosol	SwissProt: "plasma membrane" 16381842		plasma membrane:16381842	Q9M8S6				AT3G02850.1::15298894;AT3G02850.1::15298894;AT5G37500.1::15298894
AT3G02860.1	zinc ion binding;	3	28	2	312	35140.9	6.81271	-1.16058	nucleus	cytosol,mitochondrion,nucleus	nucleus		nucleus				mitochondrion		nucleus	nucleus		nucleus	mitochondrion				mitochondrion	cytosol,nucleus	nucleus		nucleus	nucleus				Q3EBC9
AT3G02870.1	Inositol monophosphatase family protein;Encodes a L-galactose-1-phosphate phosphatase, involved in ascorbate biosynthesis.	3	57	2	271	29123	5.01542	0.0800738	cytosol	cytosol,mitochondrion,plastid,nucleus	cytosol		cytosol		plastid				cytosol			cytosol,mitochondrion	mitochondrion				mitochondrion	cytosol,nucleus	cytosol		plastid	cytosol	Tair: "plasma membrane" 17644812			Q9M8S8	plasma membrane:17644812		cytosol:21166475;extracellular:26572690;plasma membrane:17644812
AT3G02875.1	Peptidase M20/M25/M40 family protein;Hydrolyzes amino acid conjugates of the plant growth regulator indole-3-acetic acid (IAA), including IAA-Leu and IAA-Phe. Uses Mg and Co ions as cofactors.	3	35	5	442	48017.3	6.10447	-0.10362	endoplasmic reticulum	mitochondrion,golgi,endoplasmic reticulum,plastid,extracellular,cytosol	plastid		endoplasmic reticulum,golgi,extracellular		plastid	endoplasmic reticulum,golgi,extracellular			endoplasmic reticulum			plastid	endoplasmic reticulum,golgi,extracellular	endoplasmic reticulum,golgi,extracellular	endoplasmic reticulum,golgi,extracellular		mitochondrion	plastid	cytosol	endoplasmic reticulum,golgi,extracellular	plastid	endoplasmic reticulum	Amigo: "endoplasmic reticulum" 16618929|Tair: "endoplasmic reticulum" 16618929	endoplasmic reticulum:16618929		P54968	endoplasmic reticulum:16618929		endoplasmic reticulum:16618929;endoplasmic reticulum:22923678
AT3G02880.1	Leucine-rich repeat protein kinase family protein;	3	66	2	627	67756.2	8.52085	-0.0912281	plasma membrane	plasma membrane,mitochondrion,golgi,endoplasmic reticulum,plastid,extracellular,cytosol	mitochondrion		endoplasmic reticulum,golgi,extracellular			endoplasmic reticulum,golgi,extracellular			endoplasmic reticulum		plastid	plasma membrane	endoplasmic reticulum,golgi,extracellular	endoplasmic reticulum,golgi,extracellular	mitochondrion		endoplasmic reticulum,golgi,extracellular	endoplasmic reticulum,golgi,extracellular	cytosol	endoplasmic reticulum,golgi,extracellular	plasma membrane	golgi	Amigo: "plasma membrane" 15060130|Amigo: "plasma membrane" 16618929|Amigo: "plasma membrane" 14506206|Amigo: "plasma membrane" 17317660|Amigo: "plasma membrane" 17644812|Amigo: "plasma membrane" 14517339|SwissProt: "plasma membrane" 16381842|Tair: "plasma membrane" 17644812|Tair: "plasma membrane" 16618929|Tair: "plasma membrane" 14517339	plasma membrane:14506206;plasma membrane:14517339;plasma membrane:15060130;plasma membrane:16618929;plasma membrane:17317660;plasma membrane:17644812	plasma membrane:16381842	Q9M8T0	plasma membrane:14517339;plasma membrane:16618929;plasma membrane:17644812		extracellular:16287169;extracellular:21109274;extracellular:26572690;extracellular:28155257;golgi:25900983;golgi:25900983;golgi:25900983;golgi:25900983;golgi:25900983;plasma membrane:25641898;plasma membrane:14506206;plasma membrane:14517339;plasma membrane:15060130;plasma membrane:15308754;plasma membrane:15574830;plasma membrane:16602701;plasma membrane:16618929;plasma membrane:16635983;plasma …	AT1G66410.1::17360592;AT2G41090.1::17360592;AT3G43810.1::17360592;AT3G51920.1::17360592;AT5G21274.1::17360592;AT5G37780.1::17360592
AT3G02885.1	GAST1 protein homolog 5;	3	6	3	97	10845.6	10.0678	-0.191753	extracellular	golgi,nucleus,endoplasmic reticulum,plastid,extracellular	extracellular		endoplasmic reticulum,golgi,extracellular	plastid	nucleus	endoplasmic reticulum,golgi,extracellular			extracellular		plastid	golgi	endoplasmic reticulum,golgi,extracellular	endoplasmic reticulum,golgi,extracellular	endoplasmic reticulum,golgi,extracellular		endoplasmic reticulum,golgi,extracellular	endoplasmic reticulum,golgi,extracellular	extracellular	endoplasmic reticulum,golgi,extracellular	extracellular	extracellular				Q84J95			extracellular:26572690
AT3G02890.1	RING/FYVE/PHD zinc finger superfamily protein;	3	7	0	994	108871	8.27041	-0.837425	nucleus	mitochondrion,plastid,nucleus	nucleus		nucleus					mitochondrion	nucleus	nucleus	plastid	nucleus	mitochondrion		mitochondrion		mitochondrion	mitochondrion	nucleus	mitochondrion	nucleus	nucleus
AT3G02900.1	;	3	26	3	162	17322.3	10.0472	-0.47037	plastid	cytosol,mitochondrion,plastid,nucleus	cytosol	mitochondrion,plastid	plastid	plastid		plastid		mitochondrion	plastid		plastid	plastid	plastid	plastid	plastid		plastid	plastid	nucleus	plastid	plastid	plastid				Q9M8T2			plastid:21531424;plastid:22923678;plastid:20061580;plastid:24872594
AT3G02910.1	AIG2-like (avirulence induced gene) family protein;	3	70	3	187	21285	6.15886	-0.609626	cytosol	mitochondrion,nucleus,plastid,extracellular,cytosol	cytosol		nucleus		cytosol	plastid		mitochondrion	cytosol			cytosol,mitochondrion	mitochondrion				mitochondrion	cytosol,nucleus	extracellular		plastid	cytosol
AT3G02920.1	Replication protein A, subunit RPA32;	3	12	3	278	30958.8	6.6692	-0.341007	nucleus	cytosol,mitochondrion,plastid,nucleus	cytosol		nucleus	plastid					nucleus	nucleus			mitochondrion				mitochondrion	cytosol,nucleus	nucleus	plastid	nucleus	cytosol				Q8LFJ8
AT3G02930.1	Plant protein of unknown function (DUF827);	3	14	0	806	91864.3	4.75097	-0.948511	endoplasmic reticulum	mitochondrion,nucleus,plastid,cytosol,cytoskeleton	cytoskeleton		nucleus	plastid		mitochondrion	mitochondrion	mitochondrion	nucleus	nucleus	plastid	nucleus	plastid	plastid	plastid		mitochondrion	plastid	cytosol	plastid	plastid	nucleus				Q9M8T5			endoplasmic reticulum:22923678
AT3G02940.1	myb domain protein 107;Encodes a putative transcription factor (MYB107).	3	7	3	321	36629.9	6.67321	-0.751402	nucleus	cytosol,mitochondrion,plastid,nucleus	nucleus	mitochondrion,plastid	nucleus		nucleus				nucleus	nucleus		nucleus	mitochondrion				mitochondrion	cytosol,nucleus	nucleus		nucleus	nucleus				Q9LDI5
AT3G02950.1	Tho complex subunit 7/Mft1p;Encodes a component of the putative Arabidopsis THO/TREX complex: THO1 or HPR1 (At5g09860), THO2 (At1g24706), THO3 or TEX1 (At5g56130), THO5 (At5g42920, At1g45233), THO6 (At2g19430), and THO7 (At5g16790, At3g02950). THO/TREX complexes in animals have been implicated in the transport of mRNA precursors. Mutants of THO3/TEX1, THO1, THO6 accumulate reduced amount of small…	3	36	2	236	27462.6	4.82478	-0.770763	nucleus	cytosol,mitochondrion,cytoskeleton,nucleus	cytoskeleton		nucleus					mitochondrion	cytosol			nucleus	mitochondrion				mitochondrion	cytosol,nucleus	nucleus		mitochondrion	nucleus				Q9M8T6			cytoskeleton:24134884;nucleus:27177187
AT3G02960.1	Heavy metal transport/detoxification superfamily protein ;	3	1	0	246	27874.3	9.89143	-1.09431	nucleus	cytosol,mitochondrion,nucleus	cytosol		nucleus		nucleus				cytosol	nucleus		nucleus	mitochondrion				mitochondrion	cytosol,nucleus	nucleus		nucleus	nucleus				Q9M8T7
AT3G02970.1	EXORDIUM like 6;	3	7	0	332	36622	8.81208	-0.278916	extracellular	mitochondrion,golgi,endoplasmic reticulum,plastid,extracellular,cytosol	cytosol		endoplasmic reticulum,golgi,extracellular			endoplasmic reticulum,golgi,extracellular			endoplasmic reticulum		plastid	plastid	endoplasmic reticulum,golgi,extracellular	endoplasmic reticulum,golgi,extracellular	endoplasmic reticulum,golgi,extracellular		plastid	endoplasmic reticulum,golgi,extracellular	mitochondrion	endoplasmic reticulum,golgi,extracellular	extracellular	golgi				Q9M8T8
AT3G02980.1	MEIOTIC CONTROL OF CROSSOVERS1;Encodes MEIOTIC CONTROL OF CROSSOVERS1 (MCC1), a GCN5-related histone N-acetyltransferase. MCC1 appeared to be required in meiosis for normal chiasma number and distribution and for chromosome segregation. Activation tagging line has increased level of histone H3 acetylation.	3	0	0	247	28307.1	7.234	-0.0307692	cytosol	cytosol,mitochondrion,plastid,nucleus	cytosol		nucleus		nucleus			mitochondrion	cytosol			plastid,nucleus	mitochondrion				mitochondrion	cytosol,nucleus	nucleus		plastid	cytosol				Q9M8T9
AT3G02990.1	heat shock transcription factor A1E;member of Heat Stress Transcription Factor (Hsf) family	3	4	3	468	51965.8	4.55754	-0.522863	nucleus	mitochondrion,golgi,nucleus,endoplasmic reticulum,plastid,extracellular,cytosol	cytosol		nucleus		nucleus	mitochondrion			nucleus	nucleus		nucleus	mitochondrion		plastid		plastid	endoplasmic reticulum,golgi,extracellular	nucleus		nucleus	nucleus	SwissProt: "cytosol,nucleus" 16381842		cytosol:16381842;nucleus:16381842	Q9SCW5
AT3G03000.1	EF hand calcium-binding protein family;Calmodulin like protein localized in the plant vacuolar compartment with a function of binding and modifying the activity of a tonoplast transporter (AtNHX1) from within the vacuole in a Ca+2- and pH-dependent manner	3	27	2	165	18091.2	4.17715	-0.344242	vacuole	cytosol,mitochondrion,vacuole,nucleus	cytosol		nucleus						cytosol	nucleus		vacuole	mitochondrion				mitochondrion	cytosol,nucleus	cytosol		mitochondrion	cytosol	Amigo: "vacuole" 16249341|SwissProt: "vacuole" 16381842|Tair: "vacuole" 16249341	vacuole:16249341	vacuole:16381842	Q9M8U1	vacuole:16249341			AT1G22920.1::21798944;AT2G22680.1::21798944;AT3G50060.1::21798944;AT5G10110.1::21798944;AT5G63310.1::21798944;AT5G65683.1::21798944
AT3G03010.1	Peptidyl-tRNA hydrolase II (PTH2) family protein;	3	9	0	179	19852.7	10.4514	-0.0681564	extracellular	mitochondrion,golgi,nucleus,endoplasmic reticulum,plastid,extracellular,cytosol,vacuole	cytosol		endoplasmic reticulum,golgi,extracellular		nucleus	endoplasmic reticulum,golgi,extracellular		mitochondrion	endoplasmic reticulum			cytosol,mitochondrion,plastid	endoplasmic reticulum,golgi,extracellular	endoplasmic reticulum,golgi,extracellular	endoplasmic reticulum,golgi,extracellular		mitochondrion	mitochondrion	mitochondrion	mitochondrion	plastid	vacuole
AT3G03020.1	;	3	13	4	67	7663.85	7.5778	-0.4	plastid	plasma membrane,mitochondrion,golgi,nucleus,endoplasmic reticulum,plastid,extracellular,cytosol	extracellular		plastid	plastid		plastid	mitochondrion		plastid		plastid	plasma membrane	plastid				plastid	endoplasmic reticulum,golgi,extracellular	cytosol	plastid	nucleus	nucleus				Q8GUN0
AT3G03030.1	F-box/RNI-like superfamily protein;	3	8	3	474	54397.6	4.80112	-0.177215	cytosol	mitochondrion,golgi,nucleus,endoplasmic reticulum,extracellular,cytosol	golgi		nucleus						cytosol			nucleus	mitochondrion		endoplasmic reticulum,golgi,extracellular		endoplasmic reticulum,golgi,extracellular	cytosol,nucleus	nucleus		cytosol	cytosol							cytosol:22522809
AT3G03040.1	F-box/RNI-like superfamily protein;	3	3	0	472	54060.2	4.70175	-0.132203	cytosol	mitochondrion,golgi,nucleus,endoplasmic reticulum,extracellular,cytosol	cytosol		nucleus		nucleus				cytosol			nucleus	mitochondrion		endoplasmic reticulum,golgi,extracellular		endoplasmic reticulum,golgi,extracellular	mitochondrion	nucleus		cytosol	cytosol				Q9LDJ9
AT3G03050.1	cellulose synthase-like D3;encodes a cellulose synthase like protein. mutations initiate root hairs that rupture at their tip soon after initiation. is required for the synthesis of a noncellulosic wall polysaccharide.	3	56	3	1145	128596	7.79823	-0.208821	plasma membrane,golgi	plasma membrane,mitochondrion,golgi,nucleus,plastid,cytosol	plasma membrane		plastid	plastid					cytosol	nucleus	plastid	cytosol,golgi,plastid	plastid		plastid		mitochondrion	cytosol,nucleus	cytosol	plastid	plasma membrane	nucleus	Amigo: "endoplasmic reticulum" 11156607|Amigo: "golgi" 16618929|SwissProt: "golgi" 16381842|Tair: "plasma membrane" 17317660|Tair: "endoplasmic reticulum" 11156607|Tair: "golgi" 16618929	endoplasmic reticulum:11156607;golgi:16618929	golgi:16381842	Q9M9M4	plasma membrane:17317660;endoplasmic reticulum:11156607;golgi:16618929	endoplasmic reticulum:11156607;golgi:17892446	golgi:16618929;golgi:22923678;golgi:25900983;golgi:25900983;golgi:21826108;plasma membrane:25641898;plasma membrane:14506206;plasma membrane:15308754;plasma membrane:17317660;plasma membrane:19334764;plasma membrane:20374526
AT3G03060.1	P-loop containing nucleoside triphosphate hydrolases superfamily protein;	3	5	0	628	69570.7	9.63756	-0.594267	mitochondrion	mitochondrion,golgi,nucleus,endoplasmic reticulum,plastid,extracellular,cytosol	cytosol		plastid	plastid		endoplasmic reticulum,golgi,extracellular	mitochondrion		mitochondrion		plastid	nucleus	plastid	endoplasmic reticulum,golgi,extracellular	plastid		mitochondrion	plastid	mitochondrion	plastid	extracellular	cytosol				Q0WVF7			extracellular:16287169;mitochondrion:27943495;plasma membrane:21433285;unclear:16618929
AT3G03070.1	NADH-ubiquinone oxidoreductase-related;	3	201	6	110	12234.8	7.50682	-0.246364	mitochondrion	cytosol,mitochondrion,plastid,nucleus	cytosol		plastid		mitochondrion	mitochondrion	mitochondrion	mitochondrion	mitochondrion			plastid	mitochondrion	mitochondrion	mitochondrion		mitochondrion	mitochondrion	nucleus	mitochondrion	mitochondrion	mitochondrion	Amigo: "mitochondrion" 14671022|Tair: "mitochondrion" 14671022	mitochondrion:14671022		Q9M9M6	mitochondrion:14671022		mitochondrion:14671022;mitochondrion:17406791;mitochondrion:20197505;mitochondrion:21296373;mitochondrion:21472856;mitochondrion:23761796;mitochondrion:27122571;mitochondrion:27943495
AT3G03080.1	Zinc-binding dehydrogenase family protein;	3	2	0	350	38503.5	6.71513	-0.0305714	cytosol	mitochondrion,golgi,nucleus,endoplasmic reticulum,plastid,extracellular,cytosol	cytosol		cytosol		plastid				cytosol			cytosol	mitochondrion				endoplasmic reticulum,golgi,extracellular	cytosol,nucleus	cytosol		cytosol	cytosol				Q9M9M7
AT3G03090.1	vacuolar glucose transporter 1;Encodes a vacuolar membrane-localized glucose transporter that can also transport fructose. Mutations in these gene have effects on seed germination and time to flowering.	3	24	2	503	53545.6	7.5963	0.752286	plasma membrane,vacuole	plasma membrane,mitochondrion,golgi,nucleus,endoplasmic reticulum,extracellular,cytosol	plasma membrane		nucleus						cytosol			plasma membrane	endoplasmic reticulum,golgi,extracellular				mitochondrion	cytosol,nucleus	extracellular		plasma membrane	plasma membrane	Amigo: "vacuole" 17284600|SwissProt: "plasma membrane" 16381842|Tair: "vacuole" 17284600|Tair: "plasma membrane" 17151019	vacuole:17284600	plasma membrane:16381842	Q8L6Z8	plasma membrane:17151019;vacuole:17284600	vacuole:17284600	vacuole:17151019;vacuole:23903016
AT3G03100.1	NADH:ubiquinone oxidoreductase, 17.2kDa subunit;	3	197	4	159	18317.7	9.63775	-0.774843	mitochondrion	cytosol,mitochondrion,plastid,nucleus	cytosol		plastid		mitochondrion				cytosol			mitochondrion	mitochondrion				mitochondrion	mitochondrion	mitochondrion		nucleus	mitochondrion	Amigo: "mitochondrion" 14671022|SwissProt: "mitochondrion" 16381842|Tair: "mitochondrion" 14671022	mitochondrion:14671022	mitochondrion:16381842	Q9M9M9	mitochondrion:14671022		mitochondrion:11743114;mitochondrion:14671022;mitochondrion:17406791;mitochondrion:18189341;mitochondrion:21296373;mitochondrion:21841088;mitochondrion:22923678;mitochondrion:23761796;mitochondrion:27943495;plasma membrane:19334764
AT3G03110.1	exportin 1B;Encodes a member of the exportin family (XPO1B)which function as receptors for nuclear transport.Along with XPO1A involved in the development of male and female gametophytes.	3	9	5	1076	123200	5.59087	-0.0361524	nucleus	mitochondrion,golgi,nucleus,endoplasmic reticulum,plastid,extracellular,cytosol	nucleus		nucleus		nucleus				cytosol			plastid,nucleus	mitochondrion				endoplasmic reticulum,golgi,extracellular	cytosol,nucleus	extracellular		plastid	cytosol				Q94IV0			golgi:25900983;golgi:25900983;golgi:25900983;plasma membrane:19334764
AT3G03120.1	ADP-ribosylation factor B1C;A member of ARF GTPase family. A thaliana has 21 members of this family, known to be essential for vesicle coating and uncoating and functions in GTP-binding. Gene encoding ADP-ribosylation factor and similar to ADP-ribosylation factor 1; ARF 1 (GP:385340) {Drosophila melanogaster}, other ARFs and ARF-like proteins.	3	28	3	192	21744.4	8.19997	-0.139583	cytosol	mitochondrion,golgi,nucleus,endoplasmic reticulum,plastid,extracellular,cytosol	cytosol		cytosol		cytosol		mitochondrion	mitochondrion	cytosol			endoplasmic reticulum,golgi	mitochondrion				endoplasmic reticulum,golgi,extracellular	cytosol,nucleus	cytosol		plastid	cytosol				Q9M9N1
AT3G03130.1	;	3	45	2	520	57437.6	4.27707	-0.871731	nucleus	mitochondrion,nucleus	nucleus		nucleus			mitochondrion	mitochondrion		nucleus	nucleus		nucleus	mitochondrion				mitochondrion	mitochondrion	nucleus	mitochondrion	nucleus	nucleus
AT3G03140.1	Tudor/PWWP/MBT superfamily protein;	3	15	1	769	87389.4	7.51075	-1.02978	nucleus	cytosol,mitochondrion,plastid,nucleus	nucleus		nucleus			plastid			nucleus	nucleus		nucleus	mitochondrion		mitochondrion		mitochondrion	cytosol,nucleus	nucleus		nucleus	nucleus
AT3G03150.1	;	3	201	4	121	13316.2	6.97482	-0.766116	mitochondrion	mitochondrion,nucleus,plastid,extracellular,cytosol	nucleus		plastid	plastid	nucleus	mitochondrion	mitochondrion	mitochondrion	cytosol	nucleus	plastid	nucleus	mitochondrion	mitochondrion	mitochondrion		mitochondrion	mitochondrion	extracellular	mitochondrion	mitochondrion	nucleus				Q84VW1
AT3G03160.1	;	3	114	5	130	14843.6	8.83369	0.354615	extracellular	plasma membrane,golgi,nucleus,endoplasmic reticulum,extracellular,cytosol	plasma membrane		endoplasmic reticulum,golgi,extracellular		extracellular	endoplasmic reticulum,golgi,extracellular			endoplasmic reticulum			plasma membrane,nucleus	endoplasmic reticulum,golgi,extracellular	endoplasmic reticulum,golgi,extracellular	endoplasmic reticulum,golgi,extracellular		endoplasmic reticulum,golgi,extracellular	endoplasmic reticulum,golgi,extracellular	extracellular	endoplasmic reticulum,golgi,extracellular	cytosol	extracellular				Q9M9N5			plasma membrane:19334764
AT3G03170.1	;	3	17	2	156	17267	9.65384	-1.03654	nucleus	cytosol,mitochondrion,nucleus	nucleus		nucleus						cytosol	nucleus		nucleus	mitochondrion				mitochondrion	cytosol,nucleus	nucleus		nucleus	nucleus				Q29PZ2
AT3G03180.1	Got1/Sft2-like vescicle transport protein family;	3	3	2	140	15717.9	11.0152	0.852143	plasma membrane	plasma membrane,mitochondrion,golgi,nucleus,endoplasmic reticulum,plastid,extracellular,vacuole	plasma membrane		plastid		nucleus	mitochondrion			extracellular			plasma membrane,vacuole	endoplasmic reticulum,golgi,extracellular		endoplasmic reticulum,golgi,extracellular		mitochondrion	endoplasmic reticulum,golgi,extracellular	extracellular		plasma membrane	plasma membrane				Q6NMM1
AT3G03190.1	glutathione S-transferase F11;Encodes glutathione transferase belonging to the phi class of GSTs. Naming convention according to Wagner et al. (2002).	3	14	3	214	24637.9	6.79401	-0.228505	cytosol,plasma membrane	mitochondrion,golgi,endoplasmic reticulum,plastid,extracellular,cytosol	cytosol		cytosol		plastid				cytosol			cytosol	mitochondrion	mitochondrion			mitochondrion	endoplasmic reticulum,golgi,extracellular	cytosol		cytosol	cytosol	SwissProt: "cytosol" 16381842		cytosol:16381842	Q96324
AT3G03200.1	NAC domain containing protein 45;	3	2	1	479	55590.4	5.34075	-0.753236	nucleus	cytosol,mitochondrion,nucleus	cytosol		nucleus						nucleus	nucleus		nucleus	mitochondrion				mitochondrion	cytosol,nucleus	nucleus		nucleus	cytosol				A4VCM0
AT3G03210.1	;	3	24	3	368	41339.2	6.83694	0.0855978	plasma membrane	plasma membrane,mitochondrion,golgi,nucleus,endoplasmic reticulum,extracellular,cytosol	cytosol		endoplasmic reticulum,golgi,extracellular		plasma membrane	endoplasmic reticulum,golgi,extracellular			extracellular			plasma membrane,nucleus	endoplasmic reticulum,golgi,extracellular	endoplasmic reticulum,golgi,extracellular	endoplasmic reticulum,golgi,extracellular		mitochondrion	endoplasmic reticulum,golgi,extracellular	extracellular	endoplasmic reticulum,golgi,extracellular	plasma membrane	plasma membrane
AT3G03220.1	expansin A13;member of Alpha-Expansin Gene Family. Naming convention from the Expansin Working Group (Kende et al, 2004. Plant Mol Bio)	3	48	4	266	28977.3	8.13641	-0.207519	extracellular	plasma membrane,mitochondrion,golgi,nucleus,endoplasmic reticulum,plastid,extracellular	plasma membrane		endoplasmic reticulum,golgi,extracellular	plastid	nucleus	endoplasmic reticulum,golgi,extracellular			extracellular		plastid	extracellular	endoplasmic reticulum,golgi,extracellular	endoplasmic reticulum,golgi,extracellular	endoplasmic reticulum,golgi,extracellular		mitochondrion	plastid	extracellular	plastid	plastid	extracellular	SwissProt: "extracellular,plasma membrane" 16381842		extracellular:16381842;plasma membrane:16381842	Q9M9P0			golgi:25900983;golgi:25900983
AT3G03230.1	alpha/beta-Hydrolases superfamily protein;	3	0	0	333	38319.3	7.99815	-0.303604	extracellular	mitochondrion,golgi,endoplasmic reticulum,plastid,extracellular,cytosol	cytosol		endoplasmic reticulum,golgi,extracellular			plastid			extracellular				endoplasmic reticulum,golgi,extracellular	endoplasmic reticulum,golgi,extracellular	endoplasmic reticulum,golgi,extracellular		mitochondrion	endoplasmic reticulum,golgi,extracellular	mitochondrion	endoplasmic reticulum,golgi,extracellular	cytosol	extracellular				Q9M9P1
AT3G03240.1	alpha/beta-Hydrolases superfamily protein;	3	3	2	333	38538.6	6.56944	-0.193393	extracellular	mitochondrion,golgi,endoplasmic reticulum,extracellular,cytosol	cytosol		endoplasmic reticulum,golgi,extracellular			endoplasmic reticulum,golgi,extracellular			extracellular				endoplasmic reticulum,golgi,extracellular	endoplasmic reticulum,golgi,extracellular	endoplasmic reticulum,golgi,extracellular		mitochondrion	endoplasmic reticulum,golgi,extracellular	cytosol	endoplasmic reticulum,golgi,extracellular	cytosol	extracellular
AT3G03250.1	UDP-GLUCOSE PYROPHOSPHORYLASE 1;Is thought to encode a cytosolic UDP-glucose pyrophosphorylase with strong similarity to potato UTP--glucose-1-phosphate uridylyltransferase. Downregulated by flooding.	3	192	5	469	51741.3	5.9815	-0.160768	cytosol	mitochondrion,golgi,nucleus,endoplasmic reticulum,extracellular,cytosol	cytosol		cytosol		golgi				cytosol			cytosol	mitochondrion		endoplasmic reticulum,golgi,extracellular		mitochondrion	cytosol,nucleus	cytosol		cytosol	cytosol	SwissProt: "cytosol" 16381842|Tair: "plasma membrane" 17644812		cytosol:16381842	Q9M9P3	plasma membrane:17644812		cytosol:21166475;extracellular:26572690;golgi:25900983;golgi:25900983;plasma membrane:25641898;plasma membrane:17644812;plasma membrane:19334764;plasma membrane:22215637;plasma membrane:26781341;plastid:24361574;vacuole:23903016;vacuole:25900983
AT3G03260.1	homeodomain GLABROUS 8;Encodes a homeobox-leucine zipper family protein belonging to the HD-ZIP IV family.	3	1	1	699	78430.7	6.31786	-0.370815	nucleus	cytosol,mitochondrion,nucleus	cytosol		nucleus		nucleus				nucleus	nucleus		nucleus	mitochondrion				mitochondrion	cytosol,nucleus	nucleus		nucleus	nucleus	SwissProt: "nucleus" 16381842		nucleus:16381842	Q9M9P4
AT3G03270.1	Adenine nucleotide alpha hydrolases-like superfamily protein;	3	11	2	201	22603.1	5.61837	-0.281095	cytosol,plasma membrane	cytosol,mitochondrion,plastid,nucleus	cytosol		nucleus						mitochondrion			plastid,nucleus	mitochondrion				mitochondrion	cytosol,nucleus	nucleus		cytosol	cytosol	Amigo: "plasma membrane" 17644812|Tair: "plasma membrane" 17644812	plasma membrane:17644812		Q8LFK2	plasma membrane:17644812		extracellular:26572690;plasma membrane:17644812;plasma membrane:19334764;plasma membrane:22923678;plasma membrane:26781341
AT3G03272.1	Protein of unknown function (DUF1278);Encodes a ECA1 gametogenesis related family protein	3	36	1	120	12755.3	3.97647	0.495833	extracellular	plasma membrane,golgi,endoplasmic reticulum,plastid,extracellular	plasma membrane		endoplasmic reticulum,golgi,extracellular	plastid	extracellular	endoplasmic reticulum,golgi,extracellular			endoplasmic reticulum		plastid	plasma membrane	endoplasmic reticulum,golgi,extracellular	endoplasmic reticulum,golgi,extracellular	endoplasmic reticulum,golgi,extracellular		endoplasmic reticulum,golgi,extracellular	endoplasmic reticulum,golgi,extracellular	extracellular	endoplasmic reticulum,golgi,extracellular	extracellular	extracellular				A7RED5
AT3G03280.1	;	3	1	2	166	18245.9	7.04294	-0.318072	cytosol	mitochondrion,golgi,nucleus,endoplasmic reticulum,plastid,extracellular,cytosol	plastid		plastid			mitochondrion		mitochondrion	cytosol			plastid	mitochondrion	plastid			endoplasmic reticulum,golgi,extracellular	cytosol,nucleus	nucleus		cytosol	cytosol				Q9M9P6
AT3G03290.1	Adenine nucleotide alpha hydrolases-like superfamily protein;	3	1	1	274	31442.8	9.69184	-0.793431	mitochondrion	cytosol,mitochondrion,plastid,nucleus	cytosol		plastid				mitochondrion	mitochondrion	mitochondrion	nucleus		mitochondrion,nucleus	mitochondrion	mitochondrion	mitochondrion		mitochondrion	mitochondrion	mitochondrion	mitochondrion	nucleus	nucleus				Q9M9P7
AT3G03300.1	dicer-like 2;Encodes a Dicer-like protein that functions in the antiviral silencing response in turnip-crinkle virus-infected plants but not in TMV or CMV-strain-Y-infected plants. Involved in the production of ta-siRNAs. Partially antagonizes the production of miRNAs by DCL1. Substitutes for DCL4 to produce viral siRNA when DCL4 is missing or inhibited. Able to produce siRNAs but not miRNAs.	3	17	1	1388	156873	6.77026	-0.128674	nucleus	cytosol,mitochondrion,plastid,nucleus	cytosol		nucleus		nucleus				nucleus			nucleus	mitochondrion				mitochondrion	cytosol,nucleus	cytosol		plastid	nucleus				Q3EBC8		cytosol:15024409;nucleus:15024409		AT1G01040.1::15821876;AT1G09700.1::15821876;AT3G43920.1::15821876;AT5G41070.1::15821876
AT3G03305.1	Calcineurin-like metallo-phosphoesterase superfamily protein;	3	37	3	743	84751.8	9.5185	-0.0569314	vacuole	plasma membrane,mitochondrion,golgi,nucleus,endoplasmic reticulum,extracellular,cytosol	plasma membrane		nucleus		cytosol		mitochondrion		cytosol			nucleus	mitochondrion		endoplasmic reticulum,golgi,extracellular		mitochondrion	cytosol,nucleus	mitochondrion		plasma membrane	plasma membrane							cytoskeleton:24134884;plasma membrane:19334764;vacuole:23903016
AT3G03310.1	lecithin:cholesterol acyltransferase 3;	3	34	5	447	50351.3	5.98201	-0.181432	vacuole	plasma membrane,mitochondrion,nucleus,peroxisome,cytosol,cytoskeleton	cytosol		nucleus						cytosol			cytosol,plasma membrane	mitochondrion				mitochondrion	cytosol,nucleus	cytosol		cytoskeleton	peroxisome				Q93V61			vacuole:23903016
AT3G03320.1	RNA-binding ASCH domain protein;	3	35	3	244	27119.5	4.82796	-0.172951	cytosol	cytosol,mitochondrion,nucleus	cytosol		nucleus		cytosol				cytosol			nucleus	mitochondrion				mitochondrion	cytosol,nucleus	cytosol		nucleus	cytosol				Q9SRN6
AT3G03330.1	NAD(P)-binding Rossmann-fold superfamily protein;	3	67	2	328	35790.5	9.79439	0.0146341	endoplasmic reticulum	mitochondrion,golgi,endoplasmic reticulum,plastid,extracellular	mitochondrion		endoplasmic reticulum,golgi,extracellular		extracellular	endoplasmic reticulum,golgi,extracellular			golgi			plastid	endoplasmic reticulum,golgi,extracellular	endoplasmic reticulum,golgi,extracellular	endoplasmic reticulum,golgi,extracellular		mitochondrion	endoplasmic reticulum,golgi,extracellular	mitochondrion	endoplasmic reticulum,golgi,extracellular	extracellular	golgi	Amigo: "endoplasmic reticulum" 16618929|Amigo: "plasma membrane" 17644812|Tair: "endoplasmic reticulum" 16618929|Tair: "plasma membrane" 17644812	endoplasmic reticulum:16618929;plasma membrane:17644812		Q8L7U0	endoplasmic reticulum:16618929;plasma membrane:17644812		endoplasmic reticulum:16618929;endoplasmic reticulum:22923678;plasma membrane:17644812;plasma membrane:19334764
AT3G03340.1	LUC7 related protein;	3	30	2	402	47358	8.89174	-1.2107	nucleus	cytosol,mitochondrion,nucleus	cytosol		nucleus						nucleus	nucleus		nucleus	mitochondrion				mitochondrion	cytosol,nucleus	nucleus		cytosol	nucleus				A1L4X9			cytosol:21166475
AT3G03341.1	;	3	26	1	72	7640.71	10.2565	0.547222	plasma membrane	mitochondrion,golgi,nucleus,endoplasmic reticulum,plastid,extracellular,cytosol	extracellular		endoplasmic reticulum,golgi,extracellular			plastid		mitochondrion	cytosol			plastid	mitochondrion		endoplasmic reticulum,golgi,extracellular		mitochondrion	cytosol,nucleus	extracellular		cytosol	extracellular				Q1G3B4
AT3G03350.1	NAD(P)-binding Rossmann-fold superfamily protein;	3	1	0	288	31568.6	8.87083	-0.306597	plastid	mitochondrion,peroxisome,plastid,nucleus	nucleus		plastid	plastid	peroxisome				peroxisome		plastid	plastid	mitochondrion	plastid	mitochondrion		mitochondrion	mitochondrion	nucleus		plastid	plastid
AT3G03360.1	F-box/RNI-like superfamily protein;	3	12	0	481	54951	9.04534	-0.12869	nucleus	cytosol,mitochondrion,plastid,nucleus	nucleus		nucleus						cytosol			nucleus	plastid				mitochondrion	cytosol,nucleus	nucleus	plastid	nucleus	nucleus				Q84W80
AT3G03370.1	;	3	1	0	198	22898.4	4.86142	-0.369192	nucleus	mitochondrion,golgi,nucleus,endoplasmic reticulum,extracellular,cytosol	nucleus		nucleus				mitochondrion		nucleus	nucleus		nucleus	mitochondrion				endoplasmic reticulum,golgi,extracellular	cytosol,nucleus	nucleus		nucleus	nucleus
AT3G03380.1	DegP protease 7;Encodes a putative DegP protease.	3	62	4	1097	119884	6.03543	-0.1567	golgi	mitochondrion,golgi,nucleus,endoplasmic reticulum,plastid,extracellular,cytosol	cytosol		nucleus						cytosol			plastid	mitochondrion				endoplasmic reticulum,golgi,extracellular	cytosol,nucleus	cytosol		cytosol	cytosol	Amigo: "plastid" 20089771|SwissProt: "cytosol" 16381842	plastid:20089771	cytosol:16381842	Q8RY22		plastid:20089771	cytosol:21166475;golgi:25900983;golgi:25900983
AT3G03400.1	EF hand calcium-binding protein family;	3	1	0	137	15068.7	4.17294	-0.232847	cytosol	plasma membrane,mitochondrion,golgi,nucleus,endoplasmic reticulum,plastid,extracellular,cytosol	cytosol		nucleus						cytosol			plasma membrane	mitochondrion				endoplasmic reticulum,golgi,extracellular	cytosol,nucleus	nucleus		plastid	cytosol				Q9SRP4
AT3G03405.1	F-box associated ubiquitination effector family protein;	3	2	0	193	22110.9	9.83778	-0.317098	cytosol	mitochondrion,golgi,nucleus,endoplasmic reticulum,plastid,extracellular,cytosol	cytosol		nucleus						cytosol			plastid	mitochondrion				endoplasmic reticulum,golgi,extracellular	cytosol,nucleus	cytosol		nucleus	cytosol
AT3G03410.1	EF hand calcium-binding protein family;	3	1	2	131	14732.2	4.01627	-0.269466	cytosol	plasma membrane,mitochondrion,golgi,nucleus,endoplasmic reticulum,extracellular,cytosol	cytosol		nucleus						cytosol			plasma membrane	mitochondrion				endoplasmic reticulum,golgi,extracellular	cytosol,nucleus	cytosol		cytosol	cytosol				Q9SRP5
AT3G03420.1	Ku70-binding family protein;	3	21	2	194	21799	7.87019	-0.515979	mitochondrion	cytosol,mitochondrion,nucleus	cytosol		nucleus						cytosol	nucleus		nucleus	mitochondrion				mitochondrion	cytosol,nucleus	mitochondrion		cytosol	cytosol				Q9SRP6			mitochondrion:21841088;mitochondrion:27943495
AT3G03430.1	Calcium-binding EF-hand family protein;	3	10	2	83	9160.74	4.50124	-0.46747	plasma membrane	cytosol,mitochondrion,plasma membrane,nucleus	cytosol		nucleus		cytosol				cytosol			plasma membrane	mitochondrion				mitochondrion	cytosol,nucleus	cytosol		cytosol	cytosol				Q9SRP7
AT3G03440.1	ARM repeat superfamily protein;	3	8	1	408	43681.5	7.03664	-0.0656863	nucleus	cytosol,plastid,nucleus	plastid		nucleus	plastid					cytosol	nucleus		nucleus	plastid				plastid	plastid	nucleus	plastid	cytosol	cytosol				Q9SRP8
AT3G03450.1	RGA-like 2;Encodes a DELLA protein, a member of the GRAS superfamily of putative transcription factors. DELLA proteins restrain the cell proliferation and expansion that drives plant growth. Negative regulator of the response to GA in controlling seed germination. GA triggers the degradation of RGL2 protein in a process blocked by both proteasome inhibitors and serine/threonine phosphatase inhibi…	3	40	1	547	60497.2	4.55434	-0.309872	nucleus	cytosol,mitochondrion,nucleus	nucleus		nucleus						cytosol			nucleus	mitochondrion				mitochondrion	cytosol,nucleus	cytosol		nucleus	nucleus	Amigo: "nucleus" 11877383|Amigo: "nucleus" 16167898|SwissProt: "nucleus" 16381842|Tair: "nucleus" 16167898	nucleus:11877383;nucleus:16167898	nucleus:16381842	Q8GXW1	nucleus:16167898			AT1G79110.1::23482857;AT1G79110.1::23482857;AT3G05120.1::19500306;AT3G05120.1::19500306;AT3G05120.1::16709201;AT3G12920.1::23482857;AT3G12920.1::23482857;AT3G63010.1::16709201;AT3G63010.1::19500306;AT4G19700.1::23482857;AT4G19700.1::23482857;AT5G27320.1::16709201;AT5G27320.1::19500306;AT5G27320.1::19500306;AT5G45100.1::23482857
AT3G03456.1	;	3	0	0	33	3781.96	8.05044	0.924242	extracellular	mitochondrion,golgi,nucleus,endoplasmic reticulum,extracellular,cytosol	extracellular		endoplasmic reticulum,golgi,extracellular			endoplasmic reticulum,golgi,extracellular			extracellular			nucleus	endoplasmic reticulum,golgi,extracellular		endoplasmic reticulum,golgi,extracellular		endoplasmic reticulum,golgi,extracellular	mitochondrion	extracellular	endoplasmic reticulum,golgi,extracellular	cytosol	extracellular				B3H5H7
AT3G03460.1	;	3	37	1	354	41463.7	4.79078	-1.08051	nucleus	mitochondrion,golgi,nucleus,endoplasmic reticulum,plastid,extracellular,cytosol	nucleus		nucleus		nucleus	mitochondrion			cytosol	nucleus		nucleus	mitochondrion		endoplasmic reticulum,golgi,extracellular		plastid	cytosol,nucleus	nucleus	mitochondrion	mitochondrion	nucleus
AT3G03470.1	cytochrome P450, family 87, subfamily A, polypeptide 9;member of CYP89A	3	61	3	511	59258.1	8.44411	-0.247162	endoplasmic reticulum	mitochondrion,golgi,endoplasmic reticulum,plastid,extracellular,cytosol	cytosol		plastid			endoplasmic reticulum,golgi,extracellular		mitochondrion	endoplasmic reticulum			endoplasmic reticulum	endoplasmic reticulum,golgi,extracellular	endoplasmic reticulum,golgi,extracellular	endoplasmic reticulum,golgi,extracellular		mitochondrion	endoplasmic reticulum,golgi,extracellular	cytosol	endoplasmic reticulum,golgi,extracellular	cytosol	golgi				Q9SRQ1		endoplasmic reticulum:23723324	cytosol:28611809;plasma membrane:15574830
AT3G03480.1	acetyl CoA:(Z)-3-hexen-1-ol acetyltransferase;	3	4	5	454	50292.8	6.84687	0.0303965	cytosol	plasma membrane,mitochondrion,nucleus,peroxisome,plastid,cytosol	plasma membrane		plastid			plastid			cytosol			cytosol	mitochondrion				mitochondrion	cytosol,nucleus	nucleus		plastid	peroxisome				Q9SRQ2
AT3G03490.1	peroxin 19-1;Encodes one of two PEX19 peroxin isoforms. It is predominantly cytosolic and forms dimers.	3	22	3	248	28290.4	4.42015	-0.881452	cytosol	cytosol,mitochondrion,peroxisome,nucleus	nucleus		nucleus						peroxisome	nucleus		nucleus	mitochondrion				mitochondrion	cytosol,nucleus	nucleus		nucleus	nucleus	Amigo: "cytosol" 16923726	cytosol:16923726		Q9SRQ3				AT2G26350.1::16923726;AT2G26350.1::16923726;AT3G03490.1::16923726
AT3G03500.1	TatD related DNase;	3	1	1	272	29979.9	5.021	-0.0908088	cytosol	mitochondrion,golgi,nucleus,endoplasmic reticulum,extracellular,cytosol	cytosol		cytosol				mitochondrion		cytosol			nucleus	mitochondrion		endoplasmic reticulum,golgi,extracellular		endoplasmic reticulum,golgi,extracellular	mitochondrion	cytosol	endoplasmic reticulum,golgi,extracellular	cytosol	cytosol							extracellular:26572690
AT3G03510.1	Phototropic-responsive NPH3 family protein;	3	1	1	455	51930	6.98967	-0.17956	nucleus	golgi,nucleus,endoplasmic reticulum,extracellular,cytosol	nucleus		nucleus						cytosol	nucleus		nucleus	endoplasmic reticulum,golgi,extracellular				endoplasmic reticulum,golgi,extracellular	cytosol,nucleus	nucleus	endoplasmic reticulum,golgi,extracellular	nucleus	cytosol				Q9SRQ5
AT3G03520.1	non-specific phospholipase C3;Lysophosphatidic acid phosphatase highly expressed during phosphate starvation and abiotic stresses. Role in lipid synthesis.	3	36	5	523	59100.5	5.11937	-0.498088	plasma membrane	mitochondrion,golgi,nucleus,endoplasmic reticulum,peroxisome,extracellular,cytosol	cytosol		nucleus						cytosol			peroxisome,extracellular	mitochondrion				endoplasmic reticulum,golgi,extracellular	cytosol,nucleus	extracellular		nucleus	nucleus	Amigo: "vacuole" 15539469|Tair: "vacuole" 15539469	vacuole:15539469		Q9SRQ6	vacuole:15539469		extracellular:26572690;plasma membrane:19334764;plasma membrane:20843791;plasma membrane:21433285;plasma membrane:22215637;vacuole:15539469
AT3G03530.1	non-specific phospholipase C4;PHOSPHOESTERASE FAMILY PROTEIN, NPC4 is significantly induced upon phosphate starvation and plays an important role in the supply of inorganic phosphate and diacylglycerol from membrane-phospholipids during phosphate deprivation.	3	6	4	538	60726.1	6.17177	-0.586617	plasma membrane	mitochondrion,golgi,nucleus,endoplasmic reticulum,peroxisome,extracellular,cytosol,vacuole	extracellular		nucleus						cytosol			peroxisome,vacuole,extracellular	mitochondrion				endoplasmic reticulum,golgi,extracellular	cytosol,nucleus	cytosol		nucleus	cytosol	Amigo: "plasma membrane" 15618226|Tair: "plasma membrane" 17317660|Tair: "plasma membrane" 15618226	plasma membrane:15618226		Q9SRQ7	plasma membrane:17317660;plasma membrane:15618226		plasma membrane:17317660;plasma membrane:19334764;plasma membrane:22318864
AT3G03540.1	non-specific phospholipase C5;Encodes a nonspecific phospholipase C. Located in the cytosol. Involved in the conversion of phospholipids to glycolipids under phosphate deprivation conditions.	3	0	1	521	59074.3	5.88359	-0.604031	cytosol	mitochondrion,golgi,nucleus,endoplasmic reticulum,extracellular,cytosol	cytosol		nucleus						cytosol			extracellular	mitochondrion				endoplasmic reticulum,golgi,extracellular	cytosol,nucleus	cytosol		nucleus	nucleus	Amigo: "cytosol" 18564386|Tair: "cytosol" 18564386	cytosol:18564386		Q9S816	cytosol:18564386
AT3G03550.1	RING/U-box superfamily protein;	3	29	4	356	38859.8	4.55071	-0.514326	nucleus	plasma membrane,mitochondrion,golgi,nucleus,endoplasmic reticulum,plastid,extracellular,cytosol	extracellular		nucleus			plastid			nucleus	nucleus		nucleus	mitochondrion		endoplasmic reticulum,golgi,extracellular		plastid	cytosol,nucleus	cytosol		nucleus	plasma membrane	SwissProt: "plasma membrane" 16381842		plasma membrane:16381842	Q9SRQ8
AT3G03560.1	;	3	10	0	521	59125.5	4.84519	-0.682342	plasma membrane	mitochondrion,golgi,nucleus,endoplasmic reticulum,peroxisome,plastid,extracellular,cytosol	nucleus		nucleus						peroxisome	nucleus		plastid,nucleus	mitochondrion				endoplasmic reticulum,golgi,extracellular	cytosol,nucleus	nucleus		peroxisome	nucleus	Amigo: "plasma membrane" 17317660|Tair: "plasma membrane" 17317660	plasma membrane:17317660		Q9S835	plasma membrane:17317660		golgi:25900983;plasma membrane:17317660;plasma membrane:21433285;plasma membrane:26781341
AT3G03570.1	Protein of unknown function (DUF3550/UPF0682);	3	31	2	607	68638.4	7.64596	-0.142998	nucleus	plasma membrane,mitochondrion,nucleus,peroxisome,plastid,cytosol	plasma membrane		nucleus			plastid			cytosol			nucleus	mitochondrion				mitochondrion	cytosol,nucleus	nucleus		nucleus	peroxisome	Amigo: "cytosol" 18433157|Tair: "cytosol" 18433157	cytosol:18433157		Q8LEN3	cytosol:18433157
AT3G03580.1	Tetratricopeptide repeat (TPR)-like superfamily protein;	3	6	2	882	99027.9	6.64676	-0.0373016	plastid	cytosol,mitochondrion,plastid,nucleus	plastid		plastid			mitochondrion	mitochondrion	mitochondrion	mitochondrion		plastid	plastid	mitochondrion	plastid	plastid		plastid	plastid	nucleus	plastid	plastid	cytosol				Q9SS60
AT3G03590.1	SWIB/MDM2 domain superfamily protein;	3	17	4	143	15313.7	10.9719	-0.283217	mitochondrion	mitochondrion,plastid,nucleus	nucleus		plastid	plastid		mitochondrion	mitochondrion	mitochondrion	mitochondrion		plastid	plastid,nucleus	mitochondrion	mitochondrion	mitochondrion		mitochondrion	mitochondrion	nucleus	plastid	plastid	mitochondrion				Q9SS61		plastid:22797472	mitochondrion:21841088;plastid:26987276
AT3G03600.1	ribosomal protein S2;Structural component of the mitochondrial ribosome small subunit	3	35	7	219	24774.2	9.6109	-0.0945205	mitochondrion	cytosol,mitochondrion,plasma membrane,plastid	plasma membrane		plastid		mitochondrion	mitochondrion	mitochondrion	mitochondrion	cytosol			mitochondrion	mitochondrion		mitochondrion		mitochondrion	mitochondrion	mitochondrion	mitochondrion	cytosol	mitochondrion	Amigo: "mitochondrion" 12369627|SwissProt: "mitochondrion" 16381842	mitochondrion:12369627	mitochondrion:16381842	Q9GCB9			mitochondrion:27943495
AT3G03610.1	ELMO/CED-12 family protein;	3	24	3	323	37434.6	5.15459	-0.442415	cytosol	cytosol,mitochondrion,plastid,nucleus	cytosol		nucleus				mitochondrion		cytosol	nucleus		cytosol,mitochondrion,plastid	mitochondrion		mitochondrion		mitochondrion	mitochondrion	cytosol	mitochondrion	mitochondrion	cytosol				Q8VXW7
AT3G03620.1	MATE efflux family protein;	3	1	1	500	55300.4	5.46226	0.6192	plasma membrane	plasma membrane,mitochondrion,golgi,nucleus,endoplasmic reticulum,peroxisome,extracellular,cytosol	plasma membrane		nucleus						plasma membrane			plasma membrane	endoplasmic reticulum,golgi,extracellular		mitochondrion		mitochondrion	cytosol,nucleus	extracellular		plasma membrane	peroxisome
AT3G03626.1	;	3	0	0	42	5126.15	7.68381	-0.469048	cytosol	mitochondrion,nucleus,plastid,extracellular,cytosol	extracellular		nucleus				mitochondrion		cytosol			plastid	mitochondrion				mitochondrion	cytosol,nucleus	mitochondrion		cytosol	cytosol				B3H6F1
AT3G03630.1	cysteine synthase 26;Encodes a protein that possesses S-sulfocysteine synthase activity and lacks O-acetylserien(thiol)lyase activity.	3	22	5	404	43163.3	9.46181	-0.025	plastid	mitochondrion,plastid	plastid	mitochondrion,plastid	plastid	plastid	plastid	plastid	mitochondrion	mitochondrion	plastid		plastid	mitochondrion,plastid	plastid	plastid	plastid		mitochondrion	plastid	mitochondrion	plastid	plastid	plastid	Amigo: "plastid" 20179139|SwissProt: "plastid" 16381842|Tair: "plastid" 18431481	plastid:20179139	plastid:16381842	O22682	plastid:18431481		plastid:15028209;plastid:18431481;plastid:24872594	AT3G27960.1::21798944
AT3G03640.1	beta glucosidase 25;Encodes beta-glucosidase (GLUC).	3	21	1	531	59810.5	6.51365	-0.488701	extracellular	golgi,endoplasmic reticulum,plastid,extracellular,cytosol,vacuole	cytosol		endoplasmic reticulum,golgi,extracellular	plastid	extracellular	endoplasmic reticulum,golgi,extracellular			vacuole			vacuole	endoplasmic reticulum,golgi,extracellular	endoplasmic reticulum,golgi,extracellular	endoplasmic reticulum,golgi,extracellular		endoplasmic reticulum,golgi,extracellular	endoplasmic reticulum,golgi,extracellular	cytosol	endoplasmic reticulum,golgi,extracellular	vacuole	endoplasmic reticulum				O82772			endoplasmic reticulum:22923678;extracellular:26572690
AT3G03650.1	Exostosin family protein;	3	15	2	499	57148.4	9.75763	-0.414429	endoplasmic reticulum	plasma membrane,mitochondrion,golgi,nucleus,endoplasmic reticulum,plastid,extracellular,cytosol	plasma membrane		plastid			endoplasmic reticulum,golgi,extracellular	mitochondrion		golgi			golgi,plastid	endoplasmic reticulum,golgi,extracellular	mitochondrion	endoplasmic reticulum,golgi,extracellular		mitochondrion	cytosol,nucleus	mitochondrion	endoplasmic reticulum,golgi,extracellular	plastid	golgi				Q9SS65				AT2G23420.1::21798944
AT3G03660.1	WUSCHEL related homeobox 11;Encodes a WUSCHEL-related homeobox gene family member with 65 amino acids in its homeodomain. Proteins in this family contain a sequence of eight residues (TLPLFPMH) downstream of the homeodomain called the WUS box.	3	4	1	268	29421.1	7	-0.585448	nucleus	mitochondrion,plastid,nucleus	nucleus		nucleus	plastid					nucleus	nucleus	plastid	nucleus	plastid		plastid		mitochondrion	plastid	nucleus	plastid	nucleus	nucleus	SwissProt: "nucleus" 16381842		nucleus:16381842	Q6X7J3
AT3G03670.1	Peroxidase superfamily protein;	3	5	2	321	34538.6	4.82078	0.201558	extracellular	plasma membrane,golgi,endoplasmic reticulum,plastid,extracellular,cytosol	plasma membrane		endoplasmic reticulum,golgi,extracellular		plastid	endoplasmic reticulum,golgi,extracellular			extracellular			cytosol	endoplasmic reticulum,golgi,extracellular	endoplasmic reticulum,golgi,extracellular	endoplasmic reticulum,golgi,extracellular		endoplasmic reticulum,golgi,extracellular	endoplasmic reticulum,golgi,extracellular	cytosol	endoplasmic reticulum,golgi,extracellular	extracellular	plasma membrane	SwissProt: "extracellular" 16381842		extracellular:16381842	Q9SS67			extracellular:26572690;extracellular:28155257
AT3G03680.1	C2 calcium/lipid-binding plant phosphoribosyltransferase family protein;	3	11	0	1017	114272	9.03214	-0.423697	cytosol	cytosol,mitochondrion,plastid,nucleus	cytosol		nucleus					mitochondrion	cytosol			cytosol	mitochondrion				mitochondrion	cytosol,nucleus	mitochondrion		plastid	cytosol				Q9SS68
AT3G03690.1	Core-2/I-branching beta-1,6-N-acetylglucosaminyltransferase family protein;	3	5	2	378	43825.6	10.3641	-0.266931	extracellular	plasma membrane,mitochondrion,golgi,nucleus,endoplasmic reticulum,plastid,extracellular	plasma membrane		endoplasmic reticulum,golgi,extracellular	plastid		endoplasmic reticulum,golgi,extracellular	mitochondrion	mitochondrion	golgi	nucleus	plastid	mitochondrion,plastid	endoplasmic reticulum,golgi,extracellular	endoplasmic reticulum,golgi,extracellular	plastid		mitochondrion	endoplasmic reticulum,golgi,extracellular	mitochondrion	endoplasmic reticulum,golgi,extracellular	plastid	golgi				Q9SS69
AT3G03700.1	Plasma-membrane choline transporter family protein;	3	17	3	482	53057.8	9.01794	0.360581	plastid	plasma membrane,mitochondrion,golgi,endoplasmic reticulum,plastid,extracellular	plasma membrane		plastid	plastid		mitochondrion			plasma membrane		plastid	plasma membrane,plastid	endoplasmic reticulum,golgi,extracellular		plastid		mitochondrion	mitochondrion	extracellular	plastid	plasma membrane	plastid				Q9S7M7
AT3G03710.1	polyribonucleotide nucleotidyltransferase, putative;Encodes a chloroplast polynucleotide phosphorylase (PNPase). Involved in response to phosphorus (P) starvation. Mutants impaired in the expression of this gene have been selected through their resistance to fosmidomycin, a strong inhibitor of DXR, an enzyme of the methylerythritol-dependent IPP biosynthesis pathway. The pathway enzymes were upre…	3	13	2	922	99572.1	5.22521	-0.215184	plastid	cytosol,mitochondrion,plastid,nucleus	plastid	mitochondrion,plastid	plastid	plastid	cytosol	plastid		mitochondrion	plastid		plastid	mitochondrion	plastid		plastid		mitochondrion	plastid	cytosol	plastid	plastid	nucleus	Tair: "plastid" 16207701|Tair: "plastid" 18431481			Q8GZQ3	plastid:18431481;plastid:16207701		plasma membrane:21433285;plastid:15028209;plastid:16207701;plastid:20423899;plastid:21531424;plastid:18431481;plastid:20061580;plastid:24361574;plastid:24872594
AT3G03720.1	cationic amino acid transporter 4;Encodes a member of the cationic amino acid transporter (CAT) subfamily of amino acid polyamine choline transporters.	3	30	1	801	86379.4	6.36738	0.473533	vacuole	plasma membrane,mitochondrion,nucleus,plastid,extracellular,cytosol	plasma membrane		nucleus						cytosol			plastid	mitochondrion				mitochondrion	cytosol,nucleus	extracellular		plasma membrane	plasma membrane	Tair: "vacuole" 15539469|Tair: "plasma membrane" 17151019			Q8W4K3	vacuole:15539469;plasma membrane:17151019	endoplasmic reticulum:24709150;vacuole:24709150	plasma membrane:19334764;vacuole:15539469;vacuole:17151019;vacuole:23903016;vacuole:26748395
AT3G03726.1	Protein of unknown function (DUF295);	3	0	0	289	33072.8	5.19115	0.0294118	cytosol	cytosol,mitochondrion,plasma membrane,nucleus	plasma membrane		nucleus						cytosol			nucleus	mitochondrion				mitochondrion	cytosol,nucleus	cytosol		cytosol	cytosol
AT3G03730.1	F-box family protein with a domain of unknown function (DUF295);	3	0	0	393	44838.7	8.57699	-0.273028	cytosol	plasma membrane,mitochondrion,golgi,nucleus,endoplasmic reticulum,extracellular,cytosol	plasma membrane		nucleus		nucleus				cytosol			nucleus	mitochondrion				endoplasmic reticulum,golgi,extracellular	cytosol,nucleus	cytosol		cytosol	cytosol
AT3G03740.1	BTB-POZ and MATH domain 4;	3	44	3	465	51000.7	4.97825	-0.369462	cytosol	mitochondrion,golgi,nucleus,endoplasmic reticulum,plastid,extracellular,cytosol	plastid		nucleus						cytosol			nucleus	mitochondrion		endoplasmic reticulum,golgi,extracellular		mitochondrion	mitochondrion	nucleus	plastid	cytosol	cytosol	Amigo: "cytosol" 19843165	cytosol:19843165		Q9SRV1
AT3G03750.1	SET domain protein 20;	3	16	2	338	37004	7.07608	-0.200888	nucleus	nucleus,cytosol,mitochondrion,extracellular	extracellular		nucleus						nucleus	nucleus		nucleus	mitochondrion		mitochondrion		mitochondrion	cytosol,nucleus	extracellular		nucleus	nucleus	SwissProt: "nucleus" 16381842		nucleus:16381842	Q9SRV2
AT3G03760.1	LOB domain-containing protein 20;	3	8	3	273	29287.3	8.25319	-0.361905	nucleus	cytosol,mitochondrion,plastid,nucleus	plastid	mitochondrion,plastid	plastid	plastid	nucleus	mitochondrion			cytosol	nucleus	plastid	nucleus	plastid				mitochondrion	mitochondrion	nucleus	plastid	nucleus	nucleus				Q9SRV3
AT3G03770.1	Leucine-rich repeat protein kinase family protein;	3	26	1	802	88191.8	8.05757	0.00660848	plasma membrane	plasma membrane,mitochondrion,golgi,endoplasmic reticulum,extracellular,cytosol	plasma membrane		endoplasmic reticulum,golgi,extracellular			endoplasmic reticulum,golgi,extracellular			plasma membrane			plasma membrane	endoplasmic reticulum,golgi,extracellular	endoplasmic reticulum,golgi,extracellular	endoplasmic reticulum,golgi,extracellular		mitochondrion	endoplasmic reticulum,golgi,extracellular	cytosol	endoplasmic reticulum,golgi,extracellular	plasma membrane	plasma membrane				Q8LFN2
AT3G03773.1	HSP20-like chaperones superfamily protein;	3	49	3	150	17367.1	4.3286	-0.746667	nucleus	mitochondrion,golgi,nucleus,endoplasmic reticulum,plastid,extracellular,cytosol	nucleus		nucleus						cytosol	nucleus		nucleus	mitochondrion		endoplasmic reticulum,golgi,extracellular		mitochondrion	cytosol,nucleus	nucleus		plastid	cytosol
AT3G03776.1	hydroxyproline-rich glycoprotein family protein;	3	6	0	177	20252.5	9.79479	-0.651977	extracellular	golgi,nucleus,endoplasmic reticulum,extracellular,cytosol	extracellular		nucleus			endoplasmic reticulum,golgi,extracellular			extracellular			nucleus	endoplasmic reticulum,golgi,extracellular				endoplasmic reticulum,golgi,extracellular	endoplasmic reticulum,golgi,extracellular	extracellular	endoplasmic reticulum,golgi,extracellular	extracellular	cytosol
AT3G03780.1	methionine synthase 2;Encodes a cytosolic methionine synthase, involved in methionine regeneration via the activated methyl cycle (or SAM cycle)	3	139	4	765	84588.4	6.4723	-0.152288	cytosol	cytosol,mitochondrion,plastid	cytosol		cytosol		plastid		mitochondrion		cytosol			plastid	mitochondrion				plastid	mitochondrion	cytosol		cytosol	cytosol	Amigo: "cytosol" 15024005|Amigo: "cytosol" 18433157|Tair: "plastid" 12938931|Tair: "plastid" 18431481|Tair: "plasma membrane" 17644812|Tair: "cytosol" 18433157|Tair: "plastid" 15028209	cytosol:15024005;cytosol:18433157		Q9SRV5	plastid:15028209;plastid:12938931;plastid:18431481;plasma membrane:17644812;cytosol:18433157	cytosol:15024005	cytosol:21166475;extracellular:18998720;extracellular:26572690;mitochondrion:24727099;mitochondrion:27122571;plasma membrane:17644812;plasma membrane:19334764;plasma membrane:22318864;plasma membrane:26781341;plastid:12938931;plastid:15028209;plastid:18431481;plastid:24361574;vacuole:23903016
AT3G03790.1	ankyrin repeat family protein / regulator of chromosome condensation (RCC1) family protein;	3	39	1	1078	118293	9.65975	-0.458256	nucleus	cytosol,mitochondrion,plastid,nucleus	cytosol		nucleus			mitochondrion			cytosol	nucleus		nucleus	plastid		mitochondrion		plastid	cytosol,nucleus	nucleus	plastid	nucleus	cytosol				Q8GZ56
AT3G03800.1	syntaxin of plants 131;member of SYP13 Gene Family	3	2	0	306	34721.7	9.06403	-0.61732	plasma membrane	mitochondrion,golgi,nucleus,plastid,cytosol,vacuole	cytosol		plastid		vacuole				cytosol			golgi	mitochondrion				mitochondrion	cytosol,nucleus	mitochondrion		cytosol	cytosol	SwissProt: "plasma membrane" 16381842|Tair: "plasma membrane" 17644812		plasma membrane:16381842	Q9SRV7	plasma membrane:17644812	cytosol:19098073;cytosol:26111864;plasma membrane:15342965;plasma membrane:19098073;plasma membrane:26111864	plasma membrane:17644812
AT3G03810.1	O-fucosyltransferase family protein;	3	28	1	656	75041.8	7.75979	-0.4875	golgi	mitochondrion,golgi,nucleus,endoplasmic reticulum,extracellular,vacuole	nucleus		nucleus			endoplasmic reticulum,golgi,extracellular			endoplasmic reticulum			golgi	endoplasmic reticulum,golgi,extracellular	endoplasmic reticulum,golgi,extracellular	endoplasmic reticulum,golgi,extracellular		mitochondrion	mitochondrion	nucleus	endoplasmic reticulum,golgi,extracellular	vacuole	golgi	Tair: "plastid" 18431481			Q0WS93	plastid:18431481		golgi:22430844;golgi:25900983;plastid:18431481
AT3G03820.1	SAUR-like auxin-responsive protein family ;	3	7	0	96	10449.8	10.0643	-0.0395833	mitochondrion	cytosol,mitochondrion,plastid,nucleus	cytosol		plastid		cytosol	mitochondrion		mitochondrion	mitochondrion			plastid	mitochondrion	mitochondrion	mitochondrion		mitochondrion	cytosol,nucleus	mitochondrion	mitochondrion	mitochondrion	mitochondrion				Q9SRV9
AT3G03826.1	;	3	0	0	75	8545.83	8.0561	0.522667	extracellular	plasma membrane,golgi,endoplasmic reticulum,extracellular,cytosol	extracellular		endoplasmic reticulum,golgi,extracellular		golgi	endoplasmic reticulum,golgi,extracellular			extracellular			plasma membrane	endoplasmic reticulum,golgi,extracellular	endoplasmic reticulum,golgi,extracellular	endoplasmic reticulum,golgi,extracellular		endoplasmic reticulum,golgi,extracellular	endoplasmic reticulum,golgi,extracellular	cytosol	endoplasmic reticulum,golgi,extracellular	extracellular	extracellular
AT3G03828.1	;	3	27	0	78	8691.76	6.46754	0.442308	extracellular	plasma membrane,golgi,endoplasmic reticulum,extracellular,cytosol	endoplasmic reticulum		endoplasmic reticulum,golgi,extracellular			endoplasmic reticulum,golgi,extracellular			extracellular			plasma membrane	endoplasmic reticulum,golgi,extracellular	endoplasmic reticulum,golgi,extracellular	endoplasmic reticulum,golgi,extracellular		endoplasmic reticulum,golgi,extracellular	endoplasmic reticulum,golgi,extracellular	cytosol	endoplasmic reticulum,golgi,extracellular	extracellular	extracellular
AT3G03830.1	SAUR-like auxin-responsive protein family ;	3	3	2	92	10284.6	9.5615	-0.0413043	mitochondrion	mitochondrion,golgi,nucleus,endoplasmic reticulum,plastid,extracellular,cytosol	cytosol		plastid		cytosol	mitochondrion		mitochondrion	mitochondrion		plastid	nucleus	mitochondrion	mitochondrion	mitochondrion		mitochondrion	endoplasmic reticulum,golgi,extracellular	nucleus	mitochondrion	plastid	mitochondrion				Q9SRW0
AT3G03840.1	SAUR-like auxin-responsive protein family ;	3	6	4	95	10415.7	9.13174	0.0326316	mitochondrion	mitochondrion,golgi,nucleus,endoplasmic reticulum,plastid,extracellular,cytosol	mitochondrion		plastid	plastid	cytosol	mitochondrion	mitochondrion	mitochondrion	mitochondrion		plastid	plastid,nucleus	mitochondrion	mitochondrion	mitochondrion		mitochondrion	endoplasmic reticulum,golgi,extracellular	extracellular	mitochondrion	plastid	mitochondrion				Q9SRW1
AT3G03847.1	SAUR-like auxin-responsive protein family ;	3	1	1	131	14517.6	9.52046	-0.165649	cytosol	plasma membrane,mitochondrion,nucleus,plastid,cytosol	nucleus		nucleus		cytosol				cytosol			plasma membrane,plastid,nucleus	mitochondrion		mitochondrion		mitochondrion	cytosol,nucleus	nucleus		mitochondrion	cytosol
AT3G03850.1	SAUR-like auxin-responsive protein family ;	3	3	2	93	10200.5	9.26077	0.0236559	mitochondrion	plasma membrane,mitochondrion,golgi,nucleus,endoplasmic reticulum,peroxisome,plastid,extracellular,cytosol	plasma membrane		plastid	plastid	cytosol	mitochondrion		mitochondrion	mitochondrion		plastid	mitochondrion,nucleus,peroxisome,plastid,cytosol	mitochondrion	mitochondrion	mitochondrion		mitochondrion	endoplasmic reticulum,golgi,extracellular	nucleus	mitochondrion	mitochondrion	mitochondrion				Q6NMM4
AT3G03860.1	APR-like 5;Encodes a protein disulfide isomerase-like (PDIL) protein, a member of a multigene family within the thioredoxin (TRX) superfamily. This protein also belongs to the adenosine 5'-phosphosulfate reductase-like (APRL) group.	3	54	3	300	33651.6	7.49972	0.0913333	extracellular	plasma membrane,golgi,nucleus,endoplasmic reticulum,plastid,extracellular	plasma membrane		plastid			endoplasmic reticulum,golgi,extracellular			endoplasmic reticulum			plastid	endoplasmic reticulum,golgi,extracellular	endoplasmic reticulum,golgi,extracellular	endoplasmic reticulum,golgi,extracellular		endoplasmic reticulum,golgi,extracellular	endoplasmic reticulum,golgi,extracellular	nucleus	endoplasmic reticulum,golgi,extracellular	plastid	plasma membrane				Q93YX4
AT3G03870.1	;	3	63	2	234	25973.7	4.38683	-0.509402	nucleus	plasma membrane,mitochondrion,nucleus,extracellular,cytosol	extracellular		nucleus		plasma membrane				cytosol	nucleus		nucleus	mitochondrion				mitochondrion	cytosol,nucleus	nucleus		cytosol	cytosol				Q8RXM3
AT3G03880.1	Protein of unknown function (DUF1639);	3	25	3	193	22113.6	10.7393	-0.972539	nucleus	cytosol,mitochondrion,plastid,nucleus	nucleus		plastid	plastid	cytosol		mitochondrion		plastid	nucleus	plastid	nucleus	mitochondrion		mitochondrion		mitochondrion	mitochondrion	nucleus	plastid	nucleus	nucleus				Q84JV8
AT3G03890.1	FMN binding;	3	75	3	321	35054	8.8594	-0.0981308	plastid	mitochondrion,plastid	plastid		plastid	plastid		mitochondrion	mitochondrion	mitochondrion	plastid		plastid	plastid	mitochondrion	mitochondrion			mitochondrion	mitochondrion	mitochondrion	plastid	plastid	mitochondrion	Amigo: "plastid" 18431481|Tair: "plastid" 18431481	plastid:18431481		Q8LDU1	plastid:18431481	plastid:15141064	plastid:20423899
AT3G03900.1	adenosine-5'-phosphosulfate (APS) kinase 3;Provides activated sulfate for the sulfation of secondary metabolites, including the glucosinolates. Redundant with APK4.	3	2	0	208	23147.8	5.46458	-0.382212	cytosol	mitochondrion,golgi,nucleus,endoplasmic reticulum,plastid,extracellular,cytosol	cytosol		nucleus		plastid				cytosol			plastid	mitochondrion		endoplasmic reticulum,golgi,extracellular		plastid	cytosol,nucleus	nucleus		cytosol	plastid	Amigo: "cytosol" 19903478	cytosol:19903478		Q9SRW7
AT3G03910.1	glutamate dehydrogenase 3;GDH3 encodes a member of the glutamate dehydrogenease family. Its expression is upregulated in response to cytokinin and it may play a role in the control of nitrogen metabolism in leaf development.	3	28	0	411	44530.4	6.02145	-0.200243	mitochondrion	mitochondrion,golgi,nucleus,endoplasmic reticulum,extracellular,cytosol	cytosol		mitochondrion		mitochondrion	mitochondrion	mitochondrion	mitochondrion	mitochondrion			mitochondrion	mitochondrion		mitochondrion		endoplasmic reticulum,golgi,extracellular	cytosol,nucleus	cytosol	mitochondrion	cytosol	mitochondrion	Amigo: "mitochondrion" 14671022|Tair: "mitochondrion" 14671022	mitochondrion:14671022		Q9S7A0	mitochondrion:14671022		extracellular:18998720;mitochondrion:14671022;mitochondrion:21472856;mitochondrion:21841088;mitochondrion:27943495
AT3G03920.1	H/ACA ribonucleoprotein complex, subunit Gar1/Naf1 protein;	3	77	4	202	20984	11.9373	-0.665347	nucleus	mitochondrion,golgi,nucleus,endoplasmic reticulum,peroxisome,extracellular,cytosol	mitochondrion		nucleus		cytosol			mitochondrion	peroxisome	nucleus		nucleus	mitochondrion		mitochondrion		endoplasmic reticulum,golgi,extracellular	cytosol,nucleus	nucleus	mitochondrion	cytosol	nucleus	Amigo: "nucleus" 15496452|Amigo: "plastid" 15322131|SwissProt: "nucleus" 16381842|Tair: "nucleus" 15496452|Tair: "plastid" 15322131	nucleus:15496452;plastid:15322131	nucleus:16381842	Q8VZT0	plastid:15322131;nucleus:15496452	nucleus:15496452	cytoskeleton:24134884;extracellular:26572690;golgi:25900983;nucleus:15496452;nucleus:23396599;plasma membrane:19334764;plastid:15322131
AT3G03930.1	protein kinase-related;	3	0	1	287	32395.6	9.72129	-0.499303	plasma membrane	mitochondrion,nucleus,plastid,extracellular,cytosol,vacuole	plastid		nucleus						cytosol			plastid,vacuole	mitochondrion				mitochondrion	cytosol,nucleus	extracellular		nucleus	nucleus				Q9S828			plasma membrane:19334764
AT3G03940.1	Protein kinase family protein;	3	69	4	701	77998.4	9.16544	-0.412839	cytosol	cytosol,mitochondrion,plastid,nucleus	cytosol		plastid						cytosol	nucleus		cytosol,nucleus	mitochondrion		mitochondrion		mitochondrion	cytosol,nucleus	mitochondrion	plastid	plastid	cytosol
AT3G03950.1	evolutionarily conserved C-terminal region 1;Physically interacts with CIPK1. Located in the nucleus.	3	42	1	425	47946.8	7.42188	-0.698588	cytosol,nucleus	plasma membrane,mitochondrion,golgi,nucleus,endoplasmic reticulum,extracellular,cytosol	extracellular		endoplasmic reticulum,golgi,extracellular		plasma membrane				cytosol			nucleus	mitochondrion		endoplasmic reticulum,golgi,extracellular		endoplasmic reticulum,golgi,extracellular	endoplasmic reticulum,golgi,extracellular	cytosol		nucleus	cytosol	Amigo: "nucleus" 16113215|Tair: "nucleus" 16113215	nucleus:16113215		Q3E7P3	nucleus:16113215			AT1G48260.1::21798944;AT3G17510.1::16113215;AT3G17510.1::16113215
AT3G03960.1	TCP-1/cpn60 chaperonin family protein;	3	68	3	549	58942.9	5.01407	-0.057377	cytosol	cytosol,mitochondrion,plastid,nucleus	cytosol		cytosol		cytosol				cytosol			cytosol	mitochondrion				plastid	cytosol,nucleus	cytosol		cytosol	cytosol				Q94K05			cytosol:21166475;extracellular:26572690;golgi:25900983;golgi:25900983;golgi:25900983;golgi:25900983;golgi:25900983;mitochondrion:27122571;nucleus:23396599;plasma membrane:25641898;plasma membrane:19334764;plasma membrane:21433285;plasma membrane:26781341;vacuole:25900983	AT1G24510.1::21798944;AT3G11830.1::21798944;AT5G16070.1::21798944
AT3G03970.1	ARM repeat superfamily protein;	3	6	2	554	61445.7	6.55729	-0.416787	nucleus	cytosol,mitochondrion,peroxisome,nucleus	nucleus		nucleus		peroxisome				cytosol	nucleus		nucleus	mitochondrion		mitochondrion		mitochondrion	cytosol,nucleus	nucleus		nucleus	cytosol						nucleus:24891605		AT5G04990.1::24891605
AT3G03980.1	NAD(P)-binding Rossmann-fold superfamily protein;	3	35	4	270	28147.7	6.52629	0.0711111	plastid	cytosol,mitochondrion,plastid	cytosol		plastid		cytosol	plastid		mitochondrion	mitochondrion			plastid	plastid		plastid		plastid	plastid	cytosol	plastid	cytosol	plastid				Q9SQR4
AT3G03990.1	alpha/beta-Hydrolases superfamily protein;	3	132	4	267	29626.5	5.54886	0.124719	cytosol	plasma membrane,mitochondrion,golgi,nucleus,endoplasmic reticulum,plastid,extracellular,cytosol	cytosol		cytosol			endoplasmic reticulum,golgi,extracellular			cytosol			plasma membrane,plastid	mitochondrion				mitochondrion	cytosol,nucleus	extracellular		cytosol	cytosol				Q9SQR3
AT3G04000.1	NAD(P)-binding Rossmann-fold superfamily protein;	3	11	2	272	28436.3	7.34313	0.215441	plastid	mitochondrion,golgi,endoplasmic reticulum,plastid,extracellular,cytosol	plastid		plastid		cytosol	plastid		mitochondrion	plastid		plastid	plastid	plastid	plastid	plastid		mitochondrion	endoplasmic reticulum,golgi,extracellular	mitochondrion	plastid	plastid	plastid				Q9SQR2		plastid:21169366
AT3G04010.1	O-Glycosyl hydrolases family 17 protein;	3	4	2	491	54063	5.05361	-0.113849	plasma membrane	plasma membrane,golgi,nucleus,endoplasmic reticulum,extracellular,vacuole	extracellular		nucleus			endoplasmic reticulum,golgi,extracellular			vacuole			plasma membrane	endoplasmic reticulum,golgi,extracellular	endoplasmic reticulum,golgi,extracellular	endoplasmic reticulum,golgi,extracellular		endoplasmic reticulum,golgi,extracellular	endoplasmic reticulum,golgi,extracellular	extracellular	endoplasmic reticulum,golgi,extracellular	endoplasmic reticulum	vacuole				Q9SQR1			plasma membrane:16635983;plasma membrane:23990937
AT3G04020.1	;	3	1	0	304	34691.7	7.10131	-0.376645	cytosol	mitochondrion,golgi,nucleus,endoplasmic reticulum,plastid,extracellular,cytosol	cytosol	mitochondrion,plastid	nucleus			mitochondrion			cytosol			plastid	mitochondrion				endoplasmic reticulum,golgi,extracellular	cytosol,nucleus	cytosol		nucleus	cytosol
AT3G04030.1	Homeodomain-like superfamily protein;	3	6	2	388	43852.9	6.96037	-0.818814	nucleus	mitochondrion,plastid,nucleus	nucleus		plastid			mitochondrion			nucleus	nucleus		nucleus	mitochondrion		mitochondrion		mitochondrion	mitochondrion	nucleus	mitochondrion	nucleus	nucleus				Q8VXV5
AT3G04040.1	;	3	6	2	138	14401.3	8.53371	0.142754	cytosol	plasma membrane,mitochondrion,nucleus,plastid,cytosol	mitochondrion		nucleus		cytosol				cytosol			plasma membrane,plastid	mitochondrion		mitochondrion		mitochondrion	cytosol,nucleus	nucleus		plastid	cytosol
AT3G04050.1	Pyruvate kinase family protein;	3	0	1	510	55294.1	5.77675	-0.0403922	cytosol	cytosol,mitochondrion,plastid,nucleus	plastid		plastid		plastid				cytosol		plastid	cytosol,plastid	mitochondrion				plastid	cytosol,nucleus	mitochondrion		plastid	mitochondrion				Q9SQQ7			vacuole:23903016
AT3G04060.1	NAC domain containing protein 46;	3	23	4	338	37782.7	6.79496	-0.536686	nucleus	nucleus,cytosol,mitochondrion,extracellular	extracellular		nucleus						nucleus	nucleus		nucleus	mitochondrion				mitochondrion	cytosol,nucleus	cytosol		nucleus	cytosol				Q9SQQ6				AT1G32230.1::19548978
AT3G04070.1	NAC domain containing protein 47;	3	37	2	359	40851.7	7.02646	-0.779944	nucleus	mitochondrion,nucleus	nucleus		nucleus						nucleus	nucleus		nucleus	mitochondrion				mitochondrion	mitochondrion	nucleus		nucleus	nucleus				Q84TD6
AT3G04080.1	apyrase 1;Encodes an enzyme with ATPase and ADPase activity (an apyrase) that when mutated in combination with ATAPY2 causes a complete inhibition of pollen germination.	3	35	2	471	51196.5	8.4134	-0.155626	golgi	plasma membrane,mitochondrion,golgi,nucleus,endoplasmic reticulum,plastid,extracellular,cytosol	cytosol		plastid		cytosol	mitochondrion			endoplasmic reticulum			nucleus	mitochondrion		endoplasmic reticulum,golgi,extracellular		mitochondrion	mitochondrion	mitochondrion	mitochondrion	plastid	plasma membrane				Q9SQG2		golgi:22430844;golgi:23034877;golgi:22849572	golgi:22430844;golgi:22923678;golgi:25122472;golgi:25900983;golgi:25900983;golgi:25900983
AT3G04090.1	small and basic intrinsic protein 1A;Belongs to a family of plant aquaporins. Similar to yeast and radish aquaporins. Located on ER.	3	61	1	240	25707.9	10.2624	0.74625	endoplasmic reticulum	plasma membrane,golgi,nucleus,endoplasmic reticulum,plastid,extracellular,vacuole	plasma membrane		nucleus		plastid	endoplasmic reticulum,golgi,extracellular			extracellular			plasma membrane	endoplasmic reticulum,golgi,extracellular	endoplasmic reticulum,golgi,extracellular	endoplasmic reticulum,golgi,extracellular		endoplasmic reticulum,golgi,extracellular	endoplasmic reticulum,golgi,extracellular	extracellular	endoplasmic reticulum,golgi,extracellular	vacuole	endoplasmic reticulum	Amigo: "endoplasmic reticulum" 16223486|SwissProt: "endoplasmic reticulum" 16381842|Tair: "endoplasmic reticulum" 16223486	endoplasmic reticulum:16223486	endoplasmic reticulum:16381842	Q9M8W5	endoplasmic reticulum:16223486	endoplasmic reticulum:16223486	plasma membrane:26781341
AT3G04100.1	AGAMOUS-like 57;	3	2	1	207	24099.5	10.5186	-0.857488	nucleus	cytosol,mitochondrion,nucleus	nucleus		nucleus		nucleus				nucleus	nucleus		nucleus	mitochondrion				mitochondrion	cytosol,nucleus	cytosol		nucleus	nucleus	SwissProt: "nucleus" 16381842		nucleus:16381842	Q9M8W6				AT1G66410.1::17360592;AT3G43810.1::17360592;AT3G51920.1::17360592;AT5G37780.1::17360592
AT3G04110.1	glutamate receptor 1.1;putative glutamate receptor (GLR1.1). Contains a functional cation - permeable pore domain. Involved in cellular cation homeostasis.	3	16	2	808	90514.2	8.82032	0.0144802	extracellular	plasma membrane,endoplasmic reticulum,golgi,extracellular	plasma membrane		endoplasmic reticulum,golgi,extracellular			endoplasmic reticulum,golgi,extracellular			endoplasmic reticulum			plasma membrane	endoplasmic reticulum,golgi,extracellular	endoplasmic reticulum,golgi,extracellular	endoplasmic reticulum,golgi,extracellular		endoplasmic reticulum,golgi,extracellular	endoplasmic reticulum,golgi,extracellular	extracellular	endoplasmic reticulum,golgi,extracellular	plasma membrane	plasma membrane	SwissProt: "plasma membrane" 16381842		plasma membrane:16381842	Q9M8W7
AT3G04120.1	glyceraldehyde-3-phosphate dehydrogenase C subunit 1;encodes cytosolic GADPH (C subunit) involved in the glycolytic pathway but also interacts with H2O2 potentially placing it in a signalling cascade induced by ROS.	3	755	6	338	36916.3	7.14687	-0.128994	cytosol,nucleus	mitochondrion,golgi,nucleus,endoplasmic reticulum,plastid,extracellular,cytosol	cytosol		plastid		plastid	endoplasmic reticulum,golgi,extracellular		mitochondrion	cytosol			cytosol	mitochondrion				mitochondrion	cytosol,nucleus	cytosol		cytosol	cytosol	Amigo: "cytosol" 15533878|Amigo: "mitochondrion" 14671022|Amigo: "mitochondrion" 12492832|Amigo: "mitochondrion" 12953116|SwissProt: "cytosol" 16381842|Tair: "mitochondrion" 14671022|Tair: "plastid" 18431481|Tair: "plasma membrane" 17317660|Tair: "nucleus" 14617066|Tair: "mitochondrion" 12953116	cytosol:15533878;mitochondrion:12492832;mitochondrion:12953116;mitochondrion:14671022	cytosol:16381842	P25858	plasma membrane:17317660;nucleus:14617066;plastid:18431481;mitochondrion:14671022;mitochondrion:12953116	cytoskeleton:23316205;cytosol:10737809;cytosol:23316205;cytosol:25918875;cytosol:28444344;mitochondrion:23316205;nucleus:25918875;nucleus:28444344;plasma membrane:25918875	cytosol:21166475;cytosol:22522809;extracellular:15157177;extracellular:26572690;golgi:25900983;golgi:25900983;golgi:25900983;mitochondrion:12492832;mitochondrion:14671022;mitochondrion:24727099;mitochondrion:27943495;nucleus:14617066;nucleus:24012629;plasma membrane:17317660;plasma membrane:17644812;plasma membrane:22215637;plasma membrane:22318864;plasma membrane:23323832;plasma membrane:2678134…	AT2G36460.1:c,y,t,o,s,o,l:23316205;AT2G36460.1:m,i,t,o,c,h,o,n,d,r,i,o,n:23316205;AT5G15090.1::23316205;AT5G15090.1:c,y,t,o,s,o,l:23316205
AT3G04130.1	Tetratricopeptide repeat (TPR)-like superfamily protein;	3	5	1	508	58708.9	6.95785	-0.361811	mitochondrion	cytosol,mitochondrion,plastid,nucleus	cytosol		plastid			plastid	mitochondrion	mitochondrion	mitochondrion			plastid	mitochondrion	mitochondrion	mitochondrion		mitochondrion	cytosol,nucleus	nucleus	mitochondrion	mitochondrion	cytosol
AT3G04140.1	Ankyrin repeat family protein;	3	27	6	656	72360.5	8.14689	-0.232774	cytosol	cytosol,mitochondrion,plastid,nucleus	plastid		nucleus						cytosol	nucleus		plastid	mitochondrion				mitochondrion	cytosol,nucleus	nucleus		nucleus	cytosol				Q9M8X0
AT3G04150.1	RmlC-like cupins superfamily protein;	3	0	1	229	24650	9.37282	0.314847	extracellular	plasma membrane,golgi,nucleus,endoplasmic reticulum,extracellular,cytosol,vacuole	plasma membrane		endoplasmic reticulum,golgi,extracellular		nucleus	endoplasmic reticulum,golgi,extracellular			vacuole			extracellular	endoplasmic reticulum,golgi,extracellular	endoplasmic reticulum,golgi,extracellular	endoplasmic reticulum,golgi,extracellular		endoplasmic reticulum,golgi,extracellular	endoplasmic reticulum,golgi,extracellular	nucleus	endoplasmic reticulum,golgi,extracellular	cytosol	extracellular	SwissProt: "extracellular" 16381842		extracellular:16381842	Q9M8X1			extracellular:28003327
AT3G04160.1	;	3	7	1	712	81971.7	7.70828	-0.775702	nucleus	mitochondrion,plastid,nucleus	nucleus	mitochondrion,plastid	nucleus	plastid					nucleus	nucleus	plastid	nucleus	mitochondrion		plastid		mitochondrion	plastid	nucleus	plastid	plastid	nucleus				Q9M8X2
AT3G04170.1	RmlC-like cupins superfamily protein;	3	2	2	227	24425.7	8.30393	0.274449	extracellular	golgi,nucleus,endoplasmic reticulum,extracellular,cytosol,vacuole	cytosol		endoplasmic reticulum,golgi,extracellular		nucleus	endoplasmic reticulum,golgi,extracellular			vacuole			extracellular	endoplasmic reticulum,golgi,extracellular	endoplasmic reticulum,golgi,extracellular	endoplasmic reticulum,golgi,extracellular		endoplasmic reticulum,golgi,extracellular	endoplasmic reticulum,golgi,extracellular	extracellular	endoplasmic reticulum,golgi,extracellular	cytosol	extracellular	SwissProt: "extracellular" 16381842		extracellular:16381842	Q9M8X3			extracellular:28003327
AT3G04180.1	RmlC-like cupins superfamily protein;	3	5	1	222	24103.1	6.92828	0.154955	extracellular	golgi,nucleus,endoplasmic reticulum,plastid,extracellular,cytosol,vacuole	cytosol		endoplasmic reticulum,golgi,extracellular		nucleus	endoplasmic reticulum,golgi,extracellular			vacuole			extracellular	endoplasmic reticulum,golgi,extracellular	endoplasmic reticulum,golgi,extracellular	endoplasmic reticulum,golgi,extracellular		endoplasmic reticulum,golgi,extracellular	endoplasmic reticulum,golgi,extracellular	extracellular	endoplasmic reticulum,golgi,extracellular	plastid	extracellular	SwissProt: "extracellular" 16381842		extracellular:16381842	Q9M8X4
AT3G04181.1	;	3	1	0	98	10888.7	6.33312	-0.482653	plastid	golgi,nucleus,endoplasmic reticulum,plastid,extracellular	nucleus		nucleus	plastid		plastid			plastid		plastid	nucleus	plastid		endoplasmic reticulum,golgi,extracellular		endoplasmic reticulum,golgi,extracellular	endoplasmic reticulum,golgi,extracellular	nucleus	plastid	nucleus	plastid
AT3G04184.1	;	3	0	0	53	5880.98	5.41193	-0.367925	cytosol	mitochondrion,golgi,nucleus,endoplasmic reticulum,plastid,extracellular,cytosol	mitochondrion		nucleus			plastid			extracellular			nucleus	mitochondrion		endoplasmic reticulum,golgi,extracellular		mitochondrion	cytosol,nucleus	cytosol		nucleus	cytosol				B3H617
AT3G04190.1	RmlC-like cupins superfamily protein;	3	1	1	222	24052.4	9.59613	0.244595	extracellular	golgi,nucleus,endoplasmic reticulum,extracellular,cytosol,vacuole	extracellular		endoplasmic reticulum,golgi,extracellular		nucleus	endoplasmic reticulum,golgi,extracellular			vacuole			extracellular	endoplasmic reticulum,golgi,extracellular	endoplasmic reticulum,golgi,extracellular	endoplasmic reticulum,golgi,extracellular		endoplasmic reticulum,golgi,extracellular	endoplasmic reticulum,golgi,extracellular	extracellular	endoplasmic reticulum,golgi,extracellular	cytosol	extracellular	SwissProt: "extracellular" 16381842		extracellular:16381842	Q9M8X5			extracellular:28003327
AT3G04200.1	RmlC-like cupins superfamily protein;	3	4	3	227	24922.4	10.2589	0.214978	extracellular	plasma membrane,golgi,nucleus,endoplasmic reticulum,plastid,extracellular,vacuole	plasma membrane		endoplasmic reticulum,golgi,extracellular		nucleus	endoplasmic reticulum,golgi,extracellular			vacuole			extracellular	endoplasmic reticulum,golgi,extracellular	endoplasmic reticulum,golgi,extracellular	endoplasmic reticulum,golgi,extracellular		endoplasmic reticulum,golgi,extracellular	endoplasmic reticulum,golgi,extracellular	nucleus	endoplasmic reticulum,golgi,extracellular	plastid	extracellular							extracellular:28003327
AT3G04210.1	Disease resistance protein (TIR-NBS class);	3	71	3	531	60150.5	9.73512	-0.311864	plasma membrane	plasma membrane,mitochondrion,golgi,nucleus,endoplasmic reticulum,plastid,extracellular	plasma membrane		plastid	plastid	nucleus	endoplasmic reticulum,golgi,extracellular			plasma membrane			plastid	endoplasmic reticulum,golgi,extracellular	endoplasmic reticulum,golgi,extracellular	endoplasmic reticulum,golgi,extracellular		mitochondrion	endoplasmic reticulum,golgi,extracellular	mitochondrion	endoplasmic reticulum,golgi,extracellular	plastid	plasma membrane				Q8H1N6
AT3G04220.1	Disease resistance protein (TIR-NBS-LRR class) family;	3	1	0	867	98516.4	6.55772	-0.287428	endoplasmic reticulum	plasma membrane,mitochondrion,golgi,nucleus,endoplasmic reticulum,plastid,extracellular,cytosol	cytosol		nucleus			endoplasmic reticulum,golgi,extracellular			plasma membrane	nucleus		cytosol,plasma membrane	endoplasmic reticulum,golgi,extracellular	plastid	plastid		mitochondrion	endoplasmic reticulum,golgi,extracellular	nucleus	endoplasmic reticulum,golgi,extracellular	nucleus	plasma membrane				Q9M8X8		endoplasmic reticulum:21515817
AT3G04230.1	Ribosomal protein S5 domain 2-like superfamily protein;	3	65	2	146	16587.4	10.763	-0.489041	cytosol	mitochondrion,nucleus,plastid,extracellular,cytosol	mitochondrion		plastid		extracellular	mitochondrion		mitochondrion	cytosol			cytosol,plastid	mitochondrion				mitochondrion	cytosol,nucleus	cytosol		cytosol	mitochondrion	Amigo: "nucleus" 15496452|Amigo: "cytosol" 17934214|Amigo: "plastid" 15028209|Amigo: "cytosol" 11598216|Tair: "nucleus" 15496452|Tair: "cytosol" 17934214|Tair: "plastid" 15028209	cytosol:11598216;cytosol:17934214;nucleus:15496452;plastid:15028209		Q9M8X9	plastid:15028209;cytosol:17934214;nucleus:15496452		cytosol:21166475;cytosol:15734919;cytosol:22522809;nucleus:15496452;nucleus:23396599;plasma membrane:19334764;plastid:15028209
AT3G04240.1	Tetratricopeptide repeat (TPR)-like superfamily protein;Has O-linked N-acetyl glucosamine transferase activity. Similar to Arabidopsis SPY gene.	3	54	5	977	110120	7.24942	-0.220778	cytosol	cytosol,mitochondrion,plastid,nucleus	cytosol		plastid		cytosol				cytosol			nucleus	plastid		mitochondrion		mitochondrion	mitochondrion	nucleus	plastid	cytosol	cytosol				Q9M8Y0				AT1G08060.1::21798944
AT3G04250.1	F-box associated ubiquitination effector family protein;	3	0	1	292	34386.3	9.32064	-0.506849	mitochondrion	cytosol,mitochondrion,plastid,nucleus	cytosol		plastid			mitochondrion	mitochondrion	mitochondrion	cytosol			nucleus	mitochondrion	mitochondrion	mitochondrion		mitochondrion	mitochondrion	mitochondrion	mitochondrion	mitochondrion	cytosol
AT3G04260.1	plastid transcriptionally active 3;	3	27	0	910	102925	4.67082	-0.506703	plastid	cytosol,mitochondrion,plastid,nucleus	cytosol		plastid	plastid		plastid		mitochondrion	nucleus		plastid	nucleus	plastid	plastid	plastid		plastid	plastid	cytosol	plastid	plastid	nucleus	Amigo: "plastid" 16326926|Tair: "plastid" 16326926|Tair: "plastid" 18431481	plastid:16326926		Q9M8Y2	plastid:16326926;plastid:18431481		golgi:25900983;golgi:25900983;golgi:25900983;nucleus:23396599;plastid:18431481;plastid:22616989;plastid:23851315;plastid:26987276;plastid:20061580;plastid:24872594	AT5G05410.1::18552202
AT3G04270.1	;	3	0	0	58	6545.25	10.3709	-0.496552	cytosol	cytosol,mitochondrion,plastid,nucleus	cytosol		plastid						cytosol			cytosol,plastid,nucleus	mitochondrion				mitochondrion	cytosol,nucleus	nucleus		cytosol	cytosol
AT3G04280.1	response regulator 22;Encodes an atypical subtype of the ARR (Arabidopsis response regulator) protein family. ARR22 is more similar to the receiver domains of hybrid kinases than other response regulators. It acts as a phosphohistidine phosphatase when tested with phospho-AHP5 in vitro suggesting that it might be involved in a two-component phosphorelay. Expression of ARR22 transcripts appears to…	3	5	3	142	15793.3	6.96411	-0.305634	cytosol,nucleus	cytosol,mitochondrion,nucleus	cytosol		nucleus						cytosol			nucleus	mitochondrion				mitochondrion	cytosol,nucleus	mitochondrion		cytosol	cytosol	Amigo: "nucleus" 18625081|SwissProt: "nucleus" 16381842|Tair: "nucleus" 18625081	nucleus:18625081	nucleus:16381842	Q9M8Y4	nucleus:18625081	cytosol:15356332
AT3G04290.1	Li-tolerant lipase 1;	3	232	2	366	40151.3	5.68948	0.113115	extracellular	golgi,endoplasmic reticulum,peroxisome,extracellular,vacuole	extracellular		endoplasmic reticulum,golgi,extracellular			endoplasmic reticulum,golgi,extracellular			extracellular			extracellular	endoplasmic reticulum,golgi,extracellular	endoplasmic reticulum,golgi,extracellular	endoplasmic reticulum,golgi,extracellular	peroxisome	endoplasmic reticulum,golgi,extracellular	endoplasmic reticulum,golgi,extracellular	extracellular	endoplasmic reticulum,golgi,extracellular	vacuole	vacuole	SwissProt: "extracellular" 16381842		extracellular:16381842	Q9M8Y5			extracellular:28155257
AT3G04300.1	RmlC-like cupins superfamily protein;	3	6	5	96	10848	8.0349	-0.284375	cytosol	mitochondrion,golgi,nucleus,endoplasmic reticulum,plastid,extracellular,cytosol	endoplasmic reticulum		endoplasmic reticulum,golgi,extracellular		cytosol	mitochondrion			cytosol			golgi	mitochondrion				mitochondrion	cytosol,nucleus	cytosol		plastid	cytosol
AT3G04310.1	;	3	12	0	269	30808.5	7.80466	-0.527881	plasma membrane	mitochondrion,golgi,nucleus,endoplasmic reticulum,plastid,extracellular,cytosol	cytosol		endoplasmic reticulum,golgi,extracellular			plastid			extracellular	nucleus		nucleus	endoplasmic reticulum,golgi,extracellular	plastid	endoplasmic reticulum,golgi,extracellular		mitochondrion	endoplasmic reticulum,golgi,extracellular	nucleus	mitochondrion	plastid	cytosol
AT3G04320.1	Kunitz family trypsin and protease inhibitor protein;	3	3	2	203	22933.4	7.42484	-0.314778	extracellular	endoplasmic reticulum,golgi,vacuole,extracellular	extracellular		endoplasmic reticulum,golgi,extracellular			endoplasmic reticulum,golgi,extracellular			vacuole			vacuole	endoplasmic reticulum,golgi,extracellular	endoplasmic reticulum,golgi,extracellular	endoplasmic reticulum,golgi,extracellular		endoplasmic reticulum,golgi,extracellular	endoplasmic reticulum,golgi,extracellular	extracellular	endoplasmic reticulum,golgi,extracellular	extracellular	extracellular				Q9M8Y8			extracellular:26572690
AT3G04330.1	Kunitz family trypsin and protease inhibitor protein;	3	0	0	202	22915.3	5.9697	-0.319802	extracellular	plasma membrane,golgi,endoplasmic reticulum,plastid,extracellular,vacuole	plastid		endoplasmic reticulum,golgi,extracellular		plasma membrane	endoplasmic reticulum,golgi,extracellular			vacuole			vacuole	endoplasmic reticulum,golgi,extracellular	endoplasmic reticulum,golgi,extracellular	endoplasmic reticulum,golgi,extracellular		endoplasmic reticulum,golgi,extracellular	endoplasmic reticulum,golgi,extracellular	extracellular	endoplasmic reticulum,golgi,extracellular	extracellular	extracellular
AT3G04340.1	FtsH extracellular protease family;	3	28	2	1320	152266	9.14405	-0.352727	plastid	cytosol,mitochondrion,plastid,nucleus	cytosol		plastid	plastid		plastid		mitochondrion	plastid		plastid	nucleus	plastid	plastid	plastid		mitochondrion	plastid	mitochondrion	plastid	plastid	cytosol	Tair: "plastid" 12938931|Tair: "plastid" 18431481			Q9M8Z0	plastid:18431481;plastid:12938931		cytoskeleton:24134884;golgi:25900983;plastid:12938931;plastid:18431481;plastid:20061580;plastid:23390424
AT3G04350.1	Plant protein of unknown function (DUF946);	3	38	3	567	63012.3	5.02947	-0.326984	cytosol	plasma membrane,mitochondrion,nucleus,peroxisome,plastid,cytosol	plasma membrane		nucleus						cytosol			plastid	mitochondrion				mitochondrion	cytosol,nucleus	cytosol		nucleus	peroxisome				Q9M8Z1
AT3G04360.1	Calcium-dependent lipid-binding (CaLB domain) family protein;	3	6	3	391	41460.9	10.3684	-0.495652	plasma membrane	mitochondrion,golgi,nucleus,endoplasmic reticulum,plastid,extracellular,cytosol	extracellular		plastid			endoplasmic reticulum,golgi,extracellular			extracellular	nucleus		cytosol	mitochondrion		endoplasmic reticulum,golgi,extracellular		endoplasmic reticulum,golgi,extracellular	cytosol,nucleus	nucleus		nucleus	cytosol
AT3G04370.1	plasmodesmata-located protein 4;Encodes a plasmodesmal protein that may be involved in the intercellular movement of molecules through the plasmodesmata. The protein has two DUF26 domains and a single transmembrane domain.	3	17	2	319	35266	6.49795	-0.134796	extracellular	plasma membrane,mitochondrion,golgi,nucleus,endoplasmic reticulum,extracellular	extracellular		endoplasmic reticulum,golgi,extracellular			endoplasmic reticulum,golgi,extracellular			endoplasmic reticulum			nucleus	endoplasmic reticulum,golgi,extracellular	endoplasmic reticulum,golgi,extracellular	endoplasmic reticulum,golgi,extracellular		mitochondrion	endoplasmic reticulum,golgi,extracellular	nucleus	endoplasmic reticulum,golgi,extracellular	extracellular	plasma membrane	Amigo: "plasma membrane" 18215111|SwissProt: "extracellular" 16381842|Tair: "plasma membrane" 18215111	plasma membrane:18215111	extracellular:16381842	Q6E263	plasma membrane:18215111
AT3G04380.1	SET-domain containing protein lysine methyltransferase family protein;Encodes SUVR4, a nucleolar histone methyltransferase with preference for monomethylated H3K9. One of the four closely related Arabidopsis SUVR proteins that belong to the SU(VAR)3-9 subgroup of SET-domain proteins. Proteins containing the evolutionarily conserved SET domain are involved in regulation of eukaryotic gene expressi…	3	0	1	492	55857.5	7.83672	-0.654878	nucleus	cytosol,mitochondrion,nucleus	nucleus		nucleus						nucleus	nucleus		nucleus	mitochondrion				mitochondrion	cytosol,nucleus	nucleus		nucleus	nucleus	Amigo: "nucleus" 17020925|SwissProt: "nucleus" 16381842|Tair: "nucleus" 17020925	nucleus:17020925	nucleus:16381842	Q8W595	nucleus:17020925	nucleus:17020925
AT3G04390.1	Aldehyde oxidase/xanthine dehydrogenase, molybdopterin binding protein;	3	0	0	79	8576.29	9.03524	-0.00126582	peroxisome	mitochondrion,golgi,nucleus,endoplasmic reticulum,peroxisome,plastid,extracellular,cytosol	extracellular		endoplasmic reticulum,golgi,extracellular		peroxisome				peroxisome		plastid	nucleus	mitochondrion				mitochondrion	cytosol,nucleus	mitochondrion	endoplasmic reticulum,golgi,extracellular	cytosol	cytosol
AT3G04400.1	Ribosomal protein L14p/L23e family protein;	3	935	5	140	15027.7	11.1885	-0.183571	cytosol,nucleus	cytosol,mitochondrion,plastid,nucleus	plastid		plastid		cytosol	mitochondrion	mitochondrion		mitochondrion		plastid	mitochondrion,nucleus	mitochondrion		mitochondrion		mitochondrion	cytosol,nucleus	mitochondrion	mitochondrion	cytosol	mitochondrion	Amigo: "cytosol" 17934214|Tair: "cytosol" 17934214	cytosol:17934214		P49690	cytosol:17934214		cytosol:22522809;extracellular:26572690;plasma membrane:25641898;plasma membrane:22215637
AT3G04410.1	NAC (No Apical Meristem) domain transcriptional regulator superfamily protein;	3	1	0	76	8726	4.4757	-0.873684	nucleus	mitochondrion,golgi,nucleus,endoplasmic reticulum,extracellular,cytosol	extracellular		endoplasmic reticulum,golgi,extracellular						nucleus			nucleus	mitochondrion				endoplasmic reticulum,golgi,extracellular	cytosol,nucleus	nucleus		cytosol	nucleus				Q9M846
AT3G04420.1	NAC domain containing protein 48;	3	6	2	342	39039.8	5.08666	-0.765205	nucleus	cytosol,mitochondrion,nucleus	nucleus		nucleus						nucleus	nucleus		nucleus	mitochondrion				mitochondrion	cytosol,nucleus	nucleus		nucleus	nucleus				Q8W4R4
AT3G04430.1	NAC domain containing protein 49;	3	0	0	198	22507.2	5.83591	-0.773232	nucleus	mitochondrion,golgi,nucleus,endoplasmic reticulum,extracellular,cytosol	nucleus		nucleus						nucleus			nucleus	mitochondrion				endoplasmic reticulum,golgi,extracellular	cytosol,nucleus	nucleus		nucleus	nucleus				Q9M844				AT1G66410.1::17360592;AT3G43810.1::17360592;AT3G51920.1::17360592;AT5G37780.1::17360592
AT3G04440.1	Plasma-membrane choline transporter family protein;	3	14	3	482	53123.9	9.01794	0.352282	plastid	plasma membrane,mitochondrion,golgi,endoplasmic reticulum,plastid,extracellular	plasma membrane		plastid	plastid		mitochondrion			plasma membrane		plastid	plasma membrane	endoplasmic reticulum,golgi,extracellular		plastid		mitochondrion	mitochondrion	extracellular	plastid	plasma membrane	plastid				Q9M843
AT3G04450.1	Homeodomain-like superfamily protein;	3	6	1	442	49402.9	5.88025	-0.687104	nucleus	mitochondrion,golgi,nucleus,endoplasmic reticulum,plastid,extracellular	nucleus		nucleus	plastid					nucleus	nucleus	plastid	nucleus	plastid				mitochondrion	endoplasmic reticulum,golgi,extracellular	nucleus	plastid	nucleus	nucleus				Q9M842
AT3G04460.1	peroxin-12;RING finger protein involved in peroxisome biogenesis. Also involved in peroxisomal import of nitric oxide synthase.	3	18	3	393	44402.7	9.10054	-0.129517	peroxisome	mitochondrion,golgi,nucleus,endoplasmic reticulum,peroxisome,plastid,extracellular,cytosol	cytosol		nucleus			plastid			peroxisome			peroxisome	mitochondrion	endoplasmic reticulum,golgi,extracellular	mitochondrion		mitochondrion	mitochondrion	nucleus		plastid	peroxisome	Amigo: "peroxisome" 16813573|Amigo: "peroxisome" 16113209|SwissProt: "peroxisome" 16381842|Tair: "peroxisome" 16813573|Tair: "peroxisome" 16113209	peroxisome:16113209;peroxisome:16813573	peroxisome:16381842	Q9M841	peroxisome:16113209;peroxisome:16813573	peroxisome:16113209;peroxisome:16813573		AT1G68010.1::16813573;AT1G75950.1::12169662;AT3G60010.1::12169662;AT4G34210.1::12169662;AT5G42190.1::12169662
AT3G04470.1	Ankyrin repeat family protein;	3	69	6	640	71504.4	7.23732	-0.650156	nucleus	cytosol,mitochondrion,nucleus	nucleus		nucleus						nucleus	nucleus		nucleus	mitochondrion				mitochondrion	cytosol,nucleus	nucleus		nucleus	nucleus	Amigo: "plasma membrane" 17317660|Tair: "plasma membrane" 17317660	plasma membrane:17317660		Q9M840	plasma membrane:17317660		plasma membrane:17317660;plasma membrane:26781341
AT3G04480.1	endoribonucleases;	3	26	1	718	79903.5	4.93339	-0.107799	plasma membrane	plasma membrane,mitochondrion,golgi,nucleus,endoplasmic reticulum,plastid,extracellular,cytosol	plastid		nucleus		cytosol	mitochondrion			cytosol			plastid	endoplasmic reticulum,golgi,extracellular				mitochondrion	endoplasmic reticulum,golgi,extracellular	cytosol	endoplasmic reticulum,golgi,extracellular	nucleus	plasma membrane				Q9M839				AT5G05410.1::18552202
AT3G04490.1	;	3	5	1	1118	123941	5.44284	0.0636851	golgi	mitochondrion,golgi,nucleus,endoplasmic reticulum,extracellular,cytosol	cytosol		nucleus						cytosol			nucleus	mitochondrion				endoplasmic reticulum,golgi,extracellular	mitochondrion	nucleus		cytosol	cytosol							golgi:25900983;golgi:25900983;golgi:25900983;golgi:25900983
AT3G04500.1	RNA-binding (RRM/RBD/RNP motifs) family protein;	3	44	2	245	26992.6	10.0198	-0.76	nucleus	mitochondrion,plastid,nucleus	nucleus		nucleus	plastid		plastid			nucleus		plastid	plastid,nucleus	plastid		plastid		mitochondrion	plastid	nucleus	plastid	nucleus	nucleus				Q9M837			cytoskeleton:24134884;mitochondrion:27943495
AT3G04510.1	Protein of unknown function (DUF640);	3	76	1	201	22775.6	10.2142	-0.973632	nucleus	cytosol,mitochondrion,plastid,nucleus	nucleus		nucleus	plastid		mitochondrion			cytosol	nucleus	plastid	nucleus	plastid		plastid		mitochondrion	plastid	nucleus	plastid	nucleus	nucleus				Q9M836
AT3G04520.1	threonine aldolase 2;Encodes a threonine aldolase, involved in threonine degradation to glycine. Expressed in vascular tissue through out the plant.	3	20	6	355	38254.4	6.44686	0.02	cytosol	cytosol,mitochondrion,plastid,nucleus	cytosol		cytosol		cytosol				cytosol			plastid	mitochondrion				mitochondrion	cytosol,nucleus	cytosol		cytosol	cytosol				Q9FPH3			plastid:23667806;vacuole:15215502
AT3G04530.1	phosphoenolpyruvate carboxylase kinase 2;Encodes a second Arabidopsis phosphoenolpyruvate carboxylase kinase gene product with a different expression pattern from PPCK1. Expression of the gene is upregulated by exposure of the plant to light.	3	6	0	278	31200.5	4.88049	-0.161871	cytosol	cytosol,mitochondrion,nucleus	cytosol		nucleus		cytosol				cytosol			nucleus	mitochondrion				mitochondrion	cytosol,nucleus	nucleus		cytosol	cytosol				Q93VK0
AT3G04540.1	Cysteine-rich protein;Encodes a defensin-like (DEFL) family protein.	3	10	0	80	8363.25	8.40938	0.27	extracellular	nucleus,endoplasmic reticulum,golgi,extracellular	extracellular		endoplasmic reticulum,golgi,extracellular			endoplasmic reticulum,golgi,extracellular			endoplasmic reticulum			nucleus	endoplasmic reticulum,golgi,extracellular	endoplasmic reticulum,golgi,extracellular	endoplasmic reticulum,golgi,extracellular		endoplasmic reticulum,golgi,extracellular	endoplasmic reticulum,golgi,extracellular	extracellular	endoplasmic reticulum,golgi,extracellular	extracellular	nucleus	SwissProt: "extracellular" 16381842		extracellular:16381842	Q9M833
AT3G04545.1	Cysteine-rich protein;Encodes a defensin-like (DEFL) family protein.	3	4	0	81	8638.32	8.20474	-4.38607e-17	extracellular	plasma membrane,endoplasmic reticulum,golgi,extracellular	extracellular		endoplasmic reticulum,golgi,extracellular			endoplasmic reticulum,golgi,extracellular			endoplasmic reticulum			plasma membrane	endoplasmic reticulum,golgi,extracellular	endoplasmic reticulum,golgi,extracellular	endoplasmic reticulum,golgi,extracellular		endoplasmic reticulum,golgi,extracellular	endoplasmic reticulum,golgi,extracellular	extracellular	endoplasmic reticulum,golgi,extracellular	extracellular	extracellular	SwissProt: "extracellular" 16381842		extracellular:16381842	Q2V3Y8
AT3G04550.1	;	3	83	5	449	50202	5.67954	-0.377283	plastid	cytosol,mitochondrion,plastid	cytosol		plastid	plastid		mitochondrion		mitochondrion	plastid		plastid	plastid	plastid	plastid	plastid		mitochondrion	plastid	cytosol	plastid	plastid	plastid	Amigo: "plastid" 18633119|Amigo: "plastid" 18431481|Tair: "plastid" 18633119|Tair: "plastid" 18431481	plastid:18431481;plastid:18633119		Q9SR19	plastid:18633119;plastid:18431481		mitochondrion:27122571;plastid:21531424;plastid:23851315;plastid:18431481;plastid:18633119;plastid:20061580;plastid:24361574
AT3G04560.1	;	3	56	6	417	45881	6.94163	-0.580096	nucleus	mitochondrion,nucleus,plastid,extracellular,cytosol	nucleus		nucleus		extracellular				cytosol	nucleus	plastid	nucleus	plastid		plastid		mitochondrion	plastid	nucleus	plastid	nucleus	nucleus				Q9SR18
AT3G04570.1	AT-hook motif nuclear-localized protein 19;	3	12	5	315	32039.5	6.3077	-0.395238	nucleus	mitochondrion,nucleus,peroxisome,plastid,extracellular,cytosol	nucleus		nucleus						cytosol	nucleus		plastid,nucleus	mitochondrion		mitochondrion		mitochondrion	cytosol,nucleus	extracellular		mitochondrion	peroxisome				Q9SR17			extracellular:26572690
AT3G04580.1	Signal transduction histidine kinase, hybrid-type, ethylene sensor;Ethylene receptor, subfamily 2. Has serine kinase activity.	3	10	1	766	86255.4	8.28537	0.0422977	extracellular	plasma membrane,mitochondrion,golgi,nucleus,endoplasmic reticulum,plastid,extracellular,cytosol	plasma membrane		endoplasmic reticulum,golgi,extracellular			endoplasmic reticulum,golgi,extracellular			endoplasmic reticulum			nucleus	endoplasmic reticulum,golgi,extracellular	endoplasmic reticulum,golgi,extracellular	endoplasmic reticulum,golgi,extracellular		mitochondrion	endoplasmic reticulum,golgi,extracellular	cytosol	endoplasmic reticulum,golgi,extracellular	plastid	plasma membrane	SwissProt: "endoplasmic reticulum" 16381842		endoplasmic reticulum:16381842	Q9ZTP3				AT1G66340.1::18577522
AT3G04590.1	AT hook motif DNA-binding family protein;	3	17	0	309	32579.1	10.2485	-0.615534	nucleus	mitochondrion,golgi,nucleus,endoplasmic reticulum,plastid,extracellular,cytosol	nucleus		nucleus			plastid	mitochondrion		nucleus	nucleus		nucleus	mitochondrion				endoplasmic reticulum,golgi,extracellular	cytosol,nucleus	nucleus		nucleus	nucleus
AT3G04600.1	Nucleotidylyl transferase superfamily protein;	3	36	0	402	45756.6	5.73404	-0.392289	cytosol	mitochondrion,nucleus,plastid,extracellular,cytosol,cytoskeleton	cytosol		cytosol		extracellular				cytosol			cytosol,plastid	mitochondrion				mitochondrion	cytosol,nucleus	nucleus		cytoskeleton	nucleus	Amigo: "cytosol" 16297076	cytosol:16297076		Q9SR15			cytosol:21166475;golgi:25900983;golgi:25900983;golgi:25900983;golgi:25900983;nucleus:23396599;vacuole:25900983	AT4G26630.1::25387881
AT3G04610.1	RNA-binding KH domain-containing protein;	3	32	2	577	63407.5	4.30562	-0.752513	nucleus	cytosol,mitochondrion,nucleus	cytosol		nucleus						cytosol	nucleus		nucleus	mitochondrion				mitochondrion	cytosol,nucleus	nucleus		cytosol	nucleus	Amigo: "nucleus" 15310842|Tair: "nucleus" 15310842	nucleus:15310842		Q9SR13	nucleus:15310842
AT3G04620.1	Alba DNA/RNA-binding protein;	3	5	3	164	17667.2	5.84035	-0.243293	cytosol	cytosol,mitochondrion,plastid,nucleus	cytosol		nucleus			plastid			nucleus			plastid,nucleus	plastid		plastid		mitochondrion	cytosol,nucleus	mitochondrion	plastid	cytosol	cytosol				Q9SR12
AT3G04630.1	WVD2-like 1;Member of a small gene family which have a KLEEK domain which may be involved in protein- protein interactions. Over expression of WDL1 results in abnormal root development.	3	21	2	287	32079.6	10.1003	-1.13659	nucleus	cytosol,mitochondrion,nucleus	nucleus		nucleus						cytosol	nucleus		nucleus	mitochondrion				mitochondrion	cytosol,nucleus	nucleus		nucleus	nucleus				Q9SR11			cytoskeleton:24134884
AT3G04640.1	glycine-rich protein;	3	56	2	159	15888.9	10.5559	-0.135849	plasma membrane	plasma membrane,golgi,nucleus,endoplasmic reticulum,plastid,extracellular	plasma membrane		endoplasmic reticulum,golgi,extracellular			endoplasmic reticulum,golgi,extracellular			extracellular			plastid,nucleus	endoplasmic reticulum,golgi,extracellular	endoplasmic reticulum,golgi,extracellular	endoplasmic reticulum,golgi,extracellular		endoplasmic reticulum,golgi,extracellular	endoplasmic reticulum,golgi,extracellular	extracellular	endoplasmic reticulum,golgi,extracellular	plastid	plasma membrane				Q9SR10
AT3G04650.1	FAD/NAD(P)-binding oxidoreductase family protein;	3	18	4	486	52365.8	8.66603	-0.159465	plastid	plasma membrane,mitochondrion,nucleus,plastid,cytosol	plasma membrane		plastid	plastid	nucleus	plastid			plastid		plastid	plastid	plastid	plastid	plastid		mitochondrion	mitochondrion	cytosol	plastid	plastid	plastid				Q9SR09			golgi:25900983
AT3G04660.1	F-box and associated interaction domains-containing protein;	3	1	0	390	44934.3	9.15739	-0.349231	nucleus	cytosol,mitochondrion,plastid,nucleus	cytosol		nucleus						cytosol	nucleus	plastid	nucleus	mitochondrion		mitochondrion		mitochondrion	cytosol,nucleus	nucleus		nucleus	cytosol
AT3G04670.1	WRKY DNA-binding protein 39;member of WRKY Transcription Factor; Group II-d	3	61	4	330	36720.7	9.77785	-0.6	nucleus	mitochondrion,golgi,nucleus,endoplasmic reticulum,extracellular,cytosol	nucleus		nucleus						nucleus	nucleus		nucleus	mitochondrion				endoplasmic reticulum,golgi,extracellular	cytosol,nucleus	nucleus		nucleus	nucleus	Amigo: "nucleus" 10785665|SwissProt: "nucleus" 16381842	nucleus:10785665	nucleus:16381842	Q9SR07				AT2G27030.1::15733871;AT2G41110.1::15733871;AT3G56800.1::15733871
AT3G04680.1	CLP-similar protein 3;Encodes a nuclear protein that functions in mRNA processing. Mutations in this gene cause embryo lethality and reduced transmission through the female gametophyte. Over-expression of a CLPS3:TAP protein changes the relative levels of two alternatively processed FCA transcripts. It also causes abnormal phyllotaxy and flower development, early flowering under long and short da…	3	19	4	444	48424.2	6.70525	-0.0851351	nucleus	plasma membrane,mitochondrion,nucleus,plastid,cytosol	plastid		nucleus		nucleus				cytosol			cytosol,plastid	plastid				mitochondrion	plastid	mitochondrion	plastid	cytosol	plasma membrane	Amigo: "nucleus" 18971429|Tair: "nucleus" 18971429	nucleus:18971429		Q9SR06	nucleus:18971429			AT1G30460.1::18479511;AT1G66500.1::18479511;AT4G04885.1::18298670;AT4G04885.1::18479511;AT5G43620.1::18479511
AT3G04690.1	Malectin/receptor-like protein kinase family protein;Receptor-like kinase required for maintenance of pollen tube growth. Display polar localization at the plasma membrane of the pollen tube tip.	3	7	0	850	94053.5	6.90578	-0.356471	plasma membrane	plasma membrane,mitochondrion,golgi,nucleus,endoplasmic reticulum,plastid,extracellular,cytosol	nucleus		endoplasmic reticulum,golgi,extracellular		nucleus	endoplasmic reticulum,golgi,extracellular			endoplasmic reticulum			cytosol,plastid	endoplasmic reticulum,golgi,extracellular	endoplasmic reticulum,golgi,extracellular	endoplasmic reticulum,golgi,extracellular		endoplasmic reticulum,golgi,extracellular	endoplasmic reticulum,golgi,extracellular	mitochondrion	endoplasmic reticulum,golgi,extracellular	plasma membrane	plasma membrane	Amigo: "plasma membrane" 19736323	plasma membrane:19736323					plasma membrane:26748395
AT3G04700.1	Protein of unknown function (DUF1685);	3	4	2	191	21287.6	9.60607	-0.510471	plasma membrane	cytosol,mitochondrion,plastid,nucleus	nucleus		nucleus			mitochondrion			mitochondrion	nucleus	plastid	nucleus	mitochondrion	mitochondrion	mitochondrion		mitochondrion	mitochondrion	nucleus	mitochondrion	nucleus	cytosol
AT3G04710.1	ankyrin repeat family protein;	3	17	5	456	49262	4.92274	-0.410965	cytosol	mitochondrion,golgi,nucleus,endoplasmic reticulum,plastid,extracellular,cytosol	cytosol		nucleus						cytosol			nucleus	mitochondrion				endoplasmic reticulum,golgi,extracellular	mitochondrion	cytosol		plastid	cytosol
AT3G04720.1	pathogenesis-related 4;Encodes a protein similar to the antifungal chitin-binding protein hevein from rubber tree latex. mRNA levels increase in response to ethylene and turnip crinkle virus infection.	3	207	8	212	22937.8	7.71048	-0.327358	extracellular	golgi,endoplasmic reticulum,plastid,extracellular,vacuole	extracellular		endoplasmic reticulum,golgi,extracellular		extracellular	endoplasmic reticulum,golgi,extracellular			vacuole			vacuole,extracellular	endoplasmic reticulum,golgi,extracellular	endoplasmic reticulum,golgi,extracellular	endoplasmic reticulum,golgi,extracellular		endoplasmic reticulum,golgi,extracellular	endoplasmic reticulum,golgi,extracellular	extracellular	endoplasmic reticulum,golgi,extracellular	plastid	extracellular				P43082			extracellular:26572690	AT2G01950.1::19000166
AT3G04721.1	;	3	0	0	56	6603.92	9.4835	-0.332143	cytosol	plasma membrane,mitochondrion,nucleus,plastid,cytosol	plasma membrane		plastid						cytosol			plasma membrane,plastid,nucleus	mitochondrion				mitochondrion	cytosol,nucleus	nucleus		plastid	cytosol				B3H425
AT3G04730.1	indoleacetic acid-induced protein 16;early auxin-induced (IAA16)	3	168	8	236	25660.7	9.0358	-0.46822	nucleus	cytosol,mitochondrion,plastid,nucleus	plastid		nucleus		nucleus				nucleus			nucleus	mitochondrion				mitochondrion	cytosol,nucleus	nucleus		nucleus	nucleus	SwissProt: "nucleus" 16381842		nucleus:16381842	O24407				AT1G04100.1::21734647;AT1G04240.1::21798944;AT1G04240.1::21734647;AT1G15050.1::21734647;AT1G15750.1::21798944;AT1G19850.1::21734647;AT1G51950.1::21734647;AT1G80390.1::21734647;AT2G22670.1::21734647;AT3G04730.1::21734647;AT3G15540.1::21798944;AT3G16500.1::21734647;AT3G17600.1::21734647;AT3G23030.1::21798944;AT3G62100.1::21734647;AT4G14550.1::21734647;AT4G14560.1::9342315;AT4G23980.1::21734647;AT4G…
AT3G04732.1	;	3	0	0	52	5697.92	9.76369	0.178846	plasma membrane	plasma membrane,mitochondrion,golgi,endoplasmic reticulum,extracellular,cytosol,vacuole	extracellular		endoplasmic reticulum,golgi,extracellular			mitochondrion	mitochondrion		cytosol			plasma membrane	mitochondrion		mitochondrion		mitochondrion	endoplasmic reticulum,golgi,extracellular	extracellular	mitochondrion	cytosol	vacuole				B3H4C8
AT3G04735.1	RALF-like 21;Rapid alkalinization factor (RALF) family protein. Member of a diversely expressed predicted peptide family showing sequence similarity to tobacco Rapid Alkalinization Factor (RALF), and is believed to play an essential role in the physiology of Arabidopsis. Consists of a single exon and is characterized by a conserved C-terminal motif and N-terminal signal peptide.	3	0	0	105	11951.7	10.0646	-0.289524	extracellular	plasma membrane,mitochondrion,golgi,nucleus,endoplasmic reticulum,plastid,extracellular	plasma membrane		endoplasmic reticulum,golgi,extracellular		plasma membrane	endoplasmic reticulum,golgi,extracellular	mitochondrion		extracellular			mitochondrion,plastid,nucleus	endoplasmic reticulum,golgi,extracellular	endoplasmic reticulum,golgi,extracellular	endoplasmic reticulum,golgi,extracellular		endoplasmic reticulum,golgi,extracellular	endoplasmic reticulum,golgi,extracellular	nucleus	endoplasmic reticulum,golgi,extracellular	extracellular	extracellular				A8MRF9
AT3G04740.1	RNA polymerase II transcription mediators;encodes a protein with similarities to subunits of the Mediator complex, required for RNA polymerase II recruitment at target promoters in response to specific activators. Lines carrying loss of function mutations in the gene have reduced cell numbers in aerial organs. On the other hand, lines overexpressing the gene have increased number of small cells i…	3	32	2	1703	185519	7.43365	-0.13347	nucleus	cytosol,mitochondrion,plastid,nucleus			nucleus						cytosol	nucleus		plastid	mitochondrion				mitochondrion	cytosol,nucleus	cytosol		nucleus	cytosol	Amigo: "nucleus" 12426376	nucleus:12426376		Q9SR02			cytoskeleton:24134884
AT3G04750.1	Tetratricopeptide repeat (TPR)-like superfamily protein;	3	7	1	661	74771.2	8.37796	-0.0573374	mitochondrion	cytosol,mitochondrion,plastid	cytosol		plastid			mitochondrion	mitochondrion	mitochondrion	mitochondrion			plastid	mitochondrion	mitochondrion	mitochondrion		mitochondrion	mitochondrion	cytosol	mitochondrion	mitochondrion	cytosol
AT3G04760.1	Pentatricopeptide repeat (PPR-like) superfamily protein;	3	43	5	602	67699	5.9152	-0.131395	plastid	cytosol,mitochondrion,plastid,nucleus	cytosol		plastid	plastid		plastid			plastid		plastid	plastid,nucleus	plastid	plastid	plastid		mitochondrion	plastid	nucleus	plastid	plastid	cytosol	Amigo: "plastid" 15028209|SwissProt: "plastid" 16381842|Tair: "plastid" 15028209	plastid:15028209	plastid:16381842	Q9SR00	plastid:15028209		plastid:15028209;plastid:20423899;plastid:24872594
AT3G04770.1	40s ribosomal protein SA B;	3	16	2	332	37302.1	10.1936	-0.00722892	cytosol	plasma membrane,mitochondrion,golgi,nucleus,endoplasmic reticulum,plastid,extracellular,cytosol	plasma membrane		nucleus		cytosol				cytosol			plastid	mitochondrion				endoplasmic reticulum,golgi,extracellular	cytosol,nucleus	mitochondrion		cytosol	cytosol	Amigo: "cytosol" 17934214|Amigo: "cytosol" 11598216|SwissProt: "cytosol" 16381842|Tair: "cytosol" 17934214|Tair: "plastid" 15028209	cytosol:11598216;cytosol:17934214	cytosol:16381842	Q8H173	plastid:15028209;cytosol:17934214		cytosol:15734919;cytosol:22522809;mitochondrion:27943495;plastid:15028209
AT3G04780.1	Protein of unknown function (DUF1000);Encodes a protein with little sequence identity with any other protein of known structure or function. Part of this protein shows a 42% sequence identity with the C-terminal domain of the 32-kD human thioredoxin-like protein.	3	35	3	176	19671.2	4.67796	-0.459091	cytosol	mitochondrion,golgi,nucleus,endoplasmic reticulum,extracellular,cytosol	extracellular		nucleus		cytosol				cytosol			nucleus	mitochondrion				endoplasmic reticulum,golgi,extracellular	cytosol,nucleus	nucleus		nucleus	cytosol				Q9SQZ9			extracellular:26572690
AT3G04790.1	Ribose 5-phosphate isomerase, type A protein;	3	164	4	276	29307.5	5.80537	0.11558	plastid	cytosol,mitochondrion,endoplasmic reticulum,plastid	cytosol		plastid	plastid	endoplasmic reticulum	plastid		mitochondrion	plastid		plastid	plastid	plastid	plastid	plastid		plastid	plastid	cytosol	plastid	mitochondrion	plastid	Amigo: "plastid" 12938931|Amigo: "plastid" 18431481|Amigo: "plastid" 15322131|Amigo: "plastid" 18633119|Amigo: "plastid" 16207701|Amigo: "plastid" 15028209|Tair: "plastid" 15322131|Tair: "plastid" 16207701|Tair: "plastid" 12938931|Tair: "plastid" 18431481	plastid:12938931;plastid:15028209;plastid:15322131;plastid:16207701;plastid:18431481;plastid:18633119		Q9S726	plastid:12938931;plastid:16207701;plastid:18431481;plastid:15322131		extracellular:26572690;golgi:25900983;golgi:25900983;golgi:25900983;golgi:25900983;golgi:25900983;mitochondrion:27943495;plasma membrane:19334764;plastid:12938931;plastid:15028209;plastid:15322131;plastid:16207701;plastid:16648217;plastid:20423899;plastid:21531424;plastid:23851315;plastid:25740923;plastid:18431481;plastid:18633119;plastid:20061580;plastid:21539947;plastid:24361574;plastid:2487259…	AT4G22240.1::24937144;AT5G42980.1::15352244
AT3G04800.1	translocase inner membrane subunit 23-3;	3	0	2	188	20214.4	10.2168	-0.137234	mitochondrion	plasma membrane,mitochondrion,nucleus,peroxisome,plastid,extracellular,cytosol	mitochondrion		plastid				mitochondrion		cytosol			plasma membrane,mitochondrion,nucleus,peroxisome,plastid,extracellular	mitochondrion				mitochondrion	cytosol,nucleus	mitochondrion		plastid	peroxisome				Q9S837		mitochondrion:17098851
AT3G04810.1	NIMA-related kinase 2;Encodes AtNek2, a member of the NIMA-related serine/threonine kinases (Neks) that have been linked to cell-cycle regulation in fungi and mammals. Plant Neks might be involved in plant development processes.	3	37	2	606	68038.5	9.95992	-0.55462	cytosol	cytosol,mitochondrion,nucleus	nucleus		nucleus		cytosol				nucleus	nucleus		nucleus	mitochondrion				mitochondrion	cytosol,nucleus	nucleus		nucleus	cytosol				Q9CAU7		cytoskeleton:21605211	plasma membrane:22318864
AT3G04820.1	Pseudouridine synthase family protein;	3	26	0	715	79406.1	5.95574	-0.459301	mitochondrion	mitochondrion,golgi,nucleus,endoplasmic reticulum,plastid,extracellular,cytosol	plastid		plastid		cytosol	mitochondrion		mitochondrion	mitochondrion			mitochondrion,plastid,nucleus	mitochondrion	mitochondrion	mitochondrion		mitochondrion	endoplasmic reticulum,golgi,extracellular	nucleus	mitochondrion	plastid	plastid				Q5XVC2		peroxisome:10737809
AT3G04830.1	Protein prenylyltransferase superfamily protein;	3	62	3	303	33747.1	8.3285	-0.170957	endoplasmic reticulum	cytosol,mitochondrion,nucleus	cytosol		nucleus						cytosol			nucleus	mitochondrion				mitochondrion	cytosol,nucleus	cytosol		cytosol	cytosol				Q9CAU9			endoplasmic reticulum:22923678;golgi:22430844;golgi:25900983;golgi:25900983;plasma membrane:25641898;plasma membrane:15574830;plasma membrane:19334764;vacuole:25900983
AT3G04840.1	Ribosomal protein S3Ae;	3	581	3	262	29852.3	10.4198	-0.521756	cytosol	cytosol,mitochondrion,plastid,nucleus	cytosol		nucleus		cytosol				cytosol		plastid	nucleus	mitochondrion		mitochondrion		mitochondrion	cytosol,nucleus	cytosol		cytosol	cytosol	Amigo: "plasma membrane" 17317660|Amigo: "cytosol" 17934214|Amigo: "plastid" 15028209|Amigo: "cytosol" 11598216|SwissProt: "cytosol" 16381842|Tair: "plasma membrane" 17317660|Tair: "plastid" 15028209|Tair: "cytosol" 11598216	cytosol:11598216;cytosol:17934214;plasma membrane:17317660;plastid:15028209	cytosol:16381842	Q9CAV0	plasma membrane:17317660;plastid:15028209;cytosol:11598216		cytosol:17934214;cytosol:21166475;cytosol:15734919;cytosol:15821981;cytosol:22522809;extracellular:26572690;golgi:25900983;golgi:25900983;golgi:25900983;golgi:25900983;golgi:25900983;mitochondrion:21841088;nucleus:27177187;nucleus:23396599;plasma membrane:25641898;plasma membrane:17317660;plasma membrane:19334764;plasma membrane:21433285;plasma membrane:22215637;plasma membrane:22318864;plasma me…
AT3G04850.1	Tesmin/TSO1-like CXC domain-containing protein;	3	9	2	639	70977.3	4.98157	-0.563224	nucleus	mitochondrion,golgi,nucleus,plastid,cytosol	cytosol		nucleus		golgi				cytosol	nucleus		nucleus	mitochondrion		plastid		mitochondrion	cytosol,nucleus	nucleus		nucleus	cytosol				Q84JZ8
AT3G04854.1	;	3	0	0	36	4060.08	7.5441	0.827778	plasma membrane	plasma membrane,mitochondrion,golgi,nucleus,endoplasmic reticulum,plastid,extracellular	plasma membrane		endoplasmic reticulum,golgi,extracellular			mitochondrion			plasma membrane			plasma membrane,plastid	mitochondrion		mitochondrion		endoplasmic reticulum,golgi,extracellular	endoplasmic reticulum,golgi,extracellular	nucleus	endoplasmic reticulum,golgi,extracellular	mitochondrion	extracellular				B3H6R6
AT3G04855.1	;	3	0	0	44	5188.33	10.6343	-1.14773	cytosol	mitochondrion,golgi,nucleus,endoplasmic reticulum,plastid,extracellular,cytosol	nucleus		endoplasmic reticulum,golgi,extracellular						cytosol		plastid	plastid,nucleus	mitochondrion				mitochondrion	cytosol,nucleus	cytosol		cytosol	cytosol				B3H4X9
AT3G04860.1	Plant protein of unknown function (DUF868);	3	16	5	289	32137.7	9.04611	-0.0778547	plastid	plasma membrane,mitochondrion,nucleus,plastid,cytosol	plasma membrane	mitochondrion,plastid	plastid	plastid					cytosol			plastid,nucleus	plastid				mitochondrion	plastid	cytosol	plastid	plastid	cytosol				Q9CAV2				AT1G05410.1::21798944;AT2G19650.1::21798944;AT3G01670.1::21798944;AT4G32190.1::21798944
AT3G04870.1	zeta-carotene desaturase;Involved in the biosynthesis of carotenes and xanthophylls, reduces zeta-carotene to lycopene.	3	90	6	558	61637.2	7.43277	-0.10914	plastid	cytosol,plasma membrane,plastid	plasma membrane		plastid	plastid	plastid	plastid			plastid		plastid	plastid	plastid	plastid	plastid		plastid	plastid	cytosol	plastid	plastid	plastid	SwissProt: "plastid" 16381842|Tair: "plastid" 12938931|Tair: "plastid" 18431481		plastid:16381842	Q38893	plastid:18431481;plastid:12938931		golgi:25900983;golgi:25900983;golgi:25900983;golgi:25900983;golgi:25900983;plastid:12938931;plastid:18431481;plastid:20423899;plastid:21531424;plastid:20061580;plastid:24361574;vacuole:25900983
AT3G04880.1	DNA-damage-repair/toleration protein (DRT102);encodes a novel protein involved in DNA repair from UV damage. Isolated by functional complementation of E. coli UV-sensitive mutants (UVR genes).	3	84	5	310	33235.1	4.96035	-0.0896774	cytosol	mitochondrion,nucleus,plastid,extracellular,cytosol	plastid		cytosol		plastid				cytosol			cytosol,plastid,extracellular	mitochondrion		plastid		mitochondrion	cytosol,nucleus	cytosol		cytosol	cytosol	Amigo: "nucleus" 15610358|Tair: "nucleus" 15610358|Tair: "nucleus" 14617066	nucleus:15610358		Q05212	nucleus:14617066;nucleus:15610358	cytosol:15610358;nucleus:15610358	cytosol:21166475;nucleus:14617066
AT3G04890.1	Uncharacterized conserved protein (DUF2358);	3	22	4	216	24433	7.18542	-0.195833	plastid	plasma membrane,mitochondrion,plastid,extracellular	plasma membrane		plastid	plastid		plastid	mitochondrion	mitochondrion	plastid		plastid	plastid	plastid	plastid	mitochondrion		plastid	plastid	extracellular	plastid	plastid	plastid				Q94K63			plastid:20061580
AT3G04900.1	Heavy metal transport/detoxification superfamily protein ;	3	0	0	208	23044	8.75214	-0.381731	nucleus	cytosol,mitochondrion,plasma membrane,nucleus	nucleus		nucleus						cytosol			nucleus	mitochondrion				mitochondrion	cytosol,nucleus	nucleus		nucleus	plasma membrane
AT3G04903.1	Defensin-like (DEFL) family protein;Encodes a defensin-like (DEFL) family protein.	3	0	0	87	9848.33	7.98587	0.222989	extracellular	plasma membrane,golgi,nucleus,endoplasmic reticulum,extracellular	plasma membrane		endoplasmic reticulum,golgi,extracellular			endoplasmic reticulum,golgi,extracellular			extracellular			nucleus	endoplasmic reticulum,golgi,extracellular	endoplasmic reticulum,golgi,extracellular	endoplasmic reticulum,golgi,extracellular		endoplasmic reticulum,golgi,extracellular	endoplasmic reticulum,golgi,extracellular	extracellular	endoplasmic reticulum,golgi,extracellular	extracellular	extracellular	SwissProt: "extracellular" 16381842		extracellular:16381842	Q2V3Y5
AT3G04910.1	with no lysine (K) kinase 1;Serine/threonine protein kinase, whose transcription is regulated by circadian rhythm.	3	74	4	700	80211.8	4.76835	-0.665571	nucleus	cytosol,mitochondrion,nucleus	cytosol		nucleus		nucleus				cytosol	nucleus		nucleus	mitochondrion				mitochondrion	cytosol,nucleus	nucleus		nucleus	cytosol				Q9CAV6			plasma membrane:19334764;plastid:23667806
AT3G04920.1	Ribosomal protein S24e family protein;	3	260	6	133	15373.1	11.418	-0.814286	cytosol	cytosol,mitochondrion,plastid,nucleus	cytosol		plastid		cytosol	mitochondrion	mitochondrion	mitochondrion	cytosol			mitochondrion	mitochondrion	mitochondrion	mitochondrion		mitochondrion	mitochondrion	nucleus	mitochondrion	cytosol	mitochondrion	Amigo: "plastid" 18431481|Amigo: "nucleus" 15496452|Amigo: "cytosol" 17934214|Amigo: "plasma membrane" 17317660|Amigo: "plasma membrane" 17151019|Tair: "plasma membrane" 17317660|Tair: "nucleus" 15496452|Tair: "cytosol" 17934214|Tair: "plastid" 18431481	cytosol:17934214;nucleus:15496452;plasma membrane:17151019;plasma membrane:17317660;plastid:18431481		Q9SS17	plasma membrane:17317660;plastid:18431481;cytosol:17934214;nucleus:15496452	nucleus:15496452;unclear:15496452	cytosol:17934214;cytosol:21166475;cytosol:15734919;cytosol:22522809;extracellular:26572690;golgi:25900983;golgi:25900983;golgi:25900983;golgi:25900983;golgi:25900983;nucleus:15496452;nucleus:27177187;nucleus:23396599;plasma membrane:25641898;plasma membrane:17317660;plasma membrane:19334764;plasma membrane:20843791;plasma membrane:22215637;plasma membrane:26781341;vacuole:17151019;vacuole:2390301…
AT3G04930.1	DNA-binding storekeeper protein-related transcriptional regulator;	3	63	3	456	49710.1	4.61013	-0.600658	nucleus	cytosol,mitochondrion,nucleus	cytosol		nucleus						nucleus	nucleus		nucleus	mitochondrion				mitochondrion	cytosol,nucleus	cytosol		nucleus	nucleus				Q9CAV7			plasma membrane:19334764
AT3G04940.1	cysteine synthase D1;Encodes cysteine synthase CysD1.	3	53	6	324	34296.5	4.99146	-0.00401235	peroxisome	mitochondrion,golgi,nucleus,endoplasmic reticulum,plastid,extracellular,cytosol,cytoskeleton	cytosol		cytosol		plastid				cytosol			mitochondrion,plastid	mitochondrion				endoplasmic reticulum,golgi,extracellular	cytosol,nucleus	cytosol		cytoskeleton	cytosol				Q9S6Z7			extracellular:26572690;plastid:20061580;plastid:20061580
AT3G04943.1	low-molecular-weight cysteine-rich 41;Encodes a member of a family of small,secreted, cysteine rich protein with sequence similarity to the PCP (pollen coat protein) gene family.	3	0	0	81	9136.97	5.76804	-0.18642	extracellular	nucleus,endoplasmic reticulum,golgi,extracellular	nucleus		endoplasmic reticulum,golgi,extracellular			endoplasmic reticulum,golgi,extracellular			extracellular			nucleus	endoplasmic reticulum,golgi,extracellular	endoplasmic reticulum,golgi,extracellular	endoplasmic reticulum,golgi,extracellular		endoplasmic reticulum,golgi,extracellular	endoplasmic reticulum,golgi,extracellular	extracellular	endoplasmic reticulum,golgi,extracellular	extracellular	extracellular	SwissProt: "extracellular" 16381842		extracellular:16381842	P82756
AT3G04945.1	low-molecular-weight cysteine-rich 18;Encodes a member of a family of small,secreted, cysteine rich protein with sequence similarity to the PCP (pollen coat protein) gene family.	3	0	0	76	8491.45	7.66196	0.0881579	extracellular	plasma membrane,golgi,nucleus,endoplasmic reticulum,extracellular	plasma membrane		endoplasmic reticulum,golgi,extracellular			endoplasmic reticulum,golgi,extracellular			extracellular			nucleus	endoplasmic reticulum,golgi,extracellular	endoplasmic reticulum,golgi,extracellular	endoplasmic reticulum,golgi,extracellular		endoplasmic reticulum,golgi,extracellular	endoplasmic reticulum,golgi,extracellular	extracellular	endoplasmic reticulum,golgi,extracellular	extracellular	extracellular	SwissProt: "extracellular" 16381842		extracellular:16381842	P82732
AT3G04950.1	;	3	15	1	231	25611.7	10.2731	-0.621212	mitochondrion	cytosol,mitochondrion,plastid,nucleus	nucleus		plastid	plastid	mitochondrion	mitochondrion	mitochondrion	mitochondrion	mitochondrion		plastid	nucleus	mitochondrion	mitochondrion	mitochondrion		mitochondrion	mitochondrion	nucleus	mitochondrion	plastid	cytosol				Q681W7			mitochondrion:27943495
AT3G04960.1	Domain of unknown function (DUF3444);	3	19	2	556	65076.6	5.02444	-0.727698	nucleus	cytosol,mitochondrion,nucleus	nucleus		nucleus						cytosol			nucleus	mitochondrion				mitochondrion	cytosol,nucleus	cytosol		cytosol	cytosol				Q9CAW0
AT3G04970.1	DHHC-type zinc finger family protein;	3	15	5	397	44948	9.11488	0.240554	plasma membrane	plasma membrane,mitochondrion,golgi,endoplasmic reticulum,extracellular	plasma membrane		endoplasmic reticulum,golgi,extracellular			endoplasmic reticulum,golgi,extracellular			plasma membrane			plasma membrane	endoplasmic reticulum,golgi,extracellular	endoplasmic reticulum,golgi,extracellular	endoplasmic reticulum,golgi,extracellular		mitochondrion	endoplasmic reticulum,golgi,extracellular	extracellular	endoplasmic reticulum,golgi,extracellular	plasma membrane	plasma membrane	SwissProt: "plasma membrane" 16381842		plasma membrane:16381842	Q3EBC2
AT3G04980.1	DNAJ heat shock N-terminal domain-containing protein;	3	5	0	1165	129910	9.73183	-0.86824	nucleus	cytosol,mitochondrion,golgi,nucleus	nucleus		nucleus		cytosol				nucleus	nucleus		golgi,nucleus	mitochondrion				mitochondrion	cytosol,nucleus	nucleus		nucleus	cytosol
AT3G04990.1	;	3	0	0	227	26310.6	5.92686	-0.918062	nucleus	mitochondrion,golgi,nucleus,endoplasmic reticulum,extracellular,cytosol,cytoskeleton	cytoskeleton		nucleus						nucleus	nucleus		nucleus	mitochondrion				endoplasmic reticulum,golgi,extracellular	cytosol,nucleus	cytosol		nucleus	nucleus
AT3G04997.1	;	3	0	0	43	5268.38	9.0808	-0.625581	cytosol	mitochondrion,golgi,nucleus,plastid,cytosol	cytosol		plastid						cytosol			plastid,golgi,nucleus	mitochondrion				mitochondrion	cytosol,nucleus	nucleus		nucleus	nucleus				B3H576
AT3G05000.1	Transport protein particle (TRAPP) component;	3	66	3	173	19573.5	7.85906	-0.226012	golgi	plasma membrane,mitochondrion,golgi,nucleus,endoplasmic reticulum,plastid,extracellular,cytosol	plasma membrane		nucleus		mitochondrion			mitochondrion	cytosol			nucleus	mitochondrion				endoplasmic reticulum,golgi,extracellular	cytosol,nucleus	nucleus		plastid	cytosol				Q9CAW4			golgi:25900983;golgi:21826108;plasma membrane:19334764;vacuole:25900983
AT3G05010.1	Protein of unknown function, transmembrane-40;	3	43	2	300	34064.8	6.8593	0.562333	plasma membrane	plasma membrane,mitochondrion,golgi,endoplasmic reticulum,plastid,extracellular	plasma membrane		plastid					mitochondrion	plasma membrane			plasma membrane	endoplasmic reticulum,golgi,extracellular		endoplasmic reticulum,golgi,extracellular		mitochondrion	endoplasmic reticulum,golgi,extracellular	extracellular		plasma membrane	plasma membrane				Q94AH1				AT2G26300.1::18671868
AT3G05020.1	acyl carrier protein 1;encodes an acyl carrier protein expressed in leaves, roots, and dry seeds. Protein is not regulated by light.	3	89	3	137	15056.2	7.26521	-0.183942	plastid	mitochondrion,plastid,nucleus	plastid		plastid	plastid	plastid	plastid		mitochondrion	plastid		plastid	plastid	plastid	plastid	plastid		plastid	plastid	nucleus	plastid	plastid	plastid	SwissProt: "plastid" 16381842|Tair: "plastid" 18431481		plastid:16381842	P11829	plastid:18431481		cytosol:21166475;plastid:21531424;plastid:24361574
AT3G05030.1	sodium hydrogen exchanger 2;member of Sodium proton exchanger family	3	12	1	546	60526.3	8.16056	0.465201	vacuole	plasma membrane,mitochondrion,golgi,nucleus,endoplasmic reticulum,extracellular,cytosol,vacuole	plasma membrane		nucleus			mitochondrion			endoplasmic reticulum			vacuole	endoplasmic reticulum,golgi,extracellular		endoplasmic reticulum,golgi,extracellular		mitochondrion	endoplasmic reticulum,golgi,extracellular	extracellular	endoplasmic reticulum,golgi,extracellular	cytosol	plasma membrane	SwissProt: "vacuole" 16381842		vacuole:16381842	Q56XP4		vacuole:12047628	plasma membrane:20374526;vacuole:18686298;vacuole:23903016
AT3G05040.1	ARM repeat superfamily protein;Encodes member of importin/exportin family. Involved in timing of shoot maturation. Involved in miRNA transport. Mutants flower early and have small, curled leaves and reduced abundance of certain miRNA species.	3	7	2	1202	133136	6.30878	8.31947e-05	golgi	cytosol,mitochondrion,plastid,nucleus	nucleus		nucleus	plastid					cytosol	nucleus		cytosol,plastid,nucleus	plastid		plastid		mitochondrion	plastid	cytosol		nucleus	cytosol				Q0WP44			golgi:25900983;golgi:25900983;golgi:25900983;golgi:25900983;plastid:24361574	AT3G46090.1::17259181;AT3G46090.1::17259181
AT3G05050.1	Protein kinase superfamily protein;	3	16	2	593	66709.4	9.93762	-0.69747	plasma membrane	cytosol,mitochondrion,plastid,nucleus	nucleus		nucleus	plastid	cytosol				cytosol	nucleus	plastid	nucleus	plastid		plastid		mitochondrion	cytosol,nucleus	nucleus	plastid	nucleus	nucleus	Amigo: "plasma membrane" 17317660|Tair: "plasma membrane" 17317660	plasma membrane:17317660		Q9MAB4	plasma membrane:17317660		plasma membrane:17317660;plasma membrane:22215637;plasma membrane:26781341	AT3G43810.1::17360592;AT3G51920.1::17360592;AT4G14640.1::17360592
AT3G05060.1	NOP56-like pre RNA processing ribonucleoprotein;SAR DNA-binding protein, putative, strong similarity to SAR DNA-binding protein-1 (Pisum sativum) GI:3132696; contains Pfam profile PF01798: Putative snoRNA binding domain; encodes NOP58-like protein	3	67	4	533	59006.4	9.86102	-0.549719	nucleus	golgi,nucleus,endoplasmic reticulum,extracellular,cytosol	nucleus		nucleus		nucleus				nucleus	nucleus			endoplasmic reticulum,golgi,extracellular	endoplasmic reticulum,golgi,extracellular			endoplasmic reticulum,golgi,extracellular	cytosol,nucleus	nucleus		cytosol	cytosol	Amigo: "nucleus" 15496452|SwissProt: "nucleus" 16381842|Tair: "nucleus" 15496452	nucleus:15496452	nucleus:16381842	Q9MAB3	nucleus:15496452		cytoskeleton:24134884;golgi:25900983;golgi:25900983;golgi:25900983;golgi:25900983;golgi:25900983;nucleus:14505352;nucleus:15496452;nucleus:27177187;nucleus:23396599;plasma membrane:19334764;plasma membrane:21433285;vacuole:25900983
AT3G05070.1	;	3	38	4	144	16397.3	4.57671	-1.12361	nucleus	cytosol,mitochondrion,cytoskeleton,nucleus	cytoskeleton		nucleus		cytosol				cytosol	nucleus		nucleus	mitochondrion				mitochondrion	cytosol,nucleus	nucleus		mitochondrion	nucleus							nucleus:27177187
AT3G05080.1	;	3	12	1	35	4067.98	10.47	-0.66	cytosol	mitochondrion,golgi,nucleus,endoplasmic reticulum,plastid,extracellular,cytosol	nucleus		plastid			mitochondrion			cytosol			plastid,nucleus	mitochondrion				endoplasmic reticulum,golgi,extracellular	mitochondrion	mitochondrion		nucleus	cytosol
AT3G05090.1	Transducin/WD40 repeat-like superfamily protein;Encodes a DCAF protein. Mutants are defective in lateral root development and suggest roles for DDB1­Cul4–mediated protein degradation in regulating auxin accumulation during lateral root primordium development and lateral root meristem emergence.	3	46	3	753	82201.2	7.22814	-0.31328	plasma membrane	plasma membrane,mitochondrion,nucleus,extracellular,cytosol	plasma membrane		nucleus						cytosol	nucleus		nucleus	mitochondrion		mitochondrion		mitochondrion	cytosol,nucleus	extracellular		nucleus	nucleus				Q93ZS6			plasma membrane:19334764;plasma membrane:26781341
AT3G05100.1	S-adenosyl-L-methionine-dependent methyltransferases superfamily protein;	3	34	6	336	37720.9	6.698	-0.231845	golgi	mitochondrion,golgi,nucleus,endoplasmic reticulum,plastid,extracellular	nucleus		plastid	plastid		plastid			endoplasmic reticulum		plastid	nucleus	endoplasmic reticulum,golgi,extracellular	plastid	endoplasmic reticulum,golgi,extracellular		mitochondrion	plastid	nucleus	plastid	extracellular	golgi							golgi:25900983;golgi:25900983;golgi:25900983
AT3G05110.1	Domain of unknown function (DUF3444);	3	8	0	372	43079.3	4.7236	-0.823656	nucleus	cytosol,mitochondrion,peroxisome,nucleus	nucleus		nucleus						peroxisome			nucleus	mitochondrion				mitochondrion	cytosol,nucleus	nucleus		nucleus	nucleus
AT3G05120.1	alpha/beta-Hydrolases superfamily protein;Encodes a gibberellin (GA) receptor ortholog of the rice GA receptor gene (OsGID1). Has GA-binding activity, showing higher affinity to GA4. Interacts with DELLA proteins in vivo in the presence of GA4. The DELLA region alone can interact with GID1A in GA-dependent manner in a Y2H assay.	3	75	3	345	38619.9	6.60028	-0.198551	cytosol,nucleus	mitochondrion,golgi,nucleus,endoplasmic reticulum,extracellular,cytosol	cytosol		cytosol						cytosol			nucleus	mitochondrion				endoplasmic reticulum,golgi,extracellular	cytosol,nucleus	extracellular		cytosol	cytosol	Amigo: "nucleus" 17416730|SwissProt: "nucleus" 16381842|Tair: "nucleus" 17416730	nucleus:17416730	nucleus:16381842	Q9MAA7	nucleus:17416730		cytosol:22522809	AT1G14920.1::18827182;AT1G14920.1::16709201;AT1G14920.1::17194763;AT1G14920.1::19500306;AT1G14920.1::17416730;AT1G14920.1::17194763;AT1G66350.1::16709201;AT1G66350.1::19500306;AT2G01570.1::16709201;AT2G01570.1::17194763;AT2G01570.1::17194763;AT2G01570.1::19500306;AT2G01570.1::17416730;AT2G01570.1::19500306;AT2G01570.1::17194763;AT3G03450.1::16709201;AT3G03450.1::19500306;AT3G03450.1::19500306;AT4…
AT3G05130.1	;	3	38	0	634	73271.7	4.80519	-0.819558	nucleus	mitochondrion,nucleus,plastid,cytosol,cytoskeleton	cytoskeleton		nucleus				mitochondrion		cytosol			nucleus	mitochondrion				mitochondrion	cytosol,nucleus	cytosol		plastid	nucleus
AT3G05140.1	ROP binding protein kinases 2;	3	3	2	460	51421.4	6.1603	-0.325	cytosol	cytosol,mitochondrion,nucleus	nucleus		nucleus		cytosol				cytosol	nucleus		nucleus	mitochondrion		mitochondrion		mitochondrion	mitochondrion	cytosol		cytosol	cytosol	Amigo: "nucleus" 15610358|Tair: "nucleus" 15610358	nucleus:15610358		Q8RXC8	nucleus:15610358	unclear:15610358
AT3G05150.1	Major facilitator superfamily protein;	3	8	1	470	51027.4	6.90355	0.664894	plasma membrane	plasma membrane,mitochondrion,golgi,nucleus,endoplasmic reticulum,extracellular,cytosol	plasma membrane		nucleus						cytosol			plasma membrane	endoplasmic reticulum,golgi,extracellular		endoplasmic reticulum,golgi,extracellular		mitochondrion	cytosol,nucleus	extracellular		plasma membrane	plasma membrane	Amigo: "nucleus" 16581911|SwissProt: "plasma membrane" 16381842|Tair: "nucleus" 16581911	nucleus:16581911	plasma membrane:16381842	Q0WQ63	nucleus:16581911	cytosol:16581911
AT3G05155.1	Major facilitator superfamily protein;	3	1	2	327	35715.3	5.86812	0.637003	plasma membrane	plasma membrane,mitochondrion,golgi,nucleus,endoplasmic reticulum,extracellular,cytosol	plasma membrane		nucleus						plasma membrane			plasma membrane	endoplasmic reticulum,golgi,extracellular		endoplasmic reticulum,golgi,extracellular		mitochondrion	cytosol,nucleus	cytosol		cytosol	plasma membrane
AT3G05160.1	Major facilitator superfamily protein;	3	32	3	458	50302	7.721	0.613755	plasma membrane	plasma membrane,mitochondrion,golgi,nucleus,endoplasmic reticulum,plastid,extracellular,cytosol	plasma membrane		plastid					mitochondrion	plasma membrane			plasma membrane	endoplasmic reticulum,golgi,extracellular		endoplasmic reticulum,golgi,extracellular		mitochondrion	cytosol,nucleus	extracellular		plasma membrane	plasma membrane	SwissProt: "plasma membrane" 16381842		plasma membrane:16381842	Q93Z80
AT3G05165.1	Major facilitator superfamily protein;	3	50	0	467	51296.1	8.02702	0.570664	plasma membrane	plasma membrane,mitochondrion,golgi,nucleus,endoplasmic reticulum,peroxisome,extracellular,cytosol	plasma membrane		nucleus						plasma membrane			plasma membrane	endoplasmic reticulum,golgi,extracellular		endoplasmic reticulum,golgi,extracellular		mitochondrion	cytosol,nucleus	extracellular		plasma membrane	peroxisome							plasma membrane:19334764
AT3G05170.1	Phosphoglycerate mutase family protein;	3	15	1	316	36882	5.11628	-0.788924	cytosol	mitochondrion,nucleus,peroxisome,plastid,cytosol	cytosol		nucleus						peroxisome			plastid,nucleus	mitochondrion				mitochondrion	cytosol,nucleus	cytosol		nucleus	cytosol				Q9MAA2
AT3G05180.1	GDSL-like Lipase/Acylhydrolase superfamily protein;	3	34	3	379	42346.3	6.97967	-0.0810026	extracellular	plasma membrane,golgi,endoplasmic reticulum,plastid,extracellular	plasma membrane		endoplasmic reticulum,golgi,extracellular	plastid		endoplasmic reticulum,golgi,extracellular			extracellular			extracellular	endoplasmic reticulum,golgi,extracellular	endoplasmic reticulum,golgi,extracellular	endoplasmic reticulum,golgi,extracellular		endoplasmic reticulum,golgi,extracellular	endoplasmic reticulum,golgi,extracellular	extracellular	endoplasmic reticulum,golgi,extracellular	plastid	extracellular	SwissProt: "extracellular" 16381842		extracellular:16381842	Q9MAA1			extracellular:28155257
AT3G05190.1	D-aminoacid aminotransferase-like PLP-dependent enzymes superfamily protein;	3	15	3	555	62215.7	6.88213	-0.28	cytosol	mitochondrion,nucleus,peroxisome,plastid,cytosol	cytosol		nucleus		cytosol				peroxisome			plastid	mitochondrion				mitochondrion	cytosol,nucleus	cytosol		cytosol	cytosol				Q8W0Z7			plastid:26987276	AT3G05190.1::21798944
AT3G05193.1	;	3	0	0	50	6206.58	10.0789	-1.082	cytosol	cytosol,mitochondrion,plastid,nucleus	nucleus		plastid					mitochondrion	cytosol			plastid,nucleus	mitochondrion				mitochondrion	mitochondrion	mitochondrion		nucleus	cytosol				B3H509
AT3G05200.1	RING/U-box superfamily protein;Encodes a putative RING-H2 zinc finger protein ATL6 (ATL6).	3	36	7	398	43276.6	8.94624	-0.202261	plasma membrane	plasma membrane,mitochondrion,golgi,nucleus,endoplasmic reticulum,plastid,extracellular	plastid		endoplasmic reticulum,golgi,extracellular			endoplasmic reticulum,golgi,extracellular			plasma membrane			nucleus	endoplasmic reticulum,golgi,extracellular	endoplasmic reticulum,golgi,extracellular	endoplasmic reticulum,golgi,extracellular		mitochondrion	endoplasmic reticulum,golgi,extracellular	nucleus	endoplasmic reticulum,golgi,extracellular	plastid	plasma membrane	SwissProt: "plasma membrane" 16381842|Tair: "plasma membrane" 17317660		plasma membrane:16381842	Q8RXX9	plasma membrane:17317660		golgi:25900983;golgi:25900983;golgi:21826108;plasma membrane:14506206;plasma membrane:15308754;plasma membrane:17317660;vacuole:25900983	AT4G09000.1::21668537
AT3G05210.1	nucleotide repair protein, putative;encodes a homolog of human ERCC1 protein (yeast RAD10), which is a DNA repair endonuclease. Mutants are sensitive to UV-B and gamma radiation (G2 cell cycle phase arrest) and are defective in dark-repair of pyrimidine pyrimidone dimers. This protein incises the 5' end of damaged DNA, similar to ERCC1/RAD10.	3	19	5	410	45750.7	7.20274	-0.620732	nucleus	cytosol,mitochondrion,nucleus	nucleus		nucleus		nucleus				nucleus	nucleus		nucleus	mitochondrion				mitochondrion	cytosol,nucleus	nucleus		nucleus	nucleus	SwissProt: "nucleus" 16381842		nucleus:16381842	Q9MA98
AT3G05220.1	Heavy metal transport/detoxification superfamily protein ;	3	66	1	577	58885.9	9.04999	-1.01404	nucleus	cytosol,mitochondrion,nucleus	nucleus		nucleus		nucleus	mitochondrion			cytosol	nucleus		nucleus	mitochondrion				mitochondrion	cytosol,nucleus	mitochondrion		nucleus	cytosol				Q0WV37
AT3G05230.1	Signal peptidase subunit;	3	36	3	167	19019.7	9.65937	-0.18982	endoplasmic reticulum	golgi,nucleus,endoplasmic reticulum,plastid,extracellular	extracellular		plastid		endoplasmic reticulum	endoplasmic reticulum,golgi,extracellular			golgi			endoplasmic reticulum	endoplasmic reticulum,golgi,extracellular	endoplasmic reticulum,golgi,extracellular	endoplasmic reticulum,golgi,extracellular		endoplasmic reticulum,golgi,extracellular	endoplasmic reticulum,golgi,extracellular	nucleus	endoplasmic reticulum,golgi,extracellular	plastid	endoplasmic reticulum	Amigo: "endoplasmic reticulum" 16618929|SwissProt: "(microsomes are not ordinarily present in living cells),endoplasmic reticulum" 16381842|Tair: "endoplasmic reticulum" 16618929	endoplasmic reticulum:16618929	(microsomes are not ordinarily present in living cells):16381842;endoplasmic reticulum:16381842	Q9MA96	endoplasmic reticulum:16618929		endoplasmic reticulum:16618929;endoplasmic reticulum:22923678;extracellular:15593128;extracellular:16356755
AT3G05240.1	mitochondrial editing factor 19;Encodes a pentatricopeptide repeat protein (PPR) protein involved in mitochondrial mRNA editing.	3	0	0	565	63293.7	6.44194	0.0235398	mitochondrion	plasma membrane,mitochondrion,golgi,nucleus,endoplasmic reticulum,plastid,extracellular,cytosol	plasma membrane		plastid			plastid			cytosol			plastid	mitochondrion	mitochondrion	endoplasmic reticulum,golgi,extracellular		endoplasmic reticulum,golgi,extracellular	cytosol,nucleus	cytosol		cytosol	cytosol				Q9MA95
AT3G05250.1	RING/U-box superfamily protein;	3	7	3	278	32221.1	5.14532	-0.452878	nucleus	cytosol,mitochondrion,nucleus	cytosol		nucleus						nucleus			nucleus	mitochondrion				mitochondrion	cytosol,nucleus	cytosol		cytosol	cytosol				Q8GYA2				AT4G35260.1::21798944
AT3G05260.1	NAD(P)-binding Rossmann-fold superfamily protein;	3	18	1	289	31453.6	6.50943	-0.136678	cytosol	mitochondrion,golgi,nucleus,endoplasmic reticulum,peroxisome,plastid,extracellular,cytosol	cytosol		cytosol		cytosol				peroxisome			plastid	mitochondrion		endoplasmic reticulum,golgi,extracellular		mitochondrion	cytosol,nucleus	cytosol		cytosol	cytosol				Q9MA93
AT3G05270.1	Plant protein of unknown function (DUF869);	3	5	0	615	69649.9	5.08322	-0.879675	nucleus	mitochondrion,nucleus,plastid,cytosol,cytoskeleton	cytoskeleton		nucleus				mitochondrion		cytosol	nucleus	plastid	nucleus	mitochondrion		mitochondrion		mitochondrion	mitochondrion	nucleus	mitochondrion	nucleus	nucleus				Q9MA92				AT4G24840.1:g,o,l,g,i:25541219
AT3G05280.1	Integral membrane Yip1 family protein;	3	43	4	281	30748	7.54335	0.318861	golgi	plasma membrane,mitochondrion,nucleus,peroxisome,plastid,extracellular,cytosol	plasma membrane		nucleus	plastid		plastid			cytosol		plastid	plasma membrane	mitochondrion				mitochondrion	plastid	extracellular		plasma membrane	peroxisome				Q8GWB3		golgi:21826108	cytosol:21166475;golgi:22430844;golgi:25900983;golgi:25122472;golgi:25900983;golgi:25900983;golgi:21826108;golgi:25900983;plasma membrane:19334764;vacuole:25900983	AT1G27300.1::21798944;AT4G30260.1::21798944;AT5G41600.1::21798944
AT3G05290.1	peroxisomal adenine nucleotide carrier 1;encodes a peroxisomal adenine nucleotide transporter, involved in fatty acid beta-oxidation during early stage of postgerminative growth.	3	28	6	322	35553.3	10.4487	-0.013354	peroxisome	mitochondrion,peroxisome,vacuole,nucleus	mitochondrion		nucleus						nucleus			mitochondrion	mitochondrion				mitochondrion	mitochondrion	mitochondrion		vacuole	peroxisome	Amigo: "peroxisome" 19073762|Tair: "peroxisome" 19073762	peroxisome:19073762		Q9MA90	peroxisome:19073762	peroxisome:19073763
AT3G05300.1	Cytidine/deoxycytidylate deaminase family protein;	3	0	0	113	12582.4	8.11856	0.0433628	cytosol	mitochondrion,golgi,nucleus,endoplasmic reticulum,extracellular,cytosol	cytosol		nucleus		cytosol				cytosol			nucleus	mitochondrion				endoplasmic reticulum,golgi,extracellular	cytosol,nucleus	nucleus		cytosol	cytosol
AT3G05310.1	MIRO-related GTP-ase 3;Encodes a protein with similarity to MIRO GTPases.	3	1	0	648	73070.5	5.13455	-0.272377	cytosol	cytosol,mitochondrion,plastid,nucleus	cytosol		nucleus						cytosol	nucleus	plastid	cytosol,plastid	mitochondrion	plastid	plastid		plastid	cytosol,nucleus	nucleus		plastid	plastid				Q9MA88
AT3G05320.1	O-fucosyltransferase family protein;	3	11	2	445	50651.2	9.50577	-0.226292	plastid	mitochondrion,golgi,nucleus,endoplasmic reticulum,plastid,extracellular,cytosol	cytosol		plastid	plastid		mitochondrion	mitochondrion	mitochondrion	golgi		plastid	golgi	endoplasmic reticulum,golgi,extracellular	mitochondrion	mitochondrion		mitochondrion	endoplasmic reticulum,golgi,extracellular	nucleus	mitochondrion	mitochondrion	golgi							plastid:24872594
AT3G05327.1	Cyclin family protein;	3	49	2	212	24425.5	9.21249	-0.303774	nucleus	mitochondrion,golgi,nucleus,endoplasmic reticulum,plastid,extracellular,cytosol	nucleus		nucleus						cytosol			nucleus	mitochondrion	endoplasmic reticulum,golgi,extracellular			mitochondrion	mitochondrion	nucleus		plastid	nucleus
AT3G05330.1	cyclin family;Encodes a protein with moderate sequence similarity to the maize microtubule-binding protein TANGLED1. A single base-pair deletion (-A) at position Chr3:1519176 in Columbia relative to the Landsberg erecta and Achkarren-2 ecotype (see ESTs DR378436 and CB26450) introduces a frame-shift and premature termination codon. The protein encoded from the Columbia gene is truncated by 29 ami…	3	13	6	444	49527.2	12.2346	-0.815541	nucleus	mitochondrion,nucleus	nucleus		nucleus			mitochondrion	mitochondrion	mitochondrion	nucleus	nucleus		nucleus	mitochondrion		mitochondrion		mitochondrion	mitochondrion	nucleus		nucleus	nucleus	Amigo: "cytoskeleton" 17964159|Tair: "cytoskeleton" 17964159	cytoskeleton:17964159		Q84M91	cytoskeleton:17964159			AT3G17360.1::16682350;AT3G17360.1::19011093
AT3G05340.1	Tetratricopeptide repeat (TPR)-like superfamily protein;	3	4	0	658	73132.7	6.68278	0.0531915	mitochondrion	plasma membrane,mitochondrion,golgi,endoplasmic reticulum,plastid,extracellular,cytosol	plasma membrane		plastid	plastid		mitochondrion		mitochondrion	mitochondrion		plastid	plastid	mitochondrion	mitochondrion	mitochondrion		endoplasmic reticulum,golgi,extracellular	mitochondrion	cytosol	mitochondrion	plastid	cytosol
AT3G05345.1	Chaperone DnaJ-domain superfamily protein;	3	3	0	244	27648.5	6.74782	-0.484836	plastid	mitochondrion,golgi,nucleus,plastid,extracellular,cytosol	cytosol		plastid	plastid	cytosol	mitochondrion		mitochondrion	plastid	nucleus	plastid	golgi,nucleus	plastid		plastid		mitochondrion	plastid	extracellular	plastid	plastid	cytosol
AT3G05350.1	Metallopeptidase M24 family protein;	3	20	2	710	78713.2	6.51644	-0.243803	plastid	mitochondrion,golgi,plastid	plastid		plastid	plastid	golgi	plastid		mitochondrion	plastid		plastid	plastid	plastid	plastid	plastid		mitochondrion	plastid	mitochondrion	plastid	mitochondrion	plastid	Amigo: "plastid" 18633119|Amigo: "plastid" 16207701|Amigo: "plastid" 18431481|Tair: "plastid" 16207701|Tair: "plastid" 18431481	plastid:16207701;plastid:18431481;plastid:18633119		Q8RY11	plastid:18431481;plastid:16207701		mitochondrion:27943495;plastid:16207701;plastid:21531424;plastid:23851315;plastid:18431481;plastid:18633119;plastid:20061580;plastid:24361574	AT4G18200.1::15299147
AT3G05360.1	receptor like protein 30;	3	12	2	786	87532.1	6.17849	-0.0740458	extracellular	plasma membrane,mitochondrion,golgi,endoplasmic reticulum,plastid,extracellular	extracellular		plastid			endoplasmic reticulum,golgi,extracellular		mitochondrion	endoplasmic reticulum			extracellular	endoplasmic reticulum,golgi,extracellular	endoplasmic reticulum,golgi,extracellular	endoplasmic reticulum,golgi,extracellular		mitochondrion	endoplasmic reticulum,golgi,extracellular	extracellular	endoplasmic reticulum,golgi,extracellular	plastid	plasma membrane				Q9MA83			plasma membrane:19334764
AT3G05370.1	receptor like protein 31;	3	4	2	860	96873.2	6.62366	-0.119186	extracellular	plasma membrane,mitochondrion,golgi,nucleus,endoplasmic reticulum,extracellular,vacuole	plasma membrane		nucleus			endoplasmic reticulum,golgi,extracellular		mitochondrion	extracellular	nucleus		extracellular	endoplasmic reticulum,golgi,extracellular	endoplasmic reticulum,golgi,extracellular	endoplasmic reticulum,golgi,extracellular		mitochondrion	endoplasmic reticulum,golgi,extracellular	extracellular	endoplasmic reticulum,golgi,extracellular	vacuole	plasma membrane				Q8RX63
AT3G05380.1	DIRP ;Myb-like DNA-binding domain;	3	24	2	1051	117787	9.93211	-0.847479	nucleus	cytosol,mitochondrion,plastid,nucleus	nucleus		nucleus			mitochondrion	mitochondrion	mitochondrion	nucleus	nucleus	plastid	nucleus	mitochondrion		mitochondrion		mitochondrion	cytosol,nucleus	nucleus		nucleus	nucleus	SwissProt: "nucleus" 16381842		nucleus:16381842	Q6A333			plastid:24872594	AT3G01320.1::19962994;AT3G01320.1::19962994
AT3G05390.1	;	3	13	1	463	54263.3	8.69527	-0.3946	mitochondrion	mitochondrion,golgi,endoplasmic reticulum,plastid,extracellular,cytosol	cytosol		plastid			mitochondrion	mitochondrion	mitochondrion	extracellular			plastid	endoplasmic reticulum,golgi,extracellular	endoplasmic reticulum,golgi,extracellular	mitochondrion		mitochondrion	mitochondrion	cytosol	mitochondrion	mitochondrion	golgi
AT3G05400.1	Major facilitator superfamily protein;	3	10	4	462	50605.2	8.59802	0.694372	plasma membrane	plasma membrane,mitochondrion,golgi,nucleus,endoplasmic reticulum,extracellular,cytosol	plasma membrane		nucleus						plasma membrane			plasma membrane	endoplasmic reticulum,golgi,extracellular		endoplasmic reticulum,golgi,extracellular		mitochondrion	cytosol,nucleus	extracellular		cytosol	plasma membrane	SwissProt: "plasma membrane" 16381842		plasma membrane:16381842	Q8VZT3
AT3G05410.1	Photosystem II reaction center PsbP family protein;	3	19	2	177	19089.8	8.41728	-0.0276836	plasma membrane	plasma membrane,mitochondrion,golgi,endoplasmic reticulum,plastid,extracellular,cytosol	plastid		endoplasmic reticulum,golgi,extracellular	plastid	plasma membrane	plastid			plastid			plasma membrane,plastid	mitochondrion	mitochondrion			endoplasmic reticulum,golgi,extracellular	endoplasmic reticulum,golgi,extracellular	cytosol		plastid	plastid				Q9MA54
AT3G05420.1	acyl-CoA binding protein 4;Acyl-CoA binding protein with high affinity for oleoyl-CoA. Expressed in all plant organs. Involved in fatty acid transport.	3	34	2	668	73078.7	4.94705	-0.474252	cytosol	cytosol,mitochondrion,nucleus	cytosol		nucleus						cytosol			nucleus	mitochondrion		mitochondrion		mitochondrion	mitochondrion	nucleus		cytosol	cytosol	Amigo: "cytosol,nucleus" 18433157|Amigo: "cytosol" 18773301|SwissProt: "cytosol" 16381842|Tair: "cytosol" 18773301|Tair: "nucleus" 18433157	cytosol:18433157;cytosol:18773301;nucleus:18433157	cytosol:16381842	Q9MA55	cytosol:18773301;nucleus:18433157	cytosol:18836139	cytosol:21166475	AT2G23430.1::20706207;AT3G16770.1::18836139;AT3G16770.1::18836139;AT3G16770.1::18836139;AT3G16770.1::18836139;AT3G16770.1::18836139;AT4G26100.1::21798944;AT5G59880.1::18836139
AT3G05425.1	;	3	3	0	43	4873.98	7.35696	0.0534884	cytosol	mitochondrion,nucleus,plastid,extracellular,cytosol	nucleus		nucleus						cytosol			plastid	mitochondrion				plastid	cytosol,nucleus	extracellular		nucleus	cytosol				B3H6C0
AT3G05430.1	Tudor/PWWP/MBT superfamily protein;	3	11	0	965	107906	10.0439	-0.64487	nucleus	cytosol,mitochondrion,plastid,nucleus	plastid		nucleus						nucleus	nucleus		nucleus	mitochondrion				mitochondrion	cytosol,nucleus	nucleus		nucleus	nucleus
AT3G05440.1	C2 domain-containing protein;	3	0	0	122	14275.1	9.1455	-0.333607	cytosol	mitochondrion,nucleus,plastid,cytosol,vacuole	plastid		nucleus						cytosol			plastid,vacuole	mitochondrion				mitochondrion	cytosol,nucleus	mitochondrion		plastid	cytosol
AT3G05450.1	;	3	2	0	440	48904.5	4.16784	-0.910227	nucleus	cytosol,mitochondrion,nucleus	nucleus		nucleus						cytosol			nucleus	mitochondrion				mitochondrion	cytosol,nucleus	nucleus		nucleus	nucleus
AT3G05460.1	sporozoite surface protein-related;	3	31	2	152	16800.1	8.00665	-0.856579	extracellular	nucleus,endoplasmic reticulum,golgi,extracellular	extracellular		endoplasmic reticulum,golgi,extracellular			endoplasmic reticulum,golgi,extracellular			extracellular	nucleus		nucleus	endoplasmic reticulum,golgi,extracellular	endoplasmic reticulum,golgi,extracellular	endoplasmic reticulum,golgi,extracellular		endoplasmic reticulum,golgi,extracellular	endoplasmic reticulum,golgi,extracellular	extracellular	endoplasmic reticulum,golgi,extracellular	extracellular	extracellular				Q8L9R7
AT3G05470.1	Actin-binding FH2 (formin homology 2) family protein;	3	5	0	884	98540.3	9.08705	-0.479977	extracellular	plasma membrane,golgi,nucleus,endoplasmic reticulum,extracellular	nucleus		nucleus			endoplasmic reticulum,golgi,extracellular			extracellular	nucleus		nucleus	endoplasmic reticulum,golgi,extracellular	endoplasmic reticulum,golgi,extracellular	endoplasmic reticulum,golgi,extracellular		endoplasmic reticulum,golgi,extracellular	endoplasmic reticulum,golgi,extracellular	nucleus	endoplasmic reticulum,golgi,extracellular	plasma membrane	golgi	SwissProt: "plasma membrane" 16381842		plasma membrane:16381842	Q9MA60
AT3G05480.1	cell cycle checkpoint control protein family;Involved in the regulation of DNA damage repair and homologous recombination.	3	5	2	439	48023.9	4.85218	-0.427563	nucleus	mitochondrion,golgi,nucleus,endoplasmic reticulum,plastid,extracellular,cytosol	nucleus		nucleus			mitochondrion	mitochondrion		cytosol	nucleus		nucleus	mitochondrion	plastid			endoplasmic reticulum,golgi,extracellular	endoplasmic reticulum,golgi,extracellular	extracellular	mitochondrion	nucleus	cytosol				Q058K5
AT3G05490.1	ralf-like 22;Member of a diversely expressed predicted peptide family showing sequence similarity to tobacco Rapid Alkalinization Factor (RALF), and is believed to play an essential role in the physiology of Arabidopsis. Consists of a single exon and is characterized by a conserved C-terminal motif and N-terminal signal peptide.	3	66	3	119	13030.4	8.35987	-0.196639	extracellular	plasma membrane,golgi,nucleus,endoplasmic reticulum,extracellular	plasma membrane		endoplasmic reticulum,golgi,extracellular			endoplasmic reticulum,golgi,extracellular			endoplasmic reticulum			nucleus	endoplasmic reticulum,golgi,extracellular	endoplasmic reticulum,golgi,extracellular	endoplasmic reticulum,golgi,extracellular		endoplasmic reticulum,golgi,extracellular	endoplasmic reticulum,golgi,extracellular	nucleus	endoplasmic reticulum,golgi,extracellular	extracellular	extracellular				Q9MA62
AT3G05500.1	Rubber elongation factor protein (REF);	3	91	3	246	27195.9	8.55907	-0.217073	golgi	cytosol,mitochondrion,vacuole,nucleus	cytosol		nucleus		vacuole				cytosol			cytosol	mitochondrion				mitochondrion	cytosol,nucleus	mitochondrion		cytosol	cytosol	Amigo: "vacuole" 15539469|Tair: "vacuole" 15539469	vacuole:15539469		Q9MA63	vacuole:15539469		golgi:25900983;golgi:25900983;plasma membrane:19334764;vacuole:15539469
AT3G05510.1	Phospholipid/glycerol acyltransferase family protein;	3	14	5	448	50346.9	10.5528	-0.300893	cytosol,endoplasmic reticulum	mitochondrion,golgi,nucleus,endoplasmic reticulum,plastid,extracellular,cytosol	cytosol		nucleus						cytosol			endoplasmic reticulum	mitochondrion	plastid			mitochondrion	endoplasmic reticulum,golgi,extracellular	mitochondrion		nucleus	cytosol				Q94F16
AT3G05520.1	Subunits of heterodimeric actin filament capping protein Capz superfamily;	3	39	4	308	35040.1	4.30577	-0.421753	cytosol	mitochondrion,golgi,nucleus,endoplasmic reticulum,plastid,extracellular,cytosol,cytoskeleton	cytosol		nucleus						cytosol			cytosol,plastid,nucleus	mitochondrion				endoplasmic reticulum,golgi,extracellular	cytosol,nucleus	cytosol		cytoskeleton	cytosol	Amigo: "nucleus" 14617066|Tair: "nucleus" 14617066	nucleus:14617066		O82631	nucleus:14617066		nucleus:14617066
AT3G05530.1	regulatory particle triple-A ATPase 5A;Encodes RPT5a (Regulatory Particle 5a), one of the six AAA-ATPases of the proteasome regulatory particle. Essential for gametophyte development. In Arabidopsis, the RPT5 subunit is encoded by two highly homologous genes, RPT5a and RPT5b. RPT5a and RPT5b show accession-dependent functional redundancy. In Wassilewskija (Ws) accession: mutant alleles of RPT5a d…	3	205	7	424	47482.8	4.65083	-0.441745	cytosol,nucleus	cytosol,mitochondrion,nucleus	cytosol		nucleus		cytosol				cytosol	nucleus		cytosol,nucleus	mitochondrion				mitochondrion	cytosol,nucleus	nucleus		cytosol	cytosol	Amigo: "nucleus" 11742986|Amigo: "nucleus" 15610358|SwissProt: "cytosol,nucleus" 16381842|Tair: "nucleus" 11742986	nucleus:11742986;nucleus:15610358	cytosol:16381842;nucleus:16381842	Q9SEI2	nucleus:11742986	cytosol:15610358;nucleus:15610358	cytoskeleton:24134884;cytosol:21166475;golgi:25900983;golgi:25900983;golgi:25900983;golgi:25900983;golgi:25900983;plasma membrane:22215637;plasma membrane:22318864;plasma membrane:26781341;vacuole:23903016;vacuole:25900983	AT1G59900.1::24846764;AT3G25860.1::24846764
AT3G05540.1	Methionine sulfoxide reductase (MSS4-like) family protein;	3	0	0	168	19321	4.21534	-0.382738	cytosol	mitochondrion,golgi,nucleus,endoplasmic reticulum,extracellular,cytosol	cytosol		endoplasmic reticulum,golgi,extracellular		endoplasmic reticulum				cytosol			cytosol	mitochondrion				endoplasmic reticulum,golgi,extracellular	cytosol,nucleus	cytosol		cytosol	cytosol				Q9M9V9
AT3G05545.1	RING/U-box superfamily protein;	3	100	2	425	45511.7	6.37005	-0.702824	nucleus	mitochondrion,golgi,nucleus,endoplasmic reticulum,extracellular,cytosol	nucleus		nucleus						nucleus	nucleus		nucleus	mitochondrion				endoplasmic reticulum,golgi,extracellular	cytosol,nucleus	nucleus		nucleus	nucleus				Q84WW4
AT3G05550.1	Hypoxia-responsive family protein;	3	0	0	97	10967.2	9.78695	-0.318557	cytosol	plasma membrane,mitochondrion,golgi,nucleus,endoplasmic reticulum,extracellular,cytosol	cytosol		nucleus						cytosol			plasma membrane,nucleus	mitochondrion		endoplasmic reticulum,golgi,extracellular		mitochondrion	mitochondrion	mitochondrion		cytosol	cytosol
AT3G05560.1	Ribosomal L22e protein family;	3	428	6	124	14018.9	10.1583	-0.648387	cytosol	cytosol,mitochondrion,plastid,nucleus	cytosol		nucleus		cytosol				cytosol			mitochondrion,plastid	mitochondrion				mitochondrion	mitochondrion	nucleus		cytosol	cytosol	Amigo: "plasma membrane" 17317660|Amigo: "nucleus" 15496452|Amigo: "cytosol" 17934214|Tair: "plasma membrane" 17317660|Tair: "nucleus" 15496452|Tair: "cytosol" 17934214	cytosol:17934214;nucleus:15496452;plasma membrane:17317660		Q9M9W1	plasma membrane:17317660;cytosol:17934214;nucleus:15496452		cytosol:17934214;cytosol:21166475;cytosol:15734919;cytosol:15821981;cytosol:22522809;extracellular:26572690;golgi:25900983;golgi:25900983;golgi:25900983;golgi:25900983;golgi:25900983;mitochondrion:21841088;nucleus:15496452;nucleus:23396599;plasma membrane:25641898;plasma membrane:17317660;plasma membrane:19334764;plasma membrane:20843791;plasma membrane:22215637;plasma membrane:26781341;vacuole:2…
AT3G05570.1	;	3	10	2	90	10037.7	6.51331	-0.983333	nucleus	cytosol,mitochondrion,cytoskeleton,nucleus	cytoskeleton		nucleus						cytosol			nucleus	mitochondrion				mitochondrion	cytosol,nucleus	nucleus		mitochondrion	nucleus							mitochondrion:27943495
AT3G05580.1	Calcineurin-like metallo-phosphoesterase superfamily protein;	3	7	2	318	36003.5	5.11061	-0.192453	cytosol	cytosol,mitochondrion,plastid,nucleus	cytosol		cytosol		plastid				cytosol	nucleus		cytosol,nucleus	mitochondrion				mitochondrion	cytosol,nucleus	cytosol		cytosol	cytosol				Q9M9W3				AT5G52200.1::21798944
AT3G05590.1	ribosomal protein L18;Encodes cytoplasmic ribosomal protein L18.	3	333	4	187	20927	11.6229	-0.427273	cytosol	cytosol,mitochondrion,plastid,nucleus	mitochondrion		nucleus	plastid	cytosol				cytosol			cytosol	mitochondrion		mitochondrion		mitochondrion	cytosol,nucleus	cytosol		nucleus	cytosol	Amigo: "cytosol" 17934214|SwissProt: "cytosol" 16381842|Tair: "plasma membrane" 17317660|Tair: "cytosol" 17934214|Tair: "vacuole" 15215502|Tair: "plastid" 18431481	cytosol:17934214	cytosol:16381842	P42791	plasma membrane:17317660;cytosol:17934214;plastid:18431481;vacuole:15215502		cytosol:17934214;cytosol:22522809;extracellular:26572690;golgi:25900983;golgi:25900983;golgi:25900983;mitochondrion:21841088;nucleus:14505352;nucleus:23396599;plasma membrane:17317660;plasma membrane:19334764;plasma membrane:21433285;plastid:15028209;vacuole:15215502;vacuole:17151019
AT3G05600.1	alpha/beta-Hydrolases superfamily protein;	3	77	6	331	37201.3	5.41405	-0.254079	cytosol	mitochondrion,golgi,nucleus,endoplasmic reticulum,peroxisome,plastid,extracellular,cytosol	cytosol		cytosol						peroxisome			plastid	mitochondrion		endoplasmic reticulum,golgi,extracellular		plastid	cytosol,nucleus	cytosol		cytosol	cytosol				Q9M9W5		cytosol:28497532
AT3G05602.1	;	3	0	0	40	4605.46	7.77011	-0.3425	plasma membrane	plasma membrane,mitochondrion,golgi,nucleus,endoplasmic reticulum,extracellular,cytosol	nucleus		endoplasmic reticulum,golgi,extracellular		nucleus	mitochondrion	mitochondrion		cytosol			nucleus,plasma membrane,extracellular	mitochondrion				endoplasmic reticulum,golgi,extracellular	endoplasmic reticulum,golgi,extracellular	extracellular		cytosol	cytosol				B3H4X3
AT3G05610.1	Plant invertase/pectin methylesterase inhibitor superfamily;	3	14	2	669	72921.3	6.36705	-0.237668	extracellular	mitochondrion,golgi,nucleus,endoplasmic reticulum,plastid,extracellular,cytosol,vacuole	plastid		nucleus		plastid				extracellular			extracellular	endoplasmic reticulum,golgi,extracellular		endoplasmic reticulum,golgi,extracellular		mitochondrion	cytosol,nucleus	mitochondrion	mitochondrion	nucleus	vacuole							extracellular:16356755
AT3G05620.1	Plant invertase/pectin methylesterase inhibitor superfamily;	3	0	0	543	60809.9	8.98898	-0.271823	extracellular	mitochondrion,golgi,nucleus,endoplasmic reticulum,plastid,extracellular,cytosol	cytosol		nucleus		plastid	endoplasmic reticulum,golgi,extracellular			extracellular			extracellular	endoplasmic reticulum,golgi,extracellular	endoplasmic reticulum,golgi,extracellular	endoplasmic reticulum,golgi,extracellular		endoplasmic reticulum,golgi,extracellular	endoplasmic reticulum,golgi,extracellular	mitochondrion	endoplasmic reticulum,golgi,extracellular	plastid	extracellular
AT3G05625.1	Tetratricopeptide repeat (TPR)-like superfamily protein;	3	10	4	257	28954.2	7.45288	-0.355253	plastid	nucleus,mitochondrion,plastid,extracellular	nucleus		plastid	plastid		plastid		mitochondrion	plastid		plastid	nucleus	plastid	plastid			plastid	mitochondrion	extracellular	plastid	plastid	mitochondrion	Amigo: "plastid" 16207701|Amigo: "plastid" 18431481|Tair: "plastid" 16207701|Tair: "plastid" 18431481	plastid:16207701;plastid:18431481		Q8GUK5	plastid:18431481;plastid:16207701		plastid:16207701;plastid:18431481;plastid:21531424;plastid:20061580;plastid:24361574	AT1G14920.1::21798944;AT3G27960.1::21798944
AT3G05630.1	phospholipase D P2;Encodes a member of the PXPH-PLD subfamily of phospholipase D proteins. Regulates vesicle trafficking. Required for auxin transport and distribution and hence auxin responses. This subfamily is novel structurally different from the majority of plant PLDs by having phox homology (PX) and pleckstrin homology (PH) domains. Involved regulating root development in response to nutrie…	3	16	3	1046	118817	6.62663	-0.378394	vacuole	cytosol,mitochondrion,peroxisome,nucleus	cytosol		nucleus		cytosol				peroxisome	nucleus		cytosol	mitochondrion				mitochondrion	cytosol,nucleus	cytosol		cytosol	cytosol	Tair: "vacuole" 14760709			Q9M9W8	vacuole:14760709	vacuole:18242181	plasma membrane:21433285;plasma membrane:28443122;vacuole:14760709
AT3G05640.1	Protein phosphatase 2C family protein;	3	11	3	358	39782.3	6.91436	-0.238547	cytosol	mitochondrion,nucleus,peroxisome,plastid,cytosol	cytosol		nucleus			plastid		mitochondrion	peroxisome		plastid	nucleus	mitochondrion				plastid	cytosol,nucleus	cytosol		cytosol	mitochondrion				Q9M9W9				AT4G08520.1::21798944;AT4G25920.1::21798944
AT3G05650.1	receptor like protein 32;	3	3	1	868	97308.1	6.74893	-0.136982	plasma membrane	plasma membrane,mitochondrion,golgi,nucleus,endoplasmic reticulum,extracellular,cytosol	mitochondrion		nucleus			endoplasmic reticulum,golgi,extracellular			plasma membrane	nucleus		extracellular	endoplasmic reticulum,golgi,extracellular	endoplasmic reticulum,golgi,extracellular	endoplasmic reticulum,golgi,extracellular		endoplasmic reticulum,golgi,extracellular	mitochondrion	cytosol	endoplasmic reticulum,golgi,extracellular	plasma membrane	plasma membrane				Q9M9X0
AT3G05660.1	receptor like protein 33;	3	1	0	875	97619.4	8.09994	-0.0816	extracellular	plasma membrane,golgi,nucleus,endoplasmic reticulum,extracellular,cytosol,vacuole	plasma membrane		endoplasmic reticulum,golgi,extracellular			endoplasmic reticulum,golgi,extracellular			extracellular	nucleus		plasma membrane,extracellular	endoplasmic reticulum,golgi,extracellular	endoplasmic reticulum,golgi,extracellular	endoplasmic reticulum,golgi,extracellular		endoplasmic reticulum,golgi,extracellular	endoplasmic reticulum,golgi,extracellular	cytosol	endoplasmic reticulum,golgi,extracellular	vacuole	plasma membrane	Tair: "plastid" 15028209			Q9M9X1	plastid:15028209		plastid:15028209
AT3G05670.1	RING/U-box protein;	3	37	2	883	98790.8	4.66853	-0.90521	nucleus	cytosol,mitochondrion,peroxisome,nucleus	nucleus		nucleus		peroxisome			mitochondrion	nucleus	nucleus		nucleus	mitochondrion				mitochondrion	cytosol,nucleus	nucleus		nucleus	nucleus				Q9M9X2
AT3G05675.1	BTB/POZ domain-containing protein;	3	14	2	441	50270.3	4.37826	-0.0863946	cytosol	cytosol,mitochondrion,plasma membrane,nucleus	plasma membrane		nucleus						cytosol			nucleus	mitochondrion				mitochondrion	cytosol,nucleus	cytosol		cytosol	cytosol				Q8RX01
AT3G05680.1	embryo defective 2016;	3	18	1	2138	234238	5.36598	-0.086015	golgi	mitochondrion,golgi,nucleus,endoplasmic reticulum,extracellular,cytosol			nucleus						cytosol	nucleus		nucleus	mitochondrion		endoplasmic reticulum,golgi,extracellular		mitochondrion	endoplasmic reticulum,golgi,extracellular	nucleus		nucleus	cytosol				Q9M9X3			cytoskeleton:24134884;golgi:25900983;golgi:25900983;golgi:25900983;golgi:25900983;plasma membrane:21433285
AT3G05685.1	Cystatin/monellin superfamily protein;	3	1	0	180	21413.9	4.83838	-0.867222	nucleus	mitochondrion,nucleus,plastid,extracellular,cytosol	cytosol		nucleus						cytosol	nucleus		nucleus	mitochondrion				mitochondrion	cytosol,nucleus	extracellular		plastid	nucleus
AT3G05690.1	nuclear factor Y, subunit A2;Encodes a subunit of CCAAT-binding complex, binds to CCAAT box motif present in some plant promoter sequences. One of three members of this class (HAP2A, HAP2B, HAP2C), it is expressed in vegetative and reproductive tissues.	3	7	6	295	32141	10.0468	-0.585424	nucleus	mitochondrion,golgi,nucleus,endoplasmic reticulum,plastid,extracellular	nucleus		nucleus			mitochondrion	mitochondrion		nucleus	nucleus		nucleus	mitochondrion				plastid	endoplasmic reticulum,golgi,extracellular	nucleus		nucleus	nucleus	Amigo: "nucleus" 9662544|SwissProt: "nucleus" 16381842	nucleus:9662544	nucleus:16381842	Q9M9X4		nucleus:22199235
AT3G05700.1	Drought-responsive family protein;	3	17	0	223	24799.1	5.35345	-0.319283	nucleus	cytosol,mitochondrion,plasma membrane,nucleus	plasma membrane		nucleus						cytosol	nucleus		nucleus	mitochondrion				mitochondrion	cytosol,nucleus	nucleus		nucleus	nucleus	SwissProt: "nucleus" 16381842		nucleus:16381842	Q84J70		nucleus:16786289
AT3G05710.1	syntaxin of plants 43;member of SYP4 Gene Family	3	42	2	330	36896.4	6.95808	-0.422424	golgi	mitochondrion,golgi,nucleus,plastid,cytosol	nucleus		plastid	plastid	nucleus	mitochondrion			mitochondrion	nucleus	plastid	golgi	mitochondrion	mitochondrion	mitochondrion		mitochondrion	mitochondrion	nucleus	mitochondrion	plastid	cytosol	SwissProt: "plasma membrane" 16381842		plasma membrane:16381842	Q9SUJ1		endoplasmic reticulum:15342965;golgi:24443496;golgi:21826108;plasma membrane:24443496	golgi:22923678;golgi:25900983;golgi:25122472;golgi:25900983;golgi:21826108;vacuole:25900983	AT1G04170.1::24556609;AT1G04750.1::24556609;AT1G07660.1::24556609;AT1G07820.1::24556609;AT1G17880.1::24556609;AT1G20970.1::24556609;AT1G23410.1::24556609;AT1G25260.1::24556609;AT1G26670.1::24556609;AT1G27400.1::24556609;AT1G28490.1::24556609;AT1G31440.1::24556609;AT1G31970.1::24556609;AT1G36240.1::24556609;AT1G43170.1::24556609;AT1G48760.1::24556609;AT1G56110.1::24556609;AT1G76810.1::24556609;AT1…
AT3G05720.1	importin alpha isoform 7;Putative importin alpha isoform. When overexpressed can rescue the impa-4 decreased transformation susceptibility phenotype.	3	0	1	528	58476.2	4.75166	-0.105303	nucleus	cytosol,mitochondrion,nucleus	cytosol		nucleus		nucleus				cytosol	nucleus		cytosol	mitochondrion				mitochondrion	cytosol,nucleus	cytosol		cytosol	cytosol				Q9M9X7
AT3G05725.1	Protein of unknown function (DUF3511);	3	19	3	124	14991.4	11.2306	-0.953226	cytosol	cytosol,mitochondrion,plastid,nucleus	plastid	mitochondrion,plastid	plastid				mitochondrion		nucleus			plastid	mitochondrion		mitochondrion		mitochondrion	cytosol,nucleus	nucleus		nucleus	nucleus
AT3G05727.1	S locus-related glycoprotein 1 (SLR1) binding pollen coat protein family;Encodes a defensin-like (DEFL) family protein.	3	721	1	80	9148.96	6.97108	-0.215	extracellular	nucleus,endoplasmic reticulum,golgi,extracellular	extracellular		endoplasmic reticulum,golgi,extracellular			endoplasmic reticulum,golgi,extracellular			endoplasmic reticulum			nucleus	endoplasmic reticulum,golgi,extracellular	endoplasmic reticulum,golgi,extracellular	endoplasmic reticulum,golgi,extracellular		endoplasmic reticulum,golgi,extracellular	endoplasmic reticulum,golgi,extracellular	nucleus	endoplasmic reticulum,golgi,extracellular	extracellular	extracellular	SwissProt: "extracellular" 16381842		extracellular:16381842	Q56XB0
AT3G05730.1	;Encodes a defensin-like (DEFL) family protein.	3	733	2	86	9974.62	5.07694	-0.42907	extracellular	nucleus,endoplasmic reticulum,golgi,extracellular	extracellular		endoplasmic reticulum,golgi,extracellular			endoplasmic reticulum,golgi,extracellular			endoplasmic reticulum			nucleus	endoplasmic reticulum,golgi,extracellular	endoplasmic reticulum,golgi,extracellular	endoplasmic reticulum,golgi,extracellular		endoplasmic reticulum,golgi,extracellular	endoplasmic reticulum,golgi,extracellular	extracellular	endoplasmic reticulum,golgi,extracellular	extracellular	extracellular	SwissProt: "extracellular" 16381842		extracellular:16381842	Q9M9M3
AT3G05740.1	RECQ helicase l1;	3	11	1	606	68504.7	5.1503	-0.411386	nucleus	cytosol,mitochondrion,nucleus	cytosol		nucleus		nucleus				nucleus	nucleus		nucleus	mitochondrion				mitochondrion	cytosol,nucleus	nucleus		nucleus	nucleus	SwissProt: "nucleus" 16381842		nucleus:16381842	Q9FT74
AT3G05741.1	Plant invertase/pectin methylesterase inhibitor superfamily protein;	3	24	1	190	21303.6	8.35245	-0.00473684	extracellular	plasma membrane,mitochondrion,golgi,endoplasmic reticulum,plastid,extracellular	plasma membrane		plastid			endoplasmic reticulum,golgi,extracellular			extracellular			plasma membrane	endoplasmic reticulum,golgi,extracellular	endoplasmic reticulum,golgi,extracellular	endoplasmic reticulum,golgi,extracellular		mitochondrion	endoplasmic reticulum,golgi,extracellular	extracellular	endoplasmic reticulum,golgi,extracellular	extracellular	plasma membrane
AT3G05746.1	;	3	0	0	52	5902.1	4.73373	0.0557692	extracellular	mitochondrion,golgi,nucleus,endoplasmic reticulum,plastid,extracellular,cytosol,vacuole	vacuole		endoplasmic reticulum,golgi,extracellular						cytosol			nucleus	endoplasmic reticulum,golgi,extracellular		endoplasmic reticulum,golgi,extracellular		endoplasmic reticulum,golgi,extracellular	endoplasmic reticulum,golgi,extracellular	mitochondrion	endoplasmic reticulum,golgi,extracellular	plastid	vacuole				B3H6G2
AT3G05750.1	;	3	16	0	801	89758.3	7.78394	-0.850562	nucleus	cytosol,mitochondrion,plastid,nucleus	nucleus		nucleus						cytosol	nucleus	plastid	nucleus	mitochondrion				mitochondrion	cytosol,nucleus	nucleus		nucleus	nucleus				Q9M9M1
AT3G05760.1	C2H2 and C2HC zinc fingers superfamily protein;	3	31	2	202	23436.8	10.0196	-1.25545	nucleus	cytosol,mitochondrion,plastid,nucleus	cytosol		nucleus						nucleus	nucleus	plastid	nucleus	mitochondrion				mitochondrion	cytosol,nucleus	mitochondrion		nucleus	nucleus				Q93W87			cytoskeleton:24134884
AT3G05770.1	;	3	11	0	410	46936.3	9.00916	-0.787073	nucleus	cytosol,mitochondrion,plastid,nucleus	cytosol		nucleus		nucleus				cytosol	nucleus		plastid,nucleus	mitochondrion				mitochondrion	cytosol,nucleus	nucleus		nucleus	nucleus				Q9M9L9
AT3G05780.1	lon protease 3;Encodes a member of the Lon protease-like proteins (Lon1/At5g26860, Lon2/At5g47040, Lon3/At3g05780, Lon4/At3g05790). Lon is a multifunctional ATP-dependent protease which exists in bacteria, archaea and within organelles in eukaryotic cells. Lon proteases are responsible for the degradation of abnormal, damaged and unstable proteins.	3	0	0	924	103482	7.81994	-0.270887	mitochondrion	cytosol,mitochondrion,plastid	cytosol	mitochondrion,plastid	plastid	plastid	mitochondrion	mitochondrion	mitochondrion	mitochondrion	plastid			mitochondrion	mitochondrion	mitochondrion	mitochondrion		mitochondrion	mitochondrion	cytosol	mitochondrion	plastid	mitochondrion	Amigo: "mitochondrion" 14671022|SwissProt: "mitochondrion" 16381842|Tair: "mitochondrion" 14671022	mitochondrion:14671022	mitochondrion:16381842	Q9M9L8	mitochondrion:14671022		mitochondrion:14671022;mitochondrion:24727099
AT3G05790.1	lon protease 4;Encodes a member of the Lon protease-like proteins (Lon1/At5g26860, Lon2/At5g47040, Lon3/At3g05780, Lon4/At3g05790). Lon is a multifunctional ATP-dependent protease which exists in bacteria, archaea and within organelles in eukaryotic cells. Lon proteases are responsible for the degradation of abnormal, damaged and unstable proteins.	3	3	0	942	104931	6.06441	-0.323142	mitochondrion	cytosol,mitochondrion,plastid	cytosol		plastid	plastid	mitochondrion	mitochondrion	mitochondrion	mitochondrion	plastid		plastid	mitochondrion	plastid	mitochondrion	mitochondrion		mitochondrion	mitochondrion	cytosol	plastid	plastid	mitochondrion	Amigo: "mitochondrion,plastid" 17478548|SwissProt: "mitochondrion" 16381842|Tair: "mitochondrion,plastid" 17478548	mitochondrion:17478548;plastid:17478548	mitochondrion:16381842	Q9M9L7	mitochondrion:17478548;plastid:17478548	mitochondrion:16669775;mitochondrion:17478548;mitochondrion:in house;plastid:16669775;plastid:17478548;plastid:in house	mitochondrion:27943495
AT3G05800.1	AtBS1(activation-tagged BRI1 suppressor 1)-interacting factor 1;	3	47	4	211	23186	12.3266	-0.498104	nucleus	golgi,nucleus,endoplasmic reticulum,plastid,extracellular,cytosol	nucleus		nucleus	plastid					cytosol	nucleus	plastid	nucleus	endoplasmic reticulum,golgi,extracellular		plastid		plastid	plastid	nucleus	plastid	nucleus	nucleus	Amigo: "nucleus" 20023194|SwissProt: "nucleus" 16381842	nucleus:20023194	nucleus:16381842	Q9M9L6		nucleus:in house
AT3G05810.1	;	3	28	6	112	12435.6	11.2307	-0.125893	mitochondrion	mitochondrion,peroxisome,plastid	mitochondrion		plastid			mitochondrion	mitochondrion	mitochondrion	mitochondrion			peroxisome,plastid	mitochondrion	mitochondrion	mitochondrion		mitochondrion	mitochondrion	mitochondrion	mitochondrion	mitochondrion	mitochondrion
AT3G05820.1	invertase H;Encodes a putative plastid-targeted alkaline/neutral invertase.	3	8	2	659	74949.3	5.6015	-0.31563	cytosol	mitochondrion,golgi,endoplasmic reticulum,plastid,extracellular,cytosol	cytosol		plastid		mitochondrion	mitochondrion			cytosol			plastid	mitochondrion		mitochondrion		mitochondrion	endoplasmic reticulum,golgi,extracellular	cytosol		cytosol	cytosol				Q84JL5
AT3G05830.1	;Encodes alpha-helical IF (intermediate filament)-like protein.	3	35	3	336	39580.7	9.39544	-0.96994	nucleus	mitochondrion,golgi,nucleus,cytosol,cytoskeleton	cytoskeleton		nucleus						cytosol	nucleus		nucleus	mitochondrion				mitochondrion	cytosol,nucleus	cytosol		golgi	nucleus
AT3G05840.1	Protein kinase superfamily protein;encodes a SHAGGY-like kinase involved in meristem organization.	3	119	4	409	46589.7	8.39798	-0.2489	cytosol	nucleus,cytosol,mitochondrion,extracellular	cytosol		nucleus		nucleus				cytosol			nucleus	mitochondrion				mitochondrion	cytosol,nucleus	extracellular		cytosol	cytosol	Amigo: "cytosol" 18433157|Tair: "cytosol" 18433157	cytosol:18433157		P43289	cytosol:18433157		cytosol:18433157	AT1G68050.1::14749489;AT3G61590.1::14749489
AT3G05858.1	;	3	9	1	90	10441.1	10.683	-1.05111	mitochondrion	nucleus,mitochondrion,extracellular	extracellular		nucleus			mitochondrion	mitochondrion	mitochondrion	mitochondrion			nucleus	mitochondrion		mitochondrion		mitochondrion	mitochondrion	nucleus	mitochondrion	nucleus	nucleus
AT3G05860.1	MADS-box transcription factor family protein;	3	0	1	260	30418.1	7.72902	-0.908462	nucleus	cytosol,mitochondrion,plastid,nucleus	nucleus		plastid				mitochondrion	mitochondrion	nucleus	nucleus	plastid	nucleus	mitochondrion		mitochondrion		mitochondrion	cytosol,nucleus	nucleus		nucleus	nucleus	SwissProt: "nucleus" 16381842		nucleus:16381842	Q7XJK4				AT4G36590.1::15805477;AT4G36590.1::15805477
AT3G05870.1	anaphase-promoting complex/cyclosome 11;Subunit of the anaphase promoting complex, a ubiquitin ligase complex that regulates progression through the cell cycle.	3	3	2	87	10106.3	7.31654	-0.12069	cytosol	mitochondrion,golgi,nucleus,endoplasmic reticulum,extracellular,cytosol	cytosol		endoplasmic reticulum,golgi,extracellular		cytosol			mitochondrion	extracellular			nucleus	endoplasmic reticulum,golgi,extracellular	endoplasmic reticulum,golgi,extracellular	endoplasmic reticulum,golgi,extracellular		endoplasmic reticulum,golgi,extracellular	endoplasmic reticulum,golgi,extracellular	mitochondrion	endoplasmic reticulum,golgi,extracellular	mitochondrion	nucleus				Q9M9L0		cytosol:26952278;nucleus:26952278		AT2G04660.1::14508008;AT2G04660.1::14508008;AT2G04660.1::20706207;AT3G11270.1::20706207;AT3G48150.1::20706207;AT4G16630.1::20706207;AT4G38780.1::20706207;AT5G05560.1::20706207
AT3G05880.1	Low temperature and salt responsive protein family;Induced by low temperatures, dehydration and salt stress and ABA. Encodes a small (54 amino acids), highly hydrophobic protein that bears two potential transmembrane domains.	3	742	8	54	5962.75	6.21729	1.64074	plasma membrane	plasma membrane,golgi,nucleus,endoplasmic reticulum,extracellular,vacuole	plasma membrane		endoplasmic reticulum,golgi,extracellular		nucleus	endoplasmic reticulum,golgi,extracellular			endoplasmic reticulum			vacuole	endoplasmic reticulum,golgi,extracellular		endoplasmic reticulum,golgi,extracellular		endoplasmic reticulum,golgi,extracellular	endoplasmic reticulum,golgi,extracellular	nucleus	endoplasmic reticulum,golgi,extracellular	vacuole	plasma membrane	SwissProt: "plasma membrane" 16381842		plasma membrane:16381842	Q9ZNQ7		plasma membrane:10737809;plasma membrane:16103374;plasma membrane:16236160
AT3G05890.1	Low temperature and salt responsive protein family;	3	30	5	54	6081.94	8.20163	1.5537	plasma membrane	plasma membrane,golgi,nucleus,endoplasmic reticulum,extracellular,vacuole	plasma membrane		endoplasmic reticulum,golgi,extracellular		nucleus	endoplasmic reticulum,golgi,extracellular			endoplasmic reticulum			plasma membrane,vacuole	endoplasmic reticulum,golgi,extracellular		endoplasmic reticulum,golgi,extracellular		endoplasmic reticulum,golgi,extracellular	endoplasmic reticulum,golgi,extracellular	nucleus	endoplasmic reticulum,golgi,extracellular	vacuole	plasma membrane	SwissProt: "plasma membrane" 16381842		plasma membrane:16381842	Q9ZNS6		plasma membrane:10737809;plasma membrane:15720705;plasma membrane:15743452;plasma membrane:15842628;plasma membrane:16103374;plasma membrane:16236160;plasma membrane:16284310;plasma membrane:17306539
AT3G05900.1	neurofilament protein-related;	3	60	1	673	73457.5	3.9998	-0.936553	nucleus	nucleus,cytosol,mitochondrion,extracellular	extracellular		nucleus						cytosol	nucleus		nucleus	mitochondrion				mitochondrion	cytosol,nucleus	nucleus		cytosol	nucleus				Q9SFF5			mitochondrion:21841088;plasma membrane:22215637;plasma membrane:24397334;plasma membrane:26781341;plastid:20423899;plastid:24361574;vacuole:18686298
AT3G05910.1	Pectinacetylesterase family protein;	3	79	4	415	46329.3	8.12938	-0.220482	extracellular	plasma membrane,mitochondrion,golgi,nucleus,endoplasmic reticulum,plastid,extracellular,cytosol	extracellular		endoplasmic reticulum,golgi,extracellular			endoplasmic reticulum,golgi,extracellular			endoplasmic reticulum			plasma membrane,mitochondrion,plastid,nucleus	endoplasmic reticulum,golgi,extracellular	endoplasmic reticulum,golgi,extracellular	endoplasmic reticulum,golgi,extracellular		endoplasmic reticulum,golgi,extracellular	endoplasmic reticulum,golgi,extracellular	cytosol	endoplasmic reticulum,golgi,extracellular	plastid	extracellular				Q9SFF6			extracellular:26572690;extracellular:28155257;golgi:25900983;golgi:25900983
AT3G05920.1	Heavy metal transport/detoxification superfamily protein ;	3	7	2	126	13435.5	7.71355	-0.261111	plasma membrane	plasma membrane,mitochondrion,golgi,nucleus,endoplasmic reticulum,plastid,extracellular,cytosol	plastid		endoplasmic reticulum,golgi,extracellular						cytosol			plasma membrane,extracellular	mitochondrion		plastid		endoplasmic reticulum,golgi,extracellular	cytosol,nucleus	extracellular		extracellular	cytosol
AT3G05930.1	germin-like protein 8;germin-like protein (GLP8)	3	10	4	219	23034	9.13567	0.188584	extracellular	plasma membrane,golgi,nucleus,endoplasmic reticulum,extracellular,vacuole	plasma membrane		endoplasmic reticulum,golgi,extracellular		vacuole	endoplasmic reticulum,golgi,extracellular			vacuole			extracellular	endoplasmic reticulum,golgi,extracellular	endoplasmic reticulum,golgi,extracellular	endoplasmic reticulum,golgi,extracellular		endoplasmic reticulum,golgi,extracellular	endoplasmic reticulum,golgi,extracellular	nucleus	endoplasmic reticulum,golgi,extracellular	extracellular	extracellular	SwissProt: "extracellular" 16381842		extracellular:16381842	P93000
AT3G05935.1	;	3	10	3	95	11098.2	10.215	-1.02632	nucleus	cytosol,mitochondrion,plastid,nucleus	nucleus		nucleus	plastid	nucleus				cytosol		plastid	nucleus	mitochondrion				mitochondrion	cytosol,nucleus	nucleus	plastid	nucleus	nucleus								AT4G22250.1::21798944
AT3G05936.1	;	3	35	2	113	13393.4	12.2089	-0.928319	mitochondrion	cytosol,mitochondrion,plastid,nucleus	mitochondrion		plastid			mitochondrion	mitochondrion		cytosol			mitochondrion,plastid	mitochondrion	mitochondrion	mitochondrion		mitochondrion	mitochondrion	mitochondrion	mitochondrion	nucleus	mitochondrion
AT3G05937.1	;	3	14	0	53	6667.56	12.4474	-0.433962	mitochondrion	plasma membrane,mitochondrion,nucleus,plastid,extracellular,cytosol	plasma membrane		nucleus			mitochondrion	mitochondrion	mitochondrion	extracellular		plastid	plastid	mitochondrion		mitochondrion		mitochondrion	mitochondrion	cytosol	mitochondrion	plastid	cytosol
AT3G05940.1	Protein of unknown function (DUF300);	3	5	3	422	47341.8	8.17079	0.304976	plasma membrane	plasma membrane,mitochondrion,golgi,endoplasmic reticulum,extracellular	plasma membrane		endoplasmic reticulum,golgi,extracellular			endoplasmic reticulum,golgi,extracellular		mitochondrion	endoplasmic reticulum			plasma membrane	endoplasmic reticulum,golgi,extracellular	endoplasmic reticulum,golgi,extracellular	endoplasmic reticulum,golgi,extracellular		mitochondrion	endoplasmic reticulum,golgi,extracellular	extracellular	endoplasmic reticulum,golgi,extracellular	plasma membrane	plasma membrane				Q9SFF8
AT3G05950.1	RmlC-like cupins superfamily protein;	3	12	1	229	24737.7	6.92999	0.21441	extracellular	golgi,nucleus,endoplasmic reticulum,extracellular,cytosol,vacuole	extracellular		endoplasmic reticulum,golgi,extracellular		nucleus	endoplasmic reticulum,golgi,extracellular			vacuole			extracellular	endoplasmic reticulum,golgi,extracellular	endoplasmic reticulum,golgi,extracellular	endoplasmic reticulum,golgi,extracellular		endoplasmic reticulum,golgi,extracellular	endoplasmic reticulum,golgi,extracellular	extracellular	endoplasmic reticulum,golgi,extracellular	cytosol	extracellular							extracellular:26572690
AT3G05960.1	sugar transporter 6;Encodes a hexose sugar transporter that is expressed in pollen. STP6 may play a role in providing sugars during late pollen maturation or pollen tube germination.	3	0	1	507	55910.3	7.99914	0.645957	plasma membrane	plasma membrane,mitochondrion,golgi,nucleus,endoplasmic reticulum,plastid,extracellular,cytosol	plasma membrane		nucleus		plastid	plastid			cytosol			plasma membrane	endoplasmic reticulum,golgi,extracellular	plastid	endoplasmic reticulum,golgi,extracellular		mitochondrion	endoplasmic reticulum,golgi,extracellular	extracellular	endoplasmic reticulum,golgi,extracellular	plasma membrane	plasma membrane	SwissProt: "plasma membrane" 16381842		plasma membrane:16381842	Q9SFG0
AT3G05970.1	long-chain acyl-CoA synthetase 6;encode peroxisomal long-chain acyl-CoA synthetase (LACS) isozymes	3	50	4	701	76607.6	8.01324	-0.0817404	peroxisome	mitochondrion,peroxisome,plastid,extracellular,cytosol	mitochondrion		plastid	plastid	cytosol	mitochondrion	mitochondrion	mitochondrion	mitochondrion		plastid	peroxisome	plastid		plastid		mitochondrion	mitochondrion	extracellular	plastid	plastid	peroxisome				Q8LPS1		peroxisome:12366803	golgi:25900983;golgi:25900983;golgi:25900983;golgi:25900983;mitochondrion:27943495;nucleus:23396599;peroxisome:18931141;peroxisome:19329564;peroxisome:24130194;plasma membrane:19334764;plasma membrane:21433285;plastid:23549413;vacuole:25900983
AT3G05975.1	Late embryogenesis abundant (LEA) hydroxyproline-rich glycoprotein family;	3	41	0	189	20970.3	8.20692	0.526455	extracellular	plasma membrane,mitochondrion,golgi,nucleus,endoplasmic reticulum,peroxisome,extracellular,vacuole	plasma membrane		nucleus			endoplasmic reticulum,golgi,extracellular	mitochondrion	mitochondrion	plasma membrane			plasma membrane,nucleus	endoplasmic reticulum,golgi,extracellular	endoplasmic reticulum,golgi,extracellular	endoplasmic reticulum,golgi,extracellular	peroxisome	mitochondrion	endoplasmic reticulum,golgi,extracellular	extracellular	endoplasmic reticulum,golgi,extracellular	vacuole	extracellular
AT3G05980.1	;	3	8	3	245	27648.2	10.1598	-0.728163	nucleus	cytosol,mitochondrion,plastid,nucleus	nucleus		nucleus						cytosol	nucleus		nucleus	mitochondrion				mitochondrion	cytosol,nucleus	nucleus		plastid	nucleus
AT3G05990.1	Leucine-rich repeat (LRR) family protein;	3	19	5	517	56236.8	5.98086	-0.0263056	extracellular	plasma membrane,mitochondrion,golgi,endoplasmic reticulum,plastid,extracellular,vacuole	plasma membrane		endoplasmic reticulum,golgi,extracellular	plastid		endoplasmic reticulum,golgi,extracellular			extracellular		plastid	plasma membrane,extracellular	endoplasmic reticulum,golgi,extracellular	endoplasmic reticulum,golgi,extracellular	endoplasmic reticulum,golgi,extracellular		mitochondrion	endoplasmic reticulum,golgi,extracellular	extracellular	endoplasmic reticulum,golgi,extracellular	vacuole	vacuole				Q9SFG3			plastid:24872594
AT3G06000.1	RNI-like superfamily protein;	3	0	0	211	23567.1	4.30328	-0.0962085	cytosol	cytosol,mitochondrion,plastid,nucleus	cytosol		nucleus		nucleus				cytosol			nucleus	mitochondrion		plastid		mitochondrion	cytosol,nucleus	cytosol		cytosol	cytosol
AT3G06010.1	Homeotic gene regulator;Encodes AtCHR12, a SNF2/Brahma-type chromatin-remodeling protein. AtCHR12 mediates temporary growth arrest in Arabidopsis upon perceiving environmental stress.	3	21	0	1102	126742	6.49827	-0.677042	nucleus	mitochondrion,golgi,nucleus,endoplasmic reticulum,extracellular,cytosol	nucleus		nucleus		nucleus				nucleus	nucleus		nucleus	mitochondrion		endoplasmic reticulum,golgi,extracellular		mitochondrion	cytosol,nucleus	cytosol		nucleus	nucleus				Q9SFG5
AT3G06019.1	;	3	0	0	36	4223.1	8.81457	-1.10556	cytosol	mitochondrion,golgi,nucleus,endoplasmic reticulum,plastid,extracellular,cytosol	plastid		endoplasmic reticulum,golgi,extracellular						cytosol			nucleus	mitochondrion		endoplasmic reticulum,golgi,extracellular		endoplasmic reticulum,golgi,extracellular	cytosol,nucleus	nucleus		plastid	cytosol				B3H758
AT3G06020.1	Protein of unknown function (DUF3049);	3	36	0	300	33897.1	4.58664	-0.911667	nucleus	mitochondrion,golgi,nucleus,endoplasmic reticulum,plastid,extracellular,cytosol	nucleus		nucleus		nucleus	plastid			cytosol	nucleus	plastid	nucleus	mitochondrion	plastid	plastid		plastid	endoplasmic reticulum,golgi,extracellular	nucleus	plastid	nucleus	nucleus				Q9SFG6			plasma membrane:19334764
AT3G06030.1	NPK1-related protein kinase 3;NPK1-related protein kinase 3	3	12	4	651	71658.5	8.24298	-0.470968	nucleus	cytosol,mitochondrion,plastid,nucleus	nucleus		nucleus	plastid	cytosol			mitochondrion	cytosol	nucleus	plastid	nucleus	mitochondrion				mitochondrion	mitochondrion	nucleus		nucleus	cytosol				O22042			plastid:20061580	AT3G48690.1::21798944;AT5G21274.1::17360592
AT3G06035.1	Glycoprotein membrane precursor GPI-anchored;	3	30	7	200	22054.3	4.25229	0.0165	plasma membrane	plasma membrane,golgi,nucleus,endoplasmic reticulum,plastid,extracellular	nucleus		endoplasmic reticulum,golgi,extracellular		golgi	endoplasmic reticulum,golgi,extracellular			extracellular			plasma membrane	endoplasmic reticulum,golgi,extracellular	endoplasmic reticulum,golgi,extracellular	endoplasmic reticulum,golgi,extracellular		endoplasmic reticulum,golgi,extracellular	endoplasmic reticulum,golgi,extracellular	extracellular	endoplasmic reticulum,golgi,extracellular	plastid	extracellular	Amigo: "plasma membrane" 17317660|SwissProt: "plasma membrane" 16381842|Tair: "plasma membrane" 17317660	plasma membrane:17317660	plasma membrane:16381842	Q84MC0	plasma membrane:17317660		plasma membrane:17317660;plasma membrane:19334764;plasma membrane:22215637;plasma membrane:23990937
AT3G06040.1	Ribosomal protein L12/ ATP-dependent Clp protease adaptor protein ClpS family protein;	3	52	2	186	20800.4	10.2622	-0.510215	mitochondrion	mitochondrion,plastid,nucleus	plastid		plastid		nucleus	mitochondrion			mitochondrion		plastid	plastid	mitochondrion	mitochondrion	mitochondrion		mitochondrion	mitochondrion	mitochondrion	mitochondrion	plastid	mitochondrion				Q9M7T1			mitochondrion:27943495
AT3G06050.1	peroxiredoxin IIF;Encodes a mitochondrial matrix localized peroxiredoxin involved in redox homeostasis. Knockout mutants have reduced root growth under certain oxidative stress conditions.	3	102	3	201	21446.6	9.39058	-0.104478	mitochondrion	cytosol,mitochondrion,plastid,nucleus	cytosol		plastid	plastid	mitochondrion	mitochondrion	mitochondrion	mitochondrion	mitochondrion		plastid	mitochondrion	mitochondrion	mitochondrion	mitochondrion		mitochondrion	mitochondrion	nucleus	mitochondrion	mitochondrion	mitochondrion	Amigo: "mitochondrion" 15632145|Amigo: "mitochondrion" 12492832|Amigo: "mitochondrion" 14671022|SwissProt: "mitochondrion" 16381842|Tair: "mitochondrion" 15632145|Tair: "mitochondrion" 12492832|Tair: "mitochondrion" 18385124	mitochondrion:12492832;mitochondrion:14671022;mitochondrion:15632145	mitochondrion:16381842	Q9M7T0	mitochondrion:18385124;mitochondrion:15632145;mitochondrion:12492832		extracellular:26572690;mitochondrion:11743114;mitochondrion:12492832;mitochondrion:14671022;mitochondrion:18385124;mitochondrion:21296373;mitochondrion:21472856;mitochondrion:21841088;mitochondrion:22923678;mitochondrion:23444301;mitochondrion:27122571;mitochondrion:27943495;mitochondrion:23444301;plasma membrane:19334764;plastid:24361574
AT3G06060.1	NAD(P)-binding Rossmann-fold superfamily protein;	3	45	2	326	34981.5	9.28366	0.218405	extracellular	plasma membrane,mitochondrion,golgi,endoplasmic reticulum,plastid,extracellular	plasma membrane		plastid			endoplasmic reticulum,golgi,extracellular		mitochondrion	endoplasmic reticulum			plastid	endoplasmic reticulum,golgi,extracellular	endoplasmic reticulum,golgi,extracellular	endoplasmic reticulum,golgi,extracellular		mitochondrion	plastid	extracellular	endoplasmic reticulum,golgi,extracellular	plastid	golgi				Q9M7S9
AT3G06070.1	;	3	26	3	151	17451.3	8.02507	-0.869536	nucleus	mitochondrion,golgi,nucleus,endoplasmic reticulum,extracellular,cytosol	nucleus		nucleus		cytosol				cytosol	nucleus		nucleus	mitochondrion				endoplasmic reticulum,golgi,extracellular	cytosol,nucleus	nucleus		nucleus	nucleus				Q8LED7
AT3G06080.1	Plant protein of unknown function (DUF828);Encodes a member of the TBL (TRICHOME BIREFRINGENCE-LIKE) gene family containing a plant-specific DUF231 (domain of unknown function) domain. TBL gene family has 46 members, two of which (TBR/AT5G06700 and TBL3/AT5G01360) have been shown to be involved in the synthesis and deposition of secondary wall cellulose, presumably by influencing the esterificati…	3	49	2	346	40203.6	8.65364	-0.424566	plasma membrane	plasma membrane,mitochondrion,golgi,nucleus,endoplasmic reticulum,peroxisome,plastid,extracellular,cytosol	plastid		nucleus		nucleus		mitochondrion		endoplasmic reticulum			plasma membrane,peroxisome,plastid	endoplasmic reticulum,golgi,extracellular		endoplasmic reticulum,golgi,extracellular		mitochondrion	cytosol,nucleus	cytosol		nucleus	plasma membrane				Q93YQ2
AT3G06090.1	;	3	21	0	79	8865.92	10.5728	-0.464557	extracellular	mitochondrion,golgi,nucleus,endoplasmic reticulum,plastid,extracellular,vacuole	nucleus		endoplasmic reticulum,golgi,extracellular			endoplasmic reticulum,golgi,extracellular			extracellular			plastid	endoplasmic reticulum,golgi,extracellular	endoplasmic reticulum,golgi,extracellular	endoplasmic reticulum,golgi,extracellular		endoplasmic reticulum,golgi,extracellular	mitochondrion	nucleus	endoplasmic reticulum,golgi,extracellular	vacuole	extracellular
AT3G06100.1	NOD26-like intrinsic protein 7;1;	3	20	3	275	28748.1	6.49729	0.659636	plasma membrane	plasma membrane,mitochondrion,golgi,nucleus,endoplasmic reticulum,plastid,extracellular,cytosol	plasma membrane		nucleus		plastid				plasma membrane			plasma membrane	endoplasmic reticulum,golgi,extracellular				mitochondrion	cytosol,nucleus	extracellular		plasma membrane	plasma membrane	SwissProt: "plasma membrane" 16381842		plasma membrane:16381842	Q8LAI1
AT3G06110.1	MAPK phosphatase 2;Encodes a nuclear-localized MAP kinase phosphatase. Plants with reduced levels of MKP2 transcripts are hypersensitive to ozone and ozone-mediated activation of MPK3 and MPK6 is prolonged in these plants.	3	29	1	157	17315.9	6.50974	0.011465	cytosol,nucleus	cytosol,mitochondrion,plasma membrane,nucleus	plasma membrane		nucleus						cytosol			cytosol	mitochondrion				mitochondrion	cytosol,nucleus	mitochondrion		cytosol	cytosol	Amigo: "nucleus" 17586809|Tair: "plasma membrane" 17644812|Tair: "nucleus" 17586809	nucleus:17586809		Q8LDW2	nucleus:17586809;plasma membrane:17644812		plasma membrane:17644812
AT3G06120.1	basic helix-loop-helix (bHLH) DNA-binding superfamily protein;Encodes a basic helix-loop-helix (bHLH) protein that controls meristemoid differentiation during stomatal development. In the absence of MUTE, meristemoids abort after excessive asymmetric divisions and fail to differentiate stomata.	3	1	4	202	22843.9	9.58342	-0.0420792	nucleus	cytosol,mitochondrion,plastid,nucleus	cytosol		plastid		nucleus	mitochondrion			nucleus			nucleus	mitochondrion		mitochondrion		mitochondrion	mitochondrion	cytosol	mitochondrion	nucleus	nucleus	Amigo: "nucleus" 17183267|SwissProt: "nucleus" 16381842|Tair: "nucleus" 17183267	nucleus:17183267	nucleus:16381842	Q9M8K6	nucleus:17183267
AT3G06130.1	Heavy metal transport/detoxification superfamily protein ;	3	57	5	473	49194.9	8.28233	-0.959197	nucleus	cytosol,mitochondrion,nucleus	nucleus		nucleus		nucleus				cytosol	nucleus		nucleus	mitochondrion				mitochondrion	cytosol,nucleus	mitochondrion		cytosol	cytosol				Q9M8K5			plastid:21531424
AT3G06140.1	RING/U-box superfamily protein;	3	15	2	359	41007.3	6.33687	-0.656825	nucleus	nucleus,mitochondrion,plastid,extracellular	nucleus		nucleus			mitochondrion			nucleus	nucleus	plastid	nucleus	mitochondrion		mitochondrion		mitochondrion	mitochondrion	extracellular	mitochondrion	mitochondrion	nucleus				Q9M8K4
AT3G06142.1	;	3	0	0	49	5818.17	10.4699	-0.420408	mitochondrion,peroxisome	cytosol,mitochondrion,peroxisome,plastid	plastid		plastid			mitochondrion	mitochondrion		peroxisome			plastid	mitochondrion				mitochondrion	mitochondrion	mitochondrion		cytosol	cytosol				B3H481
AT3G06145.1	;	3	21	3	166	19532.7	10.018	-0.620482	nucleus	cytosol,mitochondrion,plasma membrane,nucleus	plasma membrane		nucleus						cytosol			nucleus	mitochondrion				mitochondrion	cytosol,nucleus	nucleus		nucleus	nucleus
AT3G06150.1	;	3	19	0	594	67577.9	9.10452	-0.330135	endoplasmic reticulum	plasma membrane,mitochondrion,golgi,endoplasmic reticulum,plastid,extracellular,cytosol	plasma membrane		plastid		endoplasmic reticulum	plastid			endoplasmic reticulum			plasma membrane,mitochondrion,golgi,plastid	endoplasmic reticulum,golgi,extracellular		endoplasmic reticulum,golgi,extracellular		endoplasmic reticulum,golgi,extracellular	endoplasmic reticulum,golgi,extracellular	cytosol		plasma membrane	golgi
AT3G06160.1	AP2/B3-like transcriptional factor family protein;	3	1	0	330	37424.8	5.60715	-0.449091	mitochondrion	mitochondrion,plastid,nucleus	plastid		plastid	plastid		mitochondrion		mitochondrion	nucleus		plastid	nucleus	mitochondrion		mitochondrion		mitochondrion	mitochondrion	nucleus	mitochondrion	plastid	nucleus	SwissProt: "nucleus" 16381842		nucleus:16381842	Q9M8K2
AT3G06170.1	Serinc-domain containing serine and sphingolipid biosynthesis protein;	3	79	4	409	44879.7	7.00788	0.583374	vacuole	plasma membrane,mitochondrion,golgi,endoplasmic reticulum,plastid,extracellular	plasma membrane		endoplasmic reticulum,golgi,extracellular	plastid		endoplasmic reticulum,golgi,extracellular		mitochondrion	plasma membrane		plastid	golgi	endoplasmic reticulum,golgi,extracellular	plastid	endoplasmic reticulum,golgi,extracellular		mitochondrion	plastid	extracellular	endoplasmic reticulum,golgi,extracellular	plasma membrane	plasma membrane				Q494Q0			vacuole:18686298
AT3G06180.1	Ribosomal protein L34e superfamily protein;	3	7	3	241	26468.7	8.99234	-0.176349	plastid	plasma membrane,golgi,nucleus,endoplasmic reticulum,peroxisome,plastid,extracellular	plasma membrane		plastid	plastid					endoplasmic reticulum		plastid	nucleus	endoplasmic reticulum,golgi,extracellular		plastid		plastid	plastid	nucleus	plastid	nucleus	peroxisome				Q9M8K0
AT3G06190.1	BTB-POZ and MATH domain 2;	3	32	3	406	45161.1	7.10305	-0.15936	cytosol	cytosol,mitochondrion,plasma membrane,nucleus	plasma membrane		nucleus						cytosol			nucleus	mitochondrion				mitochondrion	cytosol,nucleus	mitochondrion		nucleus	cytosol	Amigo: "nucleus" 19843165	nucleus:19843165		Q9M8J9				AT1G26830.1::15772280
AT3G06200.1	P-loop containing nucleoside triphosphate hydrolases superfamily protein;	3	29	2	282	31779.5	9.29583	-0.208511	mitochondrion	cytosol,mitochondrion,plastid,nucleus	plastid	mitochondrion,plastid	plastid	plastid	nucleus	mitochondrion	mitochondrion	mitochondrion	mitochondrion		plastid	mitochondrion,plastid,nucleus	mitochondrion	mitochondrion	mitochondrion		mitochondrion	mitochondrion	nucleus	plastid	mitochondrion	cytosol				Q94JM2
AT3G06210.1	ARM repeat superfamily protein;	3	7	1	840	94480.7	7.14016	-0.00857143	plasma membrane	plasma membrane,mitochondrion,golgi,nucleus,endoplasmic reticulum,peroxisome,extracellular,cytosol	plasma membrane		nucleus						plasma membrane			peroxisome,nucleus	endoplasmic reticulum,golgi,extracellular				mitochondrion	cytosol,nucleus	cytosol		plasma membrane	cytosol				Q9M8J7
AT3G06220.1	AP2/B3-like transcriptional factor family protein;	3	15	2	174	19412.4	4.03754	-0.414943	nucleus	mitochondrion,golgi,nucleus,endoplasmic reticulum,plastid,extracellular	plastid		nucleus		nucleus	endoplasmic reticulum,golgi,extracellular		mitochondrion	nucleus	nucleus		nucleus	mitochondrion	plastid	endoplasmic reticulum,golgi,extracellular		mitochondrion	endoplasmic reticulum,golgi,extracellular	extracellular	endoplasmic reticulum,golgi,extracellular	plastid	nucleus
AT3G06230.1	MAP kinase kinase 8;member of MAP Kinase Kinase	3	0	0	293	32522.3	6.50821	-0.145392	plastid	cytosol,mitochondrion,plastid,nucleus	plastid		nucleus	plastid	cytosol	mitochondrion			cytosol		plastid	nucleus	mitochondrion	plastid	plastid		plastid	mitochondrion	nucleus	plastid	plastid	cytosol				Q9M8J5
AT3G06240.1	F-box family protein;	3	29	4	427	48628.3	4.98113	-0.357845	cytosol	cytosol,mitochondrion,nucleus	cytosol		nucleus						cytosol			nucleus	mitochondrion				mitochondrion	cytosol,nucleus	nucleus		cytosol	cytosol				Q8GXC7
AT3G06250.1	FAR1-related sequence 7;	3	20	2	764	87814.5	8.14995	-0.596728	cytosol	plasma membrane,mitochondrion,golgi,nucleus,endoplasmic reticulum,peroxisome,plastid,extracellular,cytosol,vacuole	cytosol		nucleus						cytosol			plasma membrane,peroxisome,plastid,extracellular,vacuole	mitochondrion				endoplasmic reticulum,golgi,extracellular	cytosol,nucleus	cytosol		nucleus	cytosol	SwissProt: "nucleus" 16381842		nucleus:16381842	Q9M8J3		nucleus:15591448
AT3G06260.1	galacturonosyltransferase-like 4;Encodes a protein with putative galacturonosyltransferase activity.	3	8	2	351	40338.9	8.90729	-0.14302	extracellular	plasma membrane,mitochondrion,golgi,endoplasmic reticulum,plastid,extracellular	plasma membrane		endoplasmic reticulum,golgi,extracellular			endoplasmic reticulum,golgi,extracellular			golgi			plastid	endoplasmic reticulum,golgi,extracellular	endoplasmic reticulum,golgi,extracellular	endoplasmic reticulum,golgi,extracellular		mitochondrion	mitochondrion	mitochondrion	endoplasmic reticulum,golgi,extracellular	plastid	golgi	SwissProt: "golgi" 16381842		golgi:16381842	Q9M8J2				AT4G32850.1::18479511
AT3G06270.1	Protein phosphatase 2C family protein;	3	38	6	348	38331.9	4.42852	-0.35977	cytosol	cytosol,mitochondrion,plastid,nucleus	cytosol		nucleus						cytosol			nucleus	mitochondrion				plastid	cytosol,nucleus	nucleus		cytosol	nucleus	Amigo: "plasma membrane" 17317660|Tair: "plasma membrane" 17317660	plasma membrane:17317660		Q7XJ53	plasma membrane:17317660		plasma membrane:17317660;plasma membrane:22215637
AT3G06280.1	F-box associated ubiquitination effector family protein;	3	0	0	198	22798.1	5.58809	-0.230808	cytosol	mitochondrion,golgi,nucleus,endoplasmic reticulum,plastid,extracellular,cytosol	cytosol		nucleus						cytosol	nucleus		plastid	mitochondrion		endoplasmic reticulum,golgi,extracellular		mitochondrion	cytosol,nucleus	cytosol		cytosol	cytosol
AT3G06290.1	SAC3/GANP/Nin1/mts3/eIF-3 p25 family;	3	10	0	1697	189943	6.22483	-0.538008	nucleus	cytosol,mitochondrion,plastid,nucleus			nucleus	plastid		mitochondrion			cytosol	nucleus	plastid	nucleus	mitochondrion	plastid	plastid		mitochondrion	mitochondrion	nucleus		plastid	cytosol								AT2G19560.1::19843313;AT2G19560.1::19843313;AT2G39340.1::19843313;AT2G39340.1::19843313;AT3G50360.1::19843313;AT3G50360.1::19843313;AT4G37010.1::19843313;AT4G37010.1::19843313
AT3G06300.1	P4H isoform 2;Encodes a prolyl-4 hydroxylase that can hydroxylate poly(L-proline)and other proline rich peptides, including those with sequences corresponding to those in arabinogalactan proteins and extensins.	3	44	2	299	33021.2	6.30669	-0.315719	endoplasmic reticulum	golgi,endoplasmic reticulum,plastid,extracellular,cytosol	cytosol		endoplasmic reticulum,golgi,extracellular			endoplasmic reticulum,golgi,extracellular			endoplasmic reticulum		plastid	cytosol,plastid	endoplasmic reticulum,golgi,extracellular	endoplasmic reticulum,golgi,extracellular	endoplasmic reticulum,golgi,extracellular		endoplasmic reticulum,golgi,extracellular	endoplasmic reticulum,golgi,extracellular	cytosol	endoplasmic reticulum,golgi,extracellular	plastid	endoplasmic reticulum				Q0WP28			golgi:22923678;golgi:25122472
AT3G06310.1	Cox19-like CHCH family protein;	3	54	3	108	12160.8	7.65897	-0.455556	mitochondrion	mitochondrion,golgi,nucleus,endoplasmic reticulum,plastid,extracellular,cytosol	extracellular		nucleus			plastid			cytosol			nucleus	mitochondrion				endoplasmic reticulum,golgi,extracellular	cytosol,nucleus	extracellular		mitochondrion	cytosol	Amigo: "mitochondrion" 20197505	mitochondrion:20197505		Q9SQT4			mitochondrion:18189341;mitochondrion:20197505;mitochondrion:21841088;mitochondrion:23761796;mitochondrion:27943495;plastid:22923678
AT3G06320.1	Ribosomal protein L33 family protein;	3	21	3	58	6958.73	11.3323	-0.646552	mitochondrion	cytosol,mitochondrion,plastid	mitochondrion		plastid		mitochondrion	mitochondrion	mitochondrion		mitochondrion			plastid	mitochondrion		mitochondrion		mitochondrion	mitochondrion	cytosol	mitochondrion	plastid	cytosol				Q9SQT5
AT3G06330.1	RING/U-box superfamily protein;	3	36	6	426	46713.1	8.53218	-0.0802817	nucleus	cytosol,plasma membrane,plastid,nucleus	plasma membrane		nucleus						cytosol			nucleus	plastid		plastid		plastid	cytosol,nucleus	nucleus	plastid	nucleus	cytosol				Q9SQT6
AT3G06340.1	DNAJ heat shock N-terminal domain-containing protein;	3	35	2	673	75923.4	5.70773	-0.803863	nucleus	cytosol,mitochondrion,golgi,nucleus	nucleus		nucleus		cytosol				nucleus	nucleus		golgi,nucleus	mitochondrion				mitochondrion	cytosol,nucleus	nucleus		nucleus	cytosol				Q9SQT7
AT3G06350.1	dehydroquinate dehydratase, putative / shikimate dehydrogenase, putative;	3	85	4	603	65799.7	6.85464	-0.159536	plastid	cytosol,mitochondrion,plastid,nucleus	plastid		plastid	plastid		mitochondrion		mitochondrion	plastid		plastid	cytosol,plastid	plastid	plastid	plastid		mitochondrion	plastid	nucleus	plastid	mitochondrion	plastid	SwissProt: "plastid" 16381842|Tair: "plastid" 18633119|Tair: "plastid" 18431481		plastid:16381842	Q9SQT8	plastid:18633119;plastid:18431481		golgi:25900983;mitochondrion:27943495;plastid:18431481;plastid:21531424;plastid:23851315;plastid:18633119;plastid:20061580;plastid:24361574;plastid:24872594
AT3G06360.1	arabinogalactan protein 27;Encodes an arabinogalactan-protein (AGP27).	3	2	4	125	12877.2	3.59219	0.4632	extracellular	plasma membrane,golgi,nucleus,endoplasmic reticulum,plastid,extracellular	plasma membrane		endoplasmic reticulum,golgi,extracellular	plastid		endoplasmic reticulum,golgi,extracellular			endoplasmic reticulum		plastid	plasma membrane,nucleus	endoplasmic reticulum,golgi,extracellular	endoplasmic reticulum,golgi,extracellular	endoplasmic reticulum,golgi,extracellular		endoplasmic reticulum,golgi,extracellular	endoplasmic reticulum,golgi,extracellular	extracellular	plastid	plastid	extracellular	SwissProt: "plasma membrane" 16381842		plasma membrane:16381842	Q9SQT9
AT3G06370.1	sodium hydrogen exchanger 4;member of Sodium proton exchanger family	3	5	1	503	55609.6	7.42933	0.594036	vacuole	plasma membrane,mitochondrion,golgi,nucleus,endoplasmic reticulum,extracellular,cytoskeleton,vacuole	plasma membrane		nucleus						endoplasmic reticulum			vacuole	endoplasmic reticulum,golgi,extracellular		endoplasmic reticulum,golgi,extracellular		mitochondrion	endoplasmic reticulum,golgi,extracellular	extracellular	endoplasmic reticulum,golgi,extracellular	cytoskeleton	plasma membrane	Amigo: "vacuole" 19306843|SwissProt: "vacuole" 16381842|Tair: "vacuole" 19306843|Tair: "plasma membrane" 17151019	vacuole:19306843	vacuole:16381842	Q84WG1	vacuole:19306843;plasma membrane:17151019	vacuole:19306843	vacuole:17151019
AT3G06380.1	tubby-like protein 9;Member of TLP family	3	40	6	380	42312.7	10.2173	-0.230789	cytosol	cytosol,mitochondrion,plasma membrane,nucleus	plasma membrane		nucleus			mitochondrion	mitochondrion	mitochondrion	mitochondrion			nucleus	mitochondrion	mitochondrion	mitochondrion		mitochondrion	mitochondrion	nucleus	mitochondrion	mitochondrion	cytosol				Q9SQU1		cytosol:19036033		AT1G75950.1::15064372;AT1G75950.1::25168737;AT2G04620.1::16792696;AT5G42190.1::25168737
AT3G06390.1	Uncharacterised protein family (UPF0497);	3	14	2	199	21157.8	4.4693	0.626633	plasma membrane	plasma membrane,mitochondrion,golgi,nucleus,endoplasmic reticulum,plastid,extracellular	plasma membrane		nucleus						endoplasmic reticulum			plasma membrane,nucleus	endoplasmic reticulum,golgi,extracellular		endoplasmic reticulum,golgi,extracellular		mitochondrion	plastid	extracellular		plasma membrane	plasma membrane	SwissProt: "plasma membrane" 16381842		plasma membrane:16381842	Q9SQU2			plasma membrane:16635983;plasma membrane:19334764;plasma membrane:23990937
AT3G06400.1	chromatin-remodeling protein 11;Encodes a SWI2/SNF2 chromatin remodeling protein belonging to the ISWI family. Involved in nuclear proliferation during megagametogenesis and cell expansion in the sporophyte. Constitutively expressed. RNAi induced loss of function in megagametogenesis results in female sterility.35S:RNAi plants have reduced stature.	3	46	1	1055	122435	5.62682	-0.821801	nucleus	cytosol,mitochondrion,nucleus	cytosol		nucleus		nucleus				nucleus	nucleus		nucleus	mitochondrion				mitochondrion	cytosol,nucleus	cytosol		cytosol	nucleus	SwissProt: "nucleus" 16381842		nucleus:16381842	Q8RWY3			cytosol:21166475;golgi:25900983;golgi:25900983;golgi:25900983;golgi:25900983;nucleus:23396599
AT3G06410.1	Zinc finger C-x8-C-x5-C-x3-H type family protein;	3	41	2	462	48854.3	8.04523	-0.494805	nucleus	cytosol,mitochondrion,nucleus	nucleus		nucleus						nucleus	nucleus		nucleus	mitochondrion		mitochondrion		mitochondrion	cytosol,nucleus	nucleus		nucleus	nucleus	SwissProt: "nucleus" 16381842		nucleus:16381842	Q9SQU4
AT3G06420.1	Ubiquitin-like superfamily protein;	3	8	10	119	13884.7	7.59622	-0.447059	vacuole	mitochondrion,golgi,nucleus,endoplasmic reticulum,extracellular,cytosol	cytosol		nucleus						cytosol			cytosol	mitochondrion				endoplasmic reticulum,golgi,extracellular	cytosol,nucleus	extracellular		nucleus	cytosol	SwissProt: "(yeast specific),cytosol,vacuole" 16381842		vacuole:16381842;cytosol:16381842;(yeast specific):16381842	Q8S925		vacuole:15494556
AT3G06430.1	Tetratricopeptide repeat (TPR)-like superfamily protein;	3	49	2	486	55702.4	7.84297	-0.351646	plastid	cytosol,mitochondrion,plasma membrane,plastid	plasma membrane	mitochondrion,plastid	plastid	plastid		plastid	mitochondrion		plastid		plastid	plastid	plastid	plastid	plastid		plastid	plastid	cytosol	plastid	plastid	cytosol	SwissProt: "plastid" 16381842		plastid:16381842	Q9SQU6		plastid:in house		AT1G30860.1::21798944;AT2G23290.1::21798944;AT2G28550.1::21798944;AT3G14180.1::21798944;AT3G22550.1::21798944;AT4G25200.1::21798944;AT4G28640.1::21798944;AT5G06710.1::21798944;AT5G06780.1::21798944;AT5G41070.1::21798944;AT5G47370.1::21798944;AT5G56250.1::21798944;AT5G61380.1::21798944
AT3G06435.1	Expressed protein;	3	10	7	200	23018.7	9.63917	0.81	plasma membrane	plasma membrane,mitochondrion,golgi,nucleus,endoplasmic reticulum,plastid,extracellular,cytosol	plasma membrane		plastid						plasma membrane			plasma membrane	endoplasmic reticulum,golgi,extracellular		endoplasmic reticulum,golgi,extracellular		mitochondrion	cytosol,nucleus	nucleus		mitochondrion	plasma membrane				Q3EBB7
AT3G06440.1	Galactosyltransferase family protein;	3	29	4	619	70639.1	7.1108	-0.223425	mitochondrion	plasma membrane,mitochondrion,golgi,nucleus,endoplasmic reticulum,plastid,extracellular,cytosol	plasma membrane		nucleus			mitochondrion	mitochondrion		golgi			plastid	mitochondrion	mitochondrion	endoplasmic reticulum,golgi,extracellular		mitochondrion	mitochondrion	cytosol	mitochondrion	plastid	golgi	SwissProt: "golgi" 16381842		golgi:16381842	Q9ASW1
AT3G06450.1	HCO3- transporter family;	3	27	3	732	80772.7	8.82726	0.219672	plasma membrane	plasma membrane,mitochondrion,golgi,nucleus,extracellular,cytosol	plasma membrane		cytosol						golgi			plasma membrane	mitochondrion				mitochondrion	cytosol,nucleus	extracellular		plasma membrane	plasma membrane	Amigo: "plasma membrane" 17317660|Amigo: "plasma membrane" 14506206|SwissProt: "plasma membrane" 16381842|Tair: "plasma membrane" 17317660	plasma membrane:14506206;plasma membrane:17317660	plasma membrane:16381842	Q93Z13	plasma membrane:17317660		plasma membrane:15308754;plasma membrane:17317660
AT3G06455.1	ubiquitin family protein;	3	10	0	345	37734	8.66872	-0.595942	nucleus	cytosol,mitochondrion,nucleus	nucleus		nucleus		nucleus	mitochondrion			cytosol	nucleus		nucleus	mitochondrion		mitochondrion		mitochondrion	mitochondrion	nucleus		nucleus	cytosol
AT3G06460.1	GNS1/SUR4 membrane protein family;	3	4	2	298	34000.9	9.57085	0.531544	plasma membrane	plasma membrane,mitochondrion,golgi,endoplasmic reticulum,plastid,extracellular	plasma membrane		plastid			plastid			golgi			plastid	endoplasmic reticulum,golgi,extracellular	endoplasmic reticulum,golgi,extracellular	endoplasmic reticulum,golgi,extracellular		mitochondrion	endoplasmic reticulum,golgi,extracellular	extracellular		plasma membrane	plasma membrane				Q9SQU9
AT3G06470.1	GNS1/SUR4 membrane protein family;	3	46	3	278	31314.5	9.20763	0.528058	plasma membrane	plasma membrane,mitochondrion,golgi,endoplasmic reticulum,plastid,extracellular,cytosol,vacuole	plasma membrane		plastid			plastid			plasma membrane			plastid	endoplasmic reticulum,golgi,extracellular	plastid	endoplasmic reticulum,golgi,extracellular		mitochondrion	endoplasmic reticulum,golgi,extracellular	extracellular		cytosol	vacuole				Q9SQV0
AT3G06480.1	DEAD box RNA helicase family protein;	3	10	0	1088	119564	10.4048	-0.794669	nucleus	cytosol,mitochondrion,nucleus	nucleus		nucleus		cytosol				nucleus	nucleus		nucleus	mitochondrion				mitochondrion	cytosol,nucleus	nucleus		nucleus	cytosol	Amigo: "vacuole" 15539469|SwissProt: "nucleus" 16381842|Tair: "vacuole" 15539469	vacuole:15539469	nucleus:16381842	Q9SQV1	vacuole:15539469		cytoskeleton:24134884;nucleus:27177187;plasma membrane:21433285
AT3G06483.1	pyruvate dehydrogenase kinase;Pyruvate dehydrogenase kinase (PDK) specifically phosphorylates the E1&#945; subunit of the pyruvate dehydrogenase complex (PDC) on a Ser residue using ATP as a phosphate donor. PDK is a unique type of protein kinase having a His-kinase-like sequence but Ser-kinase activity. Site-directed mutagenesis and structural analysis indicate that PDK belongs to the GHKL super…	3	64	9	366	41449.3	7.11781	-0.235246	mitochondrion	cytosol,mitochondrion,plastid,nucleus	cytosol		nucleus		mitochondrion			mitochondrion	cytosol			nucleus	mitochondrion				plastid	cytosol,nucleus	nucleus		cytosol	cytosol	Amigo: "mitochondrion" 10737148	mitochondrion:10737148		Q9SBJ1			mitochondrion:21472856;mitochondrion:27943495
AT3G06490.1	myb domain protein 108;putative transcription factor MYB108 (MYB108) mRNA,	3	5	2	323	37021.6	4.66263	-0.865325	nucleus	mitochondrion,golgi,nucleus,endoplasmic reticulum,extracellular,cytosol	cytosol		nucleus		nucleus				nucleus	nucleus		nucleus	mitochondrion				endoplasmic reticulum,golgi,extracellular	cytosol,nucleus	nucleus		nucleus	nucleus				Q9LDE1
AT3G06500.1	Plant neutral invertase family protein;	3	41	2	664	74726.4	8.0635	-0.281928	plastid	plasma membrane,mitochondrion,golgi,endoplasmic reticulum,plastid,extracellular,cytosol	plasma membrane		plastid	plastid		endoplasmic reticulum,golgi,extracellular	mitochondrion	mitochondrion	mitochondrion		plastid	plastid	plastid		plastid		mitochondrion	plastid	cytosol	plastid	plastid	mitochondrion				Q0WWN9
AT3G06510.1	Glycosyl hydrolase superfamily protein;Encodes a protein with beta-glucosidase activity, mutants show increased sensitivity to freezing	3	77	8	622	70782.3	9.08003	-0.258199	plastid	mitochondrion,golgi,endoplasmic reticulum,plastid,extracellular,cytosol,vacuole	cytosol		plastid			endoplasmic reticulum,golgi,extracellular			vacuole			plastid,vacuole	endoplasmic reticulum,golgi,extracellular	endoplasmic reticulum,golgi,extracellular	endoplasmic reticulum,golgi,extracellular		mitochondrion	mitochondrion	cytosol	endoplasmic reticulum,golgi,extracellular	plastid	golgi	Amigo: "plastid" 12649433|Amigo: "plastid" 18466306|SwissProt: "plastid" 16381842|Tair: "plastid" 18431481|Tair: "plastid" 18466306|Tair: "plastid" 12766230	plastid:12649433;plastid:18466306	plastid:16381842	Q93Y07	plastid:18466306;plastid:12766230;plastid:18431481	plastid:18466306	mitochondrion:21896887;nucleus:23396599;plasma membrane:21433285;plastid:12766230;plastid:12938931;plastid:21531424;plastid:22923678;plastid:18431481;plastid:20061580;plastid:24872594
AT3G06520.1	agenet domain-containing protein;	3	2	1	466	54219.1	7.72365	-0.646352	cytosol	mitochondrion,nucleus,plastid,extracellular,cytosol	plastid		nucleus					mitochondrion	cytosol			plastid	mitochondrion				mitochondrion	mitochondrion	extracellular		nucleus	cytosol				Q9C8Z3
AT3G06530.1	ARM repeat superfamily protein;	3	20	3	2197	246336	7.02527	0.0400091	plasma membrane	plasma membrane,mitochondrion,golgi,nucleus,endoplasmic reticulum,plastid,extracellular,cytosol			nucleus			mitochondrion			cytosol			nucleus	plastid		plastid		mitochondrion	endoplasmic reticulum,golgi,extracellular	nucleus	endoplasmic reticulum,golgi,extracellular	plasma membrane	cytosol	Amigo: "vacuole" 15539469|Amigo: "plastid" 18431481|Tair: "vacuole" 15539469|Tair: "plastid" 18431481	plastid:18431481;vacuole:15539469			vacuole:15539469;plastid:18431481		golgi:25900983;golgi:25900983;golgi:25900983;golgi:25900983;nucleus:23396599;plasma membrane:19334764;plasma membrane:21433285;plastid:18431481	AT1G20770.1::21798944;AT2G32980.1::21798944;AT2G41350.1::21798944;AT2G44950.1::21798944;AT2G44960.1::21798944;AT3G24120.1::21798944;AT3G25710.1::21798944;AT4G26430.1::21798944;AT4G27090.1::21798944;AT5G57910.1::21798944;AT5G59210.1::21798944
AT3G06540.1	Rab escort protein;	3	13	3	563	61514.4	4.51047	-0.0992895	cytosol	plasma membrane,mitochondrion,golgi,nucleus,endoplasmic reticulum,plastid,extracellular,cytosol	plastid		nucleus						cytosol			plasma membrane	mitochondrion		endoplasmic reticulum,golgi,extracellular		mitochondrion	cytosol,nucleus	cytosol		cytosol	cytosol				Q8LLD4		cytosol:15854662	cytosol:21166475;cytosol:22522809;extracellular:26572690;golgi:25900983	AT5G45130.1::21798944;AT5G47520.1::21798944
AT3G06545.1	;	3	0	0	191	21627.3	5.7487	0.341361	extracellular	plasma membrane,mitochondrion,golgi,nucleus,endoplasmic reticulum,plastid,extracellular,vacuole	plasma membrane		nucleus			endoplasmic reticulum,golgi,extracellular			extracellular			plasma membrane	endoplasmic reticulum,golgi,extracellular	endoplasmic reticulum,golgi,extracellular	endoplasmic reticulum,golgi,extracellular		mitochondrion	endoplasmic reticulum,golgi,extracellular	extracellular	endoplasmic reticulum,golgi,extracellular	plastid	vacuole
AT3G06550.1	O-acetyltransferase family protein;	3	38	3	545	63615.3	8.67686	0.372844	plasma membrane	plasma membrane,mitochondrion,golgi,nucleus,endoplasmic reticulum,extracellular	plasma membrane		nucleus			endoplasmic reticulum,golgi,extracellular			extracellular			plasma membrane	endoplasmic reticulum,golgi,extracellular	endoplasmic reticulum,golgi,extracellular	endoplasmic reticulum,golgi,extracellular		mitochondrion	endoplasmic reticulum,golgi,extracellular	extracellular	endoplasmic reticulum,golgi,extracellular	plasma membrane	plasma membrane							golgi:22430844
AT3G06560.1	poly(A) polymerase 3;Encodes a poly(A) polymerase. Located in the cytoplasm.	3	2	2	507	57706.8	9.03473	-0.157199	cytosol	plasma membrane,mitochondrion,nucleus,plastid,cytosol	plasma membrane		nucleus				mitochondrion		nucleus			plastid	mitochondrion				mitochondrion	cytosol,nucleus	cytosol		cytosol	nucleus				Q56XM9				AT1G30460.1::16897494;AT1G30460.1::18479511;AT2G01730.1::16897494;AT5G51660.1::16897494;AT5G58040.1::18479511
AT3G06570.1	Galactose oxidase/kelch repeat superfamily protein;	3	15	2	390	44559.9	6.31339	-0.244615	plastid	cytosol,mitochondrion,plastid,nucleus	plastid		plastid	plastid		plastid		mitochondrion	mitochondrion	nucleus	plastid	nucleus	plastid		plastid		mitochondrion	plastid	cytosol	plastid	mitochondrion	cytosol				Q94K34
AT3G06580.1	Mevalonate/galactokinase family protein;Encodes a protein with galactose kinase activity. The gene was shown to complement the yeast Ägal1 mutant defective in the galactokinase gene GAL1.	3	34	5	496	54344	5.81575	-0.161492	cytosol	mitochondrion,golgi,nucleus,endoplasmic reticulum,peroxisome,plastid,extracellular,cytosol	cytosol		nucleus		peroxisome				cytosol			cytosol	mitochondrion		endoplasmic reticulum,golgi,extracellular		endoplasmic reticulum,golgi,extracellular	cytosol,nucleus	cytosol		plastid	cytosol				Q9SEE5			cytosol:21166475;golgi:25900983;plasma membrane:26781341
AT3G06590.1	basic helix-loop-helix (bHLH) DNA-binding superfamily protein;	3	97	6	221	24257.4	12.3376	-0.434842	nucleus	plastid,nucleus	plastid		plastid	plastid					plastid		plastid	nucleus	plastid		plastid		plastid	plastid	nucleus	plastid	plastid	nucleus	SwissProt: "nucleus" 16381842		nucleus:16381842	Q9C8Z9			plasma membrane:19334764	AT1G59640.1::21798944;AT5G15160.1::21798944;AT5G15160.1::21798944
AT3G06600.1	;	3	34	2	193	21285.4	4.77938	-0.0927461	nucleus	cytosol,mitochondrion,plastid,nucleus	plastid		nucleus						cytosol	nucleus		nucleus	mitochondrion				mitochondrion	cytosol,nucleus	cytosol		plastid	cytosol						nucleus:24891605		AT5G04990.1::24891605
AT3G06610.1	DNA-binding enhancer protein-related;	3	61	6	115	12796	4.71287	-0.626087	cytosol	cytosol,mitochondrion,nucleus	cytosol		nucleus						cytosol	nucleus		nucleus	mitochondrion				mitochondrion	cytosol,nucleus	nucleus		cytosol	nucleus				Q9C901			cytoskeleton:24134884;cytosol:21166475	AT1G22920.1::21798944;AT1G71230.1::21798944;AT2G29380.1::21798944
AT3G06620.1	PAS domain-containing protein tyrosine kinase family protein;	3	41	4	773	86059.7	8.11872	-0.51837	nucleus	cytosol,mitochondrion,nucleus	nucleus		nucleus		nucleus				nucleus			nucleus	mitochondrion		mitochondrion		mitochondrion	cytosol,nucleus	nucleus		nucleus	cytosol				Q9C902			plasma membrane:22318864
AT3G06630.1	protein kinase family protein;	3	2	0	671	75180	7.96439	-0.52921	nucleus	cytosol,mitochondrion,plasma membrane,nucleus	nucleus		nucleus		cytosol				nucleus			plasma membrane,nucleus	mitochondrion		mitochondrion		mitochondrion	cytosol,nucleus	nucleus		nucleus	cytosol				Q9C547
AT3G06640.1	PAS domain-containing protein tyrosine kinase family protein;	3	0	0	730	82139.1	8.56956	-0.407123	cytosol	plasma membrane,mitochondrion,golgi,nucleus,endoplasmic reticulum,plastid,extracellular,cytosol	nucleus		plastid		nucleus				cytosol			plasma membrane	mitochondrion				endoplasmic reticulum,golgi,extracellular	mitochondrion	nucleus		nucleus	cytosol				Q9C903
AT3G06650.1	ATP-citrate lyase B-1;One of the two genes encoding subunit B of the trimeric enzyme ATP Citrate lyase	3	108	2	608	65817.5	7.91059	-0.0116776	cytosol	cytosol,mitochondrion,plastid	cytosol		mitochondrion		cytosol	mitochondrion	mitochondrion		mitochondrion			mitochondrion	mitochondrion		mitochondrion		mitochondrion	mitochondrion	cytosol	mitochondrion	plastid	cytosol				Q9C522			cytoskeleton:24134884;cytosol:21166475;extracellular:26572690;golgi:25900983;golgi:25900983;golgi:25900983;golgi:25900983;golgi:25900983;plasma membrane:25641898;plasma membrane:19334764;plasma membrane:22215637;plasma membrane:26781341;vacuole:25900983
AT3G06660.1	PAPA-1-like family protein / zinc finger (HIT type) family protein;	3	15	2	427	46924.7	10.3603	-0.923419	nucleus	mitochondrion,plastid,nucleus	nucleus		nucleus	plastid			mitochondrion		nucleus	nucleus	plastid	nucleus	plastid		plastid		mitochondrion	mitochondrion	nucleus	plastid	nucleus	nucleus				Q94CE6
AT3G06670.1	binding;	3	100	3	865	97295.6	4.91463	-0.365087	nucleus	cytosol,mitochondrion,plastid,nucleus	mitochondrion		nucleus						cytosol	nucleus		plastid,nucleus	mitochondrion				mitochondrion	cytosol,nucleus	nucleus		cytosol	nucleus							golgi:25900983;golgi:25900983;golgi:25900983
AT3G06680.1	Ribosomal L29e protein family;	3	22	3	83	9389.34	11.2618	-0.96747	cytosol,nucleus	mitochondrion,golgi,nucleus,endoplasmic reticulum,plastid,extracellular,cytosol	nucleus		plastid		cytosol	endoplasmic reticulum,golgi,extracellular			cytosol		plastid	nucleus	plastid		endoplasmic reticulum,golgi,extracellular		mitochondrion	mitochondrion	nucleus	plastid	nucleus	cytosol	Amigo: "cytosol" 17934214|Tair: "cytosol" 17934214	cytosol:17934214		Q84WM0	cytosol:17934214
AT3G06690.1	acyl-CoA oxidases;oxidoreductases, acting on the CH-CH group of donors;FAD binding;oxidoreductases;acyl-CoA oxidases;	3	0	0	187	21038.2	5.31737	-0.204813	peroxisome	mitochondrion,nucleus,peroxisome,plastid,cytosol	nucleus		nucleus	plastid					peroxisome	nucleus		peroxisome	mitochondrion				mitochondrion	cytosol,nucleus	nucleus	plastid	nucleus	peroxisome
AT3G06700.1	Ribosomal L29e protein family;	3	400	3	61	7025.33	11.9672	-1.73934	cytosol,nucleus	cytosol,mitochondrion,plastid,nucleus	nucleus		nucleus	plastid	cytosol		mitochondrion	mitochondrion	cytosol		plastid	nucleus	plastid		mitochondrion		mitochondrion	mitochondrion	nucleus	plastid	nucleus	cytosol	Amigo: "nucleus" 15496452|Amigo: "cytosol" 17934214|Tair: "nucleus" 15496452|Tair: "cytosol" 17934214	cytosol:17934214;nucleus:15496452		Q9M7X7	cytosol:17934214;nucleus:15496452		nucleus:15496452
AT3G06710.1	;	3	20	2	245	27803.8	9.36386	0.697143	extracellular	plasma membrane,mitochondrion,golgi,endoplasmic reticulum,plastid,extracellular,vacuole	plasma membrane		plastid		endoplasmic reticulum	endoplasmic reticulum,golgi,extracellular		mitochondrion	extracellular			plasma membrane	endoplasmic reticulum,golgi,extracellular	endoplasmic reticulum,golgi,extracellular	endoplasmic reticulum,golgi,extracellular		endoplasmic reticulum,golgi,extracellular	endoplasmic reticulum,golgi,extracellular	extracellular	endoplasmic reticulum,golgi,extracellular	vacuole	plasma membrane
AT3G06720.1	importin alpha isoform 1;Encodes importin alpha involved in nuclear import. Protein interacts with Agrobacterium proteins VirD2 and VirE2. Is not individually essential for Agrobacterium-mediated root transformation, but when overexpressed can rescue the impa-4 decreased transformation susceptibility phenotype.	3	52	2	532	58647.8	4.91903	-0.292105	nucleus	cytosol,mitochondrion,nucleus	cytosol		nucleus		nucleus				cytosol	nucleus		cytosol,nucleus	mitochondrion				mitochondrion	cytosol,nucleus	cytosol		nucleus	cytosol	Amigo: "cytosol" 18433157|Amigo: "nucleus" 10428841|SwissProt: "cytosol" 16381842|Tair: "nucleus" 15496452|Tair: "cytosol" 18433157|Tair: "nucleus" 10428841	cytosol:18433157;nucleus:10428841	cytosol:16381842	Q96321	cytosol:18433157;nucleus:10428841;nucleus:15496452	cytosol:22623495	cytoskeleton:24134884;cytosol:18433157;cytosol:21166475;golgi:25900983;golgi:25900983;golgi:25900983;golgi:25900983;golgi:25900983;nucleus:15496452;plasma membrane:21433285;plasma membrane:26781341;vacuole:25900983	AT1G05410.1::21798944;AT1G13030.1::21798944;AT1G26660.1::21798944;AT1G31350.1::21798944;AT2G16900.1::21798944;AT2G20130.1::21798944;AT2G42490.1::21798944;AT2G45820.1::21798944;AT3G01770.1::21798944;AT3G15540.1::21798944;AT3G18780.1::21798944;AT3G48150.1::21798944;AT4G02590.1::21798944;AT4G08910.1::21798944;AT4G17950.1::21798944;AT4G20730.1::21798944;AT4G25920.1::21798944;AT4G30940.1::21798944;AT4…
AT3G06730.1	Thioredoxin z;Encodes a plastidial thioredoxin (TRX) isoform that defines a branch of plastidial TRXs lying between x- and y-type TRXs and thus was named TRX z. Possesses disulfide reductase activity in vitro. TRX z was previously named as Trx p (thioredoxin putative and plastidic) before its thioredoxin activity was confirmed (Meng et al., PNAS 2010, 107:3900). Knockout mutant of TRX z has a sev…	3	49	4	183	20671.3	5.72937	-0.0710383	plastid	cytosol,mitochondrion,plastid,nucleus	nucleus		plastid	plastid	nucleus	mitochondrion		mitochondrion	cytosol	nucleus	plastid	plastid	plastid	plastid	plastid		mitochondrion	plastid	nucleus	plastid	plastid	plastid	SwissProt: "plastid" 16381842|Tair: "plastid" 18431481		plastid:16381842	Q9M7X9	plastid:18431481		nucleus:27177187;nucleus:23396599;plastid:15028209;plastid:16648217;plastid:18431481;plastid:20423899;plastid:21531424;plastid:26987276;plastid:20061580;plastid:24872594	AT1G69200.1::20511297;AT1G69200.1::20511297;AT3G54090.1::20511297;AT3G54090.1::20511297
AT3G06740.1	GATA transcription factor 15;Encodes a member of the GATA factor family of zinc finger transcription factors.	3	24	4	149	16563.7	10.0323	-0.865772	nucleus	cytosol,mitochondrion,plastid,nucleus	nucleus		nucleus						nucleus	nucleus		nucleus	mitochondrion				plastid	cytosol,nucleus	nucleus		nucleus	nucleus	SwissProt: "nucleus" 16381842		nucleus:16381842	Q8LG10
AT3G06750.1	hydroxyproline-rich glycoprotein family protein;	3	35	6	147	15637.5	5.6123	-0.143537	extracellular	golgi,nucleus,endoplasmic reticulum,plastid,extracellular,vacuole	nucleus		endoplasmic reticulum,golgi,extracellular			endoplasmic reticulum,golgi,extracellular			extracellular		plastid	nucleus	endoplasmic reticulum,golgi,extracellular	endoplasmic reticulum,golgi,extracellular	endoplasmic reticulum,golgi,extracellular		endoplasmic reticulum,golgi,extracellular	endoplasmic reticulum,golgi,extracellular	nucleus	endoplasmic reticulum,golgi,extracellular	extracellular	vacuole				Q9M7Y1
AT3G06760.1	Drought-responsive family protein;	3	23	0	224	24650.9	5.38178	-0.418304	nucleus	cytosol,mitochondrion,plastid,nucleus	nucleus		nucleus			plastid		mitochondrion	cytosol	nucleus		nucleus	mitochondrion				plastid	cytosol,nucleus	nucleus	plastid	nucleus	nucleus	SwissProt: "cytosol,nucleus" 16381842		cytosol:16381842;nucleus:16381842	Q8VXU6		nucleus:16786289
AT3G06770.1	Pectin lyase-like superfamily protein;	3	26	1	377	40810	6.5076	-0.0832891	extracellular	plasma membrane,mitochondrion,golgi,nucleus,endoplasmic reticulum,extracellular,cytosol	cytosol		nucleus			mitochondrion			cytosol			plasma membrane	mitochondrion	endoplasmic reticulum,golgi,extracellular	endoplasmic reticulum,golgi,extracellular		endoplasmic reticulum,golgi,extracellular	endoplasmic reticulum,golgi,extracellular	cytosol		cytosol	cytosol				Q9M7Y3			extracellular:21109274;extracellular:26572690;extracellular:28155257
AT3G06778.1	Chaperone DnaJ-domain superfamily protein;	3	10	1	229	26715	10.2303	-0.705677	cytosol	mitochondrion,golgi,nucleus,endoplasmic reticulum,plastid,extracellular,cytosol	extracellular		plastid		cytosol	plastid			cytosol			golgi,nucleus	mitochondrion				mitochondrion	endoplasmic reticulum,golgi,extracellular	nucleus		nucleus	cytosol
AT3G06780.1	glycine-rich protein;	3	42	5	201	21448.3	7.38692	-0.132836	nucleus	mitochondrion,golgi,nucleus,endoplasmic reticulum,peroxisome,plastid,extracellular,cytosol	plastid		nucleus						nucleus			nucleus	mitochondrion		plastid		endoplasmic reticulum,golgi,extracellular	endoplasmic reticulum,golgi,extracellular	extracellular		cytosol	peroxisome				Q9M7Y4
AT3G06790.1	plastid developmental protein DAG, putative;	3	20	0	244	27641.8	9.40649	-0.638525	mitochondrion	mitochondrion,plastid,nucleus	nucleus		plastid	plastid	mitochondrion	mitochondrion		mitochondrion	mitochondrion		plastid	nucleus	plastid	mitochondrion	mitochondrion		plastid	plastid	nucleus	plastid	mitochondrion	mitochondrion	Amigo: "mitochondrion" 14671022|Tair: "mitochondrion" 14671022	mitochondrion:14671022		Q9M7Y5	mitochondrion:14671022		mitochondrion:14671022	AT3G48150.1::21798944;AT3G49580.1::21798944;AT5G61380.1::21798944
AT3G06810.1	acyl-CoA dehydrogenase-related;Encodes a protein with similarity to acyl-CoA dehydrogenases. Mutations in IBR3 render plants resistant to indole-3-butryic acid, a putative storage form of the biologically active auxin IAA (indole-3-acetic acid). IBR3 is hypothesized to carry out the second step in a &#946;-oxidation-like process of IBA metabolism in Arabidopsis. Though its subcellular location ha…	3	43	5	824	91718.2	8.45668	-0.2625	peroxisome	cytosol,mitochondrion,peroxisome,plastid	cytosol		cytosol	plastid			mitochondrion		peroxisome			peroxisome,plastid	peroxisome			peroxisome	plastid	mitochondrion	mitochondrion		cytosol	cytosol				Q8RWZ3			golgi:25900983;golgi:25900983;golgi:25900983;golgi:25900983;golgi:25900983;nucleus:23396599;peroxisome:18931141;peroxisome:19329564;peroxisome:24130194;plasma membrane:19334764;plasma membrane:21433285;vacuole:25900983
AT3G06820.1	Mov34/MPN/PAD-1 family protein;	3	12	1	324	35560	7.7127	-0.410185	nucleus	cytosol,mitochondrion,plastid,nucleus	nucleus		nucleus			mitochondrion			cytosol	nucleus		nucleus	mitochondrion				mitochondrion	cytosol,nucleus	nucleus	mitochondrion	plastid	mitochondrion
AT3G06830.1	Plant invertase/pectin methylesterase inhibitor superfamily;	3	8	3	568	61889.7	8.92621	-0.190141	extracellular	mitochondrion,golgi,nucleus,endoplasmic reticulum,extracellular,cytosol	cytosol		cytosol		extracellular	mitochondrion			extracellular			extracellular	endoplasmic reticulum,golgi,extracellular		endoplasmic reticulum,golgi,extracellular		mitochondrion	cytosol,nucleus	cytosol	endoplasmic reticulum,golgi,extracellular	endoplasmic reticulum	golgi				A4FVQ5			plasma membrane:22318864
AT3G06840.1	;	3	12	1	187	21371.5	10.7935	-0.727807	nucleus	cytosol,mitochondrion,plastid,nucleus	mitochondrion		nucleus			plastid	mitochondrion		nucleus	nucleus		nucleus	mitochondrion				mitochondrion	cytosol,nucleus	nucleus		nucleus	nucleus
AT3G06850.1	2-oxoacid dehydrogenases acyltransferase family protein;dihydrolipoamide branched chain acyltransferase	3	84	5	483	52709.4	6.73791	-0.0718426	mitochondrion	cytosol,mitochondrion,plasma membrane,plastid	plasma membrane		plastid	plastid	mitochondrion	mitochondrion	mitochondrion	mitochondrion	mitochondrion		plastid	mitochondrion	mitochondrion	mitochondrion	mitochondrion		plastid	mitochondrion	cytosol	plastid	plastid	mitochondrion	Amigo: "mitochondrion" 10933498|Amigo: "mitochondrion" 14764908|Amigo: "mitochondrion" 14671022|Tair: "mitochondrion" 14671022	mitochondrion:10933498;mitochondrion:14671022;mitochondrion:14764908		Q9M7Z1	mitochondrion:14671022		extracellular:26572690;mitochondrion:14671022;mitochondrion:14764908;mitochondrion:21296373;mitochondrion:23444301;mitochondrion:24727099;mitochondrion:27943495;mitochondrion:23444301
AT3G06860.1	multifunctional protein 2;Encodes a multifunctional protein. Involved in peroxisomal fatty acid beta oxidation. Loss-of-function mutant lacks hydroxyacyl-CoA dehydrogenase activity and have reduced levels of long-chain enoyl-CoA hydratase activity. The mutant has fewer but larger peroxisomes.	3	89	3	725	78844.7	9.68093	0.0132414	peroxisome	cytosol,mitochondrion,peroxisome,nucleus	cytosol		cytosol		peroxisome				peroxisome			peroxisome	peroxisome			peroxisome	mitochondrion	cytosol,nucleus	cytosol		cytosol	peroxisome	Amigo: "peroxisome" 10816107|Tair: "peroxisome" 10816107|Tair: "nucleus" 15496452|Tair: "peroxisome" 17951448	peroxisome:10816107		Q9ZPI5	peroxisome:10816107;peroxisome:17951448;nucleus:15496452	peroxisome:10737809;peroxisome:15141064;peroxisome:16236160	extracellular:26572690;golgi:25900983;golgi:25900983;mitochondrion:24727099;mitochondrion:27122571;mitochondrion:27943495;nucleus:15496452;nucleus:23396599;peroxisome:17951448;peroxisome:18931141;peroxisome:19329564;peroxisome:24130194;plasma membrane:19334764;plasma membrane:21433285
AT3G06868.1	;	3	12	2	369	39368.9	10.3394	-0.582656	nucleus	cytosol,mitochondrion,plastid,nucleus	nucleus		nucleus						cytosol			nucleus	mitochondrion				plastid	cytosol,nucleus	nucleus		nucleus	nucleus
AT3G06870.1	proline-rich family protein;	3	8	0	214	23617.4	4.11025	-0.185514	plastid	cytosol,plastid,vacuole,nucleus	nucleus		nucleus	plastid		plastid			cytosol	nucleus	plastid	nucleus	plastid				plastid	plastid	nucleus	plastid	plastid	vacuole				Q9M912
AT3G06880.1	Transducin/WD40 repeat-like superfamily protein;	3	2	0	1261	141418	7.06654	-0.19429	cytosol,plasma membrane	mitochondrion,golgi,nucleus,endoplasmic reticulum,plastid,extracellular,cytosol	cytosol		nucleus			plastid			cytosol			nucleus	plastid	plastid	plastid		mitochondrion	endoplasmic reticulum,golgi,extracellular	nucleus		extracellular	cytosol				Q9M911
AT3G06890.1	;	3	12	5	128	13265.2	4.02244	0.90625	vacuole	plasma membrane,mitochondrion,golgi,nucleus,endoplasmic reticulum,extracellular,cytosol,vacuole	plasma membrane		nucleus			mitochondrion			golgi			plasma membrane,golgi,vacuole	endoplasmic reticulum,golgi,extracellular		endoplasmic reticulum,golgi,extracellular		endoplasmic reticulum,golgi,extracellular	cytosol,nucleus	extracellular		vacuole	plasma membrane				Q9M910
AT3G06895.1	;	3	0	1	51	5770.12	12.018	-0.333333	mitochondrion	mitochondrion,golgi,nucleus,endoplasmic reticulum,plastid,extracellular	mitochondrion		endoplasmic reticulum,golgi,extracellular	plastid		mitochondrion	mitochondrion		mitochondrion			plastid	mitochondrion		mitochondrion		mitochondrion	endoplasmic reticulum,golgi,extracellular	nucleus	mitochondrion	nucleus	mitochondrion				Q9M909
AT3G06910.1	UB-like protease 1A;Encodes a deSUMOylating enzyme. In vitro it has both peptidase activity and isopeptidase activity: it can cleave the C-terminal residues from SUMO to activate it for attachment to a target protein and it can also act on the isopeptide bond between SUMO and another protein. In vitro assays suggest that this enzyme is active against SUMO1 and SUMO2. It has weak activity with SUM…	3	10	1	502	58172.3	8.51391	-0.537649	nucleus	plasma membrane,mitochondrion,nucleus,plastid,cytosol	plasma membrane		nucleus		nucleus		mitochondrion		nucleus			plastid,nucleus	mitochondrion				mitochondrion	cytosol,nucleus	mitochondrion		plastid	nucleus				Q8GYL3
AT3G06920.1	Tetratricopeptide repeat (TPR)-like superfamily protein;	3	1	0	871	98344.1	6.87799	-0.187945	cytosol	mitochondrion,golgi,nucleus,endoplasmic reticulum,plastid,extracellular,cytosol	cytosol		cytosol					mitochondrion	cytosol			nucleus	mitochondrion				endoplasmic reticulum,golgi,extracellular	cytosol,nucleus	cytosol		plastid	cytosol
AT3G06930.1	protein arginine methyltransferase 4B;Encodes an type I protein arginine methyltransferase. PRMT4b can catalyze the asymmetric dimethylation of arginines 2,17, and 26 on histone 3 and can also methylate myelin basic protein in vitro. Double mutants lacking PRMT4a and 4b have reduced levels of histone 3 methylated at R17. These double mutants flower late due to defects in the autonomous pathway an…	3	19	2	534	59789.9	4.79287	-0.240075	cytosol	mitochondrion,nucleus,peroxisome,plastid,extracellular,cytosol	extracellular		nucleus						cytosol			cytosol	plastid			peroxisome	mitochondrion	cytosol,nucleus	extracellular		nucleus	cytosol	Amigo: "nucleus" 18660432|SwissProt: "cytosol,nucleus" 16381842|Tair: "nucleus" 18660432	nucleus:18660432	cytosol:16381842;nucleus:16381842	Q84W92	nucleus:18660432			AT3G22440.1::21798944
AT3G06950.1	Pseudouridine synthase family protein;	3	42	2	323	36211.6	9.03688	-0.174303	plastid	cytosol,mitochondrion,plasma membrane,plastid	plasma membrane		plastid	plastid	cytosol	plastid			cytosol		plastid	plastid	plastid				plastid	plastid	mitochondrion	plastid	plastid	plastid				A1A6J3
AT3G06960.1	pigment defective 320;Mutations in this gene suppress the low temperature-induced phenotype of Arabidopsis tocopherol-deficient mutant vte2.	3	51	4	479	52825.1	6.8457	-0.125261	plastid	cytosol,mitochondrion,plasma membrane,nucleus	nucleus		nucleus		cytosol				cytosol			plasma membrane	mitochondrion				mitochondrion	cytosol,nucleus	cytosol		cytosol	cytosol	Amigo: "endoplasmic reticulum" 18689504|Tair: "plastid" 18431481|Tair: "endoplasmic reticulum" 18689504	endoplasmic reticulum:18689504		Q9M903	endoplasmic reticulum:18689504;plastid:18431481		plastid:18431481;plastid:22923678;plastid:24872594;plastid:20061580
AT3G06970.1	RNA-binding (RRM/RBD/RNP motifs) family protein;	3	0	1	317	36512	5.11531	-0.982019	nucleus	cytosol,mitochondrion,plastid,nucleus	cytosol		nucleus		plastid				nucleus	nucleus		plastid,nucleus	mitochondrion				mitochondrion	cytosol,nucleus	nucleus		cytosol	nucleus				Q1PES4
AT3G06980.1	DEA(D/H)-box RNA helicase family protein;	3	19	4	781	87433.4	7.70529	-0.689245	plastid	cytosol,mitochondrion,plastid,nucleus	plastid		plastid	plastid		plastid		mitochondrion	nucleus	nucleus		nucleus	mitochondrion	mitochondrion	mitochondrion		mitochondrion	cytosol,nucleus	nucleus	plastid	plastid	nucleus	Amigo: "plastid" 18431481|Tair: "plastid" 18431481	plastid:18431481		Q8GUG7	plastid:18431481		golgi:25900983;golgi:25900983;golgi:25900983;golgi:25900983;golgi:25900983;plastid:18431481;plastid:20423899;plastid:23549413;vacuole:25900983	AT1G30860.1::21798944;AT3G11590.1::21798944;AT5G22310.1::21798944
AT3G06985.1	low-molecular-weight cysteine-rich 44;Encodes a member of a family of small,secreted, cysteine rich protein with sequence similarity to the PCP (pollen coat protein) gene family.	3	11	0	70	7813.81	4.76278	0.645714	extracellular	plasma membrane,golgi,nucleus,endoplasmic reticulum,extracellular	plasma membrane		endoplasmic reticulum,golgi,extracellular			endoplasmic reticulum,golgi,extracellular			endoplasmic reticulum			plasma membrane,golgi,nucleus	endoplasmic reticulum,golgi,extracellular	endoplasmic reticulum,golgi,extracellular	endoplasmic reticulum,golgi,extracellular		endoplasmic reticulum,golgi,extracellular	endoplasmic reticulum,golgi,extracellular	extracellular	endoplasmic reticulum,golgi,extracellular	extracellular	extracellular	SwissProt: "extracellular" 16381842		extracellular:16381842	P82759
AT3G06990.1	Cysteine/Histidine-rich C1 domain family protein;	3	2	0	539	62111.4	6.34719	-0.524861	nucleus	mitochondrion,golgi,nucleus,endoplasmic reticulum,extracellular,cytosol	extracellular		nucleus						nucleus			nucleus	mitochondrion		endoplasmic reticulum,golgi,extracellular		mitochondrion	cytosol,nucleus	extracellular		nucleus	nucleus
AT3G07000.1	Cysteine/Histidine-rich C1 domain family protein;	3	4	2	574	66278.2	6.77227	-0.391115	nucleus	mitochondrion,golgi,nucleus,endoplasmic reticulum,extracellular,cytosol	extracellular		nucleus		cytosol				cytosol	nucleus		nucleus	mitochondrion		endoplasmic reticulum,golgi,extracellular		mitochondrion	cytosol,nucleus	extracellular		nucleus	cytosol
AT3G07005.1	low-molecular-weight cysteine-rich 43;Encodes a member of a family of small,secreted, cysteine rich protein with sequence similarity to the PCP (pollen coat protein) gene family.	3	5	0	78	8766.86	6.21558	0.228205	extracellular	plasma membrane,golgi,nucleus,endoplasmic reticulum,extracellular	extracellular		endoplasmic reticulum,golgi,extracellular		plasma membrane	endoplasmic reticulum,golgi,extracellular			extracellular			golgi,nucleus	endoplasmic reticulum,golgi,extracellular	endoplasmic reticulum,golgi,extracellular	endoplasmic reticulum,golgi,extracellular		endoplasmic reticulum,golgi,extracellular	endoplasmic reticulum,golgi,extracellular	extracellular	endoplasmic reticulum,golgi,extracellular	extracellular	extracellular
AT3G07010.1	Pectin lyase-like superfamily protein;	3	83	2	416	46176.8	8.41656	-0.259135	extracellular	plasma membrane,golgi,nucleus,endoplasmic reticulum,plastid,extracellular,vacuole	extracellular		endoplasmic reticulum,golgi,extracellular		nucleus	endoplasmic reticulum,golgi,extracellular			endoplasmic reticulum			plasma membrane,plastid,extracellular	endoplasmic reticulum,golgi,extracellular	endoplasmic reticulum,golgi,extracellular	endoplasmic reticulum,golgi,extracellular		endoplasmic reticulum,golgi,extracellular	endoplasmic reticulum,golgi,extracellular	extracellular	endoplasmic reticulum,golgi,extracellular	vacuole	extracellular				Q9M8Z8			extracellular:26572690;extracellular:28155257;golgi:25900983;golgi:25900983;golgi:25900983;golgi:25900983
AT3G07020.1	UDP-Glycosyltransferase superfamily protein;	3	31	0	637	69324.9	6.72489	-0.240816	plasma membrane	mitochondrion,nucleus,plastid,cytosol,cytoskeleton	cytosol		cytosol	plastid		mitochondrion			nucleus		plastid	mitochondrion,plastid	plastid		plastid		mitochondrion	plastid	cytosol	plastid	cytoskeleton	nucleus	Amigo: "plasma membrane" 17317660|Amigo: "plasma membrane" 17644812|Amigo: "plasma membrane" 14506206|Tair: "plasma membrane" 14506206	plasma membrane:14506206;plasma membrane:17317660;plasma membrane:17644812		Q3EBB3	plasma membrane:14506206		plasma membrane:25641898;plasma membrane:15308754;plasma membrane:17317660;plasma membrane:17644812;plasma membrane:21433285;plasma membrane:22215637;plasma membrane:22318864;plasma membrane:22923678;plasma membrane:26781341
AT3G07030.1	Alba DNA/RNA-binding protein;	3	2	0	405	42504	9.45938	-1.03531	nucleus	cytosol,mitochondrion,nucleus	cytosol		nucleus						nucleus	nucleus		nucleus	mitochondrion				mitochondrion	cytosol,nucleus	nucleus		cytosol	cytosol							cytosol:21166475
AT3G07040.1	NB-ARC domain-containing disease resistance protein;Contains an N-terminal tripartite nucleotide binding site and a C-terminal tandem array of leucine-rich repeats. Confers resistance to Pseudomonas syringae strains that carry the avirulence genes avrB and avrRpm1.	3	10	0	926	106889	8.51434	-0.204752	cytosol	cytosol,mitochondrion,nucleus	cytosol		nucleus		cytosol				cytosol			cytosol	mitochondrion				mitochondrion	cytosol,nucleus	cytosol		nucleus	cytosol	Amigo: "plasma membrane" 9861059|SwissProt: "endoplasmic reticulum or golgi" 16381842|Tair: "plasma membrane" 17317660|Tair: "plasma membrane" 9861059	plasma membrane:9861059	endoplasmic reticulum or golgi:16381842	Q39214	plasma membrane:17317660;plasma membrane:9861059		plasma membrane:17317660
AT3G07050.1	GTP-binding family protein;	3	43	1	582	65789.1	8.95763	-0.754467	nucleus	cytosol,mitochondrion,plastid,nucleus	cytosol		nucleus				mitochondrion	mitochondrion	nucleus	nucleus	plastid	nucleus	mitochondrion	mitochondrion	mitochondrion		mitochondrion	cytosol,nucleus	nucleus		nucleus	cytosol	Amigo: "nucleus" 15496452|Tair: "nucleus" 15496452	nucleus:15496452		Q9M8Z5	nucleus:15496452	nucleus:26163696	golgi:25900983;nucleus:15496452;nucleus:27177187;nucleus:23396599;plasma membrane:19334764	AT3G22660.1:n,u,c,l,e,u,s:26163696;AT3G22660.1::26163696
AT3G07060.1	NHL domain-containing protein;	3	41	0	774	87030.5	5.16659	-0.280103	mitochondrion	plasma membrane,mitochondrion,nucleus,plastid,cytosol	plasma membrane		plastid	plastid		mitochondrion	mitochondrion	mitochondrion	mitochondrion		plastid	plastid	mitochondrion	mitochondrion	mitochondrion		mitochondrion	mitochondrion	cytosol	mitochondrion	plastid	nucleus							mitochondrion:21841088;mitochondrion:27943495
AT3G07070.1	Protein kinase superfamily protein;	3	3	1	414	46069.4	5.22643	-0.472464	cytosol	cytosol,mitochondrion,nucleus	cytosol		nucleus		cytosol				cytosol			nucleus	mitochondrion				mitochondrion	cytosol,nucleus	cytosol		cytosol	cytosol							plasma membrane:28443122;plastid:23549413;plastid:24872594
AT3G07080.1	EamA-like transporter family;	3	38	4	438	47684.2	4.98827	0.476027	plasma membrane	plasma membrane,mitochondrion,golgi,endoplasmic reticulum,plastid,extracellular	plasma membrane		endoplasmic reticulum,golgi,extracellular			endoplasmic reticulum,golgi,extracellular		mitochondrion	plasma membrane			plasma membrane,plastid	endoplasmic reticulum,golgi,extracellular	endoplasmic reticulum,golgi,extracellular	endoplasmic reticulum,golgi,extracellular		mitochondrion	endoplasmic reticulum,golgi,extracellular	extracellular	endoplasmic reticulum,golgi,extracellular	plasma membrane	plasma membrane
AT3G07090.1	PPPDE putative thiol peptidase family protein;	3	55	1	265	28847.7	5.63084	-0.186038	cytosol	cytosol,mitochondrion,plastid,nucleus	cytosol		cytosol						cytosol			plastid	mitochondrion				mitochondrion	cytosol,nucleus	cytosol		cytosol	cytosol				Q9SFT9		cytosol:21443605;nucleus:21443605	extracellular:26572690
AT3G07100.1	Sec23/Sec24 protein transport family protein;Encodes SEC24a/ERMO2. Required for endoplasmic reticulum (ER) morphology.	3	79	3	1038	113967	7.98298	-0.301927	endoplasmic reticulum	mitochondrion,nucleus,endoplasmic reticulum,plastid,cytosol	nucleus		nucleus	plastid		plastid			cytosol	nucleus	plastid	endoplasmic reticulum	mitochondrion		plastid		plastid	plastid	nucleus	plastid	nucleus	cytosol	SwissProt: "endoplasmic reticulum,endoplasmic reticulum or golgi,golgi" 16381842		endoplasmic reticulum or golgi:16381842;endoplasmic reticulum:16381842;golgi:16381842	Q9SFU0		golgi:16553898;unclear:16553898	golgi:25900983;golgi:25900983;golgi:25900983;golgi:25900983;golgi:25900983;plasma membrane:19334764;plasma membrane:21433285;plasma membrane:26781341;vacuole:25900983
AT3G07110.1	Ribosomal protein L13 family protein;	3	243	8	206	23467.3	11.0872	-0.386893	cytosol	cytosol,mitochondrion,plastid,nucleus	cytosol		nucleus		cytosol	mitochondrion	mitochondrion		cytosol			plastid	mitochondrion		mitochondrion		mitochondrion	mitochondrion	cytosol		cytosol	cytosol	Amigo: "nucleus" 15496452|Amigo: "cytosol" 17934214|Amigo: "plastid" 15028209|Tair: "nucleus" 15496452|Tair: "cytosol" 17934214|Tair: "plastid" 15028209	cytosol:17934214;nucleus:15496452;plastid:15028209		Q9SFU1	plastid:15028209;cytosol:17934214;nucleus:15496452	nucleus:15496452;unclear:15496452	cytosol:17934214;cytosol:15821981;cytosol:22522809;extracellular:26572690;golgi:25900983;golgi:25900983;golgi:25900983;golgi:25900983;golgi:25900983;nucleus:15496452;nucleus:23396599;plasma membrane:25641898;plasma membrane:19334764;plasma membrane:22215637;plasma membrane:26781341;plastid:15028209;vacuole:25900983
AT3G07120.1	RING/U-box superfamily protein;	3	7	2	360	39453.7	4.47261	-0.698611	nucleus	mitochondrion,golgi,nucleus,endoplasmic reticulum,plastid,extracellular,cytosol	nucleus		nucleus		cytosol				nucleus	nucleus	plastid	nucleus	mitochondrion	endoplasmic reticulum,golgi,extracellular	mitochondrion		mitochondrion	mitochondrion	nucleus		nucleus	nucleus				Q9SFU2				AT3G18380.1::21798944
AT3G07130.1	purple acid phosphatase 15;Encodes PAP15, a purple acid phosphatase with phytase activity. Expression of PAP15 is developmentally and temporally regulated, with strong expression at the early stages of seedling growth and pollen germination. The expression is also organ/tissue-specific, with strongest expression in the vasculature, pollen grains, and roots. Recombinant PAP protein exhibits broad …	3	4	4	532	60438.2	6.09041	-0.324812	extracellular	golgi,nucleus,endoplasmic reticulum,extracellular,vacuole	extracellular		endoplasmic reticulum,golgi,extracellular			endoplasmic reticulum,golgi,extracellular			extracellular			nucleus,extracellular	endoplasmic reticulum,golgi,extracellular	endoplasmic reticulum,golgi,extracellular	endoplasmic reticulum,golgi,extracellular		endoplasmic reticulum,golgi,extracellular	endoplasmic reticulum,golgi,extracellular	extracellular	endoplasmic reticulum,golgi,extracellular	vacuole	extracellular	SwissProt: "extracellular" 16381842		extracellular:16381842	Q9SFU3			extracellular:21109274;extracellular:26572690
AT3G07140.1	GPI transamidase component Gpi16 subunit family protein;	3	41	2	644	72170.5	6.86444	-0.156522	endoplasmic reticulum	plasma membrane,golgi,endoplasmic reticulum,extracellular,cytosol	plasma membrane		endoplasmic reticulum,golgi,extracellular			endoplasmic reticulum,golgi,extracellular			golgi			plasma membrane	endoplasmic reticulum,golgi,extracellular	endoplasmic reticulum,golgi,extracellular	endoplasmic reticulum,golgi,extracellular		endoplasmic reticulum,golgi,extracellular	endoplasmic reticulum,golgi,extracellular	cytosol	endoplasmic reticulum,golgi,extracellular	plasma membrane	golgi	Amigo: "endoplasmic reticulum" 16618929|Tair: "endoplasmic reticulum" 16618929	endoplasmic reticulum:16618929		Q949U5	endoplasmic reticulum:16618929		endoplasmic reticulum:16618929;endoplasmic reticulum:22923678;plasma membrane:19334764
AT3G07150.1	;	3	0	0	199	21844.5	10.1201	-0.315578	nucleus	cytosol,mitochondrion,peroxisome,nucleus	cytosol		nucleus						nucleus			peroxisome,nucleus	mitochondrion				mitochondrion	cytosol,nucleus	nucleus		nucleus	cytosol
AT3G07160.1	glucan synthase-like 10;Encodes GSL10, a member of the Glucan Synthase-Like (GSL) family believed to be involved in the synthesis of the cell wall component callose. GSL10 is required for male gametophyte development and plant growth. Has a role in entry of microspores into mitosis. GSL10 mutation leads to perturbation of microspore division symmetry, irregular callose deposition and failure of g…	3	42	6	1890	217099	8.79073	-0.0253968	plasma membrane	cytosol,mitochondrion,plastid,nucleus			plastid				mitochondrion	mitochondrion	nucleus	nucleus		plastid	mitochondrion				mitochondrion	mitochondrion	cytosol	mitochondrion	cytosol	cytosol	Amigo: "plasma membrane" 16618929|SwissProt: "plasma membrane" 16381842|Tair: "plasma membrane" 17644812|Tair: "plasma membrane" 16618929	plasma membrane:16618929	plasma membrane:16381842	Q9SFU6	plasma membrane:16618929;plasma membrane:17644812		golgi:22430844;golgi:25900983;golgi:25900983;golgi:25900983;golgi:21826108;golgi:25900983;plasma membrane:25641898;plasma membrane:15574830;plasma membrane:16618929;plasma membrane:17317660;plasma membrane:17644812;plasma membrane:19334764;plasma membrane:20843791;plasma membrane:21433285;plasma membrane:22923678;plasma membrane:23990937;plasma membrane:26748395;plasma membrane:26781341;plastid:2…
AT3G07170.1	Sterile alpha motif (SAM) domain-containing protein;	3	68	2	203	22683.8	10.3857	-1.05419	nucleus	cytosol,mitochondrion,nucleus	nucleus		nucleus						cytosol	nucleus		nucleus	mitochondrion				mitochondrion	cytosol,nucleus	nucleus		nucleus	nucleus							cytoskeleton:24134884
AT3G07180.1	GPI transamidase component PIG-S-related;	3	54	4	599	67132.5	6.92695	-0.243072	endoplasmic reticulum	plasma membrane,mitochondrion,golgi,nucleus,endoplasmic reticulum,plastid,extracellular,cytosol	plasma membrane		nucleus						plasma membrane			cytosol,plastid	mitochondrion		endoplasmic reticulum,golgi,extracellular		mitochondrion	cytosol,nucleus	cytosol		nucleus	plasma membrane	Amigo: "endoplasmic reticulum" 16618929|Amigo: "plasma membrane" 17151019|Tair: "endoplasmic reticulum" 16618929|Tair: "plasma membrane" 17151019	endoplasmic reticulum:16618929;plasma membrane:17151019		Q8W4D7	plasma membrane:17151019;endoplasmic reticulum:16618929		endoplasmic reticulum:16618929;endoplasmic reticulum:22923678;vacuole:17151019
AT3G07190.1	B-cell receptor-associated protein 31-like ;	3	20	2	220	25042.2	9.93563	-0.140455	plasma membrane,extracellular	plasma membrane,mitochondrion,golgi,nucleus,endoplasmic reticulum,extracellular,cytosol	cytosol		endoplasmic reticulum,golgi,extracellular			endoplasmic reticulum,golgi,extracellular			endoplasmic reticulum			nucleus	endoplasmic reticulum,golgi,extracellular	endoplasmic reticulum,golgi,extracellular	endoplasmic reticulum,golgi,extracellular		mitochondrion	endoplasmic reticulum,golgi,extracellular	cytosol	endoplasmic reticulum,golgi,extracellular	plasma membrane	endoplasmic reticulum
AT3G07195.1	RPM1-interacting protein 4 (RIN4) family protein;	3	3	1	225	24014.8	10.5232	-1.19289	nucleus	cytosol,mitochondrion,peroxisome,nucleus	nucleus		nucleus		nucleus				peroxisome	nucleus		nucleus	mitochondrion				mitochondrion	cytosol,nucleus	nucleus		nucleus	nucleus
AT3G07200.1	RING/U-box superfamily protein;	3	20	3	182	20091.1	10.3982	-0.537912	nucleus	cytosol,mitochondrion,plastid,nucleus	plastid		nucleus		nucleus			mitochondrion	nucleus	nucleus		nucleus	mitochondrion	mitochondrion	mitochondrion		mitochondrion	mitochondrion	cytosol	mitochondrion	plastid	nucleus				Q9SFV0
AT3G07210.1	;	3	16	5	547	59804.5	8.05087	-0.486837	nucleus	cytosol,mitochondrion,plastid,nucleus	nucleus		nucleus	plastid	cytosol				cytosol			nucleus	mitochondrion		plastid		mitochondrion	cytosol,nucleus	nucleus		nucleus	cytosol							plastid:24872594	AT2G24020.1::21798944
AT3G07220.1	SMAD/FHA domain-containing protein ;	3	45	3	320	35995.4	6.01747	-0.593125	nucleus	cytosol,mitochondrion,plastid,nucleus	cytosol		nucleus		nucleus				cytosol			plastid	mitochondrion				mitochondrion	cytosol,nucleus	cytosol		nucleus	nucleus				Q9SFV2
AT3G07230.1	wound-responsive protein-related;	3	156	8	46	5305.29	10.2143	-1.3413	cytosol	cytosol,mitochondrion,plastid,nucleus	nucleus		nucleus		plastid		mitochondrion		cytosol			nucleus	mitochondrion				plastid	cytosol,nucleus	nucleus		nucleus	nucleus				Q9SFV3			cytoskeleton:24134884;cytosol:21166475
AT3G07250.1	nuclear transport factor 2 (NTF2) family protein / RNA recognition motif (RRM)-containing protein;	3	0	0	1294	144596	5.20441	-0.674575	cytosol	cytosol,mitochondrion,plastid,nucleus	cytosol		nucleus						cytosol	nucleus		plastid	mitochondrion				mitochondrion	cytosol,nucleus	cytosol		nucleus	cytosol
AT3G07260.1	SMAD/FHA domain-containing protein ;	3	3	0	251	27981.8	7.29293	-0.678486	nucleus	mitochondrion,golgi,nucleus,endoplasmic reticulum,plastid,extracellular,cytosol	cytosol		nucleus		nucleus				cytosol	nucleus		plastid	mitochondrion				endoplasmic reticulum,golgi,extracellular	cytosol,nucleus	nucleus		nucleus	nucleus				Q9SFV6
AT3G07270.1	GTP cyclohydrolase I;	3	65	5	466	51383.1	7.36112	-0.0798283	cytosol	plasma membrane,mitochondrion,nucleus,plastid,cytosol	plasma membrane		nucleus						cytosol			plastid,nucleus	mitochondrion				mitochondrion	cytosol,nucleus	cytosol		cytosol	cytosol				Q9SFV7				AT2G23050.1::21798944;AT3G07270.1::21798944;AT4G04890.1::21798944
AT3G07273.1	;	3	9	0	70	7989.77	9.49629	-0.06	cytosol	plasma membrane,mitochondrion,golgi,nucleus,endoplasmic reticulum,plastid,extracellular,cytosol	plasma membrane		endoplasmic reticulum,golgi,extracellular			mitochondrion			cytosol			mitochondrion,plastid	mitochondrion				endoplasmic reticulum,golgi,extracellular	cytosol,nucleus	cytosol		cytosol	cytosol				B3H7J7
AT3G07290.1	Pentatricopeptide repeat (PPR) superfamily protein;	3	1	0	880	98064.5	7.38572	0.102955	mitochondrion	plasma membrane,mitochondrion,nucleus,plastid,cytosol	plasma membrane		plastid	plastid		plastid	mitochondrion	mitochondrion	mitochondrion		plastid	nucleus	mitochondrion	mitochondrion	mitochondrion		mitochondrion	mitochondrion	cytosol	mitochondrion	plastid	cytosol
AT3G07300.1	NagB/RpiA/CoA transferase-like superfamily protein;	3	26	4	407	43601.4	5.72651	0.0874693	cytosol	cytosol,mitochondrion,plastid,nucleus	cytosol		nucleus		cytosol				cytosol			plastid	mitochondrion				mitochondrion	mitochondrion	cytosol		cytosol	mitochondrion
AT3G07310.1	Protein of unknown function (DUF760);	3	68	5	368	41370.4	8.29857	-0.319022	plastid	mitochondrion,plastid,nucleus	nucleus		plastid	plastid		plastid	mitochondrion	mitochondrion	plastid		plastid	nucleus	plastid	plastid	plastid		mitochondrion	mitochondrion	nucleus	mitochondrion	plastid	plastid				Q9S7A6				AT5G24660.1::21798944
AT3G07320.1	O-Glycosyl hydrolases family 17 protein;	3	41	4	460	50606.6	8.82871	-0.142609	extracellular	plasma membrane,mitochondrion,golgi,endoplasmic reticulum,plastid,extracellular,vacuole	extracellular		endoplasmic reticulum,golgi,extracellular		plastid	plastid			vacuole		plastid	plasma membrane	endoplasmic reticulum,golgi,extracellular	endoplasmic reticulum,golgi,extracellular	endoplasmic reticulum,golgi,extracellular		mitochondrion	endoplasmic reticulum,golgi,extracellular	mitochondrion	endoplasmic reticulum,golgi,extracellular	plastid	extracellular				Q9SRT4			extracellular:16287169;extracellular:16356755;extracellular:16729891;extracellular:24393051;extracellular:26572690;extracellular:28155257
AT3G07330.1	Cellulose-synthase-like C6;encodes a gene similar to cellulose synthase	3	82	3	682	78375.7	9.00033	0.101026	golgi	plasma membrane,mitochondrion,golgi,peroxisome,cytosol	plasma membrane		cytosol				mitochondrion		cytosol			golgi	mitochondrion				mitochondrion	mitochondrion	cytosol		plasma membrane	peroxisome	Amigo: "golgi" 16618929|SwissProt: "golgi" 16381842|Tair: "golgi" 16618929	golgi:16618929	golgi:16381842	Q9SRT3	golgi:16618929		golgi:15295017;golgi:16618929;golgi:22430844;golgi:22923678;golgi:25900983;golgi:25900983;golgi:25900983	AT3G13672.1::21798944;AT3G16310.1::21798944
AT3G07340.1	basic helix-loop-helix (bHLH) DNA-binding superfamily protein;	3	11	9	456	50250.1	6.70798	-0.59386	nucleus	cytosol,mitochondrion,plastid,nucleus	nucleus		nucleus	plastid	nucleus	plastid			nucleus	nucleus	plastid	nucleus	plastid		plastid		mitochondrion	cytosol,nucleus	nucleus	plastid	nucleus	nucleus	SwissProt: "nucleus" 16381842		nucleus:16381842	Q9SRT2
AT3G07350.1	Protein of unknown function (DUF506) ;	3	32	4	298	33120	5.47321	-0.397315	nucleus	cytosol,mitochondrion,plastid,nucleus	cytosol		nucleus						cytosol	nucleus		plastid,nucleus	mitochondrion				mitochondrion	cytosol,nucleus	nucleus		nucleus	nucleus				Q9SRT1				AT1G52240.1::21798944;AT3G48150.1::21798944
AT3G07360.1	plant U-box 9;Encodes a protein containing a U-box and an ARM domain. This protein has E3 ubiquitin ligase activity based on in vitro assays.	3	61	3	460	51282.1	8.48142	-0.308478	cytosol	cytosol,mitochondrion,nucleus	cytosol		nucleus						cytosol			cytosol,nucleus	mitochondrion				mitochondrion	cytosol,nucleus	nucleus		cytosol	cytosol	Amigo: "nucleus" 18552232|Tair: "nucleus" 18552232	nucleus:18552232		Q9SRT0	nucleus:18552232
AT3G07370.1	carboxyl terminus of HSC70-interacting protein;Encodes AtCHIP, a new class of E3 ubiquitin ligases with three tetratricopeptide repeats and a U-box domain, structurally similar to the animal CHIP proteins. Plays an important role in plant cellular metabolism under temperature stress conditions. Functions as an E3 ubiquitin ligase of protein phosphatase 2A subunits and alters plant response to abs…	3	32	3	278	31657	6.51581	-0.43741	cytosol	cytosol,mitochondrion,nucleus	cytosol		nucleus						cytosol			nucleus	mitochondrion				mitochondrion	cytosol,nucleus	cytosol		cytosol	cytosol				Q9SRS9
AT3G07380.1	Domain of unknown function (DUF23);	3	1	0	102	11973.5	8.4442	-0.40098	plasma membrane	golgi,nucleus,endoplasmic reticulum,plastid,extracellular,cytosol	cytosol		endoplasmic reticulum,golgi,extracellular						cytosol			plastid,nucleus	endoplasmic reticulum,golgi,extracellular	endoplasmic reticulum,golgi,extracellular			endoplasmic reticulum,golgi,extracellular	cytosol,nucleus	cytosol	endoplasmic reticulum,golgi,extracellular	nucleus	cytosol
AT3G07390.1	auxin-responsive family protein;isolated from differential screening of a cDNA library from auxin-treated root culture. sequence does not show homology to any known proteins and is predicted to be extracellular.	3	144	2	273	27928	8.32102	0.13663	plasma membrane	plasma membrane,mitochondrion,golgi,nucleus,endoplasmic reticulum,plastid,extracellular,vacuole	extracellular		nucleus	plastid		plastid			endoplasmic reticulum		plastid	plasma membrane	plastid	plastid	endoplasmic reticulum,golgi,extracellular		mitochondrion	endoplasmic reticulum,golgi,extracellular	extracellular	plastid	plasma membrane	vacuole	Amigo: "plasma membrane" 16618929|SwissProt: "plasma membrane" 16381842|Tair: "plasma membrane" 16618929|Tair: "plasma membrane" 14506206|Tair: "plasma membrane" 12805588	plasma membrane:16618929	plasma membrane:16381842	Q94BT2	plasma membrane:14506206;plasma membrane:16618929;plasma membrane:12805588		extracellular:16356755;extracellular:18998720;extracellular:21109274;extracellular:26572690;extracellular:28155257;plasma membrane:25641898;plasma membrane:12805588;plasma membrane:14506206;plasma membrane:14517339;plasma membrane:16602701;plasma membrane:16618929;plasma membrane:17317660;plasma membrane:20843791;plasma membrane:21433285;plasma membrane:22215637;plasma membrane:22318864;plasma me…
AT3G07400.1	lipase class 3 family protein;	3	16	0	1003	110865	8.04889	-0.244666	cytosol	plasma membrane,mitochondrion,nucleus,plastid,cytosol	cytosol		nucleus				mitochondrion		nucleus			plastid	mitochondrion				mitochondrion	mitochondrion	cytosol	mitochondrion	plasma membrane	nucleus
AT3G07410.1	RAB GTPase homolog A5B;	3	25	4	217	24321.4	4.46215	-0.363594	cytosol	mitochondrion,golgi,nucleus,endoplasmic reticulum,plastid,extracellular,cytosol	plastid		nucleus		cytosol				cytosol			cytosol	mitochondrion				endoplasmic reticulum,golgi,extracellular	cytosol,nucleus	cytosol		plastid	cytosol	Tair: "plasma membrane" 15060130			Q9SRS5	plasma membrane:15060130		golgi:25900983;golgi:21826108;plasma membrane:15060130;plasma membrane:17644812	AT3G06540.1::21798944
AT3G07420.1	asparaginyl-tRNA synthetase 2;Encodes an asparaginyl-tRNA synthetase.	3	13	4	638	71367.7	9.41631	-0.333229	cytosol	cytosol,mitochondrion,plastid,nucleus	cytosol		nucleus		plastid				cytosol			cytosol	mitochondrion				mitochondrion	cytosol,nucleus	mitochondrion		cytosol	cytosol	Amigo: "mitochondrion,plastid" 10824085|SwissProt: "cytosol" 16381842|Tair: "mitochondrion,plastid" 10824085	mitochondrion:10824085;plastid:10824085	cytosol:16381842	Q9SW95	plastid:10824085;mitochondrion:10824085			AT1G04100.1::21798944
AT3G07425.1	;	3	0	1	98	11526.8	12.9448	-0.25102	mitochondrion	cytosol,mitochondrion,plastid,nucleus	plastid	mitochondrion,plastid	plastid	plastid	nucleus	mitochondrion	mitochondrion	mitochondrion	cytosol		plastid	plastid	mitochondrion	mitochondrion	mitochondrion		mitochondrion	mitochondrion	nucleus	plastid	plastid	mitochondrion				Q3EBA9
AT3G07430.1	YGGT family protein;	3	87	3	232	24923.5	11.2123	0.362931	plastid	plasma membrane,mitochondrion,nucleus,plastid,cytosol	plasma membrane		plastid	plastid	cytosol	mitochondrion		mitochondrion	plastid		plastid	plasma membrane,plastid	plastid	plastid			mitochondrion	plastid	nucleus	plastid	plastid	plastid	Tair: "plastid" 12938931|Tair: "plastid" 18431481			Q9SRS3	plastid:18431481;plastid:12938931	plastid:19224954	plasma membrane:19334764;plastid:12938931;plastid:18431481;plastid:20061580;plastid:24872594
AT3G07440.1	;	3	9	1	235	28546.3	9.83521	-1.43617	mitochondrion	cytosol,mitochondrion,plastid,nucleus	cytosol		plastid			mitochondrion	mitochondrion	mitochondrion	mitochondrion	nucleus	plastid	nucleus	mitochondrion	mitochondrion	mitochondrion		mitochondrion	mitochondrion	nucleus	mitochondrion	plastid	nucleus							plastid:20061580	AT3G07780.1::21798944;AT3G48150.1::21798944;AT4G24840.1::21798944;AT5G24660.1::21798944
AT3G07450.1	Bifunctional inhibitor/lipid-transfer protein/seed storage 2S albumin superfamily protein;	3	1	0	106	11232.4	9.03382	0.689623	extracellular	plasma membrane,mitochondrion,golgi,endoplasmic reticulum,plastid,extracellular	plasma membrane		endoplasmic reticulum,golgi,extracellular	plastid		endoplasmic reticulum,golgi,extracellular		mitochondrion	extracellular			plasma membrane	endoplasmic reticulum,golgi,extracellular	endoplasmic reticulum,golgi,extracellular	endoplasmic reticulum,golgi,extracellular		endoplasmic reticulum,golgi,extracellular	endoplasmic reticulum,golgi,extracellular	extracellular	endoplasmic reticulum,golgi,extracellular	extracellular	extracellular				Q9SRS1
AT3G07460.1	Protein of unknown function, DUF538;	3	110	3	177	19439.6	4.60678	0.268362	extracellular	plasma membrane,golgi,endoplasmic reticulum,plastid,extracellular,cytosol	plasma membrane		endoplasmic reticulum,golgi,extracellular			endoplasmic reticulum,golgi,extracellular			extracellular			plastid	endoplasmic reticulum,golgi,extracellular	endoplasmic reticulum,golgi,extracellular	endoplasmic reticulum,golgi,extracellular		endoplasmic reticulum,golgi,extracellular	endoplasmic reticulum,golgi,extracellular	cytosol	endoplasmic reticulum,golgi,extracellular	plastid	extracellular	Amigo: "vacuole" 15539469|Tair: "vacuole" 15539469	vacuole:15539469		Q8L7K5	vacuole:15539469		extracellular:26572690
AT3G07470.1	Protein of unknown function, DUF538;	3	109	5	169	18779.8	4.93142	0.322485	extracellular	plasma membrane,golgi,endoplasmic reticulum,plastid,extracellular,cytosol	plasma membrane		endoplasmic reticulum,golgi,extracellular			endoplasmic reticulum,golgi,extracellular			plasma membrane			plastid	endoplasmic reticulum,golgi,extracellular	endoplasmic reticulum,golgi,extracellular	endoplasmic reticulum,golgi,extracellular		endoplasmic reticulum,golgi,extracellular	endoplasmic reticulum,golgi,extracellular	cytosol	endoplasmic reticulum,golgi,extracellular	plastid	extracellular	Amigo: "vacuole" 15539469|Tair: "vacuole" 15539469	vacuole:15539469		Q94AG1	vacuole:15539469		extracellular:15694452;extracellular:16356755;extracellular:26572690
AT3G07480.1	2Fe-2S ferredoxin-like superfamily protein;	3	153	5	159	17603.2	8.08002	-0.274843	mitochondrion	mitochondrion,plastid,nucleus	nucleus		plastid	plastid	mitochondrion	mitochondrion	mitochondrion	mitochondrion	mitochondrion		plastid	plastid	plastid	plastid	plastid		mitochondrion	mitochondrion	nucleus	plastid	mitochondrion	mitochondrion	Amigo: "mitochondrion" 11743115|Amigo: "mitochondrion" 18385124|Amigo: "plastid" 15028209|Amigo: "mitochondrion" 14671022|Tair: "mitochondrion" 14671022|Tair: "plastid" 15028209|Tair: "mitochondrion" 18385124	mitochondrion:11743115;mitochondrion:14671022;mitochondrion:18385124;plastid:15028209		Q9SRR8	plastid:15028209;mitochondrion:18385124;mitochondrion:14671022	mitochondrion:19036033;mitochondrion:in house	mitochondrion:11743115;mitochondrion:14671022;mitochondrion:18385124;mitochondrion:22923678;mitochondrion:27122571;mitochondrion:27943495;plasma membrane:19334764;plastid:15028209	AT1G47260.1::21798944
AT3G07490.1	ARF-GAP domain 11;A member of ARF GAP domain (AGD), A thaliana has 15 members, grouped into four classes.	3	2	0	153	17393.7	4.09033	-0.508497	peroxisome	plasma membrane,mitochondrion,nucleus,peroxisome,cytosol	cytosol		nucleus		cytosol				cytosol			plasma membrane	peroxisome			peroxisome	mitochondrion	cytosol,nucleus	cytosol		cytosol	cytosol				Q9SRR7		peroxisome:22116655
AT3G07500.1	Far-red impaired responsive (FAR1) family protein;	3	10	1	217	25316.2	7.96969	-0.789862	nucleus	cytosol,mitochondrion,nucleus	nucleus		nucleus						cytosol	nucleus		nucleus	mitochondrion				mitochondrion	cytosol,nucleus	nucleus		nucleus	nucleus								AT1G60420.1::21798944;AT5G02050.1::21798944;AT5G40160.1::21798944
AT3G07510.1	;	3	22	3	189	20007.6	8.50692	0.749206	plasma membrane	plasma membrane,mitochondrion,golgi,endoplasmic reticulum,plastid,extracellular,cytosol	plasma membrane		plastid	plastid		mitochondrion			endoplasmic reticulum			plastid	endoplasmic reticulum,golgi,extracellular		endoplasmic reticulum,golgi,extracellular		mitochondrion	plastid	extracellular	plastid	cytosol	plasma membrane
AT3G07520.1	glutamate receptor 1.4;member of Putative ligand-gated ion channel subunit family. Contains a functional cation - permeable pore domain. Involved in cellular cation homeostasis.	3	5	2	861	97765.7	9.05065	-0.0747968	plasma membrane	plasma membrane,mitochondrion,golgi,endoplasmic reticulum,plastid,extracellular,cytosol	plasma membrane		plastid			endoplasmic reticulum,golgi,extracellular			golgi			plasma membrane	endoplasmic reticulum,golgi,extracellular	endoplasmic reticulum,golgi,extracellular	endoplasmic reticulum,golgi,extracellular		mitochondrion	endoplasmic reticulum,golgi,extracellular	cytosol	endoplasmic reticulum,golgi,extracellular	plasma membrane	plasma membrane	SwissProt: "plasma membrane" 16381842		plasma membrane:16381842	Q8LGN1
AT3G07522.1	;	3	0	0	42	4423.31	3.876	0.704762	extracellular	plasma membrane,golgi,endoplasmic reticulum,extracellular,cytosol,vacuole	extracellular		endoplasmic reticulum,golgi,extracellular			endoplasmic reticulum,golgi,extracellular			cytosol			plasma membrane	endoplasmic reticulum,golgi,extracellular		endoplasmic reticulum,golgi,extracellular		endoplasmic reticulum,golgi,extracellular	endoplasmic reticulum,golgi,extracellular	extracellular	endoplasmic reticulum,golgi,extracellular	cytosol	vacuole				B3H7J9
AT3G07525.1	autophagocytosis-associated family protein;Encodes an E1 ligase involved in autophagic vesicle formation.	3	11	4	225	25622.6	4.66079	-0.072	cytosol	cytosol,mitochondrion,plastid,nucleus	plastid		nucleus						cytosol			nucleus	mitochondrion				mitochondrion	cytosol,nucleus	cytosol		cytosol	cytosol
AT3G07530.1	;	3	3	0	699	77190.1	4.98401	0.00457797	plasma membrane	plasma membrane,mitochondrion,golgi,nucleus,endoplasmic reticulum,plastid,extracellular,cytosol	plasma membrane		nucleus						cytosol			cytosol,plasma membrane,plastid	mitochondrion				endoplasmic reticulum,golgi,extracellular	cytosol,nucleus	cytosol		plastid	plasma membrane
AT3G07540.1	Actin-binding FH2 (formin homology 2) family protein;	3	49	3	841	93016.4	8.71785	-0.402378	plasma membrane	plasma membrane,golgi,nucleus,endoplasmic reticulum,plastid,extracellular	nucleus		nucleus	plastid		endoplasmic reticulum,golgi,extracellular			endoplasmic reticulum	nucleus		nucleus	endoplasmic reticulum,golgi,extracellular	endoplasmic reticulum,golgi,extracellular	endoplasmic reticulum,golgi,extracellular		endoplasmic reticulum,golgi,extracellular	endoplasmic reticulum,golgi,extracellular	nucleus	endoplasmic reticulum,golgi,extracellular	plasma membrane	plasma membrane	Amigo: "plasma membrane" 17317660|SwissProt: "plasma membrane" 16381842|Tair: "plasma membrane" 17317660	plasma membrane:17317660	plasma membrane:16381842	Q9SRR2	plasma membrane:17317660		plasma membrane:17317660
AT3G07550.1	RNI-like superfamily protein;	3	21	3	395	43679.8	6.69408	0.0668354	cytosol	plasma membrane,mitochondrion,nucleus,plastid,cytosol	plasma membrane	mitochondrion,plastid	nucleus						cytosol	nucleus		nucleus	mitochondrion				mitochondrion	cytosol,nucleus	cytosol		cytosol	cytosol				Q9SRR1
AT3G07560.1	peroxin 13;Encodes peroxin 13 (PEX13) involved in protein transport into peroxisomes, for example, peroxisomal import of nitric oxide synthase.	3	104	5	304	31288	9.59941	-0.512171	cytosol,peroxisome	mitochondrion,nucleus,plastid,extracellular,cytosol	nucleus		nucleus	plastid		plastid			cytosol	nucleus	plastid	nucleus	mitochondrion		mitochondrion		plastid	plastid	extracellular	plastid	nucleus	nucleus	Amigo: "peroxisome" 16813573|Tair: "peroxisome" 16813573	peroxisome:16813573		Q9SRR0	peroxisome:16813573	cytosol:16813573;peroxisome:16813573		AT1G68010.1::16813573;AT3G07560.1::16813573;AT3G07560.1::16813573
AT3G07565.1	Protein of unknown function (DUF3755);	3	45	3	258	27994.9	9.05732	-0.677519	nucleus	cytosol,mitochondrion,plastid,nucleus	nucleus		nucleus	plastid		plastid			nucleus	nucleus	plastid	nucleus	plastid		plastid		mitochondrion	cytosol,nucleus	nucleus	plastid	nucleus	nucleus				Q84WV3
AT3G07568.1	;	3	41	3	68	7581	5.77049	-0.147059	mitochondrion	plasma membrane,mitochondrion,golgi,nucleus,endoplasmic reticulum,plastid,extracellular,cytosol	plasma membrane		plastid			endoplasmic reticulum,golgi,extracellular		mitochondrion	extracellular			plasma membrane,mitochondrion,golgi,nucleus,plastid,cytosol	mitochondrion	endoplasmic reticulum,golgi,extracellular	mitochondrion		mitochondrion	mitochondrion	extracellular	mitochondrion	cytosol	extracellular							mitochondrion:21841088
AT3G07570.1	Cytochrome b561/ferric reductase transmembrane with DOMON related domain;	3	15	3	369	40446.5	10.3701	0.217886	plasma membrane	plasma membrane,mitochondrion,golgi,endoplasmic reticulum,extracellular	mitochondrion		endoplasmic reticulum,golgi,extracellular		extracellular	endoplasmic reticulum,golgi,extracellular			extracellular			plasma membrane	endoplasmic reticulum,golgi,extracellular	endoplasmic reticulum,golgi,extracellular	endoplasmic reticulum,golgi,extracellular		mitochondrion	endoplasmic reticulum,golgi,extracellular	mitochondrion	endoplasmic reticulum,golgi,extracellular	plasma membrane	plasma membrane				Q9SSF3			mitochondrion:27943495;plasma membrane:20843791;plasma membrane:26781341
AT3G07580.1	;	3	5	2	143	16109.9	10.1018	-1.04266	nucleus	cytosol,mitochondrion,plastid,nucleus	nucleus		nucleus	plastid			mitochondrion		cytosol	nucleus	plastid	nucleus	plastid		plastid		mitochondrion	mitochondrion	nucleus	plastid	nucleus	nucleus
AT3G07590.1	Small nuclear ribonucleoprotein family protein;	3	31	3	114	12600.7	11.8072	-0.468421	nucleus	mitochondrion,nucleus,plastid,extracellular,cytosol	extracellular	mitochondrion,plastid	nucleus		nucleus	mitochondrion		mitochondrion	nucleus			cytosol,nucleus	mitochondrion				mitochondrion	cytosol,nucleus	nucleus		cytosol	nucleus	Amigo: "plasma membrane" 17151019|Tair: "plasma membrane" 17151019	plasma membrane:17151019		Q9SSF1	plasma membrane:17151019		cytosol:21166475;extracellular:26572690;vacuole:17151019
AT3G07600.1	Heavy metal transport/detoxification superfamily protein ;	3	7	1	157	17936.5	7.24615	-0.957325	cytosol	nucleus,cytosol,mitochondrion,extracellular	extracellular		nucleus		cytosol				cytosol	nucleus		nucleus	mitochondrion	mitochondrion			mitochondrion	cytosol,nucleus	extracellular		cytosol	cytosol				Q9ZRE6
AT3G07610.1	Transcription factor jumonji (jmjC) domain-containing protein;IBM1 likely encodes a protein with histone H3mK9 demethylation activity. It may preferentially demethylate H3mK9 at low-copy loci to protect them from silencing by nearby heterochromatin by preventing the spread of cytosine methylation. BONSAI (At1g73177) is hypermethylated in ibm1 mutants. ibm1 mutants have morphological defects that …	3	12	0	1027	116259	7.7983	-0.759202	nucleus	cytosol,mitochondrion,nucleus	nucleus		nucleus						nucleus	nucleus		nucleus	mitochondrion				mitochondrion	cytosol,nucleus	nucleus		nucleus	nucleus				Q9SSE9
AT3G07620.1	Exostosin family protein;	3	2	0	470	54693.9	8.63885	-0.211064	endoplasmic reticulum,extracellular	plasma membrane,mitochondrion,golgi,endoplasmic reticulum,plastid,extracellular	plasma membrane		plastid	plastid		endoplasmic reticulum,golgi,extracellular			golgi		plastid	golgi	endoplasmic reticulum,golgi,extracellular	endoplasmic reticulum,golgi,extracellular	endoplasmic reticulum,golgi,extracellular		mitochondrion	endoplasmic reticulum,golgi,extracellular	mitochondrion	endoplasmic reticulum,golgi,extracellular	plastid	endoplasmic reticulum	SwissProt: "golgi" 16381842		golgi:16381842	Q9SSE8
AT3G07630.1	arogenate dehydratase 2;Encodes a plastid-localized arogenate dehydratase involved in phenylalanine biosynthesis. Not less than six genes encoding ADT were identi&#64257;ed in the Arabidopsis genome: ADT1 [At1g11790]; ADT2 [At3g07630]; ADT3 [At2g27820]; ADT4 [At3g44720]; ADT5 [At5g22630]; and ADT6 [At1g08250].	3	30	5	381	42117.5	7.88125	-0.151181	plastid	cytosol,mitochondrion,plastid,nucleus	cytosol		plastid			mitochondrion		mitochondrion	plastid		plastid	plastid,nucleus	plastid	plastid	plastid		plastid	plastid	nucleus	plastid	plastid	plastid	Amigo: "plastid" 19136569|SwissProt: "plastid" 16381842|Tair: "plastid" 19136569	plastid:19136569	plastid:16381842	Q9SSE7	plastid:19136569	plastid:19136569;plastid:28338876	plastid:20061580
AT3G07640.1	;	3	37	4	241	27029.4	6.51994	-0.174274	cytosol	cytosol,mitochondrion,nucleus	cytosol		nucleus		cytosol				cytosol			nucleus	mitochondrion				mitochondrion	cytosol,nucleus	cytosol		cytosol	cytosol							golgi:25900983
AT3G07650.1	CONSTANS-like 9;This gene belongs to the CO (CONSTANS) gene family. This gene family is divided in three subgroups: groups III, to which COL9 belongs, is characterised by one B-box (supposed to regulate protein-protein interactions) and a second diverged zinc finger. COL9 downregulates expression of CO (CONSTANS) as well as FT and SOC1 which are known regulatory targets of CO.	3	51	3	372	40756.1	6.23455	-0.677957	nucleus	mitochondrion,golgi,nucleus,endoplasmic reticulum,extracellular,cytosol	nucleus		nucleus		nucleus				cytosol	nucleus		nucleus	mitochondrion		endoplasmic reticulum,golgi,extracellular		mitochondrion	cytosol,nucleus	nucleus		nucleus	nucleus	Amigo: "nucleus" 16115071|SwissProt: "nucleus" 16381842|Tair: "nucleus" 16115071	nucleus:16115071	nucleus:16381842	Q9SSE5	nucleus:16115071
AT3G07660.1	Kinase-related protein of unknown function (DUF1296);	3	113	1	841	90080.7	6.92141	-0.749346	nucleus	cytosol,mitochondrion,peroxisome,nucleus	nucleus		nucleus			mitochondrion		mitochondrion	mitochondrion	nucleus		nucleus	mitochondrion	mitochondrion		peroxisome	mitochondrion	cytosol,nucleus	nucleus		nucleus	nucleus				Q0WUY5			cytoskeleton:24134884;plasma membrane:21433285
AT3G07670.1	Rubisco methyltransferase family protein;	3	24	3	504	57617	8.16935	-0.380556	plastid	mitochondrion,golgi,nucleus,endoplasmic reticulum,plastid,extracellular	nucleus		plastid	plastid		mitochondrion		mitochondrion	mitochondrion		plastid	plastid	plastid		plastid		endoplasmic reticulum,golgi,extracellular	mitochondrion	nucleus	mitochondrion	plastid	plastid				Q9S7D2			plastid:23549413;plastid:24872594;vacuole:25900983	AT3G13720.1::21798944
AT3G07680.1	emp24/gp25L/p24 family/GOLD family protein;	3	154	7	208	24332	6.37027	-0.273558	endoplasmic reticulum	plasma membrane,golgi,nucleus,endoplasmic reticulum,plastid,extracellular,cytosol	cytosol		endoplasmic reticulum,golgi,extracellular			endoplasmic reticulum,golgi,extracellular			endoplasmic reticulum			plasma membrane,plastid,nucleus	endoplasmic reticulum,golgi,extracellular	endoplasmic reticulum,golgi,extracellular	endoplasmic reticulum,golgi,extracellular		endoplasmic reticulum,golgi,extracellular	endoplasmic reticulum,golgi,extracellular	cytosol	endoplasmic reticulum,golgi,extracellular	cytosol	extracellular	SwissProt: "plasma membrane" 16381842		plasma membrane:16381842	Q9S7M9		endoplasmic reticulum:22577184;endoplasmic reticulum:23918961;golgi:22577184;golgi:23918961	endoplasmic reticulum:22923678;nucleus:24012629;plasma membrane:19334764	AT1G26690.1:g,o,l,g,i:23918961
AT3G07690.1	6-phosphogluconate dehydrogenase family protein;	3	33	0	466	52540.1	7.31037	-0.0611588	cytosol	plasma membrane,mitochondrion,nucleus,plastid,cytosol	cytosol		cytosol						cytosol			plastid	mitochondrion				mitochondrion	cytosol,nucleus	cytosol		plasma membrane	cytosol				Q9S785
AT3G07700.1	Protein kinase superfamily protein;	3	67	4	695	78283.1	9.49729	-0.220144	plastid	mitochondrion,golgi,nucleus,endoplasmic reticulum,plastid,extracellular,cytosol	plastid		plastid		nucleus	plastid			cytosol			mitochondrion,plastid	mitochondrion	plastid	endoplasmic reticulum,golgi,extracellular		mitochondrion	mitochondrion	mitochondrion		plastid	plastid	Amigo: "plastid" 18431481|Tair: "plastid" 18431481	plastid:18431481		B9DGY1	plastid:18431481		plastid:18431481;plastid:22274653;plastid:23667806
AT3G07710.1	;	3	0	0	145	16457	4.58688	-1.02966	nucleus	mitochondrion,golgi,nucleus,endoplasmic reticulum,extracellular,cytosol	nucleus		nucleus						cytosol	nucleus		nucleus	mitochondrion				endoplasmic reticulum,golgi,extracellular	cytosol,nucleus	cytosol		mitochondrion	nucleus
AT3G07720.1	Galactose oxidase/kelch repeat superfamily protein;	3	62	6	329	35687.8	4.84597	-0.351976	cytosol	mitochondrion,nucleus,plastid,extracellular,cytosol	cytosol		nucleus			mitochondrion			cytosol			nucleus	mitochondrion				mitochondrion	cytosol,nucleus	extracellular		plastid	cytosol	Amigo: "nucleus" 15610358|Tair: "nucleus" 15610358	nucleus:15610358		Q9S7W4	nucleus:15610358	cytosol:15610358;nucleus:15610358	cytosol:21166475;extracellular:26572690
AT3G07730.1	;	3	12	0	473	55322.2	5.3425	-0.939323	nucleus	cytosol,mitochondrion,nucleus	cytosol		nucleus						cytosol	nucleus		nucleus	mitochondrion				mitochondrion	cytosol,nucleus	nucleus		nucleus	nucleus
AT3G07740.1	homolog of yeast ADA2 2A;encodes a transcriptional adaptor ADA2a that interacts with histone acetyltransferase GCN5 homolog and CBF1	3	26	3	548	62045.3	7.86261	-0.62573	nucleus	cytosol,mitochondrion,nucleus	nucleus		nucleus		nucleus				nucleus	nucleus		nucleus	mitochondrion				mitochondrion	cytosol,nucleus	nucleus		nucleus	nucleus	SwissProt: "nucleus" 16381842		nucleus:16381842	Q9SFD5				AT3G54610.1::16603259;AT3G54610.1::16603259;AT4G25490.1::16603259
AT3G07750.1	3'-5'-exoribonuclease family protein;	3	13	2	286	29963.6	4.4363	-0.000699301	cytosol	cytosol,mitochondrion,plastid,nucleus	plastid		nucleus						cytosol			plastid,nucleus	mitochondrion				mitochondrion	cytosol,nucleus	cytosol		cytosol	nucleus				Q9FPI0
AT3G07760.1	Sterile alpha motif (SAM) domain-containing protein;	3	50	6	125	14820	9.72722	-0.3744	cytosol	plasma membrane,mitochondrion,golgi,nucleus,endoplasmic reticulum,extracellular,cytosol	cytosol		nucleus		plasma membrane				cytosol			nucleus	mitochondrion				endoplasmic reticulum,golgi,extracellular	cytosol,nucleus	mitochondrion		cytosol	cytosol				Q9S7Y5
AT3G07770.1	HEAT SHOCK PROTEIN 89.1;	3	44	0	799	90571.5	5.0223	-0.598999	mitochondrion	mitochondrion,endoplasmic reticulum,plastid,nucleus	nucleus		plastid		endoplasmic reticulum	mitochondrion	mitochondrion	mitochondrion	mitochondrion		plastid	endoplasmic reticulum	mitochondrion	mitochondrion	mitochondrion		mitochondrion	mitochondrion	nucleus	mitochondrion	mitochondrion	mitochondrion	Amigo: "mitochondrion" 11743115|Amigo: "mitochondrion" 14671022|Tair: "mitochondrion" 17137349|Tair: "mitochondrion" 14671022	mitochondrion:11743115;mitochondrion:14671022		Q0WRS4	mitochondrion:14671022;mitochondrion:17137349	mitochondrion:18368500	golgi:25900983;golgi:25900983;golgi:25900983;golgi:25900983;mitochondrion:11743115;mitochondrion:14671022;mitochondrion:17137349;mitochondrion:21472856;mitochondrion:21841088;mitochondrion:24727099;mitochondrion:27943495;nucleus:23396599;plasma membrane:19334764;plasma membrane:21433285;plastid:20061580;plastid:24361574
AT3G07780.1	Protein of unknown function (DUF1423);Encodes a nuclear PHD finger protein that is functionally redundant with OBE2 and plays an important role in the maintenance and/or establishment of the root and shoot apical meristems.	3	77	4	566	64162.9	7.08697	-0.563604	plastid	mitochondrion,plastid,nucleus	nucleus		plastid	plastid		plastid	mitochondrion		nucleus	nucleus	plastid	nucleus	plastid	plastid	plastid		mitochondrion	plastid	nucleus	plastid	plastid	nucleus	Amigo: "nucleus" 18403411|Tair: "nucleus" 18403411	nucleus:18403411		Q9S736	nucleus:18403411	plastid:21908688		AT1G14740.1::21798944;AT1G61590.1::21798944;AT2G26770.1::21798944;AT2G30960.1::21798944;AT2G39100.1::21798944;AT3G01300.1::21798944;AT3G05935.1::21798944;AT3G15160.1::21798944;AT3G17668.1::21798944;AT3G17670.1::21798944;AT3G50330.1::21798944;AT4G31170.1::21798944;AT4G31550.1::21798944;AT5G11450.1::21798944;AT5G58950.1::21798944
AT3G07790.1	DGCR14-related;	3	73	0	508	56814.3	9.5612	-0.935039	nucleus	mitochondrion,plastid,nucleus	nucleus		nucleus	plastid		plastid			nucleus	nucleus	plastid	nucleus	plastid		plastid		mitochondrion	plastid	nucleus	plastid	nucleus	nucleus				Q9S7V6
AT3G07800.1	Thymidine kinase;	3	36	4	238	26080.5	6.98334	0.00504202	cytosol	cytosol,mitochondrion,plastid,nucleus	cytosol		nucleus		cytosol				cytosol			plastid,nucleus	mitochondrion				plastid	cytosol,nucleus	cytosol		nucleus	cytosol				Q9S750				AT3G07800.1::23351158;AT3G07800.1::21798944
AT3G07810.1	RNA-binding (RRM/RBD/RNP motifs) family protein;	3	86	5	494	51874.4	8.81275	-0.554858	nucleus	mitochondrion,nucleus,plastid,extracellular,cytosol	extracellular		nucleus		nucleus				nucleus			plastid	mitochondrion				mitochondrion	cytosol,nucleus	extracellular		nucleus	nucleus				Q8W555
AT3G07820.1	Pectin lyase-like superfamily protein;	3	43	8	391	41683.8	7.33675	-0.125831	extracellular	plasma membrane,golgi,nucleus,endoplasmic reticulum,extracellular,cytosol	extracellular		nucleus		nucleus	endoplasmic reticulum,golgi,extracellular			extracellular			plasma membrane	endoplasmic reticulum,golgi,extracellular	endoplasmic reticulum,golgi,extracellular	endoplasmic reticulum,golgi,extracellular		endoplasmic reticulum,golgi,extracellular	endoplasmic reticulum,golgi,extracellular	cytosol	endoplasmic reticulum,golgi,extracellular	extracellular	extracellular				Q9SFD2			plastid:26987276
AT3G07830.1	Pectin lyase-like superfamily protein;	3	6	3	397	42915.7	8.69188	-0.103023	extracellular	plasma membrane,golgi,nucleus,endoplasmic reticulum,plastid,extracellular	extracellular		endoplasmic reticulum,golgi,extracellular	plastid	nucleus	endoplasmic reticulum,golgi,extracellular			extracellular			plasma membrane	endoplasmic reticulum,golgi,extracellular	endoplasmic reticulum,golgi,extracellular	endoplasmic reticulum,golgi,extracellular		endoplasmic reticulum,golgi,extracellular	endoplasmic reticulum,golgi,extracellular	extracellular	endoplasmic reticulum,golgi,extracellular	extracellular	extracellular				Q9SFD1			extracellular:28155257
AT3G07840.1	Pectin lyase-like superfamily protein;	3	12	0	401	42594.2	8.083	-0.0842893	extracellular	plasma membrane,golgi,nucleus,endoplasmic reticulum,extracellular,cytosol	extracellular		endoplasmic reticulum,golgi,extracellular		nucleus	endoplasmic reticulum,golgi,extracellular			extracellular			plasma membrane	endoplasmic reticulum,golgi,extracellular	endoplasmic reticulum,golgi,extracellular	endoplasmic reticulum,golgi,extracellular		endoplasmic reticulum,golgi,extracellular	endoplasmic reticulum,golgi,extracellular	cytosol	endoplasmic reticulum,golgi,extracellular	extracellular	extracellular				Q9SFD0
AT3G07850.1	Pectin lyase-like superfamily protein;	3	37	3	444	45602.8	8.42872	-0.00833333	extracellular	plasma membrane,golgi,nucleus,endoplasmic reticulum,extracellular,cytosol	extracellular		endoplasmic reticulum,golgi,extracellular		nucleus	endoplasmic reticulum,golgi,extracellular			extracellular			plasma membrane	endoplasmic reticulum,golgi,extracellular	endoplasmic reticulum,golgi,extracellular	endoplasmic reticulum,golgi,extracellular		endoplasmic reticulum,golgi,extracellular	endoplasmic reticulum,golgi,extracellular	cytosol	endoplasmic reticulum,golgi,extracellular	extracellular	extracellular	SwissProt: "extracellular" 16381842		extracellular:16381842	P49063
AT3G07860.1	Ubiquitin-like superfamily protein;	3	11	3	165	18673.8	10.4508	-0.450303	nucleus	mitochondrion,golgi,nucleus,endoplasmic reticulum,extracellular,cytosol	cytosol		nucleus						cytosol	nucleus		nucleus	mitochondrion		endoplasmic reticulum,golgi,extracellular		mitochondrion	cytosol,nucleus	nucleus		cytosol	nucleus				Q84WS8
AT3G07870.1	F-box and associated interaction domains-containing protein;	3	34	3	417	47684.4	9.33081	-0.34988	nucleus	cytosol,mitochondrion,plasma membrane,nucleus	plasma membrane		nucleus						cytosol	nucleus		nucleus	mitochondrion				mitochondrion	cytosol,nucleus	cytosol		nucleus	cytosol				Q9SFC7
AT3G07880.1	Immunoglobulin E-set superfamily protein;	3	135	8	240	27232.6	4.47843	-0.848333	cytosol	cytosol,mitochondrion,nucleus	cytosol		nucleus		cytosol				cytosol	nucleus		cytosol	mitochondrion				mitochondrion	cytosol,nucleus	nucleus		nucleus	cytosol	SwissProt: "cytosol" 16381842		cytosol:16381842	Q9SFC6			extracellular:26572690	AT1G75840.1::10798620;AT1G75840.1::10798620;AT4G35020.1::10798620
AT3G07890.1	Ypt/Rab-GAP domain of gyp1p superfamily protein;	3	36	2	400	45325.1	8.88561	-0.11075	mitochondrion	cytosol,mitochondrion,plastid,nucleus	cytosol		plastid			mitochondrion	mitochondrion		mitochondrion			plastid,nucleus	mitochondrion				mitochondrion	mitochondrion	cytosol	mitochondrion	cytosol	cytosol
AT3G07900.1	O-fucosyltransferase family protein;	3	2	1	579	65367.3	10.2018	-0.377202	plastid	plasma membrane,mitochondrion,golgi,nucleus,plastid,cytosol	plastid		plastid	plastid		mitochondrion	mitochondrion	mitochondrion	golgi		plastid	golgi	mitochondrion		mitochondrion		mitochondrion	cytosol,nucleus	nucleus	plastid	plasma membrane	mitochondrion	Amigo: "plastid" 15028209|Tair: "plastid" 15028209	plastid:15028209		Q9SFC4	plastid:15028209		plastid:15028209
[truncated: 4,654 more rows]
