# Supplementary material for: Interactome of Arabidopsis Thaliana
Source: Plants (Basel). 2022 Jan 27;11(3):350. doi: 10.3390/plants11030350 (PMC8838453; doi:10.3390/plants11030350)
Supplement: Supplementary file 1 [file plants-11-00350-s001.zip › Table S7.xlsx]

## Sheet: Suba
Protein Properties									Location Consensus	Location Predictors																							Location Annotators					Location Experiments			Publications and PubMed ID
Gene	Description	Chromosome	ESTs	Full-length cDNAs	Amino Acid Residues	Molecular Weight	Isoelectric Point	GRAVY	Location SUBAcon	Location All Predictors	Location AdaBoost	Location ATP	Location BaCelLo	Location ChloroP 1.1	Location EpiLoc	Location iPSORT	Location MitoPred	Location MitoProt	Location MultiLoc2	Location Nucleo	Location PCLR 0.9	Location Plant-mPLoc	Location PProwler 1.2	Location Predotar v1.03	Location PredSL	Location PTS1	Location SLPFA	Location SLP-Local	Location SubLoc	Location TargetP 1.1	Location WoLF PSORT	Location YLoc	Location All Annotators	Location AmiGO	Location Swiss-Prot	Swiss-Prot ID	Location TAIR10	Location GFP	Location Mass Spec	PPI	Publications GFP	Publications Mass Spec	Publications PPI
AT4G00005.1	PRA1 (Prenylated rab acceptor) family protein;	4	0	0	118	13315.6	5.71815	1.07627	extracellular	plasma membrane,mitochondrion,golgi,nucleus,endoplasmic reticulum,plastid,extracellular	plasma membrane		plastid		extracellular	endoplasmic reticulum,golgi,extracellular	mitochondrion		extracellular			plasma membrane	endoplasmic reticulum,golgi,extracellular	endoplasmic reticulum,golgi,extracellular	endoplasmic reticulum,golgi,extracellular		endoplasmic reticulum,golgi,extracellular	endoplasmic reticulum,golgi,extracellular	nucleus	endoplasmic reticulum,golgi,extracellular	plastid	plasma membrane
AT4G00020.1	BREAST CANCER 2 like 2A;Ortholog of breast cancer susceptibility protein 2. Essential at meiosis. Interacts with either AtRad51 or AtDmc1 and ATDSS1(I). Involved in embryo sac development.	4	13	1	1151	126659	8.71204	-0.373414	nucleus	cytosol,mitochondrion,plastid,nucleus	nucleus		nucleus				mitochondrion		nucleus	nucleus		plastid,nucleus	mitochondrion				mitochondrion	cytosol,nucleus	nucleus		nucleus	cytosol				Q7Y1C5				AT1G64750.1::16415210;AT1G64750.1::16415210;AT3G22880.1::16415210;AT3G22880.1::15014444;AT3G22880.1::16415210;AT3G22880.1::15014444;AT5G20850.1::15014444;AT5G20850.1::16415210;AT5G20850.1::15014444;AT5G20850.1::16415210
AT4G00026.1	;	4	76	3	269	30049	10.2792	-0.491822	mitochondrion	mitochondrion,plastid	plastid		plastid	plastid		mitochondrion	mitochondrion	mitochondrion	mitochondrion		plastid	mitochondrion,plastid	mitochondrion	mitochondrion	mitochondrion		mitochondrion	mitochondrion	mitochondrion	plastid	mitochondrion	mitochondrion							mitochondrion:21841088;mitochondrion:27943495
AT4G00030.1	Plastid-lipid associated protein PAP / fibrillin family protein;	4	15	8	212	24069.9	9.82709	-0.254717	plastid	cytosol,mitochondrion,plastid,nucleus	cytosol		plastid	plastid		plastid		mitochondrion	nucleus		plastid	plastid	mitochondrion	plastid	mitochondrion		mitochondrion	mitochondrion	cytosol	plastid	mitochondrion	mitochondrion	SwissProt: "plastid" 16381842		plastid:16381842	O81304			plastid:21531424;plastid:22274653;plastid:23549413;plastid:24872594
AT4G00040.1	Chalcone and stilbene synthase family protein;	4	76	3	385	42417.3	6.09381	-0.168312	mitochondrion	mitochondrion,golgi,endoplasmic reticulum,plastid,extracellular,cytosol	cytosol		cytosol			mitochondrion			mitochondrion			cytosol	mitochondrion	mitochondrion	endoplasmic reticulum,golgi,extracellular		mitochondrion	mitochondrion	cytosol	mitochondrion	plastid	cytosol				O81305
AT4G00050.1	basic helix-loop-helix (bHLH) DNA-binding superfamily protein;	4	29	4	399	43367.8	7.55419	-0.561654	nucleus	cytosol,mitochondrion,nucleus	nucleus		nucleus		nucleus				nucleus	nucleus		nucleus	mitochondrion				mitochondrion	cytosol,nucleus	nucleus		nucleus	nucleus	SwissProt: "nucleus" 16381842		nucleus:16381842	Q8GZ38				AT1G32230.1::19548978
AT4G00060.1	Nucleotidyltransferase family protein;	4	7	2	1481	163806	7.65233	-0.402363	plastid	cytosol,mitochondrion,plastid,nucleus	nucleus	mitochondrion,plastid	plastid	plastid		mitochondrion			nucleus	nucleus	plastid	cytosol,plastid,nucleus	plastid	plastid	plastid		mitochondrion	plastid	nucleus	plastid	nucleus	nucleus				Q8RX81
AT4G00070.1	RING/U-box superfamily protein;	4	0	1	179	20770.6	6.99455	-0.886034	nucleus	mitochondrion,golgi,nucleus,endoplasmic reticulum,extracellular,cytosol	cytosol		nucleus		cytosol				nucleus	nucleus		nucleus	mitochondrion				endoplasmic reticulum,golgi,extracellular	cytosol,nucleus	nucleus		nucleus	nucleus
AT4G00080.1	Plant invertase/pectin methylesterase inhibitor superfamily protein;	4	8	2	209	23975.9	10.5543	-0.378947	extracellular	plasma membrane,golgi,nucleus,endoplasmic reticulum,plastid,extracellular,vacuole	plasma membrane		endoplasmic reticulum,golgi,extracellular	plastid		endoplasmic reticulum,golgi,extracellular			endoplasmic reticulum			plasma membrane	endoplasmic reticulum,golgi,extracellular	endoplasmic reticulum,golgi,extracellular	endoplasmic reticulum,golgi,extracellular		endoplasmic reticulum,golgi,extracellular	endoplasmic reticulum,golgi,extracellular	nucleus	endoplasmic reticulum,golgi,extracellular	extracellular	vacuole				O81309
AT4G00090.1	Transducin/WD40 repeat-like superfamily protein;	4	26	3	430	46553.4	8.63053	-0.280465	endoplasmic reticulum	plasma membrane,mitochondrion,golgi,nucleus,endoplasmic reticulum,extracellular,cytosol	cytosol		endoplasmic reticulum,golgi,extracellular			endoplasmic reticulum,golgi,extracellular			endoplasmic reticulum			nucleus	endoplasmic reticulum,golgi,extracellular	endoplasmic reticulum,golgi,extracellular	endoplasmic reticulum,golgi,extracellular		mitochondrion	mitochondrion	cytosol	endoplasmic reticulum,golgi,extracellular	endoplasmic reticulum	plasma membrane				Q93ZN5			endoplasmic reticulum:22923678
AT4G00100.1	ribosomal protein S13A;Encodes a cytoplasmic ribosomal protein S13 homologue involved in early leaf development	4	313	8	151	17086.1	11.0739	-0.499338	cytosol	cytosol,mitochondrion,plastid,nucleus	nucleus		plastid		cytosol	mitochondrion		mitochondrion	mitochondrion		plastid	plastid	mitochondrion		mitochondrion		mitochondrion	cytosol,nucleus	mitochondrion	mitochondrion	nucleus	cytosol	Amigo: "cytosol" 17934214|Amigo: "cytosol" 11598216|Amigo: "cytosol" 10849343|Tair: "nucleus" 15496452|Tair: "cytosol" 10849343	cytosol:10849343;cytosol:11598216;cytosol:17934214		P59224	cytosol:10849343;nucleus:15496452		cytosol:22522809;endoplasmic reticulum:22923678;extracellular:26572690;golgi:25900983;golgi:25900983;golgi:25900983;golgi:25900983;golgi:25900983;nucleus:15496452;plasma membrane:22215637;plasma membrane:22318864;vacuole:25900983
AT4G00110.1	UDP-D-glucuronate 4-epimerase 3;Encodes a putative membrane-anchored UDP-D-glucuronate 4-epimerase.	4	15	5	430	47692.2	10.5075	-0.233721	golgi	mitochondrion,golgi,nucleus,endoplasmic reticulum,plastid,extracellular,cytosol	mitochondrion		nucleus	plastid	cytosol	mitochondrion	mitochondrion		endoplasmic reticulum		plastid	golgi	mitochondrion		endoplasmic reticulum,golgi,extracellular		mitochondrion	cytosol,nucleus	mitochondrion		cytosol	golgi	SwissProt: "golgi" 16381842		golgi:16381842	O81312
AT4G00120.1	basic helix-loop-helix (bHLH) DNA-binding superfamily protein;	4	2	2	198	22950.7	7.69102	-0.786869	nucleus	cytosol,mitochondrion,nucleus	nucleus		nucleus		nucleus				nucleus	nucleus		nucleus	mitochondrion				mitochondrion	cytosol,nucleus	nucleus		nucleus	nucleus	SwissProt: "nucleus" 16381842		nucleus:16381842	O81313				AT2G38270.1::21798944;AT3G21150.1::21798944
AT4G00124.1	;	4	0	0	31	3383	8.5359	-0.774194	cytosol,nucleus	mitochondrion,golgi,nucleus,endoplasmic reticulum,plastid,extracellular,cytosol	extracellular		endoplasmic reticulum,golgi,extracellular						cytosol		plastid	nucleus	mitochondrion				plastid	endoplasmic reticulum,golgi,extracellular	nucleus		nucleus	cytosol				B3H6J0
AT4G00130.1	DNA-binding storekeeper protein-related transcriptional regulator;	4	18	1	194	22549.6	10.1933	-0.715464	mitochondrion	mitochondrion,golgi,nucleus,plastid,cytosol	golgi		plastid			mitochondrion	mitochondrion	mitochondrion	mitochondrion			nucleus	mitochondrion	mitochondrion	mitochondrion		mitochondrion	mitochondrion	cytosol	mitochondrion	nucleus	nucleus				Q1PED2
AT4G00140.1	Calcium-binding EF-hand family protein;	4	0	0	257	28688.8	10.2459	-0.992607	nucleus	cytosol,mitochondrion,plastid,nucleus	nucleus		nucleus						cytosol	nucleus		nucleus	mitochondrion				mitochondrion	cytosol,nucleus	nucleus	plastid	nucleus	nucleus				O81315
AT4G00150.1	GRAS family transcription factor;	4	40	6	558	61171.1	5.65606	-0.181183	nucleus	mitochondrion,nucleus,plastid,extracellular,cytosol	nucleus		nucleus	plastid		mitochondrion			cytosol	nucleus		nucleus	plastid		plastid		mitochondrion	plastid	extracellular	plastid	nucleus	cytosol	SwissProt: "nucleus" 16381842		nucleus:16381842	O81316				AT1G60490.1::21798944;AT5G66720.1::21798944
AT4G00160.1	F-box/RNI-like/FBD-like domains-containing protein;	4	2	1	453	52065.7	5.08296	-0.128698	cytosol,plasma membrane	plasma membrane,mitochondrion,golgi,nucleus,endoplasmic reticulum,extracellular,cytosol	cytosol		nucleus		nucleus				cytosol			nucleus	mitochondrion		endoplasmic reticulum,golgi,extracellular		mitochondrion	cytosol,nucleus	cytosol		plasma membrane	cytosol
AT4G00165.1	Bifunctional inhibitor/lipid-transfer protein/seed storage 2S albumin superfamily protein;	4	43	5	128	13338.8	8.67533	0.667188	extracellular	plasma membrane,golgi,endoplasmic reticulum,plastid,extracellular,vacuole	extracellular		endoplasmic reticulum,golgi,extracellular		vacuole	endoplasmic reticulum,golgi,extracellular			extracellular			plasma membrane	endoplasmic reticulum,golgi,extracellular	endoplasmic reticulum,golgi,extracellular	endoplasmic reticulum,golgi,extracellular		endoplasmic reticulum,golgi,extracellular	endoplasmic reticulum,golgi,extracellular	extracellular	endoplasmic reticulum,golgi,extracellular	plastid	extracellular				Q8RW93
AT4G00170.1	Plant VAMP (vesicle-associated membrane protein) family protein;	4	30	4	239	26375.8	7.2133	-0.306695	endoplasmic reticulum	mitochondrion,golgi,nucleus,endoplasmic reticulum,plastid,cytosol	plastid		nucleus	plastid	endoplasmic reticulum				nucleus			nucleus	mitochondrion				mitochondrion	cytosol,nucleus	nucleus		golgi	cytosol				Q84WW5			endoplasmic reticulum:22923678
AT4G00180.1	Plant-specific transcription factor YABBY family protein;YABBY gene family member, likely has transcription factor activity, involved in specifying abaxial cell fate. Along with FIL, involved in patterning of the fruit. GUS reporter gene expression in seedlings is observed in the young leaves and as the leaf matures, expression is restricted to the abaxial tissues of leaves, expression is also ob…	4	15	3	240	26339.5	8.52626	-0.462917	nucleus	cytosol,plastid,nucleus	nucleus		nucleus	plastid		plastid			cytosol	nucleus	plastid	nucleus	plastid	plastid	plastid		plastid	plastid	nucleus	plastid	nucleus	nucleus	SwissProt: "nucleus" 16381842		nucleus:16381842	Q9XFB1				AT4G27330.1::15299139
AT4G00190.1	pectin methylesterase 38;	4	0	0	474	52420	6.06916	-0.306962	extracellular	mitochondrion,nucleus,plastid,extracellular,cytosol	cytosol		nucleus		extracellular				cytosol			extracellular	mitochondrion				plastid	cytosol,nucleus	cytosol		nucleus	cytosol	SwissProt: "extracellular" 16381842		extracellular:16381842	O81320
AT4G00200.1	AT hook motif DNA-binding family protein;	4	12	2	318	33153.4	10.0134	-0.375472	nucleus	cytosol,mitochondrion,plastid,nucleus	nucleus		nucleus						nucleus	nucleus	plastid	nucleus	mitochondrion		plastid		mitochondrion	cytosol,nucleus	nucleus		nucleus	nucleus
AT4G00210.1	LOB domain-containing protein 31;	4	0	1	220	23808.1	5.60178	-0.194545	nucleus	cytosol,mitochondrion,plastid,nucleus	plastid		nucleus		nucleus	plastid		mitochondrion	cytosol	nucleus		nucleus	mitochondrion		mitochondrion		mitochondrion	cytosol,nucleus	nucleus		nucleus	nucleus				O81322		cytosol:22822207;nucleus:22822207
AT4G00220.1	Lateral organ boundaries (LOB) domain family protein;Encodes a protein containing a LOB domain that is expressed in embryos, flower primordium and lateral floral organ boundaries. Overexpression is correlated with activation of STM and KNAT1 and down regulation of PIN1 and reduced auxin transport levels. Ectopic expression in plants results in premature termination of the shoot apical meristem an…	4	5	5	228	23969.4	7.24959	-0.110526	nucleus	cytosol,mitochondrion,plastid,nucleus	nucleus		nucleus	plastid	nucleus	plastid		mitochondrion	cytosol	nucleus	plastid	nucleus	plastid		mitochondrion		plastid	plastid	nucleus	plastid	plastid	nucleus				O81323		cytosol:22822207;nucleus:22822207		AT4G00210.1::22822207
AT4G00230.1	xylem serine peptidase 1;	4	45	3	749	80333.3	9.81213	-0.100267	extracellular	plasma membrane,mitochondrion,golgi,endoplasmic reticulum,plastid,extracellular,cytosol,vacuole	cytosol		endoplasmic reticulum,golgi,extracellular			endoplasmic reticulum,golgi,extracellular			vacuole			extracellular	endoplasmic reticulum,golgi,extracellular	endoplasmic reticulum,golgi,extracellular	endoplasmic reticulum,golgi,extracellular		mitochondrion	endoplasmic reticulum,golgi,extracellular	mitochondrion	endoplasmic reticulum,golgi,extracellular	plastid	plasma membrane				Q9LLL8			extracellular:15593128;extracellular:16356755;extracellular:26572690;extracellular:28155257;plasma membrane:19334764
AT4G00231.1	ARM repeat superfamily protein;	4	11	3	475	53176.8	4.53312	-0.0808421	cytosol	mitochondrion,golgi,nucleus,endoplasmic reticulum,peroxisome,plastid,extracellular,cytosol	plastid		nucleus						cytosol			nucleus	mitochondrion				mitochondrion	endoplasmic reticulum,golgi,extracellular	nucleus		nucleus	peroxisome				O81325		cytosol:23064319;nucleus:23064319		AT1G22920.1::21798944
AT4G00232.1	DNA-binding storekeeper protein-related transcriptional regulator;	4	3	0	154	17666.4	10.3462	-0.924675	nucleus	cytosol,mitochondrion,plastid,nucleus	plastid		nucleus		cytosol				cytosol	nucleus	plastid	nucleus	mitochondrion				mitochondrion	cytosol,nucleus	nucleus		nucleus	nucleus
AT4G00234.1	;	4	0	0	263	28613.4	8.40249	0.193916	plastid	plasma membrane,mitochondrion,plastid,extracellular,cytosol	plasma membrane		plastid			mitochondrion	mitochondrion	mitochondrion	plastid			plasma membrane	plastid		plastid		mitochondrion	plastid	extracellular	plastid	plastid	cytosol
AT4G00238.1	DNA-binding storekeeper protein-related transcriptional regulator;	4	37	5	345	38188.1	9.41227	-0.714783	nucleus	mitochondrion,plastid,nucleus	plastid		nucleus						nucleus	nucleus	plastid	nucleus	plastid		plastid		mitochondrion	plastid	nucleus	plastid	nucleus	nucleus	Amigo: "nucleus" 15496452|Tair: "nucleus" 15496452	nucleus:15496452		Q8LG05	nucleus:15496452	nucleus:27031427	golgi:25900983;nucleus:15496452	AT5G52547.1::21798944
AT4G00240.1	phospholipase D beta 2;member of C2-PLD subfamily	4	0	0	927	104161	7.22842	-0.435707	cytosol	mitochondrion,nucleus,plastid,extracellular,cytosol,vacuole	cytosol		nucleus		vacuole	plastid			cytosol		plastid	cytosol	mitochondrion				mitochondrion	cytosol,nucleus	extracellular		nucleus	cytosol	SwissProt: "cytosol,plasma membrane" 16381842		cytosol:16381842;plasma membrane:16381842	O23078
AT4G00250.1	DNA-binding storekeeper protein-related transcriptional regulator;	4	3	2	319	35515	9.42649	-0.721317	nucleus	plastid,cytoskeleton,nucleus	cytoskeleton		nucleus						nucleus	nucleus	plastid	nucleus	plastid		plastid		plastid	plastid	nucleus	plastid	nucleus	nucleus				O23077		nucleus:27031427
AT4G00260.1	Transcriptional factor B3 family protein;	4	0	0	528	60038.1	9.18742	-0.509848	plasma membrane,endoplasmic reticulum	mitochondrion,golgi,nucleus,endoplasmic reticulum,plastid,extracellular,cytosol	cytosol		plastid			endoplasmic reticulum,golgi,extracellular			nucleus	nucleus		plastid,nucleus	mitochondrion				endoplasmic reticulum,golgi,extracellular	mitochondrion	nucleus	endoplasmic reticulum,golgi,extracellular	plastid	golgi	SwissProt: "nucleus" 16381842		nucleus:16381842	O23076
AT4G00270.1	DNA-binding storekeeper protein-related transcriptional regulator;	4	52	2	302	34059.8	6.03231	-0.94702	nucleus	cytosol,mitochondrion,plastid,nucleus	nucleus		nucleus	plastid					cytosol	nucleus	plastid	nucleus	plastid		plastid		mitochondrion	cytosol,nucleus	nucleus	plastid	nucleus	nucleus				Q9ASZ1		nucleus:12535344	nucleus:23396599
AT4G00280.1	;	4	0	2	71	8196.86	4.62481	-0.323944	cytosol	plasma membrane,mitochondrion,nucleus,plastid,extracellular,cytosol	plasma membrane		plastid						cytosol			plastid	mitochondrion				mitochondrion	cytosol,nucleus	nucleus		extracellular	nucleus
AT4G00290.1	Mechanosensitive ion channel protein;	4	10	7	497	53887.2	9.3779	0.0925553	mitochondrion	plasma membrane,mitochondrion,plastid,nucleus	plasma membrane		plastid	plastid		mitochondrion	mitochondrion	mitochondrion	mitochondrion		plastid	plasma membrane,nucleus	mitochondrion	mitochondrion	mitochondrion		mitochondrion	mitochondrion	mitochondrion	mitochondrion	plastid	mitochondrion	Amigo: "plastid" 12938931|Amigo: "plastid" 18431481|Tair: "plastid" 12938931|Tair: "plastid" 18431481	plastid:12938931;plastid:18431481		Q8VZL4	plastid:18431481;plastid:12938931		mitochondrion:21841088;mitochondrion:22923678;mitochondrion:27122571;mitochondrion:27943495;plastid:12938931;plastid:18431481;plastid:20061580
AT4G00300.1	fringe-related protein;	4	41	0	785	88865.6	8.99561	-0.284459	endoplasmic reticulum	plasma membrane,mitochondrion,golgi,endoplasmic reticulum,plastid,extracellular,vacuole	extracellular		plastid	plastid		mitochondrion			plasma membrane		plastid	vacuole,extracellular	endoplasmic reticulum,golgi,extracellular		plastid		mitochondrion	plastid	extracellular		plasma membrane	plasma membrane				O23072			endoplasmic reticulum:22923678
AT4G00305.1	RING/U-box superfamily protein;	4	0	0	126	14260.2	5.71805	-0.0174603	plasma membrane	plasma membrane,mitochondrion,golgi,nucleus,endoplasmic reticulum,plastid,extracellular	plasma membrane		nucleus		nucleus	endoplasmic reticulum,golgi,extracellular			nucleus			nucleus	mitochondrion	endoplasmic reticulum,golgi,extracellular			endoplasmic reticulum,golgi,extracellular	endoplasmic reticulum,golgi,extracellular	nucleus	endoplasmic reticulum,golgi,extracellular	extracellular	plastid				Q3EAE6
AT4G00310.1	Putative membrane lipoprotein;	4	13	2	302	33188.5	5.81955	-0.848344	nucleus	mitochondrion,golgi,nucleus,endoplasmic reticulum,peroxisome,extracellular,cytosol	nucleus		nucleus		nucleus	mitochondrion	mitochondrion	mitochondrion	cytosol	nucleus		nucleus	mitochondrion	mitochondrion	endoplasmic reticulum,golgi,extracellular	peroxisome	mitochondrion	cytosol,nucleus	nucleus		nucleus	nucleus				O23071			mitochondrion:27943495;plasma membrane:22318864
AT4G00315.1	F-box/RNI-like/FBD-like domains-containing protein;	4	0	0	441	50953.8	6.32499	-0.185488	nucleus	mitochondrion,golgi,nucleus,endoplasmic reticulum,plastid,extracellular,cytosol	nucleus		nucleus		nucleus				cytosol			nucleus	mitochondrion	endoplasmic reticulum,golgi,extracellular	mitochondrion		mitochondrion	cytosol,nucleus	nucleus		plastid	cytosol
AT4G00320.1	F-box/RNI-like superfamily protein;	4	0	0	507	57617.6	7.28409	-0.0487179	cytosol	mitochondrion,golgi,nucleus,endoplasmic reticulum,extracellular,cytosol	cytosol		nucleus						cytosol			nucleus	mitochondrion		endoplasmic reticulum,golgi,extracellular		mitochondrion	cytosol,nucleus	cytosol		cytosol	cytosol				P0C2G6
AT4G00330.1	calmodulin-binding receptor-like cytoplasmic kinase 2;high overall homology to CRCK1	4	87	3	411	46177.4	9.58591	-0.526521	plastid	plasma membrane,mitochondrion,plastid,nucleus	plasma membrane		plastid	plastid	nucleus	mitochondrion		mitochondrion	mitochondrion		plastid	nucleus	plastid	plastid	mitochondrion		mitochondrion	plastid	nucleus	mitochondrion	plastid	plastid				Q8VZJ9			plasma membrane:22215637
AT4G00335.1	RING-H2 finger B1A;	4	31	5	190	20954.7	4.2642	-0.236842	nucleus	mitochondrion,golgi,nucleus,endoplasmic reticulum,plastid,extracellular,cytosol	extracellular		endoplasmic reticulum,golgi,extracellular		nucleus				nucleus			nucleus	mitochondrion		endoplasmic reticulum,golgi,extracellular		mitochondrion	endoplasmic reticulum,golgi,extracellular	nucleus		plastid	cytosol				Q2HIJ8
AT4G00340.1	receptor-like protein kinase 4;Encodes a receptor-like protein kinase that is expressed in roots.	4	21	1	818	90832.3	8.00102	-0.225061	plasma membrane	plasma membrane,mitochondrion,golgi,nucleus,endoplasmic reticulum,plastid,extracellular,cytosol	plasma membrane		endoplasmic reticulum,golgi,extracellular	plastid	cytosol	endoplasmic reticulum,golgi,extracellular		mitochondrion	plasma membrane	nucleus		plasma membrane,nucleus	endoplasmic reticulum,golgi,extracellular	endoplasmic reticulum,golgi,extracellular	endoplasmic reticulum,golgi,extracellular		endoplasmic reticulum,golgi,extracellular	endoplasmic reticulum,golgi,extracellular	cytosol	endoplasmic reticulum,golgi,extracellular	plastid	plasma membrane	Tair: "plasma membrane" 17317660			O23068	plasma membrane:17317660		plasma membrane:14506206;plasma membrane:15308754;plasma membrane:17317660;plasma membrane:20843791;plasma membrane:22318864
AT4G00342.1	;	4	0	0	59	7124.73	9.71339	-0.172881	extracellular	plasma membrane,mitochondrion,golgi,nucleus,endoplasmic reticulum,plastid,extracellular,cytosol	plasma membrane		endoplasmic reticulum,golgi,extracellular			mitochondrion	mitochondrion		extracellular			plastid	endoplasmic reticulum,golgi,extracellular		endoplasmic reticulum,golgi,extracellular		endoplasmic reticulum,golgi,extracellular	endoplasmic reticulum,golgi,extracellular	nucleus	endoplasmic reticulum,golgi,extracellular	cytosol	extracellular				B3H6F3
AT4G00350.1	MATE efflux family protein;	4	2	2	542	59048.6	4.66294	0.650554	plasma membrane	plasma membrane,mitochondrion,peroxisome,plastid,extracellular,cytosol,vacuole	plasma membrane		plastid		vacuole				cytosol			plasma membrane	mitochondrion		plastid		mitochondrion	mitochondrion	extracellular		plasma membrane	peroxisome				Q84W63
AT4G00355.1	;	4	77	2	266	29225.8	4.40686	-0.601504	nucleus	cytosol,mitochondrion,nucleus	nucleus		nucleus		cytosol				cytosol			nucleus	mitochondrion				mitochondrion	cytosol,nucleus	nucleus		nucleus	nucleus				Q8VY98			mitochondrion:21896887
AT4G00360.1	cytochrome P450, family 86, subfamily A, polypeptide 2;Encodes a member of the CYP86A subfamily of cytochrome p450 genes. Expressed at moderate levels in flowers, leaves, roots and stems.	4	228	4	553	62533.6	8.20503	-0.122785	endoplasmic reticulum	mitochondrion,golgi,endoplasmic reticulum,plastid,extracellular,cytosol	cytosol		cytosol		plastid	endoplasmic reticulum,golgi,extracellular		mitochondrion	endoplasmic reticulum			endoplasmic reticulum	endoplasmic reticulum,golgi,extracellular	endoplasmic reticulum,golgi,extracellular	mitochondrion		endoplasmic reticulum,golgi,extracellular	endoplasmic reticulum,golgi,extracellular	cytosol	endoplasmic reticulum,golgi,extracellular	plastid	endoplasmic reticulum	SwissProt: "plasma membrane" 16381842		plasma membrane:16381842	O23066		endoplasmic reticulum:21515817	golgi:25900983;golgi:25900983
AT4G00370.1	Major facilitator superfamily protein;Encodes an inorganic phosphate transporter (PHT4;4).	4	129	4	541	59616.9	9.40482	0.327726	plastid	plasma membrane,mitochondrion,plastid,extracellular	plasma membrane		plastid				mitochondrion	mitochondrion	mitochondrion			plasma membrane	plastid	plastid	mitochondrion		mitochondrion	mitochondrion	extracellular	plastid	plasma membrane	mitochondrion	Amigo: "plastid" 18086223|SwissProt: "plastid" 16381842|Tair: "plastid" 18086223|Tair: "plastid" 18431481	plastid:18086223	plastid:16381842	Q8GX78	plastid:18086223;plastid:18431481	plastid:14564522;plastid:18086223	plastid:18431481;plastid:20061580;plastid:24872594	AT1G27300.1::21798944;AT3G16310.1::21798944;AT4G19030.1::21798944;AT4G35580.1::21798944;AT5G22290.1::21798944
AT4G00380.1	XH/XS domain-containing protein;	4	27	0	635	73168.5	5.20087	-0.861575	nucleus	cytosol,mitochondrion,nucleus	cytosol		nucleus						cytosol			nucleus	mitochondrion				mitochondrion	cytosol,nucleus	nucleus		cytosol	nucleus
AT4G00390.1	DNA-binding storekeeper protein-related transcriptional regulator;	4	5	2	364	39211.2	6.04895	-0.765385	nucleus	mitochondrion,golgi,nucleus,endoplasmic reticulum,plastid,extracellular,cytosol,cytoskeleton	cytoskeleton		nucleus						cytosol	nucleus		nucleus	mitochondrion		endoplasmic reticulum,golgi,extracellular		plastid	cytosol,nucleus	nucleus		nucleus	nucleus	Amigo: "nucleus" 15496452|Tair: "nucleus" 15496452	nucleus:15496452		O23063	nucleus:15496452	unclear:18931141	nucleus:15496452
AT4G00400.1	glycerol-3-phosphate acyltransferase 8;Involved in cutin assembly. Is functionally redundant with GPAT4.	4	76	4	500	55870.7	9.31149	0.0656	golgi	plasma membrane,mitochondrion,golgi,nucleus,endoplasmic reticulum,extracellular,cytosol	plasma membrane		cytosol						cytosol			mitochondrion,endoplasmic reticulum	endoplasmic reticulum,golgi,extracellular		endoplasmic reticulum,golgi,extracellular		mitochondrion	cytosol,nucleus	mitochondrion		cytosol	plasma membrane	Amigo: "endoplasmic reticulum" 19539490|SwissProt: "plasma membrane" 16381842	endoplasmic reticulum:19539490	plasma membrane:16381842	Q5XF03			golgi:25900983;golgi:25900983;plasma membrane:26781341
AT4G00416.1	methyl-CPG-binding domain 3;Protein containing methyl-CpG-binding domain.Has sequence similarity to human MBD proteins.	4	0	1	163	19103.9	8.10702	-0.690184	nucleus	cytosol,mitochondrion,nucleus	nucleus		nucleus						nucleus			nucleus	mitochondrion				mitochondrion	cytosol,nucleus	nucleus		cytosol	nucleus				Q4PSK1
AT4G00420.1	Double-stranded RNA-binding domain (DsRBD)-containing protein;	4	21	2	189	21420.6	7.94005	-0.669841	nucleus	cytosol,mitochondrion,plastid,nucleus	nucleus		nucleus						nucleus	nucleus		nucleus	plastid				mitochondrion	cytosol,nucleus	nucleus	plastid	nucleus	nucleus				Q84JN8
AT4G00430.1	plasma membrane intrinsic protein 1;4;a member of the plasma membrane intrinsic protein subfamily PIP1.	4	847	7	287	30694.4	9.08007	0.3777	plasma membrane	plasma membrane,mitochondrion,golgi,nucleus,endoplasmic reticulum,peroxisome,plastid,extracellular,cytosol	plasma membrane		nucleus		plastid				cytosol			plasma membrane	endoplasmic reticulum,golgi,extracellular				mitochondrion	cytosol,nucleus	extracellular		plasma membrane	peroxisome	SwissProt: "plasma membrane" 16381842|Tair: "plasma membrane" 15060130		plasma membrane:16381842	Q39196	plasma membrane:15060130		mitochondrion:27122571;plasma membrane:25641898;plasma membrane:15060130;plasma membrane:15574830;plasma membrane:16635983;plasma membrane:21413151;plasma membrane:22215637;plasma membrane:22923678;plasma membrane:23990937;plasma membrane:26781341	AT2G16850.1::21798944;AT2G37180.1::21798944;AT3G54820.1::21798944;AT4G24090.1::21798944
AT4G00440.1	Protein of unknown function (DUF3741);	4	19	3	831	94550.2	5.35116	-0.738628	nucleus	cytosol,mitochondrion,plastid,nucleus	nucleus		plastid			mitochondrion	mitochondrion	mitochondrion	cytosol	nucleus		nucleus	mitochondrion		mitochondrion		mitochondrion	mitochondrion	nucleus	mitochondrion	nucleus	nucleus
AT4G00450.1	RNA polymerase II transcription mediators;Encodes the Arabidopsis homolog of the transcriptional regulator MED12, is dynamically expressed during embryogenesis and regulates both developmental timing and the radial pattern formation. Involved in flowering time. The mutant enhances the expression of the flowering time (FT) gene. A knockout mutant of this gene showed late-flowering phenotype.	4	31	1	2253	249401	8.98894	-0.231824	plasma membrane	plasma membrane,mitochondrion,plastid,nucleus			plastid	plastid				mitochondrion	nucleus		plastid	plastid	plastid		mitochondrion		mitochondrion	plastid	nucleus	plastid	plasma membrane	nucleus							plasma membrane:23990937
AT4G00460.1	RHO guanyl-nucleotide exchange factor 3;Encodes a member of KPP-like gene family, homolog of KPP (kinase partner protein) gene in tomato. Also a member of the RopGEF (guanine nucleotide exchange factor) family, containing the novel PRONE domain (plant-specific Rop nucleotide exchanger), which is exclusively active towards members of the Rop subfamily.	4	12	1	337	38057.2	4.61283	-0.349852	nucleus	cytosol,mitochondrion,plasma membrane,nucleus	nucleus		nucleus		plasma membrane				cytosol	nucleus		nucleus	mitochondrion				mitochondrion	cytosol,nucleus	nucleus		nucleus	nucleus				B3H471
AT4G00467.1	Calcium-dependent lipid-binding (CaLB domain) family protein;	4	0	0	202	23453.9	9.4533	-0.167327	cytosol	cytosol,mitochondrion,plastid,nucleus	cytosol		plastid			plastid		mitochondrion	cytosol			cytosol	mitochondrion				mitochondrion	cytosol,nucleus	cytosol		cytosol	cytosol
AT4G00480.1	basic helix-loop-helix (bHLH) DNA-binding superfamily protein;MYC-related protein with a basic helix-loop-helix motif at the C-terminus and a region similar to the maize B/R family at the N-terminus	4	4	0	526	59991.1	6.70305	-0.580418	nucleus	cytosol,mitochondrion,plastid,nucleus	nucleus		nucleus			plastid			nucleus	nucleus		nucleus	mitochondrion		mitochondrion		mitochondrion	cytosol,nucleus	nucleus	mitochondrion	nucleus	nucleus	SwissProt: "nucleus" 16381842		nucleus:16381842	Q8W2F1				AT1G01380.1::15361138;AT1G56650.1::15361138;AT1G56650.1::15361138;AT1G56650.1::15361138;AT1G66370.1::15361138;AT1G66380.1::15361138;AT1G66390.1::15361138;AT1G66390.1::15361138;AT1G71030.1::15361138;AT2G30420.1::15361138;AT2G46410.1::15361138;AT3G13540.1::15361138;AT3G27920.1::15361138;AT4G38620.1::15361138;AT5G14750.1::15361138;AT5G35550.1::15361138;AT5G40330.1::15361138
AT4G00490.1	beta-amylase 2;Encodes a chloroplast beta-amylase. The enzyme activity is very weak compared to BAM1 and BAM3. Mutant of BAM2 has no visible phenotype.	4	33	0	542	61401.3	4.62631	-0.356642	plastid	cytosol,mitochondrion,plastid,extracellular	cytosol		plastid	plastid	extracellular	mitochondrion		mitochondrion	mitochondrion		plastid	cytosol	plastid	plastid	plastid		plastid	plastid	cytosol	plastid	plastid	extracellular	Amigo: "plastid" 18390594|SwissProt: "plastid" 16381842|Tair: "plastid" 18390594|Tair: "plastid" 18431481	plastid:18390594	plastid:16381842	O65258	plastid:18390594;plastid:18431481	plastid:in house	plasma membrane:22318864;plastid:20423899;plastid:18431481;plastid:20061580;plastid:24361574;plastid:24872594
AT4G00500.1	alpha/beta-Hydrolases superfamily protein;	4	26	2	460	52171	5.7271	-0.118913	plasma membrane	plasma membrane,mitochondrion,golgi,nucleus,endoplasmic reticulum,plastid,extracellular,cytosol	cytosol		nucleus			plastid			extracellular	nucleus		plastid	endoplasmic reticulum,golgi,extracellular	endoplasmic reticulum,golgi,extracellular	endoplasmic reticulum,golgi,extracellular		mitochondrion	endoplasmic reticulum,golgi,extracellular	cytosol	endoplasmic reticulum,golgi,extracellular	plasma membrane	plasma membrane				Q8W495
AT4G00525.1	;	4	25	0	140	15876.9	4.56737	-0.642857	nucleus	cytosol,mitochondrion,nucleus	nucleus		nucleus						cytosol	nucleus		nucleus	mitochondrion				mitochondrion	cytosol,nucleus	nucleus		nucleus	nucleus
AT4G00530.1	;	4	4	0	71	7723.27	9.69277	-0.459155	mitochondrion	plasma membrane,mitochondrion,nucleus,plastid,cytosol	mitochondrion		nucleus			mitochondrion		mitochondrion	mitochondrion			plasma membrane	mitochondrion				mitochondrion	cytosol,nucleus	nucleus		plastid	plasma membrane	Amigo: "mitochondrion" 15276431|Tair: "mitochondrion" 15276431	mitochondrion:15276431		O65262	mitochondrion:15276431		mitochondrion:15276431;mitochondrion:27943495
AT4G00540.1	myb domain protein 3r2;Encodes a putative c-myb-like transcription factor. Member of a class of domain proteins containing structural features of the vertebrate c-Myb proto-oncoprotein, including the presence of three Myb motifs (R1,R2,R3).	4	1	2	437	50034.8	9.52178	-0.858352	nucleus	cytosol,mitochondrion,nucleus	nucleus		nucleus		nucleus				nucleus	nucleus		nucleus	mitochondrion				mitochondrion	cytosol,nucleus	nucleus		nucleus	nucleus				Q9SPN3
AT4G00550.1	digalactosyl diacylglycerol deficient 2;encodes a UDP-galactose-dependent digalactosyldiacylglycerol(DGDG) synthase. Located in chloroplast outer membrane.	4	40	4	473	53910.2	7.90408	-0.385412	plastid	cytosol,mitochondrion,plastid,nucleus	cytosol		nucleus			plastid			cytosol			plastid	mitochondrion				mitochondrion	cytosol,nucleus	cytosol		plastid	cytosol	Amigo: "plastid" 14600212|SwissProt: "plastid" 16381842|Tair: "plastid" 14600212	plastid:14600212	plastid:16381842	Q8W1S1	plastid:14600212			AT4G35580.1::21798944
AT4G00560.1	NAD(P)-binding Rossmann-fold superfamily protein;	4	70	1	327	36153.4	6.34654	-0.069419	golgi	mitochondrion,golgi,nucleus,endoplasmic reticulum,plastid,extracellular,cytosol	cytosol		nucleus			plastid			cytosol			golgi	mitochondrion				mitochondrion	cytosol,nucleus	nucleus	endoplasmic reticulum,golgi,extracellular	cytosol	golgi				Q3EAE2
AT4G00570.1	NAD-dependent malic enzyme 2;Encodes an NAD-dependent malic enzyme (NAD-ME) that does not act on oxaloacetate, indicating that it belongs to EC 1.1.1.39. It is a member of the beta family of NAD-MEs in plants. It appears to function as a homodimer or as a heterodimer with the alpha-type NAD-ME2 (At2g13560). NAD-ME2 transcript and protein levels are higher during the night than during the day.	4	92	5	607	66644.6	7.07395	-0.0919275	mitochondrion	cytosol,mitochondrion,plastid	cytosol		plastid		mitochondrion	mitochondrion	mitochondrion	mitochondrion	mitochondrion			mitochondrion	mitochondrion	mitochondrion	mitochondrion		mitochondrion	mitochondrion	mitochondrion	mitochondrion	mitochondrion	mitochondrion	Amigo: "plastid" 15028209|Amigo: "mitochondrion" 17137349|Amigo: "mitochondrion" 14671022|Tair: "plastid" 15028209|Tair: "mitochondrion" 17137349|Tair: "mitochondrion" 14671022	mitochondrion:14671022;mitochondrion:17137349;plastid:15028209		Q8L7K9	plastid:15028209;mitochondrion:14671022;mitochondrion:17137349		mitochondrion:14671022;mitochondrion:17137349;mitochondrion:21472856;mitochondrion:21841088;mitochondrion:22923678;mitochondrion:23444301;mitochondrion:27122571;mitochondrion:27943495;mitochondrion:23444301;plasma membrane:19334764;plastid:15028209	AT2G18876.1::21798944;AT3G46090.1::17259181
AT4G00580.1	COP1-interacting protein-related;	4	0	0	317	34914.5	4.5519	-0.845741	nucleus	cytosol,mitochondrion,plastid,nucleus	plastid		nucleus						nucleus	nucleus		nucleus	mitochondrion				mitochondrion	cytosol,nucleus	nucleus		nucleus	nucleus
AT4G00585.1	;	4	125	4	88	9858.93	9.89208	-0.592045	mitochondrion	mitochondrion,golgi,nucleus,endoplasmic reticulum,plastid,extracellular,cytosol	extracellular		nucleus						cytosol			plastid	mitochondrion		endoplasmic reticulum,golgi,extracellular		mitochondrion	mitochondrion	mitochondrion		cytosol	cytosol	Amigo: "mitochondrion" 20197505|Amigo: "mitochondrion" 16407270|Tair: "mitochondrion" 16407270	mitochondrion:16407270;mitochondrion:20197505		Q8VZT9	mitochondrion:16407270		mitochondrion:18189341;mitochondrion:20197505;mitochondrion:21841088;mitochondrion:23761796;mitochondrion:27943495	AT1G01910.1::21798944;AT1G54060.1::21798944
AT4G00590.1	N-terminal nucleophile aminohydrolases (Ntn hydrolases) superfamily protein;	4	7	1	408	42628.9	6.39441	-0.0137255	cytosol	mitochondrion,golgi,nucleus,endoplasmic reticulum,peroxisome,plastid,extracellular,cytosol	plastid		nucleus						cytosol			peroxisome	mitochondrion		endoplasmic reticulum,golgi,extracellular		mitochondrion	cytosol,nucleus	nucleus	mitochondrion	cytosol	cytosol				O65268
AT4G00600.1	Amino acid dehydrogenase family protein;	4	0	0	310	33697.8	7.91957	-0.0519355	plastid	cytosol,mitochondrion,plastid	plastid		plastid	plastid	mitochondrion	mitochondrion		mitochondrion	plastid		plastid	plastid	plastid	plastid	plastid		plastid	plastid	cytosol	plastid	plastid	mitochondrion				O65269
AT4G00610.1	DNA-binding storekeeper protein-related transcriptional regulator;	4	0	0	328	37059.8	7.50703	-0.833841	nucleus	cytosol,mitochondrion,plastid,nucleus	plastid		plastid	plastid		mitochondrion		mitochondrion	cytosol	nucleus	plastid	nucleus	plastid	plastid	plastid		plastid	plastid	nucleus	plastid	cytosol	nucleus				O65270
AT4G00620.1	Amino acid dehydrogenase family protein;	4	31	6	360	38744	8.40089	-0.0325	plastid	cytosol,mitochondrion,plastid	plastid	mitochondrion,plastid	plastid	plastid	mitochondrion	plastid		mitochondrion	plastid		plastid	plastid	plastid	plastid	plastid		mitochondrion	plastid	cytosol	plastid	plastid	mitochondrion	Amigo: "plastid" 18431481|Tair: "plastid" 18431481	plastid:18431481		O65271	plastid:18431481	plastid:27291711	mitochondrion:27122571;mitochondrion:27943495;plastid:18431481;plastid:24361574;plastid:20061580
AT4G00630.1	K+ efflux antiporter 2;member of Putative potassium transporter family	4	74	0	1174	126165	4.83883	0.0832198	plastid	plasma membrane,mitochondrion,nucleus,peroxisome,plastid,cytosol	plastid		nucleus			mitochondrion			peroxisome			nucleus	mitochondrion				mitochondrion	mitochondrion	cytosol		plasma membrane	plasma membrane	Tair: "plastid" 12938931|Tair: "plastid" 18431481				plastid:18431481;plastid:12938931	unclear:24278440	golgi:25900983;mitochondrion:21896887;plasma membrane:19334764;plasma membrane:21433285;plastid:12766230;plastid:12938931;plastid:15028209;plastid:18431481;plastid:22923678;plastid:18431481;plastid:20061580;plastid:23390424;plastid:24361574
AT4G00650.1	FRIGIDA-like protein;Encodes a major determinant of natural variation in Arabidopsis flowering time. Dominant alleles of FRI confer a vernalization requirement causing plants to overwinter vegetatively. Many early flowering accessions carry loss-of-function fri alleles .Twenty distinct haplotypes that contain non-functional FRI alleles have been identified and the distribution analyzed in over 19…	4	2	0	314	34975.2	8.6093	-0.342357	nucleus	cytosol,mitochondrion,plastid,nucleus	nucleus		plastid		nucleus	plastid			cytosol			nucleus	plastid		plastid		mitochondrion	plastid	nucleus	plastid	plastid	nucleus	Amigo: "nucleus" 17138694|SwissProt: "nucleus" 16381842|Tair: "nucleus" 17138694	nucleus:17138694	nucleus:16381842	Q9FDW0	nucleus:17138694			AT1G30970.1::17138694;AT1G30970.1::17138694;AT2G06005.1::19429606;AT4G00650.1::17138694;AT4G00650.1::19429606;AT4G00650.1::17138694;AT4G00650.1::19429606;AT4G17060.1::19429606;AT5G16320.1::19429606;AT5G16320.1::19429606;AT5G44200.1::19429606;AT5G44200.1::19429606
AT4G00651.1	;	4	1	0	95	11094.9	3.93114	-0.516842	extracellular	mitochondrion,golgi,nucleus,endoplasmic reticulum,plastid,extracellular,cytosol	cytosol		nucleus		plastid	mitochondrion			extracellular			nucleus	endoplasmic reticulum,golgi,extracellular	plastid			endoplasmic reticulum,golgi,extracellular	cytosol,nucleus	extracellular	endoplasmic reticulum,golgi,extracellular	plastid	extracellular
AT4G00660.1	RNAhelicase-like 8;	4	67	4	505	57690.2	8.24912	-0.436832	nucleus	cytosol,mitochondrion,plastid,nucleus	cytosol		plastid		nucleus				nucleus	nucleus		cytosol,nucleus	mitochondrion		mitochondrion		mitochondrion	mitochondrion	nucleus	mitochondrion	mitochondrion	cytosol	SwissProt: "cytosol" 16381842		cytosol:16381842	Q8RXK6			golgi:25900983
AT4G00670.1	Remorin family protein;	4	4	3	123	14090.2	10.8254	-1.04472	nucleus	plasma membrane,mitochondrion,nucleus,plastid,cytosol	nucleus		nucleus						cytosol			plasma membrane,nucleus	mitochondrion				plastid	cytosol,nucleus	nucleus		nucleus	nucleus				Q6IDB4
AT4G00680.1	actin depolymerizing factor 8;	4	14	2	140	16318.3	4.87441	-0.632857	plasma membrane	nucleus,cytosol,mitochondrion,extracellular	nucleus		cytosol		cytosol				cytosol			cytosol	mitochondrion				mitochondrion	cytosol,nucleus	nucleus		extracellular	cytosol				Q570Y6
AT4G00690.1	UB-like protease 1B;	4	1	0	348	40520.9	10.1783	-0.476149	plastid	plasma membrane,mitochondrion,nucleus,plastid,cytosol	plasma membrane	mitochondrion,plastid	plastid	plastid	cytosol	plastid	mitochondrion	mitochondrion	nucleus		plastid	nucleus	plastid	plastid	mitochondrion		mitochondrion	mitochondrion	mitochondrion	plastid	plastid	nucleus	Tair: "plastid" 15028209			O65278	plastid:15028209		extracellular:28003327;plastid:15028209
AT4G00695.1	;	4	41	0	128	14740	7.19226	-0.305469	nucleus	cytosol,mitochondrion,nucleus	nucleus		nucleus		cytosol				nucleus			nucleus	mitochondrion				mitochondrion	cytosol,nucleus	nucleus		cytosol	cytosol
AT4G00700.1	C2 calcium/lipid-binding plant phosphoribosyltransferase family protein;	4	14	1	1006	114685	9.78106	-0.312922	cytosol	mitochondrion,golgi,nucleus,endoplasmic reticulum,plastid,extracellular,cytosol	plastid		nucleus						cytosol			cytosol	mitochondrion				endoplasmic reticulum,golgi,extracellular	cytosol,nucleus	mitochondrion		cytosol	cytosol				Q8RXU9
AT4G00710.1	BR-signaling kinase 3;Encodes BR-signaling kinase 3 (BSK3), one of the three homologous BR-signaling kinases (BSK1, AT4G35230; BSK2, AT5G46570; BSK3, AT4G00710). Mediates signal transduction from receptor kinase BRI1 by functioning as the substrate of BRI1. Plasma membrane localized.	4	62	3	489	54916.7	6.1548	-0.373824	plasma membrane	cytosol,mitochondrion,plastid,nucleus	cytosol		nucleus						cytosol			nucleus	mitochondrion				plastid	cytosol,nucleus	nucleus		nucleus	cytosol	Tair: "plasma membrane" 17317660			Q8W4L3	plasma membrane:17317660		plasma membrane:15574830;plasma membrane:17317660;plasma membrane:22215637;plasma membrane:22318864;plasma membrane:26781341	AT4G39400.1::18653891;AT4G39400.1::18653891
AT4G00720.1	shaggy-like protein kinase 32;Encodes ASKtheta, a group III Arabidopsis GSK3/shaggy-like kinase. Functions in the brassinosteroid signalling pathway.	4	188	6	472	53164.9	7.47773	-0.381568	cytosol	cytosol,mitochondrion,nucleus	cytosol		nucleus		nucleus			mitochondrion	cytosol	nucleus		nucleus	mitochondrion	mitochondrion	mitochondrion		mitochondrion	cytosol,nucleus	nucleus	mitochondrion	mitochondrion	cytosol	Amigo: "nucleus" 20128883|Amigo: "cytosol" 18433157|Tair: "cytosol" 18433157	cytosol:18433157;nucleus:20128883		Q96287	cytosol:18433157		cytosol:18433157	AT1G35210.1::21798944
AT4G00730.1	Homeobox-leucine zipper family protein / lipid-binding START domain-containing protein;Encodes a homeodomain protein of the HD-GLABRA2 group. Involved in the accumulation of anthocyanin and in root development	4	91	4	802	87199.3	6.15846	-0.365586	nucleus	cytosol,mitochondrion,plastid,nucleus	cytosol		nucleus	plastid		plastid			nucleus	nucleus		nucleus	mitochondrion		plastid		mitochondrion	cytosol,nucleus	nucleus		nucleus	nucleus	SwissProt: "nucleus" 16381842		nucleus:16381842	Q0WV12			plastid:24872594
AT4G00740.1	S-adenosyl-L-methionine-dependent methyltransferases superfamily protein;	4	74	5	600	67558.8	9.05872	-0.214667	golgi	plasma membrane,mitochondrion,golgi,endoplasmic reticulum,plastid,extracellular	plasma membrane		plastid			mitochondrion	mitochondrion		golgi			plastid	endoplasmic reticulum,golgi,extracellular		mitochondrion		mitochondrion	mitochondrion	mitochondrion	mitochondrion	plastid	golgi	Amigo: "golgi" 16618929|SwissProt: "golgi" 16381842|Tair: "golgi" 16618929	golgi:16618929	golgi:16381842	Q93W95	golgi:16618929		golgi:16618929;golgi:22430844;golgi:22923678;golgi:25900983;golgi:25122472;golgi:25900983;golgi:25900983;golgi:25900983;golgi:25900983;plasma membrane:19334764;plasma membrane:21433285
AT4G00750.1	S-adenosyl-L-methionine-dependent methyltransferases superfamily protein;	4	47	3	633	72757	8.45503	-0.39842	golgi	mitochondrion,golgi,endoplasmic reticulum,plastid,extracellular,cytosol	cytosol		plastid			mitochondrion	mitochondrion	mitochondrion	golgi		plastid	plastid	endoplasmic reticulum,golgi,extracellular	mitochondrion	endoplasmic reticulum,golgi,extracellular		mitochondrion	mitochondrion	mitochondrion	mitochondrion	mitochondrion	golgi	Amigo: "golgi" 16618929|SwissProt: "golgi" 16381842|Tair: "golgi" 16618929	golgi:16618929	golgi:16381842	Q9ZPH9	golgi:16618929	golgi:21908688	golgi:16618929;golgi:22430844;golgi:22923678;golgi:25900983;golgi:25900983;golgi:25900983
AT4G00752.1	UBX domain-containing protein;	4	36	6	469	52139.1	5.17171	-0.790618	nucleus	cytosol,mitochondrion,plastid,nucleus	nucleus		nucleus						cytosol	nucleus		nucleus	mitochondrion				plastid	cytosol,nucleus	nucleus		nucleus	cytosol
AT4G00755.1	F-box family protein;	4	33	4	377	42776.9	4.69691	-0.564987	nucleus	cytosol,mitochondrion,nucleus	nucleus		nucleus						cytosol	nucleus		nucleus	mitochondrion				mitochondrion	cytosol,nucleus	nucleus		nucleus	cytosol				Q8LG03
AT4G00760.1	pseudo-response regulator 8;Encodes a response-regulator like protein.	4	7	0	336	37838.4	4.50068	-0.760119	nucleus	cytosol,mitochondrion,endoplasmic reticulum,nucleus	endoplasmic reticulum		nucleus						cytosol	nucleus		nucleus	mitochondrion	mitochondrion			mitochondrion	cytosol,nucleus	nucleus		mitochondrion	nucleus	SwissProt: "nucleus" 16381842		nucleus:16381842	O23100
AT4G00770.1	;	4	4	2	440	50574.3	4.65039	-0.891364	nucleus	cytosol,mitochondrion,plastid,nucleus	nucleus		nucleus						cytosol	nucleus	plastid	nucleus	mitochondrion		plastid		mitochondrion	mitochondrion	nucleus		nucleus	nucleus
AT4G00780.1	TRAF-like family protein;	4	40	6	299	34325.1	7.42327	-0.352174	cytosol	cytosol,mitochondrion,plastid,nucleus	cytosol		nucleus				mitochondrion		cytosol			plastid	mitochondrion				plastid	cytosol,nucleus	cytosol		cytosol	cytosol				Q8VZ38				AT1G22920.1::21798944;AT1G67860.1::21798944
AT4G00800.1	transducin family protein / WD-40 repeat family protein;	4	13	1	1913	211999	5.07731	-0.240042	nucleus	cytosol,mitochondrion,plastid,nucleus			nucleus	plastid	cytosol				cytosol	nucleus	plastid	nucleus	mitochondrion		plastid		mitochondrion	cytosol,nucleus	cytosol		nucleus	nucleus							golgi:25900983;golgi:25900983;golgi:25900983
AT4G00810.1	60S acidic ribosomal protein family;	4	154	2	113	11307.4	3.9545	0.158407	cytosol	golgi,nucleus,endoplasmic reticulum,plastid,extracellular,cytosol	cytosol		nucleus		cytosol				cytosol			plastid,nucleus	endoplasmic reticulum,golgi,extracellular				endoplasmic reticulum,golgi,extracellular	cytosol,nucleus	cytosol	endoplasmic reticulum,golgi,extracellular	cytosol	cytosol	Amigo: "cytosol,nucleus" 18433157|Tair: "cytosol,nucleus" 18433157	cytosol:18433157;nucleus:18433157		O23095	nucleus:18433157;cytosol:18433157		cytosol:17934214;cytosol:18433157;cytosol:22522809;nucleus:18433157
AT4G00820.1	IQ-domain 17;	4	31	2	534	59998.8	10.9063	-1.02734	nucleus	cytosol,mitochondrion,plastid,nucleus	nucleus		nucleus			mitochondrion	mitochondrion	mitochondrion	mitochondrion	nucleus	plastid	nucleus	mitochondrion	mitochondrion	plastid		mitochondrion	cytosol,nucleus	nucleus	mitochondrion	nucleus	nucleus				Q0WPW7		cytoskeleton:28115582	plastid:24872594
AT4G00830.1	RNA-binding (RRM/RBD/RNP motifs) family protein;	4	79	5	495	55139.3	4.3358	-0.921818	nucleus	cytosol,mitochondrion,plastid,nucleus	cytosol		nucleus						nucleus	nucleus		plastid	mitochondrion				mitochondrion	cytosol,nucleus	nucleus		nucleus	nucleus							cytosol:21166475
AT4G00840.1	DHHC-type zinc finger family protein;	4	22	4	291	32867.4	7.88739	0.47457	extracellular	plasma membrane,golgi,endoplasmic reticulum,extracellular,cytosol	plasma membrane		endoplasmic reticulum,golgi,extracellular			endoplasmic reticulum,golgi,extracellular			extracellular			plasma membrane	endoplasmic reticulum,golgi,extracellular	endoplasmic reticulum,golgi,extracellular	endoplasmic reticulum,golgi,extracellular		endoplasmic reticulum,golgi,extracellular	endoplasmic reticulum,golgi,extracellular	cytosol	endoplasmic reticulum,golgi,extracellular	plasma membrane	plasma membrane
AT4G00850.1	GRF1-interacting factor 3;Arabidopsis thaliana GRF1-interacting factor 3 (GIF3) mRNA	4	10	3	223	23771.3	7.03033	-0.631839	nucleus	mitochondrion,nucleus,plastid,extracellular,cytosol	nucleus		nucleus		nucleus	plastid			cytosol			nucleus	mitochondrion				plastid	cytosol,nucleus	nucleus		extracellular	nucleus	Amigo: "nucleus" 15326298	nucleus:15326298		Q93VH6
AT4G00860.1	Protein of unknown function (DUF1138);putative pathogenesis-related protein whose transcript level is induced in response to ozone and pathogenic Pseudomonas strains.	4	146	4	80	8606.37	9.23124	-0.0625	mitochondrion	mitochondrion,golgi,endoplasmic reticulum,plastid,extracellular,cytosol	cytosol		endoplasmic reticulum,golgi,extracellular			endoplasmic reticulum,golgi,extracellular			cytosol			plastid,extracellular	endoplasmic reticulum,golgi,extracellular	endoplasmic reticulum,golgi,extracellular	endoplasmic reticulum,golgi,extracellular		endoplasmic reticulum,golgi,extracellular	endoplasmic reticulum,golgi,extracellular	mitochondrion	endoplasmic reticulum,golgi,extracellular	plastid	extracellular	Amigo: "mitochondrion,plastid" 16618929|Amigo: "mitochondrion" 14671022|Tair: "peroxisome" 17951448|Tair: "plastid" 16618929|Tair: "mitochondrion" 14671022	mitochondrion:14671022;mitochondrion:16618929;plastid:16618929		Q38842	mitochondrion:14671022;plastid:16618929;peroxisome:17951448		mitochondrion:14671022;mitochondrion:15604729;mitochondrion:21841088;mitochondrion:22923678;mitochondrion:27122571;mitochondrion:27943495;mitochondrion:21896887;peroxisome:17951448;plasma membrane:19334764;plastid:20061580;unclear:16618929
AT4G00870.1	basic helix-loop-helix (bHLH) DNA-binding superfamily protein;	4	30	2	423	47735.3	7.72926	-0.574704	nucleus	mitochondrion,golgi,nucleus,endoplasmic reticulum,plastid,extracellular	plastid		plastid	plastid	nucleus	plastid			nucleus		plastid	nucleus	plastid	plastid	endoplasmic reticulum,golgi,extracellular		mitochondrion	plastid	nucleus	plastid	nucleus	nucleus	SwissProt: "nucleus" 16381842		nucleus:16381842	O23090			nucleus:14617066
AT4G00872.1	Plant invertase/pectin methylesterase inhibitor superfamily protein;	4	0	0	164	18317.7	8.29043	0.097561	extracellular	plasma membrane,golgi,nucleus,endoplasmic reticulum,extracellular	extracellular		nucleus			endoplasmic reticulum,golgi,extracellular			extracellular			plasma membrane	endoplasmic reticulum,golgi,extracellular	endoplasmic reticulum,golgi,extracellular	endoplasmic reticulum,golgi,extracellular		endoplasmic reticulum,golgi,extracellular	endoplasmic reticulum,golgi,extracellular	nucleus	endoplasmic reticulum,golgi,extracellular	extracellular	extracellular
AT4G00880.1	SAUR-like auxin-responsive protein family ;	4	19	2	122	14387.2	7.11257	-0.577049	cytosol	mitochondrion,nucleus,peroxisome,plastid,extracellular,cytosol	cytosol		nucleus		cytosol				cytosol	nucleus		plastid,nucleus	mitochondrion				mitochondrion	cytosol,nucleus	extracellular		peroxisome	cytosol				O23089
AT4G00890.1	proline-rich family protein;Encodes a putative glycosyl hydrolase family 10 protein (xylanase).	4	1	0	431	47068.6	9.98537	-0.892111	mitochondrion	mitochondrion,plastid,nucleus	nucleus		nucleus	plastid	plastid	mitochondrion	mitochondrion	mitochondrion	mitochondrion	nucleus	plastid	nucleus	mitochondrion	mitochondrion	mitochondrion		mitochondrion	mitochondrion	nucleus	mitochondrion	nucleus	nucleus				O23088
AT4G00893.1	;	4	50	3	388	45464.7	8.19126	-0.240979	plastid	cytosol,mitochondrion,plastid,nucleus	cytosol		nucleus	plastid		plastid			plastid	nucleus	plastid	plastid,nucleus	plastid	plastid	plastid		mitochondrion	plastid	cytosol	plastid	plastid	plastid
AT4G00895.1	ATPase, F1 complex, OSCP/delta subunit protein;	4	117	5	191	20787.2	10.8967	-0.256545	plastid	cytosol,mitochondrion,plastid,nucleus	plastid		plastid	plastid		plastid			plastid		plastid	mitochondrion,nucleus	plastid	plastid	plastid		plastid	plastid	cytosol	plastid	plastid	plastid				Q8W481
AT4G00900.1	ER-type Ca2+-ATPase 2;Type IIA (SERCA-type) Ca2+ ATPase, catalyzes the efflux of calcium from the cytoplasm.	4	9	3	1054	115836	5.13151	0.0872865	endoplasmic reticulum	plasma membrane,mitochondrion,golgi,nucleus,endoplasmic reticulum,peroxisome,extracellular,cytosol	plasma membrane		cytosol		endoplasmic reticulum				peroxisome			endoplasmic reticulum	endoplasmic reticulum,golgi,extracellular				mitochondrion	cytosol,nucleus	cytosol		plasma membrane	plasma membrane	SwissProt: "plasma membrane" 16381842		plasma membrane:16381842	O23087			endoplasmic reticulum:22923678;plasma membrane:21433285
AT4G00905.1	NC domain-containing protein-related;	4	8	0	263	28382.2	8.81171	-0.0365019	cytosol	cytosol,mitochondrion,plastid,nucleus	plastid		nucleus		cytosol				cytosol			plastid	mitochondrion				mitochondrion	cytosol,nucleus	nucleus		cytosol	cytosol
AT4G00910.1	Aluminium activated malate transporter family protein;	4	4	0	497	55519.3	7.61094	0.0056338	plasma membrane	plasma membrane,mitochondrion,nucleus,plastid,cytosol	plasma membrane		cytosol						cytosol			plastid,nucleus	mitochondrion		mitochondrion		mitochondrion	cytosol,nucleus	cytosol		plasma membrane	plasma membrane
AT4G00920.1	COP1-interacting protein-related;	4	1	1	314	34560.9	5.59837	-0.656369	nucleus	cytosol,mitochondrion,plastid,nucleus	plastid		nucleus						nucleus	nucleus		nucleus	mitochondrion				mitochondrion	cytosol,nucleus	nucleus		nucleus	cytosol
AT4G00930.1	COP1-interacting protein 4.1;Encodes COP1-interacting protein CIP4.1.	4	9	0	1133	122526	5.61887	-0.829214	nucleus	cytosol,mitochondrion,plastid,nucleus	plastid		nucleus						nucleus	nucleus		nucleus	mitochondrion				mitochondrion	cytosol,nucleus	nucleus		nucleus	nucleus							cytoskeleton:24134884
AT4G00940.1	Dof-type zinc finger DNA-binding family protein;	4	4	0	294	33391.4	7.4782	-1.1449	nucleus	cytosol,mitochondrion,plastid,nucleus	nucleus		nucleus	plastid	nucleus	plastid			nucleus	nucleus		nucleus	mitochondrion				plastid	cytosol,nucleus	nucleus		nucleus	nucleus	Amigo: "nucleus" 16581911|SwissProt: "nucleus" 16381842|Tair: "nucleus" 16581911	nucleus:16581911	nucleus:16381842	Q9M161	nucleus:16581911	nucleus:16581911		AT1G64620.1::21245844
AT4G00950.1	Protein of unknown function (DUF688);	4	24	3	291	32169.4	8.7575	-0.771134	nucleus	mitochondrion,nucleus,plastid,extracellular,cytosol	cytosol		nucleus						nucleus	nucleus		nucleus	mitochondrion		plastid		plastid	cytosol,nucleus	extracellular		nucleus	nucleus				Q9M160
AT4G00955.1	;	4	9	2	252	27125.5	5.01202	0.0698413	extracellular	plasma membrane,endoplasmic reticulum,golgi,extracellular	plasma membrane		endoplasmic reticulum,golgi,extracellular		endoplasmic reticulum	endoplasmic reticulum,golgi,extracellular			extracellular			plasma membrane	endoplasmic reticulum,golgi,extracellular	endoplasmic reticulum,golgi,extracellular	endoplasmic reticulum,golgi,extracellular		endoplasmic reticulum,golgi,extracellular	endoplasmic reticulum,golgi,extracellular	extracellular	endoplasmic reticulum,golgi,extracellular	extracellular	plasma membrane				Q8L8Y2
AT4G00960.1	Protein kinase superfamily protein;	4	0	0	372	42533.4	7.97215	-0.177688	plasma membrane	plasma membrane,mitochondrion,golgi,nucleus,endoplasmic reticulum,extracellular,cytosol	plasma membrane		endoplasmic reticulum,golgi,extracellular		plasma membrane	endoplasmic reticulum,golgi,extracellular			endoplasmic reticulum			nucleus	endoplasmic reticulum,golgi,extracellular				mitochondrion	cytosol,nucleus	cytosol	endoplasmic reticulum,golgi,extracellular	cytosol	golgi							mitochondrion:27943495
AT4G00970.1	cysteine-rich RLK (RECEPTOR-like protein kinase) 41;Encodes a cysteine-rich receptor-like protein kinase.	4	16	0	665	74891.3	6.26709	-0.194436	plasma membrane	plasma membrane,mitochondrion,golgi,nucleus,endoplasmic reticulum,plastid,extracellular,vacuole	plasma membrane		endoplasmic reticulum,golgi,extracellular	plastid	plasma membrane	endoplasmic reticulum,golgi,extracellular			endoplasmic reticulum			nucleus	endoplasmic reticulum,golgi,extracellular	endoplasmic reticulum,golgi,extracellular	endoplasmic reticulum,golgi,extracellular		mitochondrion	endoplasmic reticulum,golgi,extracellular	nucleus	endoplasmic reticulum,golgi,extracellular	vacuole	plasma membrane							plasma membrane:22215637
AT4G00980.1	zinc knuckle (CCHC-type) family protein;	4	5	2	488	55066.2	7.96627	-0.602459	nucleus	mitochondrion,golgi,nucleus,endoplasmic reticulum,extracellular,cytosol	nucleus		nucleus		cytosol				nucleus	nucleus		nucleus	mitochondrion				endoplasmic reticulum,golgi,extracellular	cytosol,nucleus	nucleus		nucleus	nucleus								AT1G14920.1::21798944;AT2G42490.1::21798944;AT3G06430.1::21798944;AT3G27960.1::21798944;AT4G15700.1::21798944;AT5G08650.1::21798944;AT5G14070.1::21798944
AT4G00990.1	Transcription factor jumonji (jmjC) domain-containing protein;	4	11	2	840	96110.2	7.51339	-0.740833	nucleus	cytosol,mitochondrion,nucleus	nucleus		nucleus		nucleus				nucleus	nucleus		nucleus	mitochondrion				mitochondrion	cytosol,nucleus	nucleus		nucleus	nucleus				Q8VYB9
AT4G01000.1	Ubiquitin-like superfamily protein;	4	118	2	415	45483.8	6.91119	-0.691807	nucleus	mitochondrion,nucleus	nucleus		nucleus		nucleus	mitochondrion			nucleus	nucleus		nucleus	mitochondrion				mitochondrion	mitochondrion	nucleus		nucleus	nucleus
AT4G01010.1	cyclic nucleotide-gated channel 13;member of Cyclic nucleotide gated channel family	4	7	0	696	80478	9.68044	-0.195259	plastid	plasma membrane,mitochondrion,nucleus,plastid,cytosol	plasma membrane		plastid						plasma membrane		plastid	plasma membrane	mitochondrion		mitochondrion		mitochondrion	mitochondrion	nucleus	mitochondrion	nucleus	cytosol	SwissProt: "plasma membrane" 16381842		plasma membrane:16381842	Q9LD40			plastid:25402197
AT4G01020.1	helicase domain-containing protein / IBR domain-containing protein / zinc finger protein-related;	4	6	0	1787	202142	6.9701	-0.29183	nucleus	mitochondrion,peroxisome,plastid,nucleus			nucleus	plastid		mitochondrion	mitochondrion		nucleus	nucleus	plastid	nucleus	plastid		plastid	peroxisome	mitochondrion	mitochondrion	nucleus	plastid	nucleus	nucleus				Q9SV27
AT4G01023.1	RING/U-box superfamily protein;	4	0	0	236	26397.1	4.27572	-0.640678	nucleus	mitochondrion,nucleus,plastid,cytosol,cytoskeleton	cytoskeleton		nucleus		nucleus				nucleus	nucleus		nucleus	mitochondrion				plastid	cytosol,nucleus	nucleus		cytosol	nucleus				Q3EAD9
AT4G01026.1	PYR1-like 7;Encodes a member of the PYR (pyrabactin resistance )/PYL(PYR1-like)/RCAR (regulatory components of ABA receptor) family proteins with 14 members. PYR/PYL/RCAR family proteins function as abscisic acid sensors. Mediate ABA-dependent regulation of protein phosphatase 2Cs ABI1 and ABI2. PYL/RCAR family proteins function as abscisic acid sensors. Mediate ABA-dependent regulation of ABI1 a…	4	75	5	211	23677.2	5.83079	-0.338863	cytosol	mitochondrion,golgi,nucleus,endoplasmic reticulum,extracellular,cytosol	cytosol		nucleus						cytosol			nucleus	mitochondrion				endoplasmic reticulum,golgi,extracellular	cytosol,nucleus	nucleus		nucleus	cytosol	Amigo: "nucleus" 19889877|SwissProt: "cytosol,nucleus" 16381842	nucleus:19889877	cytosol:16381842;nucleus:16381842	Q1ECF1				AT1G72770.1::19407142
AT4G01030.1	pentatricopeptide (PPR) repeat-containing protein;	4	56	0	768	86335.1	8.24352	-0.0908854	mitochondrion	cytosol,mitochondrion,plastid,nucleus	cytosol		nucleus			mitochondrion		mitochondrion	mitochondrion			plastid	mitochondrion	mitochondrion	mitochondrion		mitochondrion	mitochondrion	nucleus	mitochondrion	plastid	cytosol	SwissProt: "mitochondrion" 16381842		mitochondrion:16381842	Q9SV26
AT4G01037.1	Ubiquitin carboxyl-terminal hydrolase family protein;	4	57	1	528	61236.1	6.63361	-0.758333	plastid	cytosol,mitochondrion,plastid,nucleus	cytosol		nucleus	plastid		mitochondrion			cytosol	nucleus	plastid	plastid,nucleus	plastid	plastid	plastid		mitochondrion	plastid	nucleus	plastid	plastid	nucleus							golgi:25900983;nucleus:27177187;plastid:20423899;plastid:24872594;plastid:23667806
AT4G01040.1	Glycosyl hydrolase superfamily protein;	4	24	2	430	49145.2	9.44612	-0.305814	endoplasmic reticulum	mitochondrion,golgi,nucleus,plastid,extracellular,cytosol	cytosol		plastid						extracellular	nucleus		plastid,extracellular	mitochondrion		mitochondrion		mitochondrion	mitochondrion	mitochondrion		nucleus	golgi				Q9M159			endoplasmic reticulum:22923678
AT4G01050.1	thylakoid rhodanese-like;hydroxyproline-rich glycoprotein family protein, contains a rhodanese homology domain. Required for anchoring the FNR flavoenzyme to the thylakoid membranes and sustaining high efficiency photosynthetic linear electron flow.	4	283	4	466	49389.8	4.93504	-0.172318	plastid	mitochondrion,plastid,vacuole,nucleus	plastid		nucleus	plastid	vacuole				plastid		plastid		plastid		plastid		mitochondrion	plastid	nucleus	plastid	plastid	plastid	Amigo: "plastid" 19682289|Tair: "plastid" 15322131|Tair: "plastid" 12938931|Tair: "plastid" 18431481	plastid:19682289		Q9M158	plastid:12938931;plastid:18431481;plastid:15322131		golgi:25900983;golgi:25900983;golgi:25900983;mitochondrion:27122571;mitochondrion:27943495;plasma membrane:19334764;plasma membrane:21433285;plastid:12938931;plastid:14729914;plastid:15028209;plastid:15322131;plastid:21531424;plastid:23549413;plastid:23851315;plastid:18431481;plastid:20061580;plastid:23667806;plastid:24872594
AT4G01060.1	CAPRICE-like MYB3;Encodes a Myb-related protein similar to CPC. Involved in epidermal cell differentiation. Mutants have reduced numbers of root hairs and increased trichome branching. Involved in endoreduplication. Loss of function mutants are hypertrophic and early flowering.	4	4	3	77	8901.5	5.72061	-0.794805	nucleus	mitochondrion,nucleus,plastid,cytosol,cytoskeleton	cytoskeleton		nucleus		nucleus				nucleus			nucleus	mitochondrion				plastid	cytosol,nucleus	nucleus		cytosol	nucleus				Q8GXU0
AT4G01070.1	UDP-Glycosyltransferase superfamily protein;the glycosyltransferase (UGT72B1) is involved in metabolizing xenobiotica (chloroaniline and chlorophenole). Comparison between wild type and knock-out mutant demonstrates the central role of this gene for metabolizing chloroaniline but significantly less for chlorophenole. The glucosyltransferase preferred UDP-xylose over UDP-glucose indicating its (ad…	4	122	3	480	52932.6	6.10999	-0.156458	plasma membrane	plasma membrane,mitochondrion,golgi,nucleus,endoplasmic reticulum,plastid,extracellular,cytosol	cytosol		cytosol		plastid				cytosol			plasma membrane	mitochondrion		endoplasmic reticulum,golgi,extracellular		mitochondrion	cytosol,nucleus	cytosol		cytosol	golgi				Q9M156
AT4G01080.1	TRICHOME BIREFRINGENCE-LIKE 26;Encodes a member of the TBL (TRICHOME BIREFRINGENCE-LIKE) gene family containing a plant-specific DUF231 (domain of unknown function) domain. TBL gene family has 46 members, two of which (TBR/AT5G06700 and TBL3/AT5G01360) have been shown to be involved in the synthesis and deposition of secondary wall cellulose, presumably by influencing the esterification state of …	4	61	3	442	50689.9	6.86547	-0.386199	plasma membrane	plasma membrane,mitochondrion,golgi,nucleus,endoplasmic reticulum,plastid,extracellular,cytosol	plasma membrane		nucleus	plastid					endoplasmic reticulum	nucleus		plastid	endoplasmic reticulum,golgi,extracellular		plastid		mitochondrion	plastid	cytosol		cytosol	plasma membrane				O04621
AT4G01090.1	Protein of unknown function (DUF3133);	4	31	3	714	79568.9	6.45286	-0.943137	nucleus	cytosol,mitochondrion,plastid,nucleus	nucleus		nucleus		nucleus				cytosol	nucleus	plastid	nucleus	mitochondrion				plastid	cytosol,nucleus	nucleus	plastid	nucleus	nucleus				Q9M155				AT1G01440.1::21798944;AT2G02950.1::21798944;AT2G39100.1::21798944;AT2G42580.1::21798944;AT2G45920.1::21798944;AT3G11200.1::21798944;AT3G21215.1::21798944;AT3G60360.1::21798944;AT3G60360.1::21798944;AT4G14900.1::21798944;AT4G28230.1::21798944;AT5G05190.1::21798944;AT5G10270.1::21798944;AT5G16560.1::21798944;AT5G38640.1::21798944;AT5G58300.1::21798944;AT5G58950.1::21798944;AT5G66720.1::21798944
AT4G01100.1	adenine nucleotide transporter 1;	4	187	4	352	38327.5	9.90967	0.00369318	mitochondrion	mitochondrion,golgi,nucleus,endoplasmic reticulum,peroxisome,extracellular,cytosol	cytosol		mitochondrion						peroxisome			mitochondrion	mitochondrion				endoplasmic reticulum,golgi,extracellular	cytosol,nucleus	mitochondrion		cytosol	cytosol	Amigo: "mitochondrion,plastid" 16618929|Amigo: "mitochondrion" 14671022|Tair: "plasma membrane" 17151019|Tair: "plastid" 16618929|Tair: "mitochondrion" 14671022	mitochondrion:14671022;mitochondrion:16618929;plastid:16618929		O04619	mitochondrion:14671022;plasma membrane:17151019;plastid:16618929		golgi:25900983;golgi:25900983;golgi:25900983;golgi:25900983;mitochondrion:12586869;mitochondrion:14671022;mitochondrion:21472856;mitochondrion:21841088;mitochondrion:22923678;mitochondrion:27943495;mitochondrion:21896887;plasma membrane:19334764;unclear:16618929;vacuole:17151019
AT4G01110.1	;	4	63	1	261	28838.8	10.9034	-0.0505747	plastid	plasma membrane,mitochondrion,golgi,endoplasmic reticulum,plastid,extracellular	plasma membrane		plastid	plastid		plastid			plasma membrane		plastid	plastid	endoplasmic reticulum,golgi,extracellular	plastid	plastid		mitochondrion	mitochondrion	mitochondrion		plastid	plasma membrane				Q5XV90
AT4G01120.1	G-box binding factor 2;bZIP (basic leucine zipper) transcription factor that binds to the G-box regulatory element found in many plant promoters. GBF2 nuclear localization is increased by blue light	4	44	6	360	38790.9	9.17426	-0.953611	nucleus	cytosol,mitochondrion,nucleus	nucleus		nucleus		nucleus				nucleus	nucleus		nucleus	mitochondrion		mitochondrion		mitochondrion	cytosol,nucleus	nucleus		nucleus	nucleus	Amigo: "nucleus" 9193069|SwissProt: "nucleus" 16381842|Tair: "nucleus" 9193069	nucleus:9193069	nucleus:16381842	P42775	nucleus:9193069			AT1G32150.1::18315949;AT2G35530.1::18315949
AT4G01130.1	GDSL-like Lipase/Acylhydrolase superfamily protein;	4	18	3	382	42015.7	9.19399	0.00942408	endoplasmic reticulum	plasma membrane,mitochondrion,golgi,endoplasmic reticulum,plastid,extracellular,cytosol,vacuole	plasma membrane		endoplasmic reticulum,golgi,extracellular			mitochondrion	mitochondrion		cytosol			extracellular	endoplasmic reticulum,golgi,extracellular	endoplasmic reticulum,golgi,extracellular	endoplasmic reticulum,golgi,extracellular		endoplasmic reticulum,golgi,extracellular	endoplasmic reticulum,golgi,extracellular	mitochondrion	endoplasmic reticulum,golgi,extracellular	plastid	vacuole	SwissProt: "extracellular" 16381842		extracellular:16381842	Q9M153			endoplasmic reticulum:24393051;extracellular:28155257;nucleus:27177187
AT4G01140.1	Protein of unknown function (DUF1191);	4	6	3	306	34465.9	10.2148	-0.0248366	plasma membrane	plasma membrane,mitochondrion,golgi,endoplasmic reticulum,plastid,extracellular	plasma membrane		plastid			endoplasmic reticulum,golgi,extracellular			endoplasmic reticulum			plasma membrane	endoplasmic reticulum,golgi,extracellular	endoplasmic reticulum,golgi,extracellular	endoplasmic reticulum,golgi,extracellular		endoplasmic reticulum,golgi,extracellular	endoplasmic reticulum,golgi,extracellular	mitochondrion	endoplasmic reticulum,golgi,extracellular	plasma membrane	plasma membrane				Q9M152
AT4G01150.1	;	4	1105	5	164	17698.6	9.65827	0.20061	plastid	plasma membrane,mitochondrion,golgi,peroxisome,plastid,extracellular	plastid		plastid	plastid		plastid	mitochondrion	mitochondrion	plastid		plastid	plasma membrane,mitochondrion,golgi,peroxisome,plastid	plastid	plastid	plastid		mitochondrion	plastid	extracellular	plastid	plastid	plastid	Amigo: "plastid" 16461379|Amigo: "plastid" 12938931|Amigo: "plastid" 18431481|Amigo: "plastid" 14729914|Amigo: "plastid" 15322131|Amigo: "plastid" 15028209|Amigo: "plastid" 16414959|SwissProt: "cytosol,plasma membrane,plastid" 16381842|Tair: "plastid" 16461379|Tair: "plastid" 12938931|Tair: "plastid" 18431481|Tair: "plastid" 15322131|Tair: "plastid" 15028209|Tair: "plastid" 16414959	plastid:12938931;plastid:14729914;plastid:15028209;plastid:15322131;plastid:16414959;plastid:16461379;plastid:18431481	cytosol:16381842;plastid:16381842;plasma membrane:16381842	O04616	plastid:15028209;plastid:16414959;plastid:16461379;plastid:15322131;plastid:18431481;plastid:12938931		mitochondrion:27943495;plasma membrane:19334764;plastid:12938931;plastid:14729914;plastid:15028209;plastid:15322131;plastid:20423899;plastid:21531424;plastid:22274653;plastid:23851315;plastid:16461379;plastid:18431481;plastid:18633119;plastid:20061580;plastid:23667806;plastid:24872594	AT3G10260.1::21798944;AT3G29270.1::21798944;AT5G41600.1::21798944
AT4G01160.1	BTB/POZ/Kelch-associated protein;	4	0	0	505	56826.8	7.49763	-0.0546535	cytosol	cytosol,mitochondrion,plasma membrane,nucleus	plasma membrane		nucleus						cytosol	nucleus		plasma membrane	mitochondrion				mitochondrion	cytosol,nucleus	nucleus		nucleus	cytosol				O04615
AT4G01170.1	;	4	14	0	444	51747.3	5.01101	-0.820045	nucleus	cytosol,mitochondrion,nucleus	cytosol		nucleus						cytosol	nucleus		nucleus	mitochondrion				mitochondrion	cytosol,nucleus	nucleus		cytosol	nucleus
AT4G01180.1	XH/XS domain-containing protein;	4	0	0	554	65468.3	7.20895	-1.07148	nucleus	mitochondrion,golgi,nucleus,endoplasmic reticulum,extracellular,cytosol,cytoskeleton	cytoskeleton		nucleus						cytosol	nucleus		nucleus	mitochondrion		endoplasmic reticulum,golgi,extracellular		mitochondrion	cytosol,nucleus	cytosol		nucleus	nucleus	Amigo: "mitochondrion" 14671022|Tair: "mitochondrion" 14671022	mitochondrion:14671022		Q9M150	mitochondrion:14671022		mitochondrion:14671022
AT4G01190.1	phosphatidylinositol phosphate kinase 10;Type I phosphatidylinositol-4-phosphate 5-kinase, subfamily A. Preferentially phosphorylates PtdIns4P. Expressed in flowers and inflorescence stems.	4	0	0	401	45661.4	8.42943	-0.404239	cytosol	plasma membrane,mitochondrion,golgi,nucleus,endoplasmic reticulum,peroxisome,plastid,extracellular,cytosol	plasma membrane		nucleus				mitochondrion		peroxisome			plasma membrane,mitochondrion,nucleus,plastid,cytosol	mitochondrion				endoplasmic reticulum,golgi,extracellular	cytosol,nucleus	nucleus		cytosol	cytosol				Q9M149
AT4G01200.1	Calcium-dependent lipid-binding (CaLB domain) family protein;	4	3	3	250	27370.6	9.54313	-0.3212	cytosol	cytosol,mitochondrion,plastid,nucleus	plastid		nucleus						cytosol			cytosol	mitochondrion				mitochondrion	cytosol,nucleus	nucleus		nucleus	cytosol
AT4G01210.1	glycosyl transferase family 1 protein;	4	39	2	1031	119405	8.70159	-0.433269	golgi	mitochondrion,golgi,nucleus,endoplasmic reticulum,plastid,extracellular,cytosol	cytosol		plastid	plastid		plastid			golgi			plastid	endoplasmic reticulum,golgi,extracellular		endoplasmic reticulum,golgi,extracellular		mitochondrion	cytosol,nucleus	cytosol		cytosol	nucleus							golgi:22923678;golgi:25900983;golgi:25900983;golgi:25900983;golgi:25900983;plasma membrane:19334764;plasma membrane:21433285
AT4G01220.1	Nucleotide-diphospho-sugar transferase family protein;	4	24	2	360	41122.7	9.82357	-0.2875	plastid	plasma membrane,mitochondrion,golgi,endoplasmic reticulum,plastid	plasma membrane		plastid	plastid		mitochondrion	mitochondrion	mitochondrion	endoplasmic reticulum		plastid	plasma membrane,golgi	plastid		plastid		mitochondrion	plastid	mitochondrion	plastid	plastid	golgi				Q9M146
AT4G01230.1	Reticulon family protein;	4	1	0	242	27353.8	4.84916	0.303306	plasma membrane	plasma membrane,mitochondrion,golgi,nucleus,endoplasmic reticulum,peroxisome,plastid,extracellular,cytosol,vacuole	plasma membrane		nucleus						golgi			plasma membrane,plastid	endoplasmic reticulum,golgi,extracellular				mitochondrion	cytosol,nucleus	cytosol		vacuole	peroxisome
AT4G01240.1	S-adenosyl-L-methionine-dependent methyltransferases superfamily protein;	4	0	0	659	75165.3	5.38165	-0.233232	cytosol	mitochondrion,nucleus,endoplasmic reticulum,plastid,cytosol	cytosol		cytosol						cytosol			plastid	mitochondrion				mitochondrion	cytosol,nucleus	cytosol		endoplasmic reticulum	cytosol
AT4G01245.1	;	4	4	0	118	13829.8	8.78932	-0.344915	plasma membrane	plasma membrane,mitochondrion,golgi,nucleus,endoplasmic reticulum,plastid,extracellular,cytosol	plastid		plastid		plasma membrane	mitochondrion		mitochondrion	cytosol			nucleus	endoplasmic reticulum,golgi,extracellular	endoplasmic reticulum,golgi,extracellular			mitochondrion	endoplasmic reticulum,golgi,extracellular	cytosol	endoplasmic reticulum,golgi,extracellular	plastid	cytosol
AT4G01250.1	WRKY family transcription factor;member of WRKY Transcription Factor; Group II-e	4	15	4	298	32257.1	7.56602	-0.558725	nucleus	mitochondrion,golgi,nucleus,endoplasmic reticulum,plastid,extracellular,cytosol	plastid		nucleus	plastid	nucleus				nucleus	nucleus		nucleus	mitochondrion		endoplasmic reticulum,golgi,extracellular		mitochondrion	cytosol,nucleus	nucleus		nucleus	nucleus	SwissProt: "nucleus" 16381842		nucleus:16381842	O04609
AT4G01260.1	DNA-binding storekeeper protein-related transcriptional regulator;	4	26	0	325	36225.7	9.72022	-0.912615	nucleus	mitochondrion,golgi,nucleus,endoplasmic reticulum,plastid,extracellular,cytosol	plastid		nucleus						cytosol	nucleus	plastid	nucleus	mitochondrion		plastid		endoplasmic reticulum,golgi,extracellular	cytosol,nucleus	nucleus	plastid	nucleus	nucleus				O04608
AT4G01270.1	RING/U-box superfamily protein;	4	9	0	506	56522	8.22767	-0.715415	nucleus	cytosol,mitochondrion,nucleus	nucleus		nucleus						nucleus	nucleus		nucleus	mitochondrion				mitochondrion	cytosol,nucleus	nucleus		nucleus	nucleus				Q9M143
AT4G01280.1	Homeodomain-like superfamily protein;	4	23	7	302	33793	9.73211	-0.656954	nucleus	cytosol,mitochondrion,plastid,nucleus	nucleus		nucleus	plastid		plastid			nucleus	nucleus	plastid	nucleus	plastid		plastid		mitochondrion	cytosol,nucleus	nucleus	plastid	nucleus	nucleus				Q571Z4
AT4G01290.1	;	4	107	10	991	108557	6.84152	-0.92775	nucleus	cytosol,mitochondrion,nucleus	nucleus		nucleus						cytosol	nucleus		nucleus	mitochondrion				mitochondrion	cytosol,nucleus	nucleus		nucleus	nucleus				Q56YR0
AT4G01310.1	Ribosomal L5P family protein;	4	194	5	262	28345.5	10.6958	-0.277099	plastid	mitochondrion,plastid	plastid		plastid	plastid	plastid	plastid		mitochondrion	plastid		plastid	plastid	plastid	plastid	plastid		plastid	plastid	mitochondrion	plastid	plastid	plastid	Amigo: "plastid" 12938931|Amigo: "plastid" 18431481|Amigo: "plastid" 18633119|Amigo: "plastid" 16207701|Amigo: "plastid" 15028209|SwissProt: "plastid" 16381842|Tair: "plastid" 15028209|Tair: "plastid" 16207701|Tair: "plastid" 12938931	plastid:12938931;plastid:15028209;plastid:16207701;plastid:18431481;plastid:18633119	plastid:16381842	O04603	plastid:15028209;plastid:12938931;plastid:16207701		cytosol:15821981;golgi:25900983;golgi:25900983;golgi:25900983;golgi:25900983;golgi:25900983;nucleus:23396599;plasma membrane:25641898;plasma membrane:19334764;plastid:12938931;plastid:15028209;plastid:16207701;plastid:20423899;plastid:21531424;plastid:23851315;plastid:20061580;plastid:24872594;plastid:18431481;plastid:18633119;plastid:20061580;plastid:23549413;plastid:24361574;plastid:24872594;va…	AT5G06550.1::21798944
AT4G01320.1	Peptidase family M48 family protein;CAAX protease with broad substrate specificity. Localized exclusively to the endoplasmic reticulum.	4	65	5	424	48484.8	8.35496	0.33066	endoplasmic reticulum	plasma membrane,mitochondrion,golgi,nucleus,endoplasmic reticulum,extracellular	plasma membrane		nucleus		endoplasmic reticulum	endoplasmic reticulum,golgi,extracellular			endoplasmic reticulum			plasma membrane	endoplasmic reticulum,golgi,extracellular	endoplasmic reticulum,golgi,extracellular			mitochondrion	mitochondrion	extracellular	endoplasmic reticulum,golgi,extracellular	endoplasmic reticulum	plasma membrane	Amigo: "endoplasmic reticulum" 16618929|Amigo: "endoplasmic reticulum" 12039957|SwissProt: "endoplasmic reticulum" 16381842|Tair: "vacuole" 15215502|Tair: "endoplasmic reticulum" 12039957	endoplasmic reticulum:12039957;endoplasmic reticulum:16618929	endoplasmic reticulum:16381842	Q8RX88	endoplasmic reticulum:12039957;vacuole:15215502	endoplasmic reticulum:12039957	endoplasmic reticulum:16618929;endoplasmic reticulum:22923678;plasma membrane:19334764;plasma membrane:26781341;vacuole:15215502
AT4G01328.1	;	4	0	0	47	5135.52	11.2114	0.346809	extracellular	plastid,endoplasmic reticulum,golgi,extracellular	extracellular		endoplasmic reticulum,golgi,extracellular			endoplasmic reticulum,golgi,extracellular			extracellular			plastid	endoplasmic reticulum,golgi,extracellular		endoplasmic reticulum,golgi,extracellular		endoplasmic reticulum,golgi,extracellular	endoplasmic reticulum,golgi,extracellular	extracellular	endoplasmic reticulum,golgi,extracellular	extracellular	extracellular				B3H5G9
AT4G01330.1	Protein kinase superfamily protein;	4	39	0	479	53538.2	7.11976	-0.262839	plasma membrane	plasma membrane,mitochondrion,golgi,nucleus,endoplasmic reticulum,extracellular,cytosol	cytosol		nucleus		plasma membrane				endoplasmic reticulum			nucleus	endoplasmic reticulum,golgi,extracellular		endoplasmic reticulum,golgi,extracellular		mitochondrion	cytosol,nucleus	mitochondrion		cytosol	plasma membrane	Amigo: "plasma membrane" 17317660|Amigo: "plasma membrane" 14506206|Tair: "plasma membrane" 14506206	plasma membrane:14506206;plasma membrane:17317660		O04601	plasma membrane:14506206		plasma membrane:15308754;plasma membrane:17317660;plasma membrane:26781341;vacuole:18686298
AT4G01335.1	;	4	2	0	100	11549.2	4.48194	-0.985	plasma membrane,nucleus	golgi,nucleus,endoplasmic reticulum,extracellular,cytosol	nucleus		nucleus						cytosol			nucleus	endoplasmic reticulum,golgi,extracellular				endoplasmic reticulum,golgi,extracellular	endoplasmic reticulum,golgi,extracellular	nucleus	endoplasmic reticulum,golgi,extracellular	nucleus	cytosol
AT4G01340.1	CHP-rich zinc finger protein-related;	4	0	0	226	25647.3	6.65541	-0.450442	nucleus	mitochondrion,golgi,nucleus,endoplasmic reticulum,extracellular,cytosol	extracellular		nucleus						cytosol	nucleus		nucleus	mitochondrion				endoplasmic reticulum,golgi,extracellular	cytosol,nucleus	nucleus		cytosol	cytosol				Q9M138
AT4G01350.1	Cysteine/Histidine-rich C1 domain family protein;	4	18	2	652	74119.1	6.71385	-0.185276	plasma membrane,nucleus	mitochondrion,golgi,nucleus,endoplasmic reticulum,extracellular,cytosol	extracellular		nucleus						cytosol			nucleus	mitochondrion		endoplasmic reticulum,golgi,extracellular		mitochondrion	endoplasmic reticulum,golgi,extracellular	extracellular		nucleus	cytosol				Q9M137
AT4G01360.1	;	4	4	3	348	39829.4	8.57913	-0.178736	mitochondrion	cytosol,mitochondrion,plastid,extracellular	extracellular		plastid	plastid		mitochondrion	mitochondrion	mitochondrion	mitochondrion		plastid	plastid	mitochondrion		mitochondrion		mitochondrion	mitochondrion	cytosol	mitochondrion	mitochondrion	mitochondrion				O04598
AT4G01370.1	MAP kinase 4;Encodes a nuclear and cytoplasmically localized MAP kinase involved in mediating responses to pathogens. Its substrates include MKS1 and probably MAP65-1.The MAP65-1 interaction is involved in mediating cortical microtuble organization.	4	91	7	376	42854.1	6.01461	-0.332713	cytosol,nucleus	cytosol,mitochondrion,plastid,nucleus	cytosol		nucleus		plastid				cytosol			nucleus	mitochondrion				mitochondrion	cytosol,nucleus	nucleus		cytosol	cytosol	Amigo: "nucleus" 15990873|Amigo: "nucleus" 15610358|SwissProt: "cytosol,nucleus" 16381842|Tair: "nucleus" 15610358	nucleus:15610358;nucleus:15990873	cytosol:16381842;nucleus:16381842	Q39024	nucleus:15610358	cytosol:21098735;cytosol:21098735;nucleus:21098735;unclear:15610358	cytosol:21166475	AT1G28280.1:n,u,c,l,e,u,s:24750137;AT1G78310.1::24750137;AT2G30250.1::15990873;AT2G30250.1::15990873;AT2G35230.1::24750137;AT2G38470.1::18650934;AT2G41180.1::24750137;AT3G18690.1::15990873;AT3G18690.1::15990873;AT3G18690.1::23115249;AT3G18690.1::24750137;AT3G18690.1::15990873;AT3G18690.1::15990873;AT3G18690.1::15990873;AT3G18690.1::21203436;AT4G01370.1::19513235;AT4G08480.1::22643122;AT4G20000.1:…
AT4G01380.1	plastocyanin-like domain-containing protein;	4	0	0	210	23835.2	6.57939	-0.247143	mitochondrion	plasma membrane,mitochondrion,golgi,nucleus,endoplasmic reticulum,extracellular,cytosol	plasma membrane		nucleus		extracellular	mitochondrion	mitochondrion	mitochondrion	mitochondrion			plasma membrane	mitochondrion				endoplasmic reticulum,golgi,extracellular	cytosol,nucleus	extracellular	mitochondrion	mitochondrion	cytosol
AT4G01390.1	TRAF-like family protein;	4	8	0	300	34274.1	8.1506	-0.363333	cytosol	mitochondrion,nucleus,endoplasmic reticulum,plastid,cytosol	endoplasmic reticulum		plastid				mitochondrion		cytosol			cytosol,plastid,nucleus	mitochondrion				mitochondrion	mitochondrion	cytosol		plastid	cytosol				Q9M134		cytosol:21443605;nucleus:21443605
AT4G01400.1	;	4	50	2	1110	125331	4.99132	-0.171532	golgi	cytosol,mitochondrion,plastid,nucleus	cytosol		plastid	plastid		mitochondrion		mitochondrion	mitochondrion		plastid	nucleus	mitochondrion	mitochondrion	plastid		plastid	mitochondrion	cytosol	mitochondrion	plastid	cytosol							golgi:25900983;golgi:25900983;golgi:25900983;golgi:25900983;golgi:25900983;plasma membrane:19334764;vacuole:25900983
AT4G01410.1	Late embryogenesis abundant (LEA) hydroxyproline-rich glycoprotein family;	4	26	4	227	24449.9	10.1581	0.0722467	plasma membrane	plasma membrane,mitochondrion,golgi,nucleus,endoplasmic reticulum,peroxisome,plastid,extracellular,cytosol	plastid		nucleus						plasma membrane			mitochondrion,plastid	endoplasmic reticulum,golgi,extracellular				mitochondrion	cytosol,nucleus	mitochondrion		cytosol	peroxisome	Amigo: "plasma membrane" 14506206|Tair: "plasma membrane" 14506206	plasma membrane:14506206		Q9M132	plasma membrane:14506206		plasma membrane:14506206;plasma membrane:15308754
AT4G01420.1	calcineurin B-like protein 5;Encodes calcineurin B-like protein 5 (CBL5). Overexpression confers tolerance to drought and salt stress.	4	0	1	203	23519.3	4.56433	-0.139901	cytosol	cytosol,mitochondrion,plasma membrane,nucleus	cytosol		cytosol				mitochondrion		cytosol			plasma membrane	mitochondrion				mitochondrion	cytosol,nucleus	cytosol		cytosol	cytosol	SwissProt: "plasma membrane" 16381842		plasma membrane:16381842	Q7FZF1				AT1G30270.1::16814720;AT2G30360.1::11230129;AT3G17510.1::11230129;AT3G23000.1::11230129;AT4G01420.1::11402167;AT4G01420.1::11402167;AT5G01820.1::11230129;AT5G07070.1::11230129;AT5G24270.1::11402167
AT4G01430.1	nodulin MtN21 /EamA-like transporter family protein;	4	8	3	365	40460.1	9.54668	0.436712	plasma membrane	plasma membrane,mitochondrion,golgi,nucleus,endoplasmic reticulum,extracellular	plasma membrane		nucleus			endoplasmic reticulum,golgi,extracellular			endoplasmic reticulum			plasma membrane	endoplasmic reticulum,golgi,extracellular	endoplasmic reticulum,golgi,extracellular	endoplasmic reticulum,golgi,extracellular		mitochondrion	endoplasmic reticulum,golgi,extracellular	extracellular	endoplasmic reticulum,golgi,extracellular	plasma membrane	plasma membrane				Q9M131				AT5G22290.1::21798944
AT4G01440.1	nodulin MtN21 /EamA-like transporter family protein;	4	1	1	365	40445.8	8.98141	0.595069	plasma membrane	plasma membrane,mitochondrion,golgi,nucleus,endoplasmic reticulum,extracellular	plasma membrane		nucleus			endoplasmic reticulum,golgi,extracellular			plasma membrane			plasma membrane	endoplasmic reticulum,golgi,extracellular	endoplasmic reticulum,golgi,extracellular	endoplasmic reticulum,golgi,extracellular		mitochondrion	endoplasmic reticulum,golgi,extracellular	extracellular	endoplasmic reticulum,golgi,extracellular	plasma membrane	plasma membrane				Q9M130
AT4G01450.1	nodulin MtN21 /EamA-like transporter family protein;	4	9	2	343	37844.3	8.81804	0.579883	plasma membrane	plasma membrane,mitochondrion,golgi,nucleus,endoplasmic reticulum,extracellular	plasma membrane		nucleus			endoplasmic reticulum,golgi,extracellular			plasma membrane			plasma membrane	endoplasmic reticulum,golgi,extracellular	endoplasmic reticulum,golgi,extracellular	endoplasmic reticulum,golgi,extracellular		mitochondrion	endoplasmic reticulum,golgi,extracellular	extracellular	endoplasmic reticulum,golgi,extracellular	plasma membrane	plasma membrane				Q8GYT0
AT4G01460.1	basic helix-loop-helix (bHLH) DNA-binding superfamily protein;	4	6	4	315	35308.9	6.26904	-0.553016	nucleus	cytosol,mitochondrion,nucleus	nucleus		nucleus		nucleus				nucleus	nucleus		nucleus	mitochondrion				mitochondrion	cytosol,nucleus	nucleus		nucleus	nucleus	SwissProt: "nucleus" 16381842		nucleus:16381842	Q9M128
AT4G01470.1	tonoplast intrinsic protein 1;3;Encodes AtTIP1;3, functions as water and urea channels in pollen.	4	10	2	252	25915.6	5.50603	0.831349	vacuole	plasma membrane,mitochondrion,golgi,nucleus,endoplasmic reticulum,plastid,extracellular,cytosol,vacuole	plasma membrane		plastid		vacuole				cytosol			vacuole	endoplasmic reticulum,golgi,extracellular		endoplasmic reticulum,golgi,extracellular		mitochondrion	cytosol,nucleus	extracellular		cytosol	plasma membrane	SwissProt: "vacuole" 16381842		vacuole:16381842	O82598		vacuole:24492334
AT4G01480.1	pyrophosphorylase 5;Encodes a protein that might have inorganic pyrophosphatase activity.	4	45	4	216	24710.9	6.51673	-0.384259	cytosol	cytosol,mitochondrion,plastid,nucleus	cytosol		cytosol		plastid				cytosol			cytosol,mitochondrion	mitochondrion				mitochondrion	cytosol,nucleus	nucleus		cytosol	cytosol				O82597			extracellular:26572690	AT1G01050.1::21798944;AT2G32840.1::21798944;AT5G65683.1::21798944
AT4G01500.1	AP2/B3-like transcriptional factor family protein;	4	5	1	333	38513.8	8.5304	-0.823123	nucleus	nucleus,cytosol,mitochondrion,extracellular	cytosol		nucleus		nucleus				nucleus	nucleus		nucleus	mitochondrion				mitochondrion	cytosol,nucleus	extracellular		nucleus	nucleus	SwissProt: "nucleus" 16381842		nucleus:16381842	O82595
AT4G01510.1	Arv1-like protein;	4	5	1	228	25951.4	7.78191	0.611404	endoplasmic reticulum	plasma membrane,mitochondrion,nucleus,plastid,extracellular,cytosol	plasma membrane		nucleus			mitochondrion			cytosol			plastid,nucleus	mitochondrion				mitochondrion	cytosol,nucleus	extracellular		cytosol	plasma membrane	Amigo: "endoplasmic reticulum" 16725371|Tair: "endoplasmic reticulum" 16725371	endoplasmic reticulum:16725371		Q9M127	endoplasmic reticulum:16725371	endoplasmic reticulum:16725371
AT4G01516.1	;	4	0	0	31	3197.71	11.4799	-1.01613	cytosol	plasma membrane,mitochondrion,golgi,nucleus,endoplasmic reticulum,plastid,extracellular,cytosol	nucleus		endoplasmic reticulum,golgi,extracellular						cytosol			plasma membrane,nucleus,plastid,extracellular,cytosol	mitochondrion				plastid	plastid	nucleus		nucleus	cytosol				B3H4W2
AT4G01520.1	NAC domain containing protein 67;	4	0	0	302	34509	5.56959	-0.613245	nucleus	cytosol,mitochondrion,nucleus	cytosol		nucleus						nucleus			nucleus	mitochondrion				mitochondrion	cytosol,nucleus	nucleus		cytosol	nucleus				O82593
AT4G01535.1	;	4	1	0	137	15429.4	5.67132	-0.342336	plasma membrane	golgi,endoplasmic reticulum,plastid,extracellular,cytosol	cytosol		endoplasmic reticulum,golgi,extracellular		cytosol				extracellular			plastid	endoplasmic reticulum,golgi,extracellular	endoplasmic reticulum,golgi,extracellular			endoplasmic reticulum,golgi,extracellular	endoplasmic reticulum,golgi,extracellular	cytosol	endoplasmic reticulum,golgi,extracellular	cytosol	extracellular							plasma membrane:19334764
AT4G01540.1	NAC with transmembrane motif1;Encodes a membrane-bound NAC (for NAM, ATAF1/2, CUC2) transcription factor, designated NTM1 (for NAC with transmembrane motif1). NTM1 regulates cell division in Arabidopsis.	4	3	0	473	53601.6	6.09743	-0.627273	nucleus	cytosol,mitochondrion,nucleus	cytosol		nucleus			mitochondrion			nucleus	nucleus		nucleus	mitochondrion				mitochondrion	cytosol,nucleus	nucleus		cytosol	cytosol	Amigo: "endoplasmic reticulum,nucleus" 17098812|SwissProt: "nucleus,plasma membrane" 16381842|Tair: "endoplasmic reticulum,nucleus" 17098812	endoplasmic reticulum:17098812;nucleus:17098812	nucleus:16381842;plasma membrane:16381842	A8MQY1	nucleus:17098812;endoplasmic reticulum:17098812		cytoskeleton:24134884
AT4G01550.1	NAC domain containing protein 69;	4	10	1	457	51818.7	5.26	-0.667177	nucleus	cytosol,mitochondrion,golgi,nucleus	cytosol		nucleus						nucleus	nucleus		nucleus	mitochondrion				mitochondrion	cytosol,nucleus	nucleus		golgi	cytosol	SwissProt: "nucleus,plasma membrane" 16381842		nucleus:16381842;plasma membrane:16381842	Q9M126
AT4G01560.1	Ribosomal RNA processing Brix domain protein;	4	36	4	343	39849.8	10.3611	-0.875219	nucleus	cytosol,mitochondrion,nucleus	cytosol		nucleus						cytosol	nucleus		nucleus	mitochondrion				mitochondrion	cytosol,nucleus	mitochondrion		nucleus	nucleus				Q9M125			cytosol:21166475
AT4G01570.1	Tetratricopeptide repeat (TPR)-like superfamily protein;	4	13	4	805	89938.6	7.83273	-0.167578	plastid	cytosol,mitochondrion,plasma membrane,plastid	plasma membrane	mitochondrion,plastid	plastid	plastid		mitochondrion		mitochondrion	mitochondrion		plastid	plastid	plastid				plastid	mitochondrion	cytosol	plastid	plastid	cytosol				Q8VZE4
AT4G01575.1	serine protease inhibitor, Kazal-type family protein;	4	15	2	144	15423.1	6.46786	0.580556	extracellular	plasma membrane,mitochondrion,golgi,nucleus,endoplasmic reticulum,plastid,extracellular	plasma membrane		nucleus		extracellular	endoplasmic reticulum,golgi,extracellular			extracellular			mitochondrion,plastid	endoplasmic reticulum,golgi,extracellular	endoplasmic reticulum,golgi,extracellular	endoplasmic reticulum,golgi,extracellular		endoplasmic reticulum,golgi,extracellular	endoplasmic reticulum,golgi,extracellular	extracellular	endoplasmic reticulum,golgi,extracellular	extracellular	extracellular				Q8LC04
AT4G01580.1	AP2/B3-like transcriptional factor family protein;	4	6	2	190	22123.6	7.80098	-0.558421	mitochondrion	cytosol,mitochondrion,plastid,nucleus	cytosol	mitochondrion,plastid	nucleus	plastid	cytosol	mitochondrion		mitochondrion	nucleus	nucleus	plastid	nucleus	mitochondrion	mitochondrion	mitochondrion		mitochondrion	mitochondrion	mitochondrion	mitochondrion	mitochondrion	nucleus	SwissProt: "nucleus" 16381842		nucleus:16381842	Q9ZSH7
AT4G01590.1	;	4	14	2	200	23136.3	4.24809	-1.2485	nucleus	cytosol,mitochondrion,endoplasmic reticulum,nucleus	endoplasmic reticulum		nucleus						cytosol	nucleus		nucleus	mitochondrion				mitochondrion	cytosol,nucleus	nucleus		nucleus	nucleus							cytoskeleton:24134884
AT4G01595.1	Protein kinase superfamily protein;	4	1	2	140	16030.6	10.4317	-0.400714	cytosol	plasma membrane,mitochondrion,golgi,nucleus,endoplasmic reticulum,plastid,extracellular,cytosol	plasma membrane		nucleus		nucleus	plastid			cytosol			nucleus	endoplasmic reticulum,golgi,extracellular				endoplasmic reticulum,golgi,extracellular	cytosol,nucleus	mitochondrion		cytosol	cytosol
AT4G01600.1	GRAM domain family protein;	4	5	1	233	25914	9.45366	-0.309871	cytosol	cytosol,mitochondrion,plastid,nucleus	cytosol		plastid						nucleus			plastid	mitochondrion				plastid	cytosol,nucleus	cytosol		nucleus	nucleus				Q9M122
AT4G01610.1	Cysteine proteinases superfamily protein;	4	339	0	359	39419.6	6.09493	-0.23454	extracellular	golgi,endoplasmic reticulum,extracellular,cytosol,vacuole	cytosol		endoplasmic reticulum,golgi,extracellular		cytosol	endoplasmic reticulum,golgi,extracellular			vacuole			vacuole	endoplasmic reticulum,golgi,extracellular	endoplasmic reticulum,golgi,extracellular	endoplasmic reticulum,golgi,extracellular		endoplasmic reticulum,golgi,extracellular	endoplasmic reticulum,golgi,extracellular	extracellular	endoplasmic reticulum,golgi,extracellular	extracellular	golgi	Amigo: "vacuole" 15539469|Tair: "vacuole" 15539469	vacuole:15539469		Q94K85	vacuole:15539469		cytosol:21166475;extracellular:16356755;extracellular:21109274;extracellular:26572690;extracellular:28155257;plasma membrane:22318864;vacuole:15539469
AT4G01630.1	expansin A17;member of Alpha-Expansin Gene Family. Naming convention from the Expansin Working Group (Kende et al, 2004. Plant Mol Bio)	4	1	0	255	27716.2	9.94307	-0.0988235	extracellular	mitochondrion,golgi,nucleus,endoplasmic reticulum,plastid,extracellular	extracellular		endoplasmic reticulum,golgi,extracellular		nucleus	endoplasmic reticulum,golgi,extracellular			extracellular			extracellular	endoplasmic reticulum,golgi,extracellular	endoplasmic reticulum,golgi,extracellular	endoplasmic reticulum,golgi,extracellular		endoplasmic reticulum,golgi,extracellular	endoplasmic reticulum,golgi,extracellular	mitochondrion	endoplasmic reticulum,golgi,extracellular	plastid	extracellular	SwissProt: "extracellular,plasma membrane" 16381842		extracellular:16381842;plasma membrane:16381842	Q9ZSI1			extracellular:26572690
AT4G01640.1	F-box associated ubiquitination effector family protein;	4	2	0	300	34829.9	4.78504	-0.299	cytosol	nucleus,cytosol,mitochondrion,extracellular	extracellular		nucleus						cytosol			nucleus	mitochondrion				mitochondrion	cytosol,nucleus	cytosol		cytosol	cytosol
AT4G01650.1	Polyketide cyclase / dehydrase and lipid transport protein;	4	20	0	288	32619.9	5.29761	-0.386111	plastid	mitochondrion,plastid,nucleus	plastid		plastid	plastid		plastid		mitochondrion	plastid	nucleus	plastid	plastid,nucleus	plastid		plastid		mitochondrion	plastid	nucleus	plastid	plastid	plastid	Amigo: "plastid" 18431481|Tair: "plastid" 18431481	plastid:18431481		Q9M120	plastid:18431481
AT4G01660.1	ABC transporter 1;Encodes an ABC1-like protein, member of the ATH subfamily; putative ABC transporter; isolated by functional complementation of a yeast abc1 mutant	4	21	2	623	68631.1	5.54429	-0.253772	mitochondrion	mitochondrion,golgi,nucleus,endoplasmic reticulum,plastid,extracellular,cytosol	plastid		nucleus		mitochondrion	mitochondrion		mitochondrion	mitochondrion			cytosol,mitochondrion,plastid	mitochondrion				plastid	endoplasmic reticulum,golgi,extracellular	mitochondrion		plastid	mitochondrion	Amigo: "mitochondrion" 9852956	mitochondrion:9852956		Q9SBB2			mitochondrion:27943495;plasma membrane:21433285
AT4G01670.1	;	4	20	2	249	27003.1	6.25667	-0.893574	nucleus	mitochondrion,nucleus,peroxisome,plastid,cytosol	nucleus		nucleus						nucleus	nucleus		nucleus	mitochondrion		plastid	peroxisome	mitochondrion	cytosol,nucleus	nucleus		nucleus	nucleus
AT4G01671.1	;	4	0	0	57	6778.56	11.1446	0.680702	extracellular	plasma membrane,mitochondrion,golgi,endoplasmic reticulum,plastid,extracellular	plasma membrane		endoplasmic reticulum,golgi,extracellular			endoplasmic reticulum,golgi,extracellular	mitochondrion		extracellular			plastid	endoplasmic reticulum,golgi,extracellular		mitochondrion		endoplasmic reticulum,golgi,extracellular	mitochondrion	mitochondrion	endoplasmic reticulum,golgi,extracellular	extracellular	extracellular				B3H670
AT4G01680.1	myb domain protein 55;Encodes a putative transcription factor (MYB55).	4	15	3	336	37888.3	7.58514	-0.723214	nucleus	cytosol,mitochondrion,nucleus	nucleus		nucleus		nucleus			mitochondrion	nucleus	nucleus		nucleus	mitochondrion		mitochondrion		mitochondrion	cytosol,nucleus	nucleus		nucleus	nucleus				Q9M118		peroxisome:10737809
AT4G01690.1	Flavin containing amine oxidoreductase family;Encodes protoporphyrinogen oxidase (PPOX).	4	92	8	537	57698.8	9.42609	-0.131099	plastid	mitochondrion,plastid	plastid	mitochondrion,plastid	plastid	plastid	plastid	plastid			plastid		plastid	plastid	mitochondrion	plastid	plastid		mitochondrion	mitochondrion	mitochondrion	mitochondrion	plastid	plastid	SwissProt: "plastid" 16381842|Tair: "plastid" 15028209|Tair: "plastid" 12938931		plastid:16381842	P55826	plastid:15028209;plastid:12938931		golgi:25900983;golgi:25900983;golgi:25900983;golgi:25900983;mitochondrion:27122571;mitochondrion:27943495;plasma membrane:19334764;plastid:12938931;plastid:15028209;plastid:18431481;plastid:21531424;plastid:20061580;plastid:24872594;plastid:20061580;plastid:23667806;plastid:24872594;vacuole:25900983
AT4G01700.1	Chitinase family protein;	4	98	3	280	31466.3	9.0042	-0.396429	extracellular	mitochondrion,golgi,endoplasmic reticulum,extracellular,vacuole	extracellular		endoplasmic reticulum,golgi,extracellular		vacuole	endoplasmic reticulum,golgi,extracellular			extracellular			extracellular	endoplasmic reticulum,golgi,extracellular	endoplasmic reticulum,golgi,extracellular	endoplasmic reticulum,golgi,extracellular		endoplasmic reticulum,golgi,extracellular	endoplasmic reticulum,golgi,extracellular	mitochondrion	endoplasmic reticulum,golgi,extracellular	extracellular	extracellular				Q9ZSI6			extracellular:14595688;extracellular:16356755;extracellular:24393051;extracellular:26572690;extracellular:28155257;plasma membrane:19334764;plasma membrane:22318864
AT4G01703.1	;	4	0	0	37	4284.23	9.80327	0.0216216	golgi	plasma membrane,mitochondrion,golgi,endoplasmic reticulum,plastid,extracellular,cytosol	plasma membrane		endoplasmic reticulum,golgi,extracellular			mitochondrion	mitochondrion		cytosol			golgi,plastid	mitochondrion		mitochondrion		mitochondrion	plastid	extracellular	mitochondrion	plastid	extracellular				B3H601
AT4G01710.1	ARP2/3 complex 16 kDa subunit (p16-Arc);belongs to the DIS(distorted) gene family. Encodes a actin polymerization factor. Involved in cell expansion of trichome.	4	10	3	132	14973.3	7.34019	-0.247727	cytosol	cytosol,mitochondrion,vacuole,nucleus	cytosol		nucleus		vacuole				cytosol			nucleus	mitochondrion				mitochondrion	cytosol,nucleus	cytosol		cytosol	cytosol	Amigo: "cytoskeleton" 12783786|Amigo: "cytoskeleton" 15653407	cytoskeleton:12783786;cytoskeleton:15653407		Q9M117				AT4G14147.1::17267444
AT4G01720.1	WRKY family transcription factor;member of WRKY Transcription Factor; Group II-b	4	19	4	489	53710.1	7.00912	-0.830879	nucleus	cytosol,mitochondrion,nucleus	nucleus		nucleus						nucleus	nucleus		nucleus	mitochondrion				mitochondrion	cytosol,nucleus	nucleus		nucleus	nucleus	SwissProt: "nucleus" 16381842		nucleus:16381842	Q9ZSI7				AT1G32230.1::19548978
AT4G01730.1	DHHC-type zinc finger family protein;	4	10	0	508	57907.6	10.0999	-0.185039	mitochondrion	plasma membrane,mitochondrion,golgi,nucleus,endoplasmic reticulum,plastid,extracellular,cytosol	plasma membrane		plastid		cytosol	mitochondrion	mitochondrion	mitochondrion	endoplasmic reticulum	nucleus		golgi	endoplasmic reticulum,golgi,extracellular	endoplasmic reticulum,golgi,extracellular	mitochondrion		mitochondrion	mitochondrion	mitochondrion	mitochondrion	plasma membrane	plasma membrane	SwissProt: "plasma membrane" 16381842		plasma membrane:16381842	Q9M115			mitochondrion:27943495
AT4G01735.1	;	4	26	0	186	21157.5	3.9898	-0.814516	nucleus	cytosol,mitochondrion,nucleus	nucleus		nucleus						cytosol	nucleus		nucleus	mitochondrion				mitochondrion	cytosol,nucleus	nucleus		cytosol	nucleus
AT4G01740.1	Cysteine/Histidine-rich C1 domain family protein;	4	1	0	652	74613.8	6.94756	-0.181902	cytosol	plasma membrane,mitochondrion,golgi,nucleus,endoplasmic reticulum,extracellular,cytosol	plasma membrane		nucleus						cytosol			nucleus	mitochondrion		endoplasmic reticulum,golgi,extracellular		mitochondrion	cytosol,nucleus	extracellular		cytosol	cytosol				Q9ZSI9
AT4G01750.1	rhamnogalacturonan xylosyltransferase 2;Encodes a protein with UDP-xylose-dependent xylosyltransferase activity, which transfers Xyl onto L-fucose and (albeit less efficiently) L-arabinose. The linkage to L-fucose was shown to be preferentially to the <i>O</i>-4 position. Analysis of mutant containing T-DNA insertion in this gene indicate that the RGXT2 protein might be involved in the synthesis …	4	33	6	367	41801.1	8.89481	-0.20327	golgi	plasma membrane,mitochondrion,golgi,endoplasmic reticulum,plastid,extracellular,vacuole	vacuole		plastid	plastid		mitochondrion	mitochondrion		endoplasmic reticulum		plastid	plasma membrane,mitochondrion,plastid,extracellular	plastid				mitochondrion	mitochondrion	mitochondrion	plastid	mitochondrion	golgi	Amigo: "golgi" 17056709|Tair: "golgi" 17056709	golgi:17056709		Q9ZSJ0	golgi:17056709	golgi:17056709		AT4G19030.1::21798944
AT4G01760.1	Cysteine/Histidine-rich C1 domain family protein;	4	0	0	667	76888.9	6.70435	-0.344378	cytosol	plasma membrane,mitochondrion,golgi,nucleus,endoplasmic reticulum,extracellular,cytosol	plasma membrane		nucleus		cytosol				cytosol			nucleus	mitochondrion				mitochondrion	endoplasmic reticulum,golgi,extracellular	extracellular		nucleus	cytosol
AT4G01770.1	rhamnogalacturonan xylosyltransferase 1;Encodes a protein with UDP-xylose-dependent xylosyltransferase activity, which transfers Xyl onto L-fucose and (albeit less efficiently) L-arabinose. The linkage to L-fucose was shown to be preferentially to the <i>O</i>-4 position. Analysis of mutant containing T-DNA insertion in this gene indicate that the RGXT1 protein might be involved in the synthesis …	4	20	2	361	41176.5	8.41667	-0.189197	golgi	plasma membrane,mitochondrion,golgi,endoplasmic reticulum,plastid,extracellular,vacuole	vacuole		plastid	plastid		mitochondrion			endoplasmic reticulum		plastid	plasma membrane,mitochondrion,plastid	plastid		endoplasmic reticulum,golgi,extracellular		mitochondrion	plastid	mitochondrion		plastid	plasma membrane	Amigo: "golgi" 17056709|Tair: "golgi" 17056709	golgi:17056709		Q9ZSJ2	golgi:17056709	golgi:17056709
AT4G01780.1	XH/XS domain-containing protein;	4	1	0	472	54954.9	5.3041	-0.630508	golgi	mitochondrion,golgi,nucleus,endoplasmic reticulum,extracellular,cytosol	cytosol		nucleus			mitochondrion			golgi			golgi,nucleus	endoplasmic reticulum,golgi,extracellular				mitochondrion	cytosol,nucleus	cytosol		cytosol	cytosol				Q9SYH8
AT4G01790.1	Ribosomal protein L7Ae/L30e/S12e/Gadd45 family protein;	4	10	2	167	18861.2	10.5782	-0.442515	cytosol	cytosol,mitochondrion,plasma membrane,nucleus	plasma membrane		nucleus						cytosol			nucleus	mitochondrion				mitochondrion	cytosol,nucleus	mitochondrion		cytosol	cytosol							cytoskeleton:24134884
AT4G01800.1	Albino or Glassy Yellow 1;Encodes the ATPase subunit of the chloroplast Sec translocation machinery which plays an essential role in chloroplast biogenesis and the regulation of photosynthesis, the absence of which triggers a retrograde signal, eventually leading to a reprogramming of chloroplast and mitochondrial gene expression.	4	33	1	1022	115190	6.28145	-0.390705	plastid	cytosol,mitochondrion,plastid,nucleus	plastid	mitochondrion,plastid	plastid	plastid	plastid	plastid		mitochondrion	cytosol			plastid	plastid	plastid	plastid		plastid	plastid	cytosol	plastid	plastid	nucleus	SwissProt: "plastid" 16381842|Tair: "plastid" 18633119|Tair: "plastid" 12938931|Tair: "plastid" 18431481		plastid:16381842	Q9SYI0	plastid:18633119;plastid:18431481;plastid:12938931		golgi:25900983;golgi:25900983;golgi:25900983;golgi:25900983;golgi:25900983;mitochondrion:27943495;plastid:12938931;plastid:15028209;plastid:20423899;plastid:21531424;plastid:23549413;plastid:23851315;plastid:18431481;plastid:18633119;plastid:20061580;plastid:24872594;plastid:18431481;vacuole:25900983
AT4G01810.1	Sec23/Sec24 protein transport family protein;	4	44	3	880	96009.7	6.81585	-0.185114	endoplasmic reticulum,golgi	mitochondrion,nucleus,peroxisome,plastid,cytosol	nucleus		nucleus	plastid					cytosol		plastid	cytosol,plastid,nucleus	plastid	plastid	plastid		mitochondrion	plastid	nucleus	plastid	nucleus	peroxisome				Q84WV4			cytosol:21166475;plasma membrane:21433285
AT4G01820.1	P-glycoprotein 3;member of MDR subfamily	4	0	0	1229	133242	8.18065	0.226688	vacuole	plasma membrane,mitochondrion,golgi,nucleus,endoplasmic reticulum,peroxisome,extracellular,cytosol,vacuole	plasma membrane		nucleus						peroxisome			plasma membrane	endoplasmic reticulum,golgi,extracellular		endoplasmic reticulum,golgi,extracellular		mitochondrion	cytosol,nucleus	cytosol		plasma membrane	vacuole	SwissProt: "plasma membrane" 16381842		plasma membrane:16381842	Q9SYI2			plasma membrane:23990937;vacuole:23903016
AT4G01830.1	P-glycoprotein 5;	4	0	0	1230	133091	7.30448	0.236423	plasma membrane	plasma membrane,mitochondrion,golgi,nucleus,endoplasmic reticulum,extracellular,cytosol,vacuole	plasma membrane		nucleus						golgi			plasma membrane	endoplasmic reticulum,golgi,extracellular	endoplasmic reticulum,golgi,extracellular	endoplasmic reticulum,golgi,extracellular		mitochondrion	cytosol,nucleus	cytosol		plasma membrane	vacuole	SwissProt: "plasma membrane" 16381842		plasma membrane:16381842	Q9SYI3
AT4G01840.1	Ca2+ activated outward rectifying K+ channel 5;Encodes AtTPK5, a member of the Arabidopsis thaliana K+ channel family of AtTPK/KCO proteins. AtTPK5 is targeted to the vacuolar membrane. May form homomeric ion channels in vivo.	4	6	7	408	46261.4	7.99076	0.0379902	vacuole	plasma membrane,mitochondrion,nucleus,peroxisome,plastid,cytosol	cytosol		plastid			plastid			cytosol		plastid	plastid	plastid	plastid	plastid		mitochondrion	plastid	nucleus	plastid	plasma membrane	peroxisome	Amigo: "vacuole" 16984403|SwissProt: "plastid" 16381842|Tair: "vacuole" 16984403	vacuole:16984403	plastid:16381842	Q9S6Z8	vacuole:16984403	vacuole:16984403	vacuole:26748395
AT4G01850.1	S-adenosylmethionine synthetase 2;	4	529	4	393	43257.5	5.94104	-0.352672	cytosol,nucleus	mitochondrion,golgi,nucleus,endoplasmic reticulum,plastid,extracellular,cytosol,cytoskeleton	cytosol		cytosol		plastid				cytosol			plastid	mitochondrion		endoplasmic reticulum,golgi,extracellular		endoplasmic reticulum,golgi,extracellular	cytosol,nucleus	cytosol		cytoskeleton	cytosol	SwissProt: "cytosol" 16381842|Tair: "nucleus" 15496452		cytosol:16381842	P17562	nucleus:15496452	nucleus:15496452	golgi:25900983;golgi:25900983;golgi:25900983;golgi:25900983;golgi:25900983;nucleus:14505352;nucleus:15496452;plasma membrane:19334764;plastid:24361574;vacuole:25900983
AT4G01860.1	Transducin family protein / WD-40 repeat family protein;	4	9	3	1308	144757	5.82783	-0.199694	cytosol	mitochondrion,golgi,nucleus,endoplasmic reticulum,plastid,extracellular,cytosol	plastid	mitochondrion,plastid	nucleus						cytosol			nucleus	mitochondrion		endoplasmic reticulum,golgi,extracellular		mitochondrion	cytosol,nucleus	cytosol		nucleus	cytosol				Q8RXC4
AT4G01870.1	tolB protein-related;	4	70	5	652	72818.8	5.85081	-0.470399	cytosol	mitochondrion,golgi,nucleus,endoplasmic reticulum,plastid,extracellular,cytosol	extracellular		nucleus			plastid			cytosol			extracellular	mitochondrion				endoplasmic reticulum,golgi,extracellular	cytosol,nucleus	cytosol		cytosol	cytosol				Q9SYI5		unclear:21443605
AT4G01880.1	methyltransferases;	4	9	0	453	51110.5	6.9437	-0.415894	nucleus	cytosol,mitochondrion,plastid,nucleus	nucleus		plastid		cytosol	mitochondrion	mitochondrion		cytosol	nucleus	plastid	nucleus	mitochondrion		mitochondrion		mitochondrion	mitochondrion	nucleus	plastid	nucleus	cytosol				Q9SYI6
AT4G01883.1	Polyketide cyclase / dehydrase and lipid transport protein;	4	114	3	224	25289.8	10.5011	-0.158929	plastid	plasma membrane,mitochondrion,plastid	mitochondrion		plastid	plastid		plastid	mitochondrion	mitochondrion	plastid		plastid	plasma membrane	plastid	plastid	plastid		mitochondrion	plastid	mitochondrion	plastid	plastid	plastid	Amigo: "plastid" 18431481|Tair: "plastid" 18431481	plastid:18431481		Q2V3L8	plastid:18431481		golgi:25900983;plastid:18431481;plastid:21531424;plastid:20061580;plastid:24872594
AT4G01890.1	Pectin lyase-like superfamily protein;	4	2	0	468	50808.2	7.90112	-0.196368	extracellular	plasma membrane,mitochondrion,golgi,endoplasmic reticulum,plastid,extracellular,cytosol,vacuole	extracellular		endoplasmic reticulum,golgi,extracellular		extracellular	endoplasmic reticulum,golgi,extracellular			extracellular		plastid	plasma membrane	endoplasmic reticulum,golgi,extracellular	endoplasmic reticulum,golgi,extracellular	endoplasmic reticulum,golgi,extracellular		mitochondrion	endoplasmic reticulum,golgi,extracellular	cytosol	endoplasmic reticulum,golgi,extracellular	vacuole	extracellular				Q9SYI7
AT4G01895.1	systemic acquired resistance (SAR) regulator protein NIMIN-1-related;	4	15	2	140	16663.8	3.96551	-1.50357	nucleus	cytosol,mitochondrion,cytoskeleton,nucleus	cytoskeleton		nucleus						cytosol	nucleus		nucleus	mitochondrion				mitochondrion	cytosol,nucleus	nucleus		nucleus	nucleus
AT4G01897.1	;	4	39	3	122	14158.7	4.40507	-0.29918	cytosol	nucleus,cytosol,mitochondrion,extracellular	extracellular		cytosol						cytosol			nucleus	mitochondrion				mitochondrion	cytosol,nucleus	cytosol		nucleus	cytosol				Q8LC12			cytosol:21166475
AT4G01900.1	GLNB1 homolog;encodes a PII protein that may function as part of a signal transduction network involved in perceiving the status of carbon and organic nitrogen. Forms a protein complex with N-acetylglutamate kinase and regulates the kinase activity by relieving the feedback inhibition of the kinase by arginine. Regulates acetyl-CoA carboxylase activity.	4	33	3	196	21276.6	9.52988	-0.136224	plastid	cytosol,mitochondrion,plastid,nucleus	plastid		plastid	plastid	cytosol	plastid	mitochondrion		plastid		plastid	plastid	plastid	plastid	plastid		plastid	plastid	nucleus	plastid	plastid	cytosol	Amigo: "plastid" 16377628|Amigo: "plastid" 9811909|Tair: "plastid" 16377628|Tair: "plastid" 18431481	plastid:16377628;plastid:9811909		Q9ZST4	plastid:16377628;plastid:18431481		cytosol:21166475;extracellular:26572690;plastid:20423899;plastid:21531424;plastid:18431481;plastid:20061580;plastid:24872594	AT1G62020.1::16377628;AT3G57560.1::19631611;AT3G57560.1::15150219;AT3G57560.1::19631611;AT3G57560.1::16377628;AT4G01900.1::15150219;AT4G01900.1::15150219;AT4G31490.1::16377628;AT4G34450.1::16377628
AT4G01910.1	Cysteine/Histidine-rich C1 domain family protein;	4	3	0	651	74848.2	7.07201	-0.323963	plasma membrane,nucleus	plasma membrane,mitochondrion,golgi,nucleus,endoplasmic reticulum,extracellular,cytosol	plasma membrane		nucleus						nucleus			nucleus	mitochondrion		endoplasmic reticulum,golgi,extracellular		mitochondrion	endoplasmic reticulum,golgi,extracellular	extracellular		nucleus	cytosol				Q9SYI8
AT4G01915.1	;	4	21	1	73	8587.46	10.2528	0.115068	mitochondrion	plasma membrane,mitochondrion,golgi,endoplasmic reticulum,plastid,extracellular	plasma membrane		plastid	plastid		mitochondrion	mitochondrion	mitochondrion	mitochondrion		plastid	plastid	mitochondrion	endoplasmic reticulum,golgi,extracellular	mitochondrion		mitochondrion	mitochondrion	extracellular	mitochondrion	plastid	mitochondrion				Q3EAD2
AT4G01920.1	Cysteine/Histidine-rich C1 domain family protein;	4	9	2	658	76087.7	7.59166	-0.339058	plasma membrane,nucleus	mitochondrion,golgi,nucleus,endoplasmic reticulum,extracellular,cytosol	cytosol		nucleus						cytosol	nucleus		nucleus	mitochondrion		endoplasmic reticulum,golgi,extracellular		mitochondrion	endoplasmic reticulum,golgi,extracellular	extracellular		cytosol	extracellular				Q9SYI9				AT1G69810.1::21798944;AT3G02150.1::21798944;AT3G28715.1::21798944;AT3G45640.1::21798944;AT3G48210.1::21798944;AT4G15700.1::21798944;AT4G24900.1::21798944;AT5G64850.1::21798944
AT4G01925.1	Cysteine/Histidine-rich C1 domain family protein;	4	0	0	280	32086.5	6.85124	-0.278214	cytosol	nucleus,cytosol,mitochondrion,extracellular	cytosol		nucleus						cytosol	nucleus		nucleus	mitochondrion				mitochondrion	cytosol,nucleus	extracellular		cytosol	cytosol
AT4G01930.1	Cysteine/Histidine-rich C1 domain family protein;	4	0	0	652	75262.1	7.41107	-0.323773	cytosol	mitochondrion,golgi,nucleus,endoplasmic reticulum,extracellular,cytosol	cytosol		nucleus						cytosol			nucleus	mitochondrion		endoplasmic reticulum,golgi,extracellular		mitochondrion	cytosol,nucleus	extracellular		cytosol	cytosol				Q9SYJ0
AT4G01935.1	;	4	53	1	256	28789.4	7.85439	0.438281	plastid	plasma membrane,mitochondrion,plastid,extracellular	plasma membrane		plastid	plastid		plastid	mitochondrion	mitochondrion	plasma membrane		plastid	plasma membrane	plastid	plastid	plastid		mitochondrion	plastid	extracellular	plastid	plasma membrane	plastid							plastid:24872594
AT4G01940.1	NFU domain protein 1;Encodes a protein containing the NFU domain that may be involved in iron-sulfur cluster assembly. Part of a five member gene family, more closely related to NFU2 and 3 than to NFU4 and 5. Targeted to the chloroplast.	4	96	4	231	24769.6	5.75661	0.0255411	plastid	plasma membrane,mitochondrion,plastid,nucleus	plasma membrane		plastid	plastid	nucleus	plastid	mitochondrion	mitochondrion	plastid		plastid	plastid	plastid	plastid	plastid		plastid	plastid	mitochondrion	plastid	plastid	plastid	Amigo: "plastid" 15031412|Amigo: "plastid" 12553879|SwissProt: "plastid" 16381842|Tair: "plastid" 15031412	plastid:12553879;plastid:15031412	plastid:16381842	Q93W77	plastid:15031412	plastid:12553879	plastid:24361574
AT4G01950.1	glycerol-3-phosphate acyltransferase 3;Encodes a member of a family of proteins with glycerol-3-phosphate acyltransferase activity.	4	51	3	520	58765.3	9.69621	0.119808	mitochondrion	plasma membrane,mitochondrion,golgi,endoplasmic reticulum,plastid,extracellular	plasma membrane		plastid			plastid		mitochondrion	mitochondrion			mitochondrion	endoplasmic reticulum,golgi,extracellular	endoplasmic reticulum,golgi,extracellular	mitochondrion		mitochondrion	mitochondrion	mitochondrion	mitochondrion	plasma membrane	golgi	SwissProt: "plasma membrane" 16381842		plasma membrane:16381842	Q9SYJ2			mitochondrion:21296373
AT4G01960.1	;	4	23	4	236	26756.4	6.10983	-0.763983	nucleus	mitochondrion,golgi,nucleus,endoplasmic reticulum,plastid,extracellular,cytosol	plastid		nucleus						cytosol	nucleus		nucleus	mitochondrion				endoplasmic reticulum,golgi,extracellular	cytosol,nucleus	nucleus		nucleus	nucleus				Q9SYJ3
AT4G01970.1	stachyose synthase;Encodes a putative stachyose synthetase.	4	22	2	876	98016.6	4.97459	-0.184132	cytosol	plasma membrane,golgi,nucleus,endoplasmic reticulum,plastid,extracellular,cytosol	plasma membrane		cytosol						cytosol			cytosol	plastid				endoplasmic reticulum,golgi,extracellular	cytosol,nucleus	cytosol		nucleus	cytosol				Q0WPF3
AT4G01985.1	;	4	2	0	579	42555.9	13.2575	0.266494	extracellular	plasma membrane,golgi,nucleus,endoplasmic reticulum,extracellular	nucleus		endoplasmic reticulum,golgi,extracellular			endoplasmic reticulum,golgi,extracellular			extracellular			nucleus	endoplasmic reticulum,golgi,extracellular	endoplasmic reticulum,golgi,extracellular	endoplasmic reticulum,golgi,extracellular		endoplasmic reticulum,golgi,extracellular	endoplasmic reticulum,golgi,extracellular	extracellular	endoplasmic reticulum,golgi,extracellular	extracellular	plasma membrane				Q3EAC9
AT4G01990.1	Tetratricopeptide repeat (TPR)-like superfamily protein;	4	12	2	502	56944.6	7.01151	-0.313745	mitochondrion	cytosol,mitochondrion,plastid,nucleus	mitochondrion		plastid			mitochondrion	mitochondrion	mitochondrion	mitochondrion		plastid	nucleus	mitochondrion	mitochondrion			mitochondrion	mitochondrion	cytosol	mitochondrion	mitochondrion	mitochondrion						cytosol:18501944;endoplasmic reticulum:18501944	mitochondrion:27943495
AT4G01995.1	;	4	33	3	258	28638.1	7.8417	0.0267442	plastid	plasma membrane,mitochondrion,nucleus,plastid,cytosol	cytosol		nucleus	plastid	cytosol	plastid		mitochondrion	cytosol		plastid	nucleus	plastid	plastid	plastid		mitochondrion	plastid	cytosol	plastid	plastid	plasma membrane
AT4G02000.1	;	4	15	0	314	36367.4	9.16026	-0.600955	nucleus	mitochondrion,golgi,nucleus,endoplasmic reticulum,extracellular,cytosol	nucleus		nucleus				mitochondrion		cytosol	nucleus		nucleus	endoplasmic reticulum,golgi,extracellular				mitochondrion	endoplasmic reticulum,golgi,extracellular	nucleus		cytosol	cytosol
AT4G02010.1	Protein kinase superfamily protein;	4	56	2	725	79051.5	7.36636	-0.162759	plasma membrane	plasma membrane,mitochondrion,golgi,nucleus,endoplasmic reticulum,extracellular,cytosol	nucleus		nucleus		cytosol				cytosol	nucleus		nucleus	endoplasmic reticulum,golgi,extracellular		endoplasmic reticulum,golgi,extracellular		mitochondrion	endoplasmic reticulum,golgi,extracellular	nucleus		nucleus	plasma membrane	Amigo: "plasma membrane" 17317660|Amigo: "plasma membrane" 17644812|Amigo: "plasma membrane" 14506206|Tair: "plasma membrane" 17644812	plasma membrane:14506206;plasma membrane:17317660;plasma membrane:17644812		Q8L7V7	plasma membrane:17644812		plasma membrane:14506206;plasma membrane:15308754;plasma membrane:17317660;plasma membrane:17644812;plasma membrane:22318864
AT4G02020.1	SET domain-containing protein;Encodes a polycomb group protein. Forms part of a large protein complex that can include VRN2 (VERNALIZATION 2), VIN3 (VERNALIZATION INSENSITIVE 3) and polycomb group proteins FERTILIZATION INDEPENDENT ENDOSPERM (FIE) and CURLY LEAF (CLF). The complex has a role in establishing FLC (FLOWERING LOCUS C) repression during vernalization. Performs a partially redundant ro…	4	18	3	856	95401.4	6.50506	-0.7875	nucleus	cytosol,mitochondrion,nucleus	nucleus		nucleus		nucleus				nucleus	nucleus		nucleus	mitochondrion				mitochondrion	cytosol,nucleus	nucleus		nucleus	nucleus	Amigo: "nucleus" 16924116|SwissProt: "nucleus" 16381842|Tair: "nucleus" 16924116	nucleus:16924116	nucleus:16381842	Q9ZSM8	nucleus:16924116			AT2G35670.1::16924116;AT2G35670.1::15456723;AT3G20740.1::15456723;AT4G16845.1::15456723;AT5G51230.1::15456723;AT5G51240.1::15456723
AT4G02030.1	Vps51/Vps67 family (components of vesicular transport) protein;	4	30	1	780	88521.1	6.20384	-0.336026	golgi	cytosol,mitochondrion,golgi,nucleus	golgi		nucleus						cytosol			nucleus	mitochondrion				mitochondrion	mitochondrion	nucleus		nucleus	nucleus				Q0WQ75			cytosol:21166475;golgi:25900983;golgi:25900983;golgi:25900983;golgi:25900983;plasma membrane:22318864
AT4G02040.1	;	4	10	2	152	16774.5	10.8663	-0.417763	plastid	cytosol,mitochondrion,plastid,nucleus	nucleus		plastid	plastid	cytosol	mitochondrion	mitochondrion	mitochondrion	plastid	nucleus	plastid	nucleus	plastid	plastid	plastid		mitochondrion	plastid	nucleus	plastid	plastid	nucleus				O04248
AT4G02050.1	sugar transporter protein 7;	4	31	1	513	55831.9	8.77673	0.511111	plasma membrane	plasma membrane,mitochondrion,golgi,nucleus,endoplasmic reticulum,plastid,extracellular,cytosol	plasma membrane		plastid						golgi			plasma membrane	mitochondrion		endoplasmic reticulum,golgi,extracellular		mitochondrion	cytosol,nucleus	extracellular		plasma membrane	plasma membrane	SwissProt: "plasma membrane" 16381842|Tair: "plasma membrane" 15060130		plasma membrane:16381842	O04249	plasma membrane:15060130		plasma membrane:15060130;plasma membrane:17317660;plasma membrane:26781341
AT4G02060.1	Minichromosome maintenance (MCM2/3/5) family protein;Member of the minichromosome maintenance complex, involved in DNA replication initiation. Abundant in proliferating and endocycling tissues. Localized in the nucleus during G1, S and G2 phases of the cell cycle, and are released into the cytoplasmic compartment during mitosis. Binds chromatin.	4	38	1	716	80337.8	5.83578	-0.336034	nucleus	cytosol,mitochondrion,nucleus	cytosol		nucleus		nucleus				nucleus			nucleus	mitochondrion				mitochondrion	cytosol,nucleus	cytosol		cytosol	nucleus	Amigo: "nucleus" 10751170|Amigo: "nucleus" 19357199|SwissProt: "nucleus" 16381842|Tair: "nucleus" 10751170|Tair: "nucleus" 19357199	nucleus:10751170;nucleus:19357199	nucleus:16381842	P43299	nucleus:10751170;nucleus:19357199	nucleus:10751170
AT4G02070.1	MUTS homolog 6;encodes a DNA mismatch repair homolog of human MutS gene, MSH6. There are four MutS genes in Arabidopsis, MSH2, MSH3, MSH6, and MSH7, which all act as heterodimers and bind to 51-mer duplexes. MSH2*MSH6 bound the (+T) substrate strongly, (T/G) well, and (+AAG) no better than it did a (T/A) homoduplex.	4	1	0	1324	146805	6.62485	-0.499018	nucleus	mitochondrion,plastid,nucleus	plastid	mitochondrion,plastid	plastid	plastid	nucleus	plastid	mitochondrion	mitochondrion	mitochondrion		plastid	nucleus	plastid	mitochondrion	plastid		mitochondrion	plastid	nucleus	plastid	plastid	nucleus				O04716		nucleus:19036033
AT4G02075.1	RING/FYVE/PHD zinc finger superfamily protein;	4	3	2	218	25320.2	5.42939	-0.389908	nucleus	cytosol,mitochondrion,nucleus	cytosol		nucleus						cytosol	nucleus		nucleus	mitochondrion				mitochondrion	cytosol,nucleus	nucleus		cytosol	nucleus	Tair: "plasma membrane" 17644812			Q9XF50	plasma membrane:17644812		plasma membrane:17644812
AT4G02080.1	secretion-associated RAS super family 2;A member of ARF-like GTPase family. A thaliana has 21 members, in two subfamilies, ARF and ARF-like (ARL) GTPases.	4	137	4	193	22031.7	7.70255	-0.170466	plasma membrane	mitochondrion,golgi,endoplasmic reticulum,extracellular,cytosol	cytosol		cytosol		endoplasmic reticulum				extracellular			cytosol,endoplasmic reticulum	endoplasmic reticulum,golgi,extracellular	endoplasmic reticulum,golgi,extracellular	endoplasmic reticulum,golgi,extracellular		mitochondrion	mitochondrion	cytosol	endoplasmic reticulum,golgi,extracellular	cytosol	endoplasmic reticulum	SwissProt: "endoplasmic reticulum,golgi" 16381842|Tair: "plasma membrane" 15060130		endoplasmic reticulum:16381842;golgi:16381842	O04834	plasma membrane:15060130		plasma membrane:15060130;plasma membrane:17644812;plasma membrane:19334764;plasma membrane:26781341	AT1G22920.1::21798944;AT1G71230.1::21798944;AT2G40380.1::21798944;AT3G13720.1::21798944;AT4G25680.1::21798944;AT5G01640.1::21798944
AT4G02090.1	;	4	3	2	202	22317.8	10.1187	-0.446535	nucleus	cytosol,mitochondrion,plastid,nucleus	plastid		nucleus						nucleus	nucleus		nucleus	mitochondrion				mitochondrion	cytosol,nucleus	mitochondrion		plastid	cytosol				O04712
AT4G02100.1	Heat shock protein DnaJ with tetratricopeptide repeat;	4	27	2	546	61053.6	9.43108	-0.246703	nucleus	cytosol,mitochondrion,nucleus	nucleus		nucleus						cytosol			nucleus	mitochondrion		mitochondrion		mitochondrion	cytosol,nucleus	nucleus		nucleus	cytosol
AT4G02110.1	transcription coactivators;	4	8	0	1329	145935	8.43374	-0.688638	nucleus	cytosol,mitochondrion,plastid,nucleus	plastid		nucleus	plastid					nucleus	nucleus		nucleus	mitochondrion				plastid	cytosol,nucleus	nucleus		nucleus	nucleus				O04251
AT4G02120.1	CTP synthase family protein;	4	23	1	556	60960.4	6.58319	-0.0453237	endoplasmic reticulum	mitochondrion,golgi,nucleus,endoplasmic reticulum,peroxisome,plastid,extracellular,cytosol	cytosol		cytosol		cytosol	endoplasmic reticulum,golgi,extracellular			peroxisome			plastid	mitochondrion		endoplasmic reticulum,golgi,extracellular		mitochondrion	cytosol,nucleus	cytosol	endoplasmic reticulum,golgi,extracellular	endoplasmic reticulum	golgi
AT4G02130.1	galacturonosyltransferase 6;Encodes a protein with putative galacturonosyltransferase activity.	4	51	3	346	38963.9	9.02619	-0.0473988	extracellular	plasma membrane,mitochondrion,golgi,endoplasmic reticulum,plastid,extracellular,cytosol,vacuole	plasma membrane		plastid	plastid		endoplasmic reticulum,golgi,extracellular	mitochondrion	mitochondrion	golgi		plastid	plasma membrane,plastid	endoplasmic reticulum,golgi,extracellular	endoplasmic reticulum,golgi,extracellular	plastid		endoplasmic reticulum,golgi,extracellular	endoplasmic reticulum,golgi,extracellular	cytosol	endoplasmic reticulum,golgi,extracellular	plastid	vacuole	SwissProt: "golgi" 16381842		golgi:16381842	O04253
AT4G02140.1	;	4	12	5	112	12118	6.2583	-0.925	nucleus	cytosol,mitochondrion,nucleus	nucleus		nucleus			mitochondrion		mitochondrion	cytosol	nucleus		nucleus	mitochondrion	mitochondrion	mitochondrion		mitochondrion	mitochondrion	nucleus	mitochondrion	mitochondrion	nucleus				O04254
AT4G02150.1	ARM repeat superfamily protein;Encodes IMPORTIN ALPHA 3. Mutant plants act as suppressors of snc1 response and salicylic acid accumulation. Located in the nucleus. Involved in protein import. Protein interacts with Agrobacterium proteins VirD2 and VirE2. Is not individually essential for Agrobacterium-mediated root transformation, but when overexpressed can rescue the impa-4 decreased transformat…	4	62	5	531	58619.5	4.52784	-0.286252	nucleus	cytosol,mitochondrion,plastid,nucleus	plastid		nucleus		nucleus				cytosol	nucleus		cytosol,nucleus	mitochondrion				mitochondrion	cytosol,nucleus	cytosol		nucleus	cytosol	Amigo: "nucleus" 15964279|SwissProt: "cytosol" 16381842|Tair: "nucleus" 15964279	nucleus:15964279	cytosol:16381842	O04294	nucleus:15964279	cytosol:22623495	cytosol:21166475	AT1G06510.1::21798944;AT1G26660.1::21798944;AT1G31350.1::21798944;AT1G52560.1::21798944;AT1G60650.1::21798944;AT2G23290.1::21798944;AT2G24020.1::21798944;AT2G45820.1::21798944;AT3G09250.1::21798944;AT3G15540.1::21798944;AT3G21215.1::21798944;AT3G48550.1::21798944;AT4G15900.1::9765207;AT4G15900.1::9765207;AT4G22240.1::21798944;AT4G24840.1::21798944;AT5G09250.1::21798944;AT5G09790.1::21798944;AT5G1…
AT4G02160.1	;	4	0	0	183	20743.4	4.63015	-0.748087	nucleus	cytosol,mitochondrion,plastid,nucleus	plastid		nucleus						nucleus	nucleus		plastid,nucleus	mitochondrion		mitochondrion		plastid	cytosol,nucleus	nucleus		nucleus	nucleus
AT4G02170.1	;	4	1	0	171	20220.2	8.44244	-0.632749	cytosol	plasma membrane,mitochondrion,nucleus,plastid,cytosol	cytosol		plastid		plasma membrane		mitochondrion	mitochondrion	cytosol			mitochondrion,nucleus	mitochondrion		mitochondrion		mitochondrion	cytosol,nucleus	cytosol	mitochondrion	nucleus	nucleus
AT4G02180.1	DC1 domain-containing protein;	4	0	0	989	113848	6.84125	-0.345905	plasma membrane	mitochondrion,golgi,nucleus,endoplasmic reticulum,extracellular,cytosol	cytosol		nucleus		extracellular				nucleus	nucleus		nucleus	mitochondrion		endoplasmic reticulum,golgi,extracellular		mitochondrion	endoplasmic reticulum,golgi,extracellular	extracellular		nucleus	cytosol							plasma membrane:19334764
AT4G02190.1	Cysteine/Histidine-rich C1 domain family protein;	4	0	0	659	75769.1	6.92066	-0.320789	nucleus	mitochondrion,golgi,nucleus,endoplasmic reticulum,extracellular,cytosol	cytosol		nucleus						nucleus	nucleus		nucleus	mitochondrion		endoplasmic reticulum,golgi,extracellular		mitochondrion	cytosol,nucleus	extracellular		nucleus	cytosol
AT4G02195.1	syntaxin of plants 42;member of SYP4 Gene Family	4	8	2	323	36434.6	6.64026	-0.532817	golgi	mitochondrion,golgi,nucleus,plastid,cytosol	nucleus		plastid	plastid	nucleus	mitochondrion			cytosol		plastid	golgi	mitochondrion	mitochondrion	mitochondrion		mitochondrion	mitochondrion	nucleus	mitochondrion	nucleus	cytosol	Amigo: "golgi" 11115874|Amigo: "golgi" 10888666|SwissProt: "golgi" 16381842|Tair: "golgi" 11115874	golgi:10888666;golgi:11115874	golgi:16381842	Q9SWH4	golgi:11115874	golgi:24443496	golgi:21826108	AT1G02780.1::24556609;AT1G04170.1::24556609;AT1G04750.1::24556609;AT1G07660.1::24556609;AT1G07820.1::24556609;AT1G25260.1::24556609;AT1G27400.1::24556609;AT1G43170.1::24556609;AT1G72900.1::24556609;AT1G77140.1::10888666;AT1G77140.1::10888666;AT1G77140.1::24556609;AT2G18020.1::24556609;AT2G28740.1::24556609;AT2G42740.1::24556609;AT3G04920.1::24556609;AT3G05710.1::24556609;AT3G12030.1::24556609;AT3…
AT4G02200.1	Drought-responsive family protein;	4	23	4	214	24548.6	4.49194	-0.645794	nucleus	cytosol,mitochondrion,nucleus	nucleus		nucleus						cytosol	nucleus		nucleus	mitochondrion				mitochondrion	cytosol,nucleus	nucleus		nucleus	nucleus	SwissProt: "nucleus" 16381842		nucleus:16381842	O04259		nucleus:16786289
AT4G02210.1	;	4	16	5	439	51491.9	5.62005	-0.692255	nucleus	cytosol,mitochondrion,nucleus	nucleus		nucleus						cytosol	nucleus		nucleus	mitochondrion				mitochondrion	cytosol,nucleus	nucleus		nucleus	nucleus				O81424
AT4G02220.1	zinc finger (MYND type) family protein / programmed cell death 2 C-terminal domain-containing protein;	4	14	5	418	47495.5	4.5298	-0.648804	nucleus	cytosol,mitochondrion,nucleus	cytosol		nucleus						cytosol	nucleus		nucleus	mitochondrion				mitochondrion	cytosol,nucleus	nucleus		nucleus	nucleus				Q93VB4				AT1G58684.1::21798944;AT1G58983.1::21798944;AT1G59359.1::21798944
AT4G02230.1	Ribosomal protein L19e family protein;	4	122	2	208	24203.1	11.9632	-1.0976	cytosol	mitochondrion,nucleus,plastid,cytosol,vacuole	nucleus		plastid		vacuole	mitochondrion	mitochondrion	mitochondrion	cytosol	nucleus	plastid	plastid	mitochondrion	mitochondrion	mitochondrion		mitochondrion	mitochondrion	nucleus	mitochondrion	nucleus	cytosol	Amigo: "plasma membrane" 17317660|Amigo: "cytosol" 17934214|Tair: "plasma membrane" 17317660|Tair: "cytosol" 17934214	cytosol:17934214;plasma membrane:17317660		P49693	plasma membrane:17317660;cytosol:17934214		cytosol:21166475;cytosol:15734919;cytosol:22522809;golgi:25900983;golgi:25900983;golgi:25900983;plasma membrane:25641898;plasma membrane:17317660;plasma membrane:19334764;plasma membrane:20843791;plasma membrane:26781341
AT4G02235.1	AGAMOUS-like 51;	4	0	1	196	22479.6	10.1859	-0.673469	nucleus	cytosol,mitochondrion,plastid,nucleus	nucleus		nucleus		nucleus	mitochondrion		mitochondrion	nucleus	nucleus		nucleus	mitochondrion		plastid		mitochondrion	cytosol,nucleus	nucleus	mitochondrion	nucleus	nucleus	SwissProt: "nucleus" 16381842		nucleus:16381842	O81421
AT4G02250.1	Plant invertase/pectin methylesterase inhibitor superfamily protein;	4	1	0	160	17202.6	4.4562	0.16625	extracellular	plasma membrane,golgi,nucleus,endoplasmic reticulum,extracellular,cytosol	nucleus		nucleus			endoplasmic reticulum,golgi,extracellular			extracellular			plasma membrane	endoplasmic reticulum,golgi,extracellular	endoplasmic reticulum,golgi,extracellular	endoplasmic reticulum,golgi,extracellular		endoplasmic reticulum,golgi,extracellular	endoplasmic reticulum,golgi,extracellular	cytosol	endoplasmic reticulum,golgi,extracellular	extracellular	plasma membrane				O81420
AT4G02260.1	RELA/SPOT homolog 1;	4	36	2	884	98695.2	7.06214	-0.217308	plastid	plasma membrane,nucleus,peroxisome,plastid,cytosol	plastid		nucleus						peroxisome		plastid	plastid	plastid	plastid	plastid		plastid	plastid	cytosol	plastid	plasma membrane	cytosol	Amigo: "plastid" 18535838|Tair: "plastid" 18535838|Tair: "plastid" 18431481	plastid:18535838		Q0WUY0	plastid:18535838;plastid:18431481		mitochondrion:27943495;plastid:18431481
AT4G02270.1	root hair specific 13;	4	16	2	165	18103.8	9.41387	0.0472727	extracellular	plasma membrane,golgi,endoplasmic reticulum,plastid,extracellular	extracellular		endoplasmic reticulum,golgi,extracellular			endoplasmic reticulum,golgi,extracellular			endoplasmic reticulum			plasma membrane	endoplasmic reticulum,golgi,extracellular	endoplasmic reticulum,golgi,extracellular	endoplasmic reticulum,golgi,extracellular		endoplasmic reticulum,golgi,extracellular	endoplasmic reticulum,golgi,extracellular	extracellular	endoplasmic reticulum,golgi,extracellular	plastid	extracellular				O81417		extracellular:28138059
AT4G02280.1	sucrose synthase 3;Encodes a protein with sucrose synthase activity (SUS3). It appears to be important for sucrose metabolism in developing seeds, especially during the late maturation phase, about 18 days after flowering.	4	23	4	809	92007.3	6.19765	-0.27602	mitochondrion	cytosol,mitochondrion,plastid,nucleus	cytosol		plastid		plastid			mitochondrion	mitochondrion			plastid	mitochondrion		mitochondrion		mitochondrion	cytosol,nucleus	cytosol	mitochondrion	mitochondrion	cytosol				Q9M111				AT4G02280.1::21798944
AT4G02290.1	glycosyl hydrolase 9B13;	4	120	3	516	57304.2	9.24992	-0.18314	extracellular	plasma membrane,mitochondrion,golgi,nucleus,endoplasmic reticulum,plastid,extracellular,vacuole	extracellular		endoplasmic reticulum,golgi,extracellular	plastid	nucleus	endoplasmic reticulum,golgi,extracellular			vacuole			plasma membrane,extracellular	endoplasmic reticulum,golgi,extracellular	plastid	endoplasmic reticulum,golgi,extracellular		mitochondrion	endoplasmic reticulum,golgi,extracellular	mitochondrion	endoplasmic reticulum,golgi,extracellular	plastid	extracellular	SwissProt: "extracellular" 16381842		extracellular:16381842	O81416			extracellular:26572690;extracellular:28155257
AT4G02300.1	Plant invertase/pectin methylesterase inhibitor superfamily;	4	0	1	532	59827	5.69213	-0.255263	extracellular	plasma membrane,mitochondrion,golgi,endoplasmic reticulum,plastid,extracellular,cytosol	plasma membrane		plastid		plastid	plastid			endoplasmic reticulum			extracellular	endoplasmic reticulum,golgi,extracellular		endoplasmic reticulum,golgi,extracellular		mitochondrion	endoplasmic reticulum,golgi,extracellular	cytosol	endoplasmic reticulum,golgi,extracellular	plastid	golgi
AT4G02310.1	Galactose oxidase/kelch repeat superfamily protein;	4	0	0	349	40113.2	8.71833	-0.170774	plastid	plasma membrane,mitochondrion,golgi,nucleus,endoplasmic reticulum,plastid,extracellular,cytosol	plasma membrane		plastid			mitochondrion			cytosol		plastid	nucleus	plastid				endoplasmic reticulum,golgi,extracellular	plastid	cytosol	plastid	cytosol	plastid				O81414
AT4G02320.1	Plant invertase/pectin methylesterase inhibitor superfamily;	4	0	1	518	57897.2	5.20359	-0.223166	extracellular	plasma membrane,mitochondrion,golgi,endoplasmic reticulum,plastid,extracellular,cytosol,vacuole	plasma membrane		endoplasmic reticulum,golgi,extracellular	plastid	plastid	endoplasmic reticulum,golgi,extracellular		mitochondrion	extracellular			extracellular	endoplasmic reticulum,golgi,extracellular	endoplasmic reticulum,golgi,extracellular	endoplasmic reticulum,golgi,extracellular		mitochondrion	endoplasmic reticulum,golgi,extracellular	cytosol	endoplasmic reticulum,golgi,extracellular	vacuole	vacuole	SwissProt: "extracellular" 16381842		extracellular:16381842	O81301
AT4G02325.1	;	4	0	0	32	3539.15	4.67808	-1.23438	cytosol	mitochondrion,golgi,nucleus,endoplasmic reticulum,plastid,extracellular,cytosol	extracellular		endoplasmic reticulum,golgi,extracellular						cytosol			nucleus	mitochondrion				plastid	cytosol,nucleus	nucleus		nucleus	cytosol				B3H500
AT4G02330.1	Plant invertase/pectin methylesterase inhibitor superfamily;	4	13	2	573	63947.3	8.62482	-0.252705	extracellular	mitochondrion,golgi,endoplasmic reticulum,plastid,extracellular	extracellular		endoplasmic reticulum,golgi,extracellular	plastid		endoplasmic reticulum,golgi,extracellular			extracellular			extracellular	endoplasmic reticulum,golgi,extracellular	endoplasmic reticulum,golgi,extracellular	endoplasmic reticulum,golgi,extracellular		mitochondrion	endoplasmic reticulum,golgi,extracellular	extracellular	endoplasmic reticulum,golgi,extracellular	plastid	extracellular				O81300			extracellular:26572690
AT4G02340.1	alpha/beta-Hydrolases superfamily protein;	4	103	4	324	36658.9	6.74221	-0.144444	peroxisome	plasma membrane,mitochondrion,golgi,nucleus,endoplasmic reticulum,peroxisome,plastid,extracellular,cytosol	plasma membrane		cytosol			plastid			peroxisome			plastid	mitochondrion		endoplasmic reticulum,golgi,extracellular		mitochondrion	cytosol,nucleus	cytosol		cytosol	peroxisome	Amigo: "peroxisome" 17951448|Tair: "peroxisome" 17951448	peroxisome:17951448		O81299	peroxisome:17951448	peroxisome:17951448	peroxisome:17951448;peroxisome:18931141;peroxisome:19329564
AT4G02350.1	exocyst complex component sec15B;Encodes a member of the exocyst complex gene family. The exocyst is a protein complex involved in tethering vesicles to the plasma membrane during regulated or polarized secretion.	4	26	0	787	88376	6.39472	-0.229987	cytosol,plasma membrane	cytosol,mitochondrion,plastid,nucleus	cytosol		nucleus						cytosol			nucleus	mitochondrion				mitochondrion	cytosol,nucleus	nucleus		plastid	cytosol	Amigo: "cytosol" 19895414|Tair: "plasma membrane" 17644812	cytosol:19895414		O81298	plasma membrane:17644812	cytosol:20870962;cytosol:24307681;cytosol:20870962;plasma membrane:20870962;plasma membrane:24307681	golgi:25900983;golgi:25900983;golgi:25900983;plasma membrane:17317660;plasma membrane:17644812;plasma membrane:19334764;plasma membrane:21433285;plasma membrane:22215637;plasma membrane:26781341	AT1G10180.1::23495664;AT5G12370.1::18492870;AT5G49830.1::23495664
AT4G02360.1	Protein of unknown function, DUF538;	4	5	0	154	16700.9	4.73792	0.244156	extracellular	plasma membrane,endoplasmic reticulum,golgi,extracellular	extracellular		endoplasmic reticulum,golgi,extracellular		extracellular	endoplasmic reticulum,golgi,extracellular			extracellular			plasma membrane	endoplasmic reticulum,golgi,extracellular	endoplasmic reticulum,golgi,extracellular	endoplasmic reticulum,golgi,extracellular		endoplasmic reticulum,golgi,extracellular	endoplasmic reticulum,golgi,extracellular	extracellular	endoplasmic reticulum,golgi,extracellular	extracellular	extracellular
AT4G02370.1	Protein of unknown function, DUF538;	4	133	3	167	18357.1	4.87255	0.232335	extracellular	plasma membrane,golgi,nucleus,endoplasmic reticulum,extracellular	plasma membrane		endoplasmic reticulum,golgi,extracellular			endoplasmic reticulum,golgi,extracellular			extracellular			plasma membrane,nucleus	endoplasmic reticulum,golgi,extracellular	endoplasmic reticulum,golgi,extracellular	endoplasmic reticulum,golgi,extracellular		endoplasmic reticulum,golgi,extracellular	endoplasmic reticulum,golgi,extracellular	extracellular	endoplasmic reticulum,golgi,extracellular	extracellular	extracellular	Amigo: "vacuole" 15539469|Amigo: "plasma membrane" 17151019|Tair: "vacuole" 15539469|Tair: "plasma membrane" 17151019	plasma membrane:17151019;vacuole:15539469		O81296	vacuole:15539469;plasma membrane:17151019		extracellular:26572690;vacuole:17151019
AT4G02380.1	senescence-associated gene 21;Encodes AtLEA5 (late embryogenesis abundant like protein). Also known as SENESCENCE-ASSOCIATED GENE 21 (SAG21). Has a role on oxidative stress tolerance. mRNA levels are elevated in response to various stresses.	4	367	8	97	10292.2	10.5878	-0.359794	mitochondrion	mitochondrion,endoplasmic reticulum,plastid,nucleus	plastid		plastid	plastid	endoplasmic reticulum	plastid	mitochondrion	mitochondrion	mitochondrion		plastid	plastid	mitochondrion	mitochondrion	mitochondrion		mitochondrion	mitochondrion	nucleus	plastid	plastid	mitochondrion				Q93WF6			mitochondrion:27943495
AT4G02390.1	poly(ADP-ribose) polymerase;Encodes a DNA dependent nuclear poly (ADP-ribose) polymerase (E.C.2.4.2.30), thought to be involved in post-translational modification .	4	8	1	637	72179.6	6.1305	-0.602041	nucleus	cytosol,mitochondrion,nucleus	cytosol		nucleus		nucleus				nucleus	nucleus		nucleus	mitochondrion				mitochondrion	cytosol,nucleus	cytosol		nucleus	nucleus	Amigo: "nucleus" 9778846|SwissProt: "nucleus" 16381842|Tair: "nucleus" 9778846	nucleus:9778846	nucleus:16381842	Q11207	nucleus:9778846	nucleus:11722768
AT4G02400.1	U3 ribonucleoprotein (Utp) family protein;	4	25	1	855	96765	5.66917	-1.13649	nucleus	cytosol,mitochondrion,nucleus	nucleus		nucleus				mitochondrion	mitochondrion	nucleus	nucleus		nucleus	mitochondrion		mitochondrion		mitochondrion	cytosol,nucleus	nucleus		nucleus	nucleus				Q0WLH1
AT4G02405.1	S-adenosyl-L-methionine-dependent methyltransferases superfamily protein;	4	23	0	333	37822.5	5.93843	-0.1997	plastid	cytosol,mitochondrion,plastid,nucleus	cytosol		nucleus	plastid		plastid		mitochondrion	plastid		plastid	plastid	plastid	plastid	mitochondrion		plastid	plastid	nucleus	plastid	plastid	plastid
AT4G02410.1	Concanavalin A-like lectin protein kinase family protein;	4	13	2	674	75927.2	7.88866	-0.0578635	plasma membrane	plasma membrane,golgi,nucleus,endoplasmic reticulum,plastid,extracellular,cytosol	plasma membrane		endoplasmic reticulum,golgi,extracellular	plastid	nucleus	endoplasmic reticulum,golgi,extracellular			endoplasmic reticulum			cytosol,plasma membrane,nucleus	endoplasmic reticulum,golgi,extracellular	endoplasmic reticulum,golgi,extracellular	endoplasmic reticulum,golgi,extracellular		endoplasmic reticulum,golgi,extracellular	endoplasmic reticulum,golgi,extracellular	extracellular	endoplasmic reticulum,golgi,extracellular	plasma membrane	plasma membrane				O81292				AT1G66410.1::17360592;AT2G41090.1::17360592;AT2G41100.1::17360592;AT3G43810.1::17360592;AT3G51920.1::17360592;AT4G14640.1::17360592;AT5G21274.1::17360592;AT5G37780.1::17360592
AT4G02420.1	Concanavalin A-like lectin protein kinase family protein;	4	5	0	669	75403	8.71812	-0.0572496	plasma membrane	plasma membrane,mitochondrion,golgi,nucleus,endoplasmic reticulum,plastid,extracellular,cytosol,vacuole	plasma membrane		endoplasmic reticulum,golgi,extracellular	plastid	cytosol	plastid			endoplasmic reticulum			cytosol,plasma membrane,nucleus	endoplasmic reticulum,golgi,extracellular	endoplasmic reticulum,golgi,extracellular	endoplasmic reticulum,golgi,extracellular		mitochondrion	endoplasmic reticulum,golgi,extracellular	extracellular	endoplasmic reticulum,golgi,extracellular	vacuole	plasma membrane				O81291
AT4G02425.1	;	4	10	2	262	29025.9	7.82621	-1.07176	nucleus	mitochondrion,plastid,nucleus	nucleus		nucleus			mitochondrion			nucleus	nucleus	plastid	nucleus	plastid	plastid	plastid		plastid	plastid	nucleus	plastid	nucleus	nucleus				Q8GYI5				AT4G15930.1::21798944
AT4G02430.1	RNA-binding (RRM/RBD/RNP motifs) family protein;	4	18	1	178	19753.9	9.22205	-0.896067	nucleus	mitochondrion,nucleus,plastid,extracellular,cytosol	extracellular		plastid		nucleus				nucleus	nucleus		nucleus	mitochondrion				mitochondrion	cytosol,nucleus	nucleus		cytosol	cytosol				Q8GXS0
AT4G02440.1	F-box family protein;EID1 is an F-box protein that functions as a negative regulator in phytochrome A (phyA)-specific light signalling. Expressed at all stages of plant development independently of light conditions, localizes to the nucleus, and forms nuclear speckles under continuous far-red light. Forms stable dimeric and trimeric complexes with several ASK proteins and Cullin1 in yeast and in …	4	70	6	336	37400.2	5.25697	-0.275298	nucleus	plasma membrane,mitochondrion,golgi,nucleus,endoplasmic reticulum,extracellular,cytosol	plasma membrane		nucleus						cytosol	nucleus		nucleus	mitochondrion		endoplasmic reticulum,golgi,extracellular		mitochondrion	endoplasmic reticulum,golgi,extracellular	cytosol		nucleus	cytosol	Amigo: "nucleus" 16412087|SwissProt: "nucleus" 16381842|Tair: "nucleus" 16412087	nucleus:16412087	nucleus:16381842	Q8LEA8	nucleus:16412087	nucleus:11316788;nucleus:16333572		AT1G20140.1::16412087;AT1G20140.1::16412087;AT1G75950.1::12795696;AT1G75950.1::16412087;AT1G75950.1::16412087;AT2G03170.1::16412087;AT2G03170.1::16412087;AT3G21850.1::16412087;AT3G25650.1::16412087;AT3G60010.1::16412087;AT3G60010.1::16412087;AT4G34210.1::16412087;AT4G34210.1::16412087;AT5G42190.1::16412087;AT5G42190.1::16412087;AT5G42190.1::12795696;AT5G42190.1::16412087;AT5G42190.1::21798944
AT4G02450.1	HSP20-like chaperones superfamily protein;	4	153	1	241	25472.4	4.16928	-0.531535	cytosol	nucleus,cytosol,mitochondrion,extracellular	extracellular		nucleus						cytosol			nucleus	mitochondrion				mitochondrion	cytosol,nucleus	nucleus		cytosol	cytosol	Amigo: "plasma membrane" 17644812|Tair: "plasma membrane" 17644812	plasma membrane:17644812		Q8L7U4	plasma membrane:17644812		cytosol:21166475;extracellular:26572690;golgi:25900983;golgi:25900983;golgi:25900983;plasma membrane:25641898;plasma membrane:17644812;plasma membrane:22318864;plasma membrane:26781341;plastid:24361574;vacuole:23903016
AT4G02460.1	DNA mismatch repair protein, putative;Encodes a protein similar to PMS1 in yeast, a member of the family of eukaryotic MutL homologs. The protein appears to play a role in DNA mismatch repair and in the suppression of somatic homeologous recombination.	4	12	1	923	102690	6.56752	-0.468256	nucleus	mitochondrion,golgi,nucleus,endoplasmic reticulum,plastid,extracellular,cytosol	nucleus		nucleus		nucleus	plastid		mitochondrion	cytosol			nucleus	plastid		plastid		endoplasmic reticulum,golgi,extracellular	plastid	nucleus	plastid	nucleus	nucleus	Amigo: "nucleus" 19115045	nucleus:19115045		Q941I6			cytoskeleton:24134884
AT4G02465.1	;	4	0	0	141	16290.8	9.59483	-0.275887	mitochondrion	mitochondrion,nucleus,peroxisome,plastid,cytosol	mitochondrion		nucleus				mitochondrion	mitochondrion	mitochondrion			peroxisome,plastid	mitochondrion	mitochondrion	mitochondrion		mitochondrion	mitochondrion	cytosol		plastid	cytosol
AT4G02480.1	AAA-type ATPase family protein;	4	106	5	1265	136531	5.75027	-0.325929	plastid	cytosol,mitochondrion,plastid,nucleus	plastid		plastid	plastid	mitochondrion	mitochondrion		mitochondrion	plastid		plastid	mitochondrion,nucleus	plastid	plastid	plastid		mitochondrion	plastid	nucleus	plastid	plastid	cytosol				Q0WM93			golgi:25900983;golgi:25900983;golgi:25900983
AT4G02482.1	chloroplast outer envelope GTP-binding protein, putative;	4	1	0	134	14883.8	8.23896	-0.230597	cytosol,plasma membrane	mitochondrion,golgi,nucleus,endoplasmic reticulum,plastid,extracellular,cytosol	mitochondrion		plastid			plastid			mitochondrion			nucleus	mitochondrion		endoplasmic reticulum,golgi,extracellular		mitochondrion	endoplasmic reticulum,golgi,extracellular	cytosol		plastid	cytosol
AT4G02485.1	2-oxoglutarate (2OG) and Fe(II)-dependent oxygenase superfamily protein;	4	9	4	226	25792.4	4.2014	-0.285841	cytosol	mitochondrion,golgi,nucleus,endoplasmic reticulum,peroxisome,plastid,extracellular,cytosol	cytosol		nucleus						peroxisome	nucleus		plastid,nucleus	mitochondrion				endoplasmic reticulum,golgi,extracellular	cytosol,nucleus	cytosol		cytosol	cytosol				Q1ECQ5
AT4G02489.1	;	4	0	0	37	3895.73	6.1626	0.940541	extracellular	plasma membrane,mitochondrion,golgi,endoplasmic reticulum,plastid,extracellular	plasma membrane		endoplasmic reticulum,golgi,extracellular			mitochondrion			extracellular			mitochondrion	mitochondrion		mitochondrion		plastid	endoplasmic reticulum,golgi,extracellular	extracellular	endoplasmic reticulum,golgi,extracellular	plastid	extracellular
AT4G02500.1	UDP-xylosyltransferase 2;Encodes a protein with xylosyltransferase activity, which is specific for UDP-xylose as donor substrate and for oligosaccharides with a degree of polymerization >4. Although the enzyme utilizes either cellopentaose or cellohexaose, its activity is four-fold higher with cellohexaose as an acceptor compared to cellopentaose. The enzyme is able to add several xylosyl residue…	4	80	4	461	53097.6	6.98395	-0.507809	golgi	mitochondrion,golgi,endoplasmic reticulum,plastid,extracellular,cytosol	cytosol		plastid			mitochondrion	mitochondrion	mitochondrion	golgi			cytosol	mitochondrion	mitochondrion	endoplasmic reticulum,golgi,extracellular		mitochondrion	mitochondrion	cytosol	mitochondrion	mitochondrion	golgi	SwissProt: "golgi" 16381842		golgi:16381842	O22775			golgi:22430844;golgi:22923678;golgi:25122472;golgi:25900983;golgi:25900983;golgi:25900983;plasma membrane:19334764	AT1G74380.1:g,o,l,g,i:22665445;AT4G02500.1:g,o,l,g,i:22665445
AT4G02510.1	translocon at the outer envelope membrane of chloroplasts 159;An integral membrane GTPase that functions as a transit-sequence receptor required for the import of proteins necessary for chloroplast biogenesis. Located in the outer chloroplast membrane. Phosphorylation of the G-domains regulate translocon assembly.	4	143	3	1503	160827	4.16706	-0.479108	plastid	cytosol,mitochondrion,plastid,nucleus	plastid		nucleus			mitochondrion			nucleus	nucleus	plastid	nucleus	mitochondrion		plastid		plastid	cytosol,nucleus	nucleus		nucleus	cytosol	Amigo: "plastid" 10646606|Amigo: "cytosol" 18433157|SwissProt: "cytosol,plastid" 16381842|Tair: "plastid" 10646606|Tair: "mitochondrion,plastid" 16618929|Tair: "plastid" 12938931|Tair: "cytosol" 18433157|Tair: "plastid" 15028209	cytosol:18433157;plastid:10646606	plastid:16381842;cytosol:16381842	O81283	plastid:15028209;plastid:10646606;mitochondrion:16618929;plastid:12938931;plastid:16618929;cytosol:18433157	cytosol:12853455;plastid:12853455	golgi:25900983;golgi:25900983;golgi:25900983;golgi:25900983;golgi:25900983;mitochondrion:21896887;plasma membrane:25641898;plasma membrane:19334764;plasma membrane:21433285;plastid:12766230;plastid:12938931;plastid:15028209;plastid:21531424;plastid:22923678;plastid:18431481;plastid:20061580;plastid:23390424;plastid:24872594;plastid:24361574;unclear:16618929	AT1G02280.1::12869544;AT1G06950.1::15829604;AT1G06950.1::14765117;AT1G06950.1::15829604;AT1G06950.1::14765117;AT1G45170.1::14765117;AT1G45170.1::14765117;AT2G43950.1::14765117;AT2G43950.1::14765117;AT3G46740.1::15829604;AT3G46740.1::15829604;AT4G09080.1::14765117;AT4G09080.1::14765117;AT4G09080.1::14765117;AT4G09080.1::14765117;AT5G05000.1::14765117;AT5G05000.1::14765117;AT5G05000.1::14765117;AT5…
AT4G02520.1	glutathione S-transferase PHI 2;Encodes glutathione transferase belonging to the phi class of GSTs. Naming convention according to Wagner et al. (2002). The expression of this gene is upregulated by herbicide safeners such as benoxacor and fenclorim.	4	535	11	212	24129.9	6.31499	-0.322642	cytosol	mitochondrion,golgi,nucleus,endoplasmic reticulum,plastid,extracellular,cytosol	cytosol		cytosol		plastid			mitochondrion	cytosol			endoplasmic reticulum	mitochondrion	mitochondrion			endoplasmic reticulum,golgi,extracellular	cytosol,nucleus	cytosol		mitochondrion	cytosol	Amigo: "plasma membrane" 8290582|SwissProt: "(microsomes are not ordinarily present in living cells),endoplasmic reticulum" 16381842|Tair: "plasma membrane" 8290582|Tair: "plastid" 18431481|Tair: "vacuole" 15539469|Tair: "plasma membrane" 17317660|Tair: "plastid" 18633119	plasma membrane:8290582	(microsomes are not ordinarily present in living cells):16381842;endoplasmic reticulum:16381842	P46422	plasma membrane:17317660;vacuole:15539469;plastid:18633119;plasma membrane:8290582;plastid:18431481	cytosol:19174456	cytosol:21166475;extracellular:26572690;extracellular:25852701;golgi:25900983;golgi:25900983;golgi:25900983;golgi:25900983;mitochondrion:27122571;mitochondrion:27943495;nucleus:23396599;plasma membrane:25641898;plasma membrane:17317660;plasma membrane:19334764;plasma membrane:22215637;plasma membrane:26781341;plastid:15028209;plastid:16207701;plastid:18633119;plastid:20061580;plastid:24361574;vac…
AT4G02530.1	chloroplast thylakoid lumen protein;	4	85	5	216	23664.1	8.99671	-0.306019	plastid	mitochondrion,plastid,nucleus	nucleus		plastid	plastid	plastid	mitochondrion		mitochondrion	plastid		plastid	plastid	plastid	plastid	plastid		plastid	plastid	nucleus	plastid	plastid	plastid	Amigo: "plastid" 18431481|Amigo: "plastid" 11719511|Amigo: "plastid" 14729914|Amigo: "plastid" 15322131|Amigo: "plastid" 16207701|Amigo: "plastid" 15028209|Amigo: "plastid" 11826309|SwissProt: "plastid" 16381842|Tair: "plastid" 15322131|Tair: "plastid" 15028209|Tair: "plastid" 16207701|Tair: "plastid" 11826309	plastid:11719511;plastid:11826309;plastid:14729914;plastid:15028209;plastid:15322131;plastid:16207701;plastid:18431481	plastid:16381842	O22773	plastid:15028209;plastid:11826309;plastid:15322131;plastid:16207701		plastid:11719511;plastid:11826309;plastid:14729914;plastid:15028209;plastid:15322131;plastid:16207701;plastid:16648217;plastid:20423899;plastid:21531424;plastid:23549413;plastid:20061580;plastid:23390424;plastid:24872594;plastid:24361574;plastid:18431481;plastid:18633119;plastid:20061580;plastid:24872594
AT4G02540.1	Cysteine/Histidine-rich C1 domain family protein;	4	16	2	822	94858.8	6.36696	-0.284307	nucleus	plasma membrane,mitochondrion,golgi,nucleus,endoplasmic reticulum,extracellular,cytosol	nucleus		nucleus		plasma membrane				nucleus	nucleus		nucleus	mitochondrion		endoplasmic reticulum,golgi,extracellular		mitochondrion	cytosol,nucleus	nucleus		nucleus	nucleus				Q9ZQX3
AT4G02541.1	;	4	0	0	46	5204.21	9.06189	-0.686957	cytosol	cytosol,mitochondrion,nucleus	cytosol		nucleus						cytosol			mitochondrion,nucleus	mitochondrion				mitochondrion	cytosol,nucleus	cytosol		cytosol	cytosol				B3H5W2
AT4G02550.1	;	4	7	2	307	35762.6	8.72211	-0.743322	nucleus	cytosol,mitochondrion,nucleus	cytosol		nucleus						cytosol			nucleus	mitochondrion				mitochondrion	cytosol,nucleus	nucleus		nucleus	nucleus
AT4G02560.1	Homeodomain-like superfamily protein;Encodes a nuclear localized protein with similarity to transcriptional regulators. Recessive mutants are late flowering. Expression of LFY is reduced in LD mutants.	4	21	2	953	105421	9.14575	-0.636097	nucleus	cytosol,mitochondrion,nucleus	nucleus		nucleus		nucleus				nucleus	nucleus		nucleus	mitochondrion				mitochondrion	cytosol,nucleus	nucleus		nucleus	nucleus	Amigo: "nucleus" 10363371|Amigo: "nucleus" 17138694|SwissProt: "nucleus" 16381842|Tair: "nucleus" 17138694	nucleus:10363371;nucleus:17138694	nucleus:16381842	Q38796	nucleus:17138694			AT1G30970.1::17138694;AT1G30970.1::17138694;AT4G02560.1::17138694;AT4G02560.1::17138694
AT4G02570.1	cullin 1;Encodes a cullin that is a component of SCF ubiquitin ligase complexes involved in mediating responses to auxin and jasmonic acid. Homozygous auxin-resistant mutants arrest growth soon after germination, lacking a root and hypocotyl. Heterozygotes display a variety of phenotypes consistent with impaired auxin response.	4	97	3	738	86306.7	7.13987	-0.46897	nucleus	cytosol,mitochondrion,plastid,nucleus	nucleus		nucleus						cytosol			nucleus	mitochondrion				mitochondrion	cytosol,nucleus	cytosol		plastid	cytosol	Amigo: "cytoskeleton,nucleus" 11387208|Amigo: "nucleus" 0012058059|SwissProt: "cytoskeleton,cytosol,nucleus" 16381842|Tair: "cytoskeleton,nucleus" 11387208|Tair: "nucleus" 12058059	cytoskeleton:11387208;nucleus:0012058059;nucleus:11387208	cytosol:16381842;nucleus:16381842;cytoskeleton:16381842	Q94AH6	cytoskeleton:11387208;nucleus:12058059;nucleus:11387208	cytosol:23319550;nucleus:23319550	cytosol:21166475;golgi:25900983;golgi:25900983;golgi:25900983;plasma membrane:21433285	AT1G01640.1::15659098;AT1G10230.1::16412087;AT1G20140.1::16412087;AT1G75950.1::15659098;AT1G75950.1::12839993;AT1G75950.1::16412087;AT1G75950.1::16412087;AT1G75950.1::16412087;AT1G75950.1::16412087;AT1G75950.1::12839993;AT1G75950.1::15749712;AT2G01620.1::12795696;AT2G02560.1::18550827;AT2G02560.1::18550827;AT2G02560.1::15208392;AT2G02560.1::15208391;AT2G02560.1::15208391;AT2G02560.1::18550827;AT2…
AT4G02580.1	NADH-ubiquinone oxidoreductase 24 kDa subunit, putative;	4	78	5	255	28390.2	8.0326	-0.359608	mitochondrion	cytosol,mitochondrion,plastid,extracellular	cytosol		plastid		mitochondrion	mitochondrion		mitochondrion	mitochondrion			mitochondrion	mitochondrion	mitochondrion	mitochondrion		mitochondrion	mitochondrion	extracellular	mitochondrion	plastid	mitochondrion	Amigo: "mitochondrion" 20197505|Amigo: "mitochondrion" 14671022|Amigo: "mitochondrion" 11743115|Amigo: "mitochondrion" 12837548|Amigo: "mitochondrion" 12492832|Amigo: "mitochondrion" 18385124|SwissProt: "mitochondrion" 16381842|Tair: "mitochondrion" 11743115|Tair: "mitochondrion" 18385124	mitochondrion:11743115;mitochondrion:12492832;mitochondrion:12837548;mitochondrion:14671022;mitochondrion:18385124;mitochondrion:20197505	mitochondrion:16381842	O22769	mitochondrion:18385124;mitochondrion:11743115		extracellular:26572690;golgi:25900983;golgi:25900983;mitochondrion:11743115;mitochondrion:12492832;mitochondrion:12837548;mitochondrion:14671022;mitochondrion:17406791;mitochondrion:18189341;mitochondrion:18385124;mitochondrion:20197505;mitochondrion:21472856;mitochondrion:21841088;mitochondrion:22923678;mitochondrion:23444301;mitochondrion:23761796;mitochondrion:27122571;mitochondrion:27943495;m…
AT4G02590.1	basic helix-loop-helix (bHLH) DNA-binding superfamily protein;	4	126	6	310	33107.4	6.31307	-0.488065	nucleus	mitochondrion,golgi,nucleus,endoplasmic reticulum,plastid,extracellular,cytosol	nucleus		nucleus		nucleus				nucleus	nucleus		nucleus	mitochondrion		endoplasmic reticulum,golgi,extracellular		plastid	cytosol,nucleus	nucleus		nucleus	nucleus	SwissProt: "nucleus" 16381842		nucleus:16381842	O22768				AT1G03040.1::21798944;AT1G22630.1::21798944;AT1G61660.1::21245844;AT1G78680.1::21798944;AT2G24020.1::21798944;AT2G42870.1::21798944;AT3G28715.1::21798944;AT3G47640.1::21798944;AT4G25315.1::21798944;AT5G14070.1::21798944;AT5G15802.1::21798944;AT5G15805.1::21798944;AT5G45620.1::21798944
AT4G02600.1	Seven transmembrane MLO family protein;A member of a large family of seven-transmembrane domain proteins specific to plants, homologs of the barley mildew resistance locus o (MLO) protein. The Arabidopsis genome contains 15 genes encoding MLO proteins, with localization in plasma membrane. Phylogenetic analysis revealed four clades of closely-related AtMLO genes. ATMLO1 belongs to the clade II, w…	4	45	3	526	59129.2	8.68761	0.191825	plasma membrane	plasma membrane,mitochondrion,golgi,nucleus,endoplasmic reticulum,extracellular,cytosol	plasma membrane		cytosol		plasma membrane	endoplasmic reticulum,golgi,extracellular			golgi			plasma membrane	endoplasmic reticulum,golgi,extracellular		endoplasmic reticulum,golgi,extracellular		mitochondrion	cytosol,nucleus	cytosol		plasma membrane	plasma membrane	SwissProt: "plasma membrane" 16381842|Tair: "plasma membrane" 14506206		plasma membrane:16381842	O49621	plasma membrane:14506206		plasma membrane:14506206;plasma membrane:15060130;plasma membrane:15308754;plasma membrane:26781341
AT4G02610.1	Aldolase-type TIM barrel family protein;	4	40	3	275	29580.9	5.81984	0.0287273	cytosol	mitochondrion,golgi,nucleus,endoplasmic reticulum,plastid,extracellular,cytosol	plastid		cytosol		nucleus	mitochondrion			cytosol			cytosol,mitochondrion	mitochondrion				endoplasmic reticulum,golgi,extracellular	cytosol,nucleus	mitochondrion		cytosol	plastid	Amigo: "plastid" 7890741|Tair: "plastid" 7890741	plastid:7890741		O22765	plastid:7890741		extracellular:26572690;golgi:25900983
AT4G02620.1	vacuolar ATPase subunit F family protein;	4	147	4	128	14260.2	6.53056	0.0109375	vacuole	mitochondrion,golgi,nucleus,endoplasmic reticulum,plastid,extracellular,cytosol	plastid		plastid		mitochondrion				cytosol			plastid	mitochondrion				endoplasmic reticulum,golgi,extracellular	cytosol,nucleus	nucleus		plastid	cytosol	Amigo: "plasma membrane" 17644812|Amigo: "vacuole" 15539469|Amigo: "plasma membrane" 17151019|Amigo: "vacuole" 15215502|SwissProt: "vacuole" 16381842|Tair: "plasma membrane" 17644812|Tair: "vacuole" 15539469	plasma membrane:17151019;plasma membrane:17644812;vacuole:15215502;vacuole:15539469	vacuole:16381842	Q9ZQX4	vacuole:15539469;plasma membrane:17644812		extracellular:26572690;golgi:22430844;plasma membrane:25641898;plasma membrane:17644812;plasma membrane:19334764;plasma membrane:22215637;plastid:20061580;vacuole:15215502;vacuole:15539469;vacuole:17151019;vacuole:22923678	AT1G20770.1::21798944;AT1G71230.1::21798944;AT2G25000.1::21798944
AT4G02630.1	Protein kinase superfamily protein;	4	24	2	492	54738.5	7.79796	-0.393089	plasma membrane	plasma membrane,mitochondrion,golgi,nucleus,endoplasmic reticulum,plastid,extracellular,cytosol	cytosol		plastid		cytosol	mitochondrion			endoplasmic reticulum			nucleus	endoplasmic reticulum,golgi,extracellular	endoplasmic reticulum,golgi,extracellular	endoplasmic reticulum,golgi,extracellular		mitochondrion	endoplasmic reticulum,golgi,extracellular	extracellular	mitochondrion	plastid	plasma membrane	Amigo: "plasma membrane" 17317660|Tair: "plasma membrane" 17317660	plasma membrane:17317660		O22764	plasma membrane:17317660		plasma membrane:17317660;plasma membrane:22318864
AT4G02640.1	bZIP transcription factor family protein;Encodes a basic leucine zipper (bZIP) transcription factor AtbZIP10. AtbZIP10 shuttles between the nucleus and the cytoplasm. It binds consensus G- and C-box DNA sequences. AtbZIP10 acts antagonistically with LSD1 in both pathogen-induced hypersensitive response and basal defense responses.	4	38	3	411	45360.5	5.10001	-0.848175	nucleus	cytosol,mitochondrion,nucleus	nucleus		nucleus						nucleus	nucleus		nucleus	mitochondrion				mitochondrion	cytosol,nucleus	nucleus		nucleus	nucleus				O22763		cytosol:16957775;nucleus:16957775		AT1G66410.1::17360592;AT1G75390.1::16709202;AT1G75390.1::16709202;AT2G18160.1::16709202;AT2G18160.1::16709202;AT2G41090.1::17360592;AT2G41100.1::17360592;AT3G24650.1::12657652;AT3G43810.1::17360592;AT3G51920.1::17360592;AT3G54620.1::16709202;AT3G62420.1::16810321;AT3G62420.1::16709202;AT3G62420.1::21798944;AT3G62420.1::16709202;AT3G62420.1::16810321;AT4G02640.1::16709202;AT4G02640.1::16709202;AT4…
AT4G02650.1	ENTH/ANTH/VHS superfamily protein;	4	7	1	611	68237.1	4.96664	-0.594272	cytosol	cytosol,mitochondrion,plastid,nucleus	nucleus		nucleus						cytosol			plastid,nucleus	mitochondrion	mitochondrion	mitochondrion		mitochondrion	cytosol,nucleus	nucleus		mitochondrion	cytosol	SwissProt: "cytosol,golgi,plasma membrane" 16381842		cytosol:16381842;plasma membrane:16381842;golgi:16381842	Q8GX47
AT4G02655.1	;	4	40	1	121	13609.7	10.089	-0.031405	extracellular	plasma membrane,mitochondrion,golgi,nucleus,endoplasmic reticulum,peroxisome,plastid,extracellular,cytosol	mitochondrion		plastid	plastid	cytosol	endoplasmic reticulum,golgi,extracellular		mitochondrion	endoplasmic reticulum		plastid	plasma membrane,mitochondrion,nucleus,peroxisome,plastid	endoplasmic reticulum,golgi,extracellular	endoplasmic reticulum,golgi,extracellular	endoplasmic reticulum,golgi,extracellular		endoplasmic reticulum,golgi,extracellular	endoplasmic reticulum,golgi,extracellular	mitochondrion	endoplasmic reticulum,golgi,extracellular	plastid	extracellular
AT4G02660.1	Beige/BEACH domain ;WD domain, G-beta repeat protein;	4	4	1	3527	393347	6.33736	-0.146045	cytosol	cytosol,mitochondrion,nucleus			nucleus		cytosol				cytosol	nucleus			mitochondrion				mitochondrion	cytosol,nucleus	cytosol		nucleus	cytosol	Amigo: "plastid" 18431481|Tair: "plastid" 18431481	plastid:18431481		Q9ZQX5	plastid:18431481		plastid:18431481
AT4G02670.1	indeterminate(ID)-domain 12;	4	13	0	402	44515.4	9.40663	-0.56791	plastid	mitochondrion,nucleus,peroxisome,plastid,cytosol	mitochondrion		plastid	plastid		mitochondrion			cytosol	nucleus	plastid	nucleus	plastid		plastid	peroxisome	plastid	plastid	nucleus	plastid	nucleus	nucleus				O22759
AT4G02680.1	ETO1-like 1;Encodes a paralog of ETO1, which is a negative regulator of ACS5 (a key enzyme in ethylene biosynthesis pathway). EOL1 also interacts with and inhibits the activity of ACS5.	4	32	3	888	101049	5.59106	-0.262725	nucleus	cytosol,mitochondrion,plastid,nucleus	nucleus		nucleus						cytosol		plastid	nucleus	mitochondrion				mitochondrion	plastid	nucleus		nucleus	cytosol				Q9ZQX6				AT5G65800.1::15118728
AT4G02690.1	Bax inhibitor-1 family protein;	4	25	2	248	28222.4	8.96848	0.906452	plasma membrane	plasma membrane,mitochondrion,golgi,nucleus,endoplasmic reticulum,plastid,extracellular,cytosol	plasma membrane		plastid		cytosol				plasma membrane			golgi	endoplasmic reticulum,golgi,extracellular		endoplasmic reticulum,golgi,extracellular		mitochondrion	mitochondrion	nucleus		plasma membrane	plasma membrane				Q9ZQX7
AT4G02700.1	sulfate transporter 3;2;	4	15	2	646	71274.3	8.99968	0.475387	plasma membrane	plasma membrane,mitochondrion,plastid,extracellular,cytosol	plasma membrane		plastid		plastid	mitochondrion			cytosol			plasma membrane	mitochondrion		plastid		mitochondrion	plastid	extracellular		plasma membrane	plastid	SwissProt: "plasma membrane" 16381842		plasma membrane:16381842	O04289
AT4G02710.1	Kinase interacting (KIP1-like) family protein;	4	10	0	1111	127717	5.83346	-0.766877	plasma membrane	cytosol,mitochondrion,cytoskeleton,nucleus	cytoskeleton		nucleus			mitochondrion	mitochondrion		cytosol			nucleus	mitochondrion		mitochondrion		mitochondrion	cytosol,nucleus	cytosol		cytosol	nucleus	Amigo: "plasma membrane" 17317660|Amigo: "plasma membrane" 14506206|Tair: "plasma membrane" 14506206	plasma membrane:14506206;plasma membrane:17317660		Q9ZQX8	plasma membrane:14506206		plasma membrane:15308754;plasma membrane:17317660
AT4G02715.1	;	4	15	3	205	22584.8	10.8398	-0.550732	nucleus	cytosol,mitochondrion,plastid,nucleus	nucleus		nucleus	plastid					cytosol	nucleus		nucleus	mitochondrion	plastid	mitochondrion		mitochondrion	cytosol,nucleus	nucleus		nucleus	cytosol
AT4G02720.1	;	4	49	2	422	48465.4	9.47008	-1.71825	nucleus	cytosol,mitochondrion,nucleus	nucleus		nucleus				mitochondrion	mitochondrion	nucleus	nucleus		nucleus	mitochondrion		mitochondrion		mitochondrion	cytosol,nucleus	nucleus	mitochondrion	nucleus	nucleus				Q8S9I4				AT1G08650.1::21798944;AT4G17220.1::21798944;AT5G19480.1::21798944;AT5G49400.1::21798944;AT5G61010.1::21798944
AT4G02725.1	;	4	33	5	165	18797.6	9.06408	-0.145455	plastid	plasma membrane,mitochondrion,nucleus,plastid,extracellular	plasma membrane		plastid	plastid	extracellular	plastid		mitochondrion	plastid		plastid	plasma membrane,nucleus	plastid	plastid	plastid		plastid	plastid	extracellular	plastid	plastid	plastid	Amigo: "plastid" 18431481|Tair: "plastid" 18431481	plastid:18431481		Q6DBF6	plastid:18431481		plastid:18431481;plastid:21531424;plastid:20061580;plastid:24872594	AT4G19030.1::21798944;AT4G35580.1::21798944
AT4G02730.1	Transducin/WD40 repeat-like superfamily protein;	4	10	4	333	36304.8	8.21702	-0.1997	cytosol	mitochondrion,golgi,nucleus,endoplasmic reticulum,plastid,extracellular,cytosol	extracellular		nucleus	plastid	nucleus				cytosol			nucleus	mitochondrion				endoplasmic reticulum,golgi,extracellular	cytosol,nucleus	cytosol		cytosol	cytosol				Q9SY00
AT4G02733.1	F-box family protein;	4	27	2	301	33658.8	7.83455	0.0810631	nucleus	plasma membrane,mitochondrion,nucleus,plastid,cytosol	plasma membrane		nucleus						cytosol		plastid	nucleus	plastid		plastid		mitochondrion	plastid	nucleus		nucleus	cytosol				Q2V3L6
AT4G02740.1	F-box/RNI-like superfamily protein;	4	35	2	479	53682.7	5.18718	-0.351357	nucleus	cytosol,mitochondrion,plastid,nucleus	nucleus		nucleus	plastid		mitochondrion			cytosol	nucleus	plastid	nucleus	plastid		plastid		mitochondrion	plastid	nucleus	plastid	nucleus	nucleus	SwissProt: "nucleus" 16381842		nucleus:16381842	Q0WRC9				AT1G20140.1::12795696;AT1G75950.1::12795696;AT2G03160.1::12795696;AT3G21850.1::12795696;AT4G34210.1::12795696;AT4G34210.1::12795696;AT4G34470.1::12795696;AT5G42190.1::12795696;AT5G42190.1::12795696
AT4G02750.1	Tetratricopeptide repeat (TPR)-like superfamily protein;	4	3	0	781	89042	8.45109	-0.389501	mitochondrion	cytosol,mitochondrion,plastid	cytosol		plastid			mitochondrion	mitochondrion	mitochondrion	mitochondrion		plastid	plastid	mitochondrion		mitochondrion		mitochondrion	mitochondrion	cytosol	mitochondrion	plastid	cytosol				Q9SY02		mitochondrion:15269332
AT4G02760.1	RNI-like superfamily protein;	4	6	0	506	55478.2	4.83683	-0.0555336	nucleus	cytosol,mitochondrion,plastid,nucleus	cytosol		nucleus						cytosol	nucleus	plastid	nucleus	mitochondrion		plastid		mitochondrion	cytosol,nucleus	nucleus		nucleus	cytosol
AT4G02770.1	photosystem I subunit D-1;Encodes a protein predicted by sequence similarity with spinach PsaD to be photosystem I reaction center subunit II (PsaD1)	4	2831	12	208	22599.1	10.3525	-0.368269	plastid	cytosol,mitochondrion,plastid	cytosol		plastid	plastid	plastid	plastid		mitochondrion	plastid		plastid	plastid	plastid	plastid	plastid		plastid	plastid	mitochondrion	plastid	plastid	plastid	Amigo: "plastid" 16414959|SwissProt: "plastid" 16381842|Tair: "plastid" 15322131|Tair: "plastid" 16414959|Tair: "plastid" 18431481	plastid:16414959	plastid:16381842	Q9S7H1	plastid:16414959;plastid:18431481;plastid:15322131		golgi:25900983;golgi:25900983;golgi:25900983;golgi:25900983;plasma membrane:22215637;plastid:14729914;plastid:15028209;plastid:15322131;plastid:21531424;plastid:23851315;plastid:20061580;plastid:23390424;plastid:24872594;plastid:16414959;plastid:18431481;plastid:18633119;plastid:20061580;plastid:23667806;plastid:24872594;plastid:25402197;vacuole:25900983	AT1G01260.1::21798944;AT1G15670.1::21798944;AT3G06940.1::21798944;AT3G47620.1::21798944;AT3G48150.1::21798944;AT3G61150.1::21798944;AT4G15510.1::23221595;AT4G17680.1::21798944;AT4G22890.1::18243102;AT4G29930.1::21798944;AT4G30080.1::21798944;AT5G32440.1::21798944;AT5G61010.1::21798944
AT4G02780.1	Terpenoid cyclases/Protein prenyltransferases superfamily protein;Catalyzes the conversion of geranylgeranyl pyrophosphate (GGPP) to copalyl pyrophosphate (CPP) of gibberellin biosynthesis	4	0	1	802	93018.5	6.19755	-0.379302	plastid	cytosol,mitochondrion,plastid	cytosol	mitochondrion,plastid	plastid	plastid	plastid	plastid			plastid		plastid	plastid	plastid	plastid	plastid		plastid	plastid	cytosol	plastid	plastid	cytosol	Amigo: "plastid" 7994182|SwissProt: "plastid" 16381842|Tair: "plastid" 7994182	plastid:7994182	plastid:16381842	Q38802	plastid:7994182	plastid:11722763
AT4G02790.1	GTP-binding family protein;	4	52	2	372	41724	10.4496	-0.332527	plastid	cytosol,mitochondrion,plastid,nucleus	cytosol	mitochondrion,plastid	plastid	plastid		plastid	mitochondrion	mitochondrion	plastid		plastid	plastid,nucleus	plastid	plastid	plastid		mitochondrion	plastid	cytosol	plastid	plastid	plastid				Q8H1F6
AT4G02800.1	;	4	41	3	333	37992.1	4.88401	-0.971772	nucleus	cytosol,mitochondrion,plastid,nucleus	nucleus		nucleus	plastid					nucleus	nucleus	plastid	nucleus	plastid		plastid		mitochondrion	cytosol,nucleus	nucleus	plastid	nucleus	nucleus				Q9SY05		nucleus:in house
AT4G02810.1	Protein of unknown function (DUF3049);	4	2	3	271	31198.5	4.08344	-1.1952	nucleus	cytosol,mitochondrion,plastid,nucleus	nucleus		nucleus			plastid			cytosol	nucleus		nucleus	mitochondrion				mitochondrion	cytosol,nucleus	nucleus		nucleus	nucleus
AT4G02820.1	Pentatricopeptide repeat (PPR) superfamily protein;	4	15	2	532	60135.9	9.54808	-0.348872	mitochondrion	mitochondrion,nucleus,plastid,cytosol,vacuole	cytosol		plastid		vacuole	mitochondrion	mitochondrion	mitochondrion	mitochondrion		plastid	plastid,nucleus	mitochondrion	mitochondrion	mitochondrion		mitochondrion	mitochondrion	mitochondrion	mitochondrion	plastid	mitochondrion						mitochondrion:21908688		AT3G53630.1::21798944
AT4G02830.1	;	4	6	0	184	21040	10.3008	-0.896739	nucleus	cytosol,mitochondrion,nucleus	nucleus		nucleus						cytosol			nucleus	mitochondrion		mitochondrion		mitochondrion	cytosol,nucleus	nucleus		nucleus	nucleus				Q9SY08
AT4G02840.1	Small nuclear ribonucleoprotein family protein;	4	41	4	116	12750.8	11.8072	-0.469828	nucleus	cytosol,mitochondrion,nucleus	nucleus		nucleus		nucleus	mitochondrion	mitochondrion	mitochondrion	nucleus			cytosol,nucleus	mitochondrion				mitochondrion	cytosol,nucleus	mitochondrion		cytosol	nucleus	Amigo: "nucleus" 15496452|Amigo: "plasma membrane" 17151019|Tair: "nucleus" 15496452|Tair: "plasma membrane" 17151019	nucleus:15496452;plasma membrane:17151019		Q9SY09	plasma membrane:17151019;nucleus:15496452		cytoskeleton:24134884;extracellular:26572690;nucleus:15496452;nucleus:23396599;plasma membrane:19334764;vacuole:17151019
AT4G02850.1	phenazine biosynthesis PhzC/PhzF family protein;	4	3	3	306	33760.8	6.75764	0.123203	plasma membrane	plasma membrane,golgi,nucleus,endoplasmic reticulum,plastid,extracellular,cytosol	plasma membrane		cytosol						cytosol			plastid	endoplasmic reticulum,golgi,extracellular				endoplasmic reticulum,golgi,extracellular	endoplasmic reticulum,golgi,extracellular	extracellular	endoplasmic reticulum,golgi,extracellular	nucleus	cytosol				Q66GM9
AT4G02860.1	Phenazine biosynthesis PhzC/PhzF protein;	4	27	3	313	34318.1	5.97044	0.00543131	cytosol	cytosol,mitochondrion,plastid,nucleus	plastid		cytosol		nucleus				cytosol			plastid	mitochondrion				mitochondrion	cytosol,nucleus	cytosol		cytosol	cytosol							cytosol:21166475
AT4G02870.1	;	4	0	1	310	35369.2	4.77235	-0.762581	nucleus	cytosol,mitochondrion,nucleus	nucleus		nucleus						cytosol	nucleus		nucleus	mitochondrion				mitochondrion	cytosol,nucleus	nucleus		nucleus	nucleus				Q9SY12
AT4G02871.1	;	4	0	0	50	5770.04	10.3514	-0.93	nucleus	mitochondrion,golgi,nucleus,plastid,cytosol,cytoskeleton	cytoskeleton		plastid						golgi			nucleus	mitochondrion				plastid	mitochondrion	cytosol	mitochondrion	nucleus	nucleus				B3H6Q3
AT4G02880.1	;	4	27	2	552	60381.2	4.33964	-0.529167	cytosol	mitochondrion,golgi,nucleus,endoplasmic reticulum,extracellular,cytosol	nucleus		nucleus						cytosol			nucleus	mitochondrion				endoplasmic reticulum,golgi,extracellular	cytosol,nucleus	nucleus		mitochondrion	cytosol				Q8VY14
AT4G02890.1	Ubiquitin family protein;Polyubiquitin gene containing 4 ubiquitin repeats.	4	315	0	229	25687.1	7.76402	-0.430568	cytosol	mitochondrion,golgi,nucleus,endoplasmic reticulum,extracellular,cytosol	cytosol		nucleus						cytosol	nucleus		nucleus	mitochondrion				endoplasmic reticulum,golgi,extracellular	cytosol,nucleus	cytosol		cytosol	cytosol	SwissProt: "cytosol,nucleus" 16381842|Tair: "vacuole" 15539469		cytosol:16381842;nucleus:16381842	P59263	vacuole:15539469		plastid:24361574	AT2G01950.1::19000166;AT3G46090.1::17259181
AT4G02900.1	ERD (early-responsive to dehydration stress) family protein;	4	0	0	785	89783.6	8.52384	0.14051	plasma membrane	plasma membrane,mitochondrion,golgi,nucleus,endoplasmic reticulum,plastid,extracellular	plasma membrane		nucleus	plastid		endoplasmic reticulum,golgi,extracellular		mitochondrion	endoplasmic reticulum			plasma membrane	endoplasmic reticulum,golgi,extracellular		endoplasmic reticulum,golgi,extracellular		mitochondrion	endoplasmic reticulum,golgi,extracellular	extracellular	endoplasmic reticulum,golgi,extracellular	plasma membrane	plasma membrane				Q9SY14
AT4G02910.1	;	4	0	0	126	14380.4	10.6452	-0.478571	cytosol	mitochondrion,golgi,nucleus,endoplasmic reticulum,plastid,extracellular,cytosol	mitochondrion		nucleus						cytosol			plastid	mitochondrion	plastid			endoplasmic reticulum,golgi,extracellular	cytosol,nucleus	nucleus		cytosol	cytosol							plastid:23667806
AT4G02920.1	;	4	145	4	418	47197.1	8.83011	-0.173684	cytosol	mitochondrion,golgi,nucleus,endoplasmic reticulum,extracellular,cytosol	nucleus		nucleus		cytosol	mitochondrion			cytosol			nucleus	mitochondrion				mitochondrion	endoplasmic reticulum,golgi,extracellular	nucleus		cytosol	cytosol				Q3EAC4
AT4G02930.1	GTP binding Elongation factor Tu family protein;	4	89	6	454	49412.8	6.68429	-0.117401	mitochondrion	cytosol,mitochondrion,plastid	cytosol		plastid	plastid	mitochondrion	mitochondrion	mitochondrion	mitochondrion	mitochondrion		plastid	mitochondrion	plastid	mitochondrion	mitochondrion		mitochondrion	mitochondrion	cytosol	plastid	mitochondrion	mitochondrion	Amigo: "mitochondrion" 11743115|Amigo: "mitochondrion" 17137349|Amigo: "mitochondrion" 14671022|SwissProt: "mitochondrion" 16381842|Tair: "mitochondrion" 11743115|Tair: "mitochondrion" 17137349	mitochondrion:11743115;mitochondrion:14671022;mitochondrion:17137349	mitochondrion:16381842	Q9ZT91	mitochondrion:17137349;mitochondrion:11743115		extracellular:26572690;golgi:25900983;golgi:25900983;golgi:25900983;golgi:25900983;golgi:25900983;mitochondrion:11743114;mitochondrion:11743115;mitochondrion:14671022;mitochondrion:17137349;mitochondrion:21472856;mitochondrion:21841088;mitochondrion:22923678;mitochondrion:23444301;mitochondrion:27122571;mitochondrion:27943495;mitochondrion:21896887;mitochondrion:23444301;plasma membrane:19334764;…
AT4G02940.1	oxidoreductase, 2OG-Fe(II) oxygenase family protein;	4	41	3	569	62690.8	6.04592	-0.357118	cytosol	mitochondrion,nucleus,peroxisome,plastid,cytosol	cytosol		nucleus	plastid		mitochondrion		mitochondrion	peroxisome	nucleus		cytosol,plastid	plastid		mitochondrion		mitochondrion	cytosol,nucleus	cytosol	mitochondrion	cytosol	peroxisome				Q9ZT92			plasma membrane:21433285	AT3G61790.1::21798944
AT4G02950.1	Ubiquitin family protein;	4	0	0	318	35895.8	7.23573	-0.477673	mitochondrion	plasma membrane,mitochondrion,golgi,nucleus,endoplasmic reticulum,plastid,extracellular,cytosol	plasma membrane		plastid	plastid		mitochondrion			mitochondrion	nucleus		nucleus	mitochondrion		mitochondrion		mitochondrion	endoplasmic reticulum,golgi,extracellular	nucleus	mitochondrion	mitochondrion	cytosol
AT4G02970.1	7SL RNA1;Signal recognition particle. Type 4 of RNA polymerase III dependent genes.	4	9	0	270	30386	4.99467	-0.609259	nucleus	cytosol,mitochondrion,nucleus	nucleus		nucleus		nucleus				cytosol	nucleus		nucleus	mitochondrion				mitochondrion	cytosol,nucleus	nucleus		nucleus	cytosol				Q9ZT95
AT4G02980.1	endoplasmic reticulum auxin binding protein 1;Auxin binding protein involved in cell elongation and cell division. ABP1 is ubiquitinated in vitro and in planta by AtRma2.	4	38	4	198	22045.6	5.75653	0.090404	endoplasmic reticulum	plasma membrane,golgi,endoplasmic reticulum,plastid,extracellular	endoplasmic reticulum		plastid		endoplasmic reticulum	endoplasmic reticulum,golgi,extracellular			plasma membrane			endoplasmic reticulum	endoplasmic reticulum,golgi,extracellular	endoplasmic reticulum,golgi,extracellular	endoplasmic reticulum,golgi,extracellular		endoplasmic reticulum,golgi,extracellular	endoplasmic reticulum,golgi,extracellular	extracellular	endoplasmic reticulum,golgi,extracellular	plastid	endoplasmic reticulum	SwissProt: "endoplasmic reticulum" 16381842		endoplasmic reticulum:16381842	P33487		endoplasmic reticulum:25922490;plasma membrane:25922490	extracellular:26572690
AT4G02990.1	Mitochondrial transcription termination factor family protein;	4	29	3	541	61552.6	6.71974	-0.313309	plastid	mitochondrion,nucleus,endoplasmic reticulum,plastid,cytosol	cytosol	mitochondrion,plastid	nucleus	plastid	nucleus	mitochondrion		mitochondrion	cytosol			plastid	mitochondrion		plastid		mitochondrion	mitochondrion	nucleus	mitochondrion	plastid	endoplasmic reticulum						plastid:21464319	mitochondrion:21296373;plasma membrane:19334764;plastid:20061580;plastid:20423899;plastid:26987276
AT4G03000.1	RING/U-box superfamily protein;	4	25	2	814	90163.6	9.06601	-0.755283	nucleus	cytosol,mitochondrion,plastid,nucleus	nucleus		nucleus		cytosol				nucleus	nucleus	plastid	nucleus	mitochondrion				mitochondrion	cytosol,nucleus	nucleus		nucleus	nucleus				Q0WPJ7
AT4G03010.1	RNI-like superfamily protein;	4	1	2	395	43509.8	8.46436	0.137975	extracellular	plasma membrane,golgi,endoplasmic reticulum,extracellular,cytosol,vacuole	plasma membrane		endoplasmic reticulum,golgi,extracellular			endoplasmic reticulum,golgi,extracellular			plasma membrane			extracellular	endoplasmic reticulum,golgi,extracellular	endoplasmic reticulum,golgi,extracellular	endoplasmic reticulum,golgi,extracellular		endoplasmic reticulum,golgi,extracellular	endoplasmic reticulum,golgi,extracellular	cytosol	endoplasmic reticulum,golgi,extracellular	vacuole	extracellular				Q9ZT98
AT4G03020.1	transducin family protein / WD-40 repeat family protein;	4	67	2	493	55415.6	6.72813	-0.488844	nucleus	mitochondrion,golgi,nucleus,endoplasmic reticulum,extracellular,cytosol	cytosol		nucleus						cytosol			nucleus	mitochondrion				endoplasmic reticulum,golgi,extracellular	cytosol,nucleus	extracellular		nucleus	nucleus				Q8LPI5
AT4G03030.1	Galactose oxidase/kelch repeat superfamily protein;	4	61	3	442	49973.6	9.48445	-0.219683	plastid	plasma membrane,mitochondrion,nucleus,plastid,cytosol	plasma membrane		plastid	plastid		mitochondrion	mitochondrion	mitochondrion	plastid		plastid	nucleus	plastid	plastid	plastid		mitochondrion	plastid	cytosol	plastid	plastid	plastid
AT4G03040.1	;	4	2	0	92	10381.7	6.50301	-0.0869565	cytosol	mitochondrion,nucleus,plastid,extracellular,cytosol	extracellular		nucleus						cytosol			nucleus	mitochondrion				mitochondrion	cytosol,nucleus	cytosol		plastid	cytosol
AT4G03050.1	2-oxoglutarate (2OG) and Fe(II)-dependent oxygenase superfamily protein;Transcriptional silent in leaf tissues of ecotype Col. The transcribed allele in ecotype Ler encodes a 2-oxoglutarate-dependent dioxygenase which is involved in glucosinolate biosynthesis. The natural variation in this locus explains the diversification of hydroxyalkyl glucosinolates among different ecotypes of Arabidopsis.	4	1	5	289	31421.9	4.69162	-0.297578	cytosol	mitochondrion,golgi,endoplasmic reticulum,peroxisome,extracellular,cytosol	cytosol		cytosol						peroxisome			cytosol	mitochondrion				mitochondrion	endoplasmic reticulum,golgi,extracellular	cytosol	endoplasmic reticulum,golgi,extracellular	cytosol	cytosol				Q9ZTA1
AT4G03070.1	2-oxoglutarate (2OG) and Fe(II)-dependent oxygenase superfamily protein;Encodes a possible 2-oxoglutarate-dependent dioxygenase that is involved in glucosinolate biosynthesis. The gene is expressed in all ecotypes examined but the enzymatic activity has not been determined experimentally. In Col, there is one copy of this gene (aka AOP1.1) but Ler contains two copies, AOP1.1 and a tightly linked …	4	13	27	322	36913.6	4.67759	-0.389441	cytosol	mitochondrion,nucleus,peroxisome,plastid,extracellular,cytosol	cytosol		nucleus						peroxisome	nucleus		cytosol	mitochondrion		plastid		mitochondrion	cytosol,nucleus	extracellular		cytosol	cytosol				Q9ZTA3
AT4G03080.1	BRI1 suppressor 1 (BSU1)-like 1;	4	62	1	881	96151.1	6.31079	-0.284449	nucleus	cytosol,mitochondrion,endoplasmic reticulum,nucleus	cytosol		nucleus		cytosol				cytosol	nucleus		nucleus	mitochondrion				mitochondrion	cytosol,nucleus	cytosol		endoplasmic reticulum	cytosol	SwissProt: "nucleus" 16381842|Tair: "plasma membrane" 17317660		nucleus:16381842	Q8L7U5	plasma membrane:17317660		extracellular:26572690;plasma membrane:25641898;plasma membrane:17317660;plasma membrane:21433285;plastid:20061580
AT4G03090.1	sequence-specific DNA binding;sequence-specific DNA binding transcription factors;	4	9	0	913	101572	7.01251	-0.238335	nucleus	plasma membrane,mitochondrion,nucleus,plastid,cytosol	cytosol		plastid			mitochondrion			nucleus	nucleus		nucleus	mitochondrion	mitochondrion			mitochondrion	mitochondrion	nucleus	mitochondrion	plasma membrane	nucleus				Q9ZTA5
AT4G03100.1	Rho GTPase activating protein with PAK-box/P21-Rho-binding domain;	4	11	1	430	47302.1	4.31066	-0.500465	nucleus	mitochondrion,golgi,nucleus,endoplasmic reticulum,extracellular,cytosol	nucleus		nucleus						cytosol	nucleus		nucleus	mitochondrion		endoplasmic reticulum,golgi,extracellular		mitochondrion	cytosol,nucleus	nucleus		nucleus	cytosol				Q9ZNR7
AT4G03110.1	RNA-binding protein-defense related 1;Encodes a putative RNA-binding protein that is located in the cytoplasm and is involved in the hypersensitive response and positively regulates salicylic acid-mediated immunity.	4	59	1	441	48201.6	9.04451	-0.448299	cytosol	cytosol,mitochondrion,plastid,nucleus	nucleus		nucleus						cytosol			plastid	mitochondrion				mitochondrion	cytosol,nucleus	nucleus		nucleus	cytosol				Q8LFS6
AT4G03113.1	;	4	1	2	62	7125.1	12.6854	1.02097	mitochondrion	plasma membrane,mitochondrion,golgi,nucleus,endoplasmic reticulum,plastid,extracellular	plasma membrane		plastid				mitochondrion	mitochondrion	extracellular			plasma membrane,plastid	endoplasmic reticulum,golgi,extracellular	mitochondrion	mitochondrion		mitochondrion	mitochondrion	nucleus	mitochondrion	plastid	extracellular				B3H5A3
AT4G03115.1	Mitochondrial substrate carrier family protein;	4	9	0	314	33900.1	10.4345	0.236943	peroxisome	plasma membrane,mitochondrion,nucleus,peroxisome,cytosol	plasma membrane		cytosol						cytosol			mitochondrion	mitochondrion				mitochondrion	cytosol,nucleus	mitochondrion		cytosol	peroxisome				Q3EAC3			mitochondrion:27943495
AT4G03120.1	C2H2 and C2HC zinc fingers superfamily protein;	4	15	3	207	22399.9	8.97153	-0.864734	nucleus	mitochondrion,golgi,nucleus,endoplasmic reticulum,extracellular,cytosol	nucleus		endoplasmic reticulum,golgi,extracellular		cytosol				nucleus	nucleus		nucleus	mitochondrion				mitochondrion	cytosol,nucleus	nucleus		nucleus	nucleus				Q56XE4		cytosol:19098980;nucleus:19098980		AT3G21215.1::21798944
AT4G03130.1	BRCT domain-containing DNA repair protein;	4	1	0	766	85049.3	5.59591	-0.541123	nucleus	cytosol,mitochondrion,nucleus	nucleus		nucleus						cytosol	nucleus		nucleus	mitochondrion				mitochondrion	cytosol,nucleus	nucleus		nucleus	nucleus
AT4G03140.1	NAD(P)-binding Rossmann-fold superfamily protein;	4	20	1	343	36829.3	9.14966	-0.0489796	mitochondrion	plasma membrane,mitochondrion,peroxisome,plastid,cytosol	plasma membrane		plastid	plastid	cytosol	mitochondrion			peroxisome			plastid	mitochondrion		mitochondrion		mitochondrion	plastid	mitochondrion	mitochondrion	cytosol	mitochondrion				Q9ZR17			mitochondrion:21841088;mitochondrion:27943495
AT4G03150.1	;	4	26	3	185	20785.6	5.31609	-0.258919	plastid	cytosol,mitochondrion,plastid,nucleus	plastid		plastid	plastid		mitochondrion		mitochondrion	mitochondrion		plastid	nucleus	plastid	plastid	plastid		mitochondrion	plastid	nucleus	plastid	plastid	cytosol				Q944G6				AT1G26480.1::21798944;AT1G71230.1::21798944;AT3G48150.1::21798944;AT5G38480.1::21798944
AT4G03153.1	Kinase interacting (KIP1-like) family protein;	4	0	1	215	25364.8	4.59439	-0.532093	nucleus	cytosol,mitochondrion,plastid,nucleus	cytosol		nucleus						cytosol			nucleus	mitochondrion		mitochondrion		plastid	cytosol,nucleus	nucleus		cytosol	nucleus
AT4G03156.1	small GTPase-related;	4	0	0	77	8575.04	4.1311	-0.385714	cytosol	mitochondrion,golgi,nucleus,endoplasmic reticulum,extracellular,cytosol,vacuole	cytosol		nucleus		vacuole				cytosol			nucleus	mitochondrion				endoplasmic reticulum,golgi,extracellular	cytosol,nucleus	mitochondrion		cytosol	nucleus
AT4G03160.1	;	4	0	0	192	22310.8	5.07532	-0.7125	cytosol	mitochondrion,golgi,nucleus,endoplasmic reticulum,plastid,extracellular,cytosol	nucleus		endoplasmic reticulum,golgi,extracellular						cytosol	nucleus		mitochondrion,plastid	mitochondrion				mitochondrion	cytosol,nucleus	cytosol		cytosol	nucleus
AT4G03165.1	;	4	0	0	150	17144.5	4.7647	-0.335333	cytosol	cytosol,mitochondrion,plastid,nucleus	cytosol		plastid				mitochondrion		cytosol			nucleus	mitochondrion				mitochondrion	cytosol,nucleus	mitochondrion		plastid	cytosol
AT4G03170.1	AP2/B3-like transcriptional factor family protein;	4	0	0	250	29235.3	4.21985	-0.774	nucleus	cytosol,mitochondrion,nucleus	cytosol		nucleus						nucleus	nucleus		nucleus	mitochondrion				mitochondrion	cytosol,nucleus	nucleus		cytosol	nucleus	SwissProt: "nucleus" 16381842		nucleus:16381842	Q9ZR14
AT4G03175.1	Protein kinase superfamily protein;	4	0	0	139	15931.1	4.11112	-0.0784173	plasma membrane	plasma membrane,golgi,nucleus,endoplasmic reticulum,plastid,extracellular,cytosol	plasma membrane		nucleus			endoplasmic reticulum,golgi,extracellular			cytosol			nucleus	endoplasmic reticulum,golgi,extracellular				endoplasmic reticulum,golgi,extracellular	cytosol,nucleus	cytosol		plastid	extracellular
AT4G03180.1	;	4	29	3	185	21693.9	10.6506	-1.53189	nucleus	cytosol,mitochondrion,nucleus	nucleus		nucleus						nucleus	nucleus		nucleus	mitochondrion		mitochondrion		mitochondrion	cytosol,nucleus	nucleus		nucleus	nucleus
AT4G03190.1	GRR1-like protein 1;Encodes an F box protein belonging to the TIR1 subfamily. This protein forms SCF complexes with ASK1 and CUL1 and interacts with Aux/IAA proteins in an auxin-dependent manner. It also has sequence similarity to the yeast protein GRR1, which is involved in glucose repression.	4	60	5	585	65651.8	7.8823	-0.0652991	cytosol	mitochondrion,golgi,nucleus,endoplasmic reticulum,plastid,extracellular,cytosol	cytosol		plastid						cytosol			nucleus	mitochondrion	plastid			endoplasmic reticulum,golgi,extracellular	plastid	cytosol		plastid	cytosol	Amigo: "nucleus" 15992545|SwissProt: "nucleus" 16381842|Tair: "nucleus" 15992545	nucleus:15992545	nucleus:16381842	Q9ZR12	nucleus:15992545			AT1G04550.1::15992545;AT1G75950.1::15992545;AT1G75950.1::12008900;AT1G75950.1::15992545;AT3G23050.1::15992545;AT4G02570.1::15992545;AT4G02570.1::15992545;AT5G25890.1::21734647;AT5G42190.1::12008900
AT4G03200.1	catalytics;	4	32	3	818	91839.6	6.29009	-0.390954	plastid	cytosol,mitochondrion,plastid,nucleus	plastid		plastid	plastid	cytosol	mitochondrion	mitochondrion	mitochondrion	plastid		plastid		mitochondrion	mitochondrion	plastid		mitochondrion	plastid	nucleus	plastid	plastid	mitochondrion	Amigo: "plastid" 18431481|Tair: "plastid" 18431481	plastid:18431481		Q8W4J1	plastid:18431481		mitochondrion:27943495;plastid:18431481;plastid:20061580
AT4G03205.1	Coproporphyrinogen III oxidase;	4	13	2	233	26135.6	7.72819	-0.485408	plastid	mitochondrion,nucleus,peroxisome,plastid,cytosol	nucleus		plastid	plastid	peroxisome	plastid		mitochondrion	plastid		plastid	plastid	plastid	plastid	plastid		plastid	plastid	cytosol	plastid	plastid	plastid				Q93Z96			plastid:20061580;plastid:24361574
AT4G03210.1	xyloglucan endotransglucosylase/hydrolase 9;encodes a member of xyloglucan endotransglucosylase/hydrolases (XTHs) that catalyze the cleavage and molecular grafting of xyloglucan chains function in loosening and rearrangement of the cell wall. Gene is expressed in shoot apex region, flower buds, flower stalks and internodes bearing flowers.	4	276	6	290	33143.1	4.91361	-0.29069	extracellular	golgi,endoplasmic reticulum,extracellular,cytosol,vacuole	cytosol		endoplasmic reticulum,golgi,extracellular			endoplasmic reticulum,golgi,extracellular			extracellular			extracellular	endoplasmic reticulum,golgi,extracellular	endoplasmic reticulum,golgi,extracellular	endoplasmic reticulum,golgi,extracellular		endoplasmic reticulum,golgi,extracellular	endoplasmic reticulum,golgi,extracellular	cytosol	endoplasmic reticulum,golgi,extracellular	vacuole	extracellular	SwissProt: "extracellular" 16381842		extracellular:16381842	Q8LDW9
AT4G03220.1	Protein with RNI-like/FBD-like domains;	4	0	0	498	57699.1	10.2797	-0.221285	nucleus	mitochondrion,golgi,nucleus,endoplasmic reticulum,extracellular,cytosol	mitochondrion		nucleus				mitochondrion		nucleus	nucleus		nucleus	mitochondrion		endoplasmic reticulum,golgi,extracellular		mitochondrion	cytosol,nucleus	nucleus		nucleus	nucleus
AT4G03230.1	S-locus lectin protein kinase family protein;	4	2	0	1010	113561	6.0295	-0.283267	plasma membrane	plasma membrane,golgi,nucleus,endoplasmic reticulum,plastid,extracellular,cytosol,vacuole	plasma membrane		endoplasmic reticulum,golgi,extracellular		nucleus	plastid			plasma membrane			nucleus	endoplasmic reticulum,golgi,extracellular	endoplasmic reticulum,golgi,extracellular	endoplasmic reticulum,golgi,extracellular		endoplasmic reticulum,golgi,extracellular	endoplasmic reticulum,golgi,extracellular	cytosol	endoplasmic reticulum,golgi,extracellular	vacuole	plasma membrane							plasma membrane:22318864
AT4G03240.1	frataxin homolog;Encodes AtFH, a frataxin homolog. Frataxin is required for the biogenesis of mitochondria in different organisms. AtFH knock-out mutants are lethal. Required for full activity of mitochondrial Fe-S proteins. Deficiency of AtFH induces oxidative stress.	4	11	6	187	21431.3	6.1254	-0.452406	mitochondrion	cytosol,mitochondrion,plastid,nucleus	cytosol		plastid	plastid	mitochondrion	mitochondrion		mitochondrion	mitochondrion			nucleus	mitochondrion	mitochondrion	mitochondrion		mitochondrion	mitochondrion	nucleus	mitochondrion	mitochondrion	mitochondrion	Amigo: "mitochondrion" 15474026	mitochondrion:15474026		Q9ZR07
AT4G03250.1	Homeodomain-like superfamily protein;	4	7	2	507	56826.8	8.96971	-1.12761	nucleus	cytosol,mitochondrion,nucleus	nucleus		nucleus		nucleus				nucleus	nucleus		nucleus	mitochondrion				mitochondrion	cytosol,nucleus	nucleus		nucleus	nucleus	SwissProt: "nucleus" 16381842		nucleus:16381842	Q9ZR06
AT4G03260.1	Outer arm dynein light chain 1 protein;	4	53	5	677	74697.1	7.21338	-0.69616	nucleus	cytosol,mitochondrion,plastid,nucleus	nucleus		nucleus						cytosol	nucleus	plastid	nucleus	mitochondrion		mitochondrion		mitochondrion	mitochondrion	nucleus		nucleus	nucleus				Q8GUJ5
AT4G03270.1	Cyclin D6;1;	4	1	0	302	34670.2	5.78944	-0.246026	nucleus	cytosol,mitochondrion,nucleus	nucleus		nucleus						nucleus	nucleus		nucleus	mitochondrion				mitochondrion	cytosol,nucleus	nucleus		nucleus	cytosol				Q9ZR04		nucleus:20018602		AT2G27960.1::20706207;AT2G32710.1::20706207;AT3G12280.1::22921914;AT3G48750.1::20706207;AT3G54180.1::22921914
AT4G03280.1	photosynthetic electron transfer C;Encodes the Rieske FeS center of cytochrome b6f complex. Gene is expressed in shoot but not in root. Mutant has reduced electron transport at saturating light intensities and Q-cycle activity is hypersensitive to acidification of the thylakoid lumen.	4	889	6	229	24367.4	8.72813	-0.0868996	plastid	mitochondrion,plastid	plastid		plastid	plastid	plastid	plastid	mitochondrion	mitochondrion	plastid		plastid	plastid	plastid	plastid	mitochondrion		plastid	plastid	mitochondrion	plastid	plastid	plastid	Amigo: "plastid" 12040099|SwissProt: "plastid" 16381842|Tair: "plastid" 12040099|Tair: "plasma membrane" 15060130|Tair: "plastid" 18431481|Tair: "plastid" 14729914|Tair: "plastid" 15322131|Tair: "plastid" 12766230|Tair: "plastid" 15028209	plastid:12040099	plastid:16381842	Q9ZR03	plastid:15028209;plastid:15322131;plastid:12766230;plasma membrane:15060130;plastid:14729914;plastid:18431481;plastid:12040099		golgi:25900983;golgi:25900983;mitochondrion:27943495;plasma membrane:25641898;plasma membrane:15060130;plasma membrane:19334764;plastid:12766230;plastid:14729914;plastid:15028209;plastid:15322131;plastid:21531424;plastid:23549413;plastid:23851315;plastid:24361574;plastid:18431481;plastid:18633119;plastid:20061580;plastid:23667806;plastid:25402197	AT3G53900.1::21798944;AT4G39710.1::12424338;AT4G39710.1::12424338
AT4G03290.1	EF hand calcium-binding protein family;	4	14	3	154	17590.9	4.09109	-0.485714	plasma membrane	mitochondrion,nucleus,plastid,cytosol,vacuole	cytosol		nucleus		cytosol				cytosol			vacuole	mitochondrion				mitochondrion	cytosol,nucleus	nucleus		plastid	cytosol	Amigo: "nucleus" 14617066|Tair: "nucleus" 14617066	nucleus:14617066		Q9ZR02	nucleus:14617066		nucleus:14617066
AT4G03292.1	Polynucleotidyl transferase, ribonuclease H-like superfamily protein;	4	36	0	182	20883.5	7.93156	0.0258242	plasma membrane	plasma membrane,mitochondrion,golgi,nucleus,endoplasmic reticulum,plastid,extracellular	plasma membrane		plastid			mitochondrion			plasma membrane			plasma membrane,nucleus	mitochondrion		endoplasmic reticulum,golgi,extracellular		mitochondrion	endoplasmic reticulum,golgi,extracellular	mitochondrion	mitochondrion	nucleus	golgi				Q3E7R1
AT4G03298.1	;	4	0	1	221	25306.9	9.81208	0.643891	plastid	plasma membrane,mitochondrion,plastid,nucleus	plasma membrane	mitochondrion,plastid	plastid	plastid		plastid		mitochondrion	plastid		plastid	plasma membrane	mitochondrion	plastid	plastid		mitochondrion	plastid	nucleus	plastid	plastid	plastid
AT4G03320.1	translocon at the inner envelope membrane of chloroplasts 20-IV;	4	22	5	284	32522.1	10.0803	0.155986	plastid	plasma membrane,mitochondrion,endoplasmic reticulum,plastid	plasma membrane		plastid	plastid	endoplasmic reticulum	mitochondrion	mitochondrion	mitochondrion	mitochondrion		plastid	plastid	plastid	plastid	plastid		mitochondrion	plastid	mitochondrion	plastid	plastid	plastid				Q9ZQZ9
AT4G03330.1	syntaxin of plants 123;member of SYP12 Gene Family	4	16	5	305	34485.4	7.66576	-0.43541	plasma membrane	mitochondrion,golgi,nucleus,cytosol,vacuole	nucleus		nucleus		cytosol				cytosol			golgi	mitochondrion				mitochondrion	cytosol,nucleus	mitochondrion		vacuole	cytosol	SwissProt: "plasma membrane" 16381842		plasma membrane:16381842	Q9ZQZ8		plasma membrane:15342965;plasma membrane:19098073		AT1G02780.1::24556609;AT1G04170.1::24556609;AT1G23410.1::24556609;AT1G25260.1::24556609;AT1G27400.1::24556609;AT1G56110.1::24556609;AT1G80410.1::24556609;AT2G17360.1::24556609;AT2G18020.1::24556609;AT2G19730.1::24556609;AT2G23940.1::24556609;AT2G25980.1::24556609;AT2G31800.1::24556609;AT2G38750.1::24556609;AT3G02080.1::24556609;AT3G04920.1::24556609;AT3G05060.1::24556609;AT3G08580.1::24556609;AT3…
AT4G03340.1	Core-2/I-branching beta-1,6-N-acetylglucosaminyltransferase family protein;	4	7	2	448	51670.1	8.62209	-0.282813	mitochondrion	plasma membrane,mitochondrion,golgi,endoplasmic reticulum,plastid,extracellular	plasma membrane		plastid			mitochondrion	mitochondrion	mitochondrion	golgi		plastid	mitochondrion,plastid	endoplasmic reticulum,golgi,extracellular	mitochondrion	endoplasmic reticulum,golgi,extracellular		mitochondrion	mitochondrion	mitochondrion	mitochondrion	mitochondrion	golgi							plasma membrane:22318864
AT4G03350.1	ubiquitin family protein;	4	0	0	263	29792.2	4.76486	-0.622814	nucleus	cytosol,mitochondrion,nucleus	nucleus		nucleus		nucleus				cytosol	nucleus		nucleus	mitochondrion				mitochondrion	cytosol,nucleus	nucleus		nucleus	cytosol				Q9ZQZ6
AT4G03360.1	Ubiquitin family protein;	4	0	1	284	32079.4	7.75297	-0.490493	cytosol	cytosol,mitochondrion,plastid,nucleus	plastid		nucleus						cytosol	nucleus		nucleus	mitochondrion				mitochondrion	cytosol,nucleus	nucleus		cytosol	cytosol							cytosol:22522809
AT4G03370.1	Ubiquitin family protein;	4	0	1	295	33647.2	8.85414	-0.638983	nucleus	cytosol,mitochondrion,cytoskeleton,nucleus	cytoskeleton		nucleus						cytosol	nucleus		nucleus	mitochondrion				mitochondrion	cytosol,nucleus	nucleus		nucleus	cytosol
AT4G03380.1	;	4	0	0	200	22177	5.04289	-0.724	cytosol	mitochondrion,golgi,nucleus,endoplasmic reticulum,plastid,extracellular,cytosol	cytosol		endoplasmic reticulum,golgi,extracellular			plastid			cytosol	nucleus		nucleus	mitochondrion	endoplasmic reticulum,golgi,extracellular			mitochondrion	cytosol,nucleus	nucleus		cytosol	extracellular
AT4G03390.1	STRUBBELIG-receptor family 3;	4	40	3	776	84724.7	5.99584	-0.174742	plasma membrane	plasma membrane,golgi,nucleus,endoplasmic reticulum,extracellular,cytosol	nucleus		endoplasmic reticulum,golgi,extracellular			endoplasmic reticulum,golgi,extracellular			extracellular			plasma membrane	endoplasmic reticulum,golgi,extracellular	endoplasmic reticulum,golgi,extracellular	endoplasmic reticulum,golgi,extracellular		endoplasmic reticulum,golgi,extracellular	endoplasmic reticulum,golgi,extracellular	cytosol	endoplasmic reticulum,golgi,extracellular	plasma membrane	plasma membrane	SwissProt: "plasma membrane" 16381842|Tair: "plasma membrane" 17644812		plasma membrane:16381842	Q6R2K3	plasma membrane:17644812		plasma membrane:17317660;plasma membrane:17644812;plasma membrane:21433285
AT4G03400.1	Auxin-responsive GH3 family protein;Encodes a GH3-related gene involved in red light-specific hypocotyl elongation. Analysis of sense and antisense transgenic plants suggests that DFL2 is located downstream of red light signal transduction and determines the degree of hypocotyl elongation.	4	47	3	591	66862.8	5.94995	-0.182572	cytosol	cytosol,mitochondrion,plastid,nucleus	cytosol		nucleus						cytosol			plastid	mitochondrion				mitochondrion	cytosol,nucleus	cytosol		nucleus	cytosol	Tair: "plastid" 18431481			Q9ZNS2	plastid:18431481		plastid:18431481	AT2G41370.1::21798944
AT4G03410.1	Peroxisomal membrane 22 kDa (Mpv17/PMP22) family protein;	4	24	3	317	36175.4	5.41831	-0.000630915	plastid	plasma membrane,mitochondrion,nucleus,peroxisome,plastid,cytosol	plasma membrane		plastid			plastid		mitochondrion	peroxisome			peroxisome	plastid	plastid	plastid		mitochondrion	cytosol,nucleus	cytosol	plastid	plastid	plastid				Q5XEV3				AT4G19030.1::21798944
AT4G03415.1	Protein phosphatase 2C family protein;	4	17	2	468	51853.8	5.84051	-0.504274	nucleus	mitochondrion,plastid,nucleus	plastid		nucleus	plastid		mitochondrion		mitochondrion	nucleus	nucleus	plastid	nucleus	plastid	plastid	plastid		mitochondrion	plastid	nucleus	plastid	plastid	nucleus	Amigo: "plasma membrane" 17317660|Tair: "plasma membrane" 17317660	plasma membrane:17317660		Q8GY60	plasma membrane:17317660		plasma membrane:17317660;plasma membrane:20374526
AT4G03420.1	Protein of unknown function (DUF789);	4	33	4	310	35810	5.10615	-0.533226	nucleus	cytosol,mitochondrion,nucleus	nucleus		nucleus			mitochondrion			cytosol			nucleus	mitochondrion				mitochondrion	cytosol,nucleus	nucleus		nucleus	cytosol				Q8S9K9
AT4G03430.1	pre-mRNA splicing factor-related;Encodes a nuclear protein similar to the human U5 small ribonucleoprotein-associated 102-kD protein and to the yeast pre-mRNA splicing factors Prp1p and Prp6p. STA1 expression is upregulated by cold stress, and the sta1-1 mutant is defective in the splicing of the cold-induced COR15A gene. Luciferase imaging was used to isolate a recessive mutant, sta1-1, with enh…	4	48	5	1029	115582	7.24774	-0.532264	nucleus	cytosol,mitochondrion,plastid,nucleus	cytosol		nucleus	plastid	cytosol	mitochondrion			nucleus		plastid	nucleus	plastid	plastid	plastid		mitochondrion	cytosol,nucleus	nucleus		cytosol	cytosol	Amigo: "nucleus" 16751345|Tair: "nucleus" 16751345	nucleus:16751345		Q9ZT71	nucleus:16751345		golgi:25900983;golgi:25900983;golgi:25900983;golgi:25900983;nucleus:27177187;nucleus:23396599;plastid:20061580
AT4G03440.1	Ankyrin repeat family protein;	4	3	0	751	83858.7	8.18513	-0.0962716	cytosol	plasma membrane,mitochondrion,nucleus,plastid,extracellular,cytosol	plasma membrane		nucleus						cytosol			plastid,nucleus	mitochondrion		mitochondrion		mitochondrion	cytosol,nucleus	extracellular		plastid	cytosol				Q9ZT72
AT4G03443.1	;	4	2	0	113	12422.5	11.2866	-0.0106195	plastid	mitochondrion,nucleus,plastid,extracellular,vacuole	mitochondrion		nucleus	plastid	vacuole	mitochondrion	mitochondrion	mitochondrion	plastid		plastid	plastid	plastid	plastid	mitochondrion		plastid	plastid	nucleus	plastid	plastid	extracellular
AT4G03450.1	Ankyrin repeat family protein;	4	5	2	641	70471.1	7.23318	0.23947	plasma membrane	plasma membrane,mitochondrion,golgi,nucleus,endoplasmic reticulum,extracellular,cytosol	plasma membrane		cytosol						cytosol			nucleus	mitochondrion				mitochondrion	endoplasmic reticulum,golgi,extracellular	cytosol		plasma membrane	plasma membrane				Q9ZT73
AT4G03460.1	Ankyrin repeat family protein;	4	1	0	677	74013.4	7.7337	0.0248154	cytosol	plasma membrane,mitochondrion,nucleus,peroxisome,plastid,cytosol	cytosol		nucleus						cytosol			plastid,nucleus	mitochondrion				plastid	cytosol,nucleus	mitochondrion		plasma membrane	peroxisome				Q9ZT74
AT4G03470.1	Ankyrin repeat family protein;	4	0	0	683	76278.6	7.44661	-0.00131772	plasma membrane,nucleus	plasma membrane,mitochondrion,nucleus,plastid,cytosol	plasma membrane		plastid						cytosol		plastid	nucleus	plastid				mitochondrion	plastid	nucleus	plastid	plasma membrane	nucleus				Q9M109
AT4G03480.1	Ankyrin repeat family protein;	4	0	0	659	72991.3	7.8343	-0.105615	mitochondrion	plasma membrane,mitochondrion,nucleus,peroxisome,plastid	plasma membrane		plastid			mitochondrion			nucleus	nucleus		nucleus	mitochondrion	mitochondrion	mitochondrion		mitochondrion	mitochondrion	nucleus	mitochondrion	plastid	peroxisome				Q9ZT76
AT4G03490.1	Ankyrin repeat family protein;	4	1	0	662	72942.8	7.78628	0.21148	cytosol	plasma membrane,mitochondrion,nucleus,peroxisome,extracellular,cytosol	plasma membrane		nucleus						cytosol			nucleus	mitochondrion				mitochondrion	cytosol,nucleus	extracellular		plasma membrane	peroxisome							cytosol:22522809
AT4G03500.1	Ankyrin repeat family protein;	4	6	0	652	71973.5	9.05836	0.0894172	cytosol,plasma membrane	plasma membrane,mitochondrion,golgi,nucleus,endoplasmic reticulum,peroxisome,plastid,extracellular,cytosol	plasma membrane		cytosol						cytosol			plastid,nucleus	mitochondrion				endoplasmic reticulum,golgi,extracellular	cytosol,nucleus	mitochondrion		plasma membrane	peroxisome				Q9ZT78
AT4G03505.1	;	4	39	3	143	15785.7	6.47758	-0.274126	mitochondrion	plasma membrane,mitochondrion,golgi,nucleus,endoplasmic reticulum,extracellular,cytosol	plasma membrane		nucleus			mitochondrion		mitochondrion	mitochondrion			plasma membrane,nucleus	mitochondrion		mitochondrion		mitochondrion	endoplasmic reticulum,golgi,extracellular	nucleus	mitochondrion	nucleus	cytosol
AT4G03510.1	RING membrane-anchor 1;RMA1 encodes a novel 28 kDa protein with a RING finger motif and a C-terminal membrane-anchoring domain that is involved in the secretory pathway. Has E3 ubiquitin ligase activity.	4	67	6	249	28013.7	6.9435	-0.151004	plasma membrane,endoplasmic reticulum	plasma membrane,mitochondrion,golgi,nucleus,endoplasmic reticulum,peroxisome,extracellular	plasma membrane		nucleus						nucleus	nucleus		nucleus	mitochondrion				mitochondrion	endoplasmic reticulum,golgi,extracellular	nucleus		nucleus	peroxisome	Amigo: "endoplasmic reticulum" 19224217|Amigo: "endoplasmic reticulum" 19234086|Tair: "endoplasmic reticulum" 19234086	endoplasmic reticulum:19224217;endoplasmic reticulum:19234086		O64425	endoplasmic reticulum:19234086			AT3G58460.1::21798944
AT4G03520.1	Thioredoxin superfamily protein;chloroplast localized thioredoxin, similar to prokaryotic types.	4	267	7	186	20313.5	9.63524	-0.0688172	plastid	mitochondrion,plastid,nucleus	plastid		plastid	plastid	plastid	plastid		mitochondrion	plastid		plastid	plastid	plastid	plastid	plastid		plastid	plastid	nucleus	plastid	plastid	plastid	SwissProt: "plastid" 16381842|Tair: "plastid" 14729914|Tair: "plastid" 16207701|Tair: "plastid" 18431481		plastid:16381842	Q9SEU8	plastid:18431481;plastid:14729914;plastid:16207701	plastid:12707279	extracellular:26572690;plastid:11826309;plastid:14729914;plastid:15028209;plastid:16207701;plastid:20423899;plastid:18431481;plastid:18633119;plastid:20061580;plastid:21539947;plastid:24361574;plastid:24872594;plastid:18431481	AT1G22640.1::21798944;AT5G15090.1::25862497;AT5G15090.1::25862497;AT5G15090.1::25862497
AT4G03540.1	Uncharacterised protein family (UPF0497);	4	2	0	164	17671.5	10.0841	1.08171	plasma membrane	plasma membrane,mitochondrion,golgi,endoplasmic reticulum,plastid,extracellular	plasma membrane		plastid			endoplasmic reticulum,golgi,extracellular	mitochondrion	mitochondrion	extracellular			plasma membrane,plastid	endoplasmic reticulum,golgi,extracellular	endoplasmic reticulum,golgi,extracellular	mitochondrion		mitochondrion	mitochondrion	extracellular	endoplasmic reticulum,golgi,extracellular	mitochondrion	plasma membrane
AT4G03550.1	glucan synthase-like 5;Encodes a callose synthase that is required for wound and papillary callose formation in response to fungal pathogens Erysiphe and Blumeria. Mutants are resistant to P. parasitica and exhibit an exaggerated PR1 response.Contributes to PAMP-induced basal defense.	4	29	0	1780	206924	9.24763	-0.0341573	plasma membrane	plasma membrane,mitochondrion,nucleus,plastid,cytosol			plastid						cytosol	nucleus		plastid	mitochondrion		mitochondrion		mitochondrion	mitochondrion	cytosol		plasma membrane	plasma membrane	Amigo: "plasma membrane" 16618929|SwissProt: "plasma membrane" 16381842|Tair: "plasma membrane" 17317660|Tair: "plasma membrane" 16618929	plasma membrane:16618929	plasma membrane:16381842	Q9ZT82	plasma membrane:17317660;plasma membrane:16618929	extracellular:24561766;plasma membrane:23335625	golgi:22430844;golgi:25900983;golgi:25900983;golgi:25900983;golgi:25900983;golgi:21826108;golgi:25900983;plasma membrane:25641898;plasma membrane:15574830;plasma membrane:16618929;plasma membrane:17317660;plasma membrane:19334764;plasma membrane:20843791;plasma membrane:21433285;plasma membrane:22923678;plasma membrane:23990937;plasma membrane:26748395;plasma membrane:26781341;vacuole:25900983
AT4G03560.1	two-pore channel 1;Encodes a depolarization-activated Ca(2+) channel. Anti-sense experiments with this gene as well as Sucrose-H(+) symporters and complementation of yeast sucrose uptake mutant cch1 suggest that this protein mediates a voltage-activated Ca(2+ )influx. Mutants lack detectable SV channel activity suggesting TPC1 is essential component of the SV channel. Patch clamp analysis of loss…	4	75	3	733	84877.9	4.61972	0.243929	vacuole	plasma membrane,mitochondrion,golgi,nucleus,endoplasmic reticulum,extracellular,cytosol	plasma membrane		cytosol						plasma membrane			plasma membrane	endoplasmic reticulum,golgi,extracellular				mitochondrion	cytosol,nucleus	cytosol		plasma membrane	plasma membrane	Amigo: "vacuole" 15772667|Amigo: "plasma membrane" 11577183|Amigo: "vacuole" 18028262|SwissProt: "vacuole" 16381842|Tair: "vacuole" 15772667|Tair: "plasma membrane" 17151019|Tair: "vacuole" 14760709|Tair: "vacuole" 18028262	plasma membrane:11577183;vacuole:15772667;vacuole:18028262	vacuole:16381842	Q94KI8	plasma membrane:17151019;vacuole:18028262;vacuole:14760709;vacuole:15772667		golgi:22430844;golgi:25900983;golgi:25900983;golgi:25900983;plasma membrane:25641898;plasma membrane:19334764;plasma membrane:22215637;vacuole:14760709;vacuole:15539469;vacuole:17151019;vacuole:23903016	AT1G51500.1::15299147
AT4G03565.1	Cystatin/monellin superfamily protein;	4	0	0	263	30296.9	3.9161	-1.13954	nucleus	cytosol,mitochondrion,plastid,nucleus	cytosol		nucleus						nucleus	nucleus		nucleus	mitochondrion				plastid	cytosol,nucleus	nucleus		nucleus	nucleus
AT4G03566.1	;	4	23	3	150	17069.7	9.60615	-0.117333	mitochondrion	mitochondrion,golgi,nucleus,endoplasmic reticulum,peroxisome,plastid,extracellular	extracellular		plastid			mitochondrion	mitochondrion	mitochondrion	extracellular			peroxisome,nucleus	mitochondrion	endoplasmic reticulum,golgi,extracellular	mitochondrion		mitochondrion	mitochondrion	mitochondrion	mitochondrion	plastid	plastid
AT4G03570.1	Cystatin/monellin superfamily protein;	4	0	0	347	39968.1	8.80963	-0.611527	nucleus	cytosol,mitochondrion,plastid,nucleus	nucleus		nucleus						nucleus	nucleus		cytosol,plastid,nucleus	mitochondrion				mitochondrion	cytosol,nucleus	cytosol		nucleus	nucleus
AT4G03580.1	;	4	0	0	228	26343.9	6.37483	-1.11404	nucleus	cytosol,mitochondrion,nucleus	nucleus		nucleus		cytosol				cytosol	nucleus		nucleus	mitochondrion				mitochondrion	cytosol,nucleus	nucleus		nucleus	nucleus
AT4G03590.1	Cystatin/monellin superfamily protein;	4	0	0	246	28515.6	4.76873	-0.856911	nucleus	nucleus,cytosol,mitochondrion,extracellular	cytosol		nucleus						nucleus	nucleus		nucleus	mitochondrion				mitochondrion	cytosol,nucleus	nucleus		extracellular	nucleus				Q9SY37
AT4G03600.1	;	4	6	3	162	18241.7	10.2489	0.714198	plasma membrane	plasma membrane,mitochondrion,golgi,endoplasmic reticulum,plastid,extracellular,vacuole	plasma membrane		plastid			plastid	mitochondrion		endoplasmic reticulum			plastid	endoplasmic reticulum,golgi,extracellular		endoplasmic reticulum,golgi,extracellular		mitochondrion	plastid	extracellular		vacuole	plasma membrane				Q9SY38
AT4G03610.1	Metallo-hydrolase/oxidoreductase superfamily protein;	4	1	0	303	34025.7	5.51297	-0.206601	cytosol	mitochondrion,golgi,nucleus,endoplasmic reticulum,plastid,extracellular,cytosol	extracellular		nucleus						cytosol	nucleus		plastid	mitochondrion		endoplasmic reticulum,golgi,extracellular		endoplasmic reticulum,golgi,extracellular	cytosol,nucleus	cytosol		cytosol	cytosol				Q9SY39
AT4G03620.1	myosin heavy chain-related;	4	0	0	342	39007.3	9.03503	-0.958772	nucleus	cytosol,mitochondrion,plastid,nucleus	nucleus		nucleus				mitochondrion		cytosol	nucleus	plastid	nucleus	mitochondrion		mitochondrion		mitochondrion	mitochondrion	nucleus	plastid	nucleus	nucleus				Q9SY40
AT4G03630.1	RNI-like superfamily protein;	4	0	1	220	24767.1	6.14845	-0.0672727	cytosol	mitochondrion,golgi,nucleus,endoplasmic reticulum,extracellular,cytosol	cytosol		nucleus						cytosol			nucleus	mitochondrion		endoplasmic reticulum,golgi,extracellular		endoplasmic reticulum,golgi,extracellular	cytosol,nucleus	cytosol		cytosol	cytosol
AT4G03635.1	;	4	43	3	88	9989.17	9.20673	0.0159091	cytosol,golgi	plasma membrane,mitochondrion,golgi,nucleus,endoplasmic reticulum,plastid,extracellular,cytosol	plasma membrane		plastid			plastid	mitochondrion		cytosol			nucleus	mitochondrion		endoplasmic reticulum,golgi,extracellular		mitochondrion	mitochondrion	nucleus	mitochondrion	nucleus	extracellular
AT4G03723.1	;	4	0	0	86	9567.96	9.70887	-0.101163	cytosol	plasma membrane,mitochondrion,nucleus,peroxisome,cytosol	cytosol		nucleus						plasma membrane			peroxisome	mitochondrion				mitochondrion	cytosol,nucleus	nucleus		cytosol	cytosol
AT4G03728.1	;	4	0	0	141	15422.2	9.87424	-0.717021	nucleus	cytosol,mitochondrion,nucleus	nucleus		nucleus						cytosol	nucleus		nucleus	mitochondrion				mitochondrion	cytosol,nucleus	nucleus		nucleus	nucleus
AT4G03740.1	;	4	0	0	345	40282.4	9.73193	-0.686957	cytosol	cytosol,mitochondrion,plastid,nucleus	cytosol		plastid					mitochondrion	cytosol			plastid	mitochondrion	plastid	mitochondrion		mitochondrion	mitochondrion	nucleus		cytosol	nucleus
AT4G03820.1	Protein of unknown function (DUF3537);	4	12	5	437	50253.4	8.9302	0.159725	plasma membrane	plasma membrane,mitochondrion,golgi,nucleus,endoplasmic reticulum,peroxisome,plastid,extracellular,cytosol	plasma membrane		plastid						plasma membrane			plasma membrane,plastid,nucleus	endoplasmic reticulum,golgi,extracellular		endoplasmic reticulum,golgi,extracellular		mitochondrion	cytosol,nucleus	nucleus		plasma membrane	peroxisome				B3LF52
AT4G03827.1	;	4	0	0	42	5070.25	5.54437	0.0904762	cytosol,plasma membrane	golgi,nucleus,endoplasmic reticulum,extracellular,cytosol	cytosol		endoplasmic reticulum,golgi,extracellular						cytosol			nucleus	endoplasmic reticulum,golgi,extracellular				endoplasmic reticulum,golgi,extracellular	endoplasmic reticulum,golgi,extracellular	nucleus		cytosol	cytosol				B3H7J8
AT4G03830.1	Protein of unknown function, DUF601;	4	0	0	578	65148.8	9.29649	-0.717474	nucleus	mitochondrion,plastid,nucleus	nucleus		nucleus			plastid		mitochondrion	nucleus	nucleus		nucleus	mitochondrion		mitochondrion		mitochondrion	mitochondrion	nucleus	mitochondrion	nucleus	nucleus	Amigo: "nucleus" 14617066|Tair: "nucleus" 14617066	nucleus:14617066		Q9M107	nucleus:14617066		nucleus:14617066
AT4G03930.1	Plant invertase/pectin methylesterase inhibitor superfamily;	4	4	2	524	58594.3	7.15474	-0.176336	extracellular	plasma membrane,mitochondrion,golgi,endoplasmic reticulum,plastid,extracellular,cytosol,vacuole	plasma membrane		endoplasmic reticulum,golgi,extracellular		plastid	endoplasmic reticulum,golgi,extracellular			extracellular			extracellular	endoplasmic reticulum,golgi,extracellular	endoplasmic reticulum,golgi,extracellular	endoplasmic reticulum,golgi,extracellular		mitochondrion	endoplasmic reticulum,golgi,extracellular	cytosol	endoplasmic reticulum,golgi,extracellular	vacuole	extracellular	SwissProt: "extracellular" 16381842		extracellular:16381842	Q1PEC0
AT4G03940.1	;	4	1	0	310	35544.9	10.1549	-0.636129	nucleus	cytosol,mitochondrion,plastid,nucleus	plastid		nucleus						nucleus			plastid,nucleus	mitochondrion				mitochondrion	cytosol,nucleus	nucleus		nucleus	nucleus				O81515
AT4G03945.1	Plant invertase/pectin methylesterase inhibitor superfamily protein;	4	52	2	192	21988.5	7.01164	-0.0145833	extracellular	plasma membrane,endoplasmic reticulum,golgi,extracellular	plasma membrane		endoplasmic reticulum,golgi,extracellular			endoplasmic reticulum,golgi,extracellular			extracellular			plasma membrane	endoplasmic reticulum,golgi,extracellular	endoplasmic reticulum,golgi,extracellular	endoplasmic reticulum,golgi,extracellular		endoplasmic reticulum,golgi,extracellular	endoplasmic reticulum,golgi,extracellular	extracellular	endoplasmic reticulum,golgi,extracellular	extracellular	extracellular
AT4G03950.1	Nucleotide/sugar transporter family protein;	4	0	0	277	30604.1	10.1135	0.55343	plasma membrane	plasma membrane,mitochondrion,golgi,nucleus,endoplasmic reticulum,plastid,extracellular	plasma membrane		nucleus			endoplasmic reticulum,golgi,extracellular		mitochondrion	endoplasmic reticulum			plasma membrane,plastid	endoplasmic reticulum,golgi,extracellular	endoplasmic reticulum,golgi,extracellular	mitochondrion		mitochondrion	endoplasmic reticulum,golgi,extracellular	extracellular		plasma membrane	plasma membrane				O81514
AT4G03960.1	Phosphotyrosine protein phosphatases superfamily protein;	4	21	5	198	22641.1	6.65668	-0.227778	cytosol	plasma membrane,mitochondrion,golgi,nucleus,endoplasmic reticulum,plastid,extracellular,cytosol	plasma membrane		nucleus						cytosol			plasma membrane,plastid,nucleus	mitochondrion				endoplasmic reticulum,golgi,extracellular	cytosol,nucleus	nucleus		nucleus	cytosol				Q940L5
AT4G03965.1	RING/U-box superfamily protein;	4	34	1	209	23201.7	6.49467	-0.436364	nucleus	mitochondrion,nucleus,plastid,extracellular,cytosol	extracellular		nucleus		nucleus				nucleus	nucleus		nucleus	mitochondrion				mitochondrion	plastid	nucleus		nucleus	cytosol
AT4G04020.1	fibrillin;Fibrillin precursor protein. The fibrillin preprotein, but not the mature protein interacts with ABI2. Regulated by abscisic acid response regulators. Involved in abscisic acid-mediated photoprotection.	4	143	4	318	34950.3	5.24645	-0.26761	plastid	cytosol,mitochondrion,plastid,nucleus	cytosol		plastid	plastid	plastid	plastid		mitochondrion	nucleus		plastid	plastid	plastid	plastid	plastid		mitochondrion	plastid	cytosol	plastid	plastid	plastid	Amigo: "plastid" 16461379|Amigo: "plastid" 16923014|SwissProt: "cytosol,plastid" 16381842|Tair: "plastid" 16923014|Tair: "plastid" 18431481|Tair: "plastid" 15322131|Tair: "plastid" 16207701|Tair: "plastid" 16414959|Tair: "nucleus" 14617066	plastid:16461379;plastid:16923014	plastid:16381842;cytosol:16381842	O81439	plastid:16414959;plastid:16923014;plastid:15322131;nucleus:14617066;plastid:18431481;plastid:16207701	plastid:23602096;plastid:16414959	golgi:25900983;golgi:25900983;mitochondrion:27943495;nucleus:14617066;plastid:11719511;plastid:11826309;plastid:14729914;plastid:15028209;plastid:15322131;plastid:16207701;plastid:16648217;plastid:20423899;plastid:21531424;plastid:23851315;plastid:23390424;plastid:16923014;plastid:18431481;plastid:24361574;plastid:16414959;plastid:16461379;plastid:22274653;plastid:18431481;plastid:20061580;plasti…	AT1G18040.1::21798944;AT2G24570.1::21798944;AT3G06720.1::21798944;AT4G04020.1::21798944;AT4G21070.1::16957774;AT4G21070.1::16957774;AT4G22240.1::24937144;AT5G22890.1::21798944;AT5G57050.1::16571665;AT5G57050.1::16571665;AT5G57050.1::16571665;AT5G57050.1::16571665
AT4G04030.1	ovate family protein 9;	4	6	0	128	13584.6	4.51727	0.45	extracellular	plasma membrane,mitochondrion,golgi,nucleus,endoplasmic reticulum,plastid,extracellular	plasma membrane		endoplasmic reticulum,golgi,extracellular			mitochondrion			extracellular		plastid	nucleus,extracellular	mitochondrion	endoplasmic reticulum,golgi,extracellular	plastid		endoplasmic reticulum,golgi,extracellular	endoplasmic reticulum,golgi,extracellular	nucleus	plastid	plastid	extracellular
AT4G04040.1	Phosphofructokinase family protein;	4	42	0	569	62745.2	5.31932	-0.270475	cytosol	mitochondrion,nucleus,plastid,extracellular,cytosol	cytosol		cytosol		extracellular	plastid			cytosol			cytosol	mitochondrion		plastid		plastid	cytosol,nucleus	cytosol		nucleus	cytosol				O81437			cytosol:21166475;plasma membrane:26781341
AT4G04078.1	;	4	4	0	35	3787.54	9.82431	-0.354286	cytosol	mitochondrion,golgi,nucleus,endoplasmic reticulum,plastid,extracellular,cytosol	nucleus		endoplasmic reticulum,golgi,extracellular			mitochondrion			cytosol			nucleus	mitochondrion				plastid	cytosol,nucleus	extracellular		cytosol	cytosol				B3H7E1
AT4G04080.1	ISCU-like 3;Encodes a mitochondrial protein similar to E.coli IscU. In bacteria, IscU is a scaffold protein accepting sulfur and iron to build a transient Fe-S cluster,which is subsequently transferred to a target apoprotein.	4	0	3	171	18472.1	8.82175	-0.297076	mitochondrion	cytosol,mitochondrion,plastid,nucleus	cytosol		plastid		mitochondrion	mitochondrion		mitochondrion	mitochondrion			cytosol,mitochondrion,nucleus	mitochondrion	mitochondrion	mitochondrion		mitochondrion	mitochondrion	nucleus	mitochondrion	mitochondrion	mitochondrion	Amigo: "mitochondrion" 15792798|Tair: "mitochondrion" 15792798	mitochondrion:15792798		O81433	mitochondrion:15792798	mitochondrion:15792798	mitochondrion:27943495
AT4G04090.1	BTB/POZ domain-containing protein;	4	0	0	192	21843.3	8.64826	-0.281771	plasma membrane	plasma membrane,mitochondrion,nucleus,plastid,cytosol	plastid		nucleus						cytosol			plasma membrane	mitochondrion				mitochondrion	cytosol,nucleus	mitochondrion		plasma membrane	cytosol				O81432
AT4G04110.1	Toll-Interleukin-Resistance (TIR) domain family protein;	4	0	0	239	27794.7	9.73929	-0.141423	cytosol	plasma membrane,mitochondrion,nucleus,plastid,cytosol	plasma membrane		plastid				mitochondrion		cytosol			nucleus	mitochondrion				mitochondrion	cytosol,nucleus	mitochondrion		cytosol	plasma membrane				O81430
AT4G04180.1	P-loop containing nucleoside triphosphate hydrolases superfamily protein;	4	2	0	609	67334.9	5.53727	-0.404269	mitochondrion	cytosol,mitochondrion,plastid,nucleus	nucleus		plastid	plastid		mitochondrion		mitochondrion	mitochondrion		plastid	mitochondrion,nucleus	mitochondrion	mitochondrion	mitochondrion		mitochondrion	mitochondrion	nucleus	mitochondrion	plastid	cytosol				O81459			mitochondrion:21841088;mitochondrion:27943495;mitochondrion:21896887
AT4G04190.1	;	4	1	1	184	21250.5	5.85072	-0.590761	nucleus	cytosol,mitochondrion,nucleus	cytosol		nucleus						cytosol	nucleus		nucleus	mitochondrion				mitochondrion	cytosol,nucleus	nucleus		cytosol	nucleus				Q0IGH7			mitochondrion:27943495
AT4G04200.1	Microsomal signal peptidase 25 kDa subunit (SPC25);	4	28	0	190	21228.9	9.255	0.0321053	endoplasmic reticulum	plasma membrane,mitochondrion,golgi,nucleus,endoplasmic reticulum,extracellular,cytosol	plasma membrane		nucleus						golgi			endoplasmic reticulum	endoplasmic reticulum,golgi,extracellular				mitochondrion	cytosol,nucleus	cytosol		plasma membrane	cytosol				Q6NQE4
AT4G04210.1	plant UBX domain containing protein 4;Arabidopsis thaliana CDC48-interacting UBX-domain protein (PUX4)	4	136	4	303	32898.4	5.74272	-0.760396	nucleus	cytosol,mitochondrion,nucleus	nucleus		nucleus						cytosol	nucleus		nucleus	mitochondrion		mitochondrion		mitochondrion	cytosol,nucleus	nucleus		nucleus	nucleus				Q8RWU7
AT4G04220.1	receptor like protein 46;	4	5	0	811	90843.2	5.38128	-0.133416	endoplasmic reticulum	plasma membrane,mitochondrion,golgi,nucleus,endoplasmic reticulum,extracellular,cytosol,vacuole	nucleus		endoplasmic reticulum,golgi,extracellular			endoplasmic reticulum,golgi,extracellular			extracellular			nucleus	endoplasmic reticulum,golgi,extracellular	endoplasmic reticulum,golgi,extracellular	endoplasmic reticulum,golgi,extracellular		mitochondrion	endoplasmic reticulum,golgi,extracellular	cytosol	endoplasmic reticulum,golgi,extracellular	vacuole	plasma membrane				O81455		endoplasmic reticulum:19995732;golgi:19995732
AT4G04260.1	Bromo-adjacent homology (BAH) domain-containing protein;	4	1	0	193	22080	6.22842	-0.456995	nucleus	mitochondrion,golgi,nucleus,endoplasmic reticulum,extracellular,cytosol	cytosol		nucleus						nucleus			nucleus	mitochondrion		endoplasmic reticulum,golgi,extracellular		mitochondrion	cytosol,nucleus	cytosol		cytosol	nucleus				O81451
AT4G04320.1	malonyl-CoA decarboxylase family protein;	4	34	4	518	58455.3	7.42287	-0.266216	peroxisome	mitochondrion,nucleus,peroxisome,plastid,cytosol	nucleus		plastid		peroxisome	mitochondrion	mitochondrion	mitochondrion	peroxisome		plastid	plastid,nucleus	mitochondrion	mitochondrion	mitochondrion	peroxisome	mitochondrion	mitochondrion	cytosol	mitochondrion	mitochondrion	mitochondrion	Amigo: "peroxisome" 19329564	peroxisome:19329564		Q7Y1Z8		mitochondrion:19036033;peroxisome:19036033;peroxisome:19329564	mitochondrion:27943495;peroxisome:18931141;peroxisome:19329564	AT4G15560.1::24104567
AT4G04330.1	Chaperonin-like RbcX protein;	4	37	4	174	20200	8.59088	-0.583333	plastid	mitochondrion,plastid,nucleus	nucleus		plastid	plastid		plastid		mitochondrion	plastid	nucleus	plastid	nucleus	plastid	plastid	plastid		mitochondrion	mitochondrion	nucleus	plastid	nucleus	nucleus				Q94AU9
AT4G04340.1	ERD (early-responsive to dehydration stress) family protein;	4	100	2	772	87612.2	8.76304	0.175777	plasma membrane	plasma membrane,mitochondrion,golgi,endoplasmic reticulum,plastid,extracellular	plasma membrane		plastid			endoplasmic reticulum,golgi,extracellular		mitochondrion	golgi			plasma membrane	endoplasmic reticulum,golgi,extracellular		endoplasmic reticulum,golgi,extracellular		mitochondrion	endoplasmic reticulum,golgi,extracellular	extracellular	endoplasmic reticulum,golgi,extracellular	plasma membrane	plasma membrane	Amigo: "plasma membrane" 17317660|Amigo: "plasma membrane" 14506206|Tair: "plasma membrane" 17317660|Tair: "plasma membrane" 14506206	plasma membrane:14506206;plasma membrane:17317660		Q9XEA1	plasma membrane:17317660;plasma membrane:14506206		plasma membrane:25641898;plasma membrane:14506206;plasma membrane:15308754;plasma membrane:17317660;plasma membrane:21433285;plasma membrane:23990937;plasma membrane:26781341
AT4G04350.1	tRNA synthetase class I (I, L, M and V) family protein;	4	41	2	973	111039	6.23558	-0.493217	plastid	mitochondrion,nucleus,peroxisome,plastid,cytosol	cytosol		plastid	plastid	nucleus	plastid	mitochondrion	mitochondrion	plastid		plastid	cytosol,peroxisome	plastid		mitochondrion		mitochondrion	plastid	cytosol	plastid	plastid	cytosol	Amigo: "mitochondrion,plastid" 16251277|Tair: "mitochondrion,plastid" 16251277|Tair: "plastid" 18431481	mitochondrion:16251277;plastid:16251277		Q9XEA0	plastid:16251277;mitochondrion:16251277;plastid:18431481	plastid:16251277	plastid:15028209;plastid:21531424;plastid:18431481;plastid:20061580;plastid:24361574
AT4G04360.1	Protein of unknown function (DUF1068);	4	20	0	176	19780.4	4.73881	-0.475	extracellular	golgi,nucleus,endoplasmic reticulum,plastid,extracellular,cytosol	nucleus		nucleus		cytosol	endoplasmic reticulum,golgi,extracellular			extracellular	nucleus		nucleus	endoplasmic reticulum,golgi,extracellular	endoplasmic reticulum,golgi,extracellular	endoplasmic reticulum,golgi,extracellular		endoplasmic reticulum,golgi,extracellular	cytosol,nucleus	nucleus	endoplasmic reticulum,golgi,extracellular	plastid	golgi
AT4G04370.1	Tetratricopeptide repeat (TPR)-like superfamily protein;	4	19	1	729	81216.7	6.66196	0.101372	plastid	plasma membrane,mitochondrion,nucleus,plastid,cytosol	plasma membrane		plastid	plastid		mitochondrion			mitochondrion		plastid	plastid,nucleus	plastid	plastid	plastid		plastid	mitochondrion	nucleus		plastid	cytosol				Q9XE98		mitochondrion:in house;plastid:in house
AT4G04402.1	two-component phosphorelay mediator, putative;	4	0	0	167	18832.1	8.97081	0.00538922	cytosol,plasma membrane	mitochondrion,golgi,nucleus,endoplasmic reticulum,extracellular,cytosol	cytosol		nucleus						extracellular			nucleus	endoplasmic reticulum,golgi,extracellular				mitochondrion	cytosol,nucleus	cytosol		cytosol	extracellular				Q3EAB3
AT4G04404.1	C2H2 and C2HC zinc fingers superfamily protein;	4	0	0	230	26261.3	7.91353	-0.723478	nucleus	cytosol,mitochondrion,nucleus	nucleus		nucleus						cytosol	nucleus		nucleus	mitochondrion				mitochondrion	cytosol,nucleus	nucleus		nucleus	nucleus				Q3EAB2
AT4G04423.1	;	4	0	0	156	17860.5	4.15915	-0.797436	nucleus	cytosol,mitochondrion,plastid,nucleus	plastid		nucleus						cytosol	nucleus		nucleus	mitochondrion				mitochondrion	cytosol,nucleus	nucleus		cytosol	nucleus
AT4G04450.1	WRKY family transcription factor;member of WRKY Transcription Factor; Group II-b	4	2	3	528	58074.8	7.08775	-0.761553	nucleus	cytosol,mitochondrion,nucleus	nucleus		nucleus		nucleus				nucleus	nucleus		nucleus	mitochondrion				mitochondrion	cytosol,nucleus	nucleus		nucleus	nucleus	SwissProt: "nucleus" 16381842		nucleus:16381842	Q9XEC3
AT4G04460.1	Saposin-like aspartyl protease family protein;	4	68	3	508	55574.4	7.15426	-0.140354	extracellular	plasma membrane,golgi,endoplasmic reticulum,extracellular,vacuole	plasma membrane		endoplasmic reticulum,golgi,extracellular		vacuole	endoplasmic reticulum,golgi,extracellular			vacuole			vacuole	endoplasmic reticulum,golgi,extracellular	endoplasmic reticulum,golgi,extracellular	endoplasmic reticulum,golgi,extracellular		endoplasmic reticulum,golgi,extracellular	endoplasmic reticulum,golgi,extracellular	extracellular	endoplasmic reticulum,golgi,extracellular	vacuole	extracellular				Q9XEC4			extracellular:26572690;plasma membrane:19334764
AT4G04470.1	Peroxisomal membrane 22 kDa (Mpv17/PMP22) family protein;22-kD peroxisomal membrane protein, an integral membrane protein embedded in the lipid bilayer.	4	49	6	190	21720.2	11.2902	0.194737	peroxisome	plasma membrane,mitochondrion,peroxisome,plastid,extracellular	plasma membrane		plastid	plastid	extracellular	mitochondrion	mitochondrion	mitochondrion	peroxisome		plastid	peroxisome	mitochondrion		mitochondrion		mitochondrion	mitochondrion	mitochondrion	mitochondrion	mitochondrion	plastid	Amigo: "peroxisome" 10318708|SwissProt: "peroxisome" 16381842|Tair: "peroxisome" 10318708	peroxisome:10318708	peroxisome:16381842	Q9ZS51	peroxisome:10318708		peroxisome:18931141;plasma membrane:19334764
AT4G04480.1	;	4	29	0	398	43964.3	9.53174	-0.148744	plastid	mitochondrion,plastid	plastid		plastid	plastid		mitochondrion		mitochondrion	plastid		plastid	plastid	plastid	plastid	plastid		mitochondrion	plastid	mitochondrion	plastid	plastid	plastid				Q9XEC5
AT4G04490.1	cysteine-rich RLK (RECEPTOR-like protein kinase) 36;Encodes a cysteine-rich receptor-like protein kinase.	4	7	0	658	74982.4	6.62713	-0.316261	plasma membrane	plasma membrane,mitochondrion,golgi,nucleus,endoplasmic reticulum,extracellular,vacuole	plasma membrane		endoplasmic reticulum,golgi,extracellular		plasma membrane	endoplasmic reticulum,golgi,extracellular			endoplasmic reticulum			nucleus	endoplasmic reticulum,golgi,extracellular	endoplasmic reticulum,golgi,extracellular	endoplasmic reticulum,golgi,extracellular		mitochondrion	endoplasmic reticulum,golgi,extracellular	extracellular	endoplasmic reticulum,golgi,extracellular	vacuole	plasma membrane	SwissProt: "plasma membrane" 16381842		plasma membrane:16381842	Q9XEC6
AT4G04500.1	cysteine-rich RLK (RECEPTOR-like protein kinase) 37;Encodes a cysteine-rich receptor-like protein kinase.	4	1	0	646	73444	7.44151	-0.217957	plasma membrane	plasma membrane,golgi,nucleus,endoplasmic reticulum,plastid,extracellular,cytosol	plasma membrane		endoplasmic reticulum,golgi,extracellular	plastid	plasma membrane	endoplasmic reticulum,golgi,extracellular			endoplasmic reticulum			nucleus	endoplasmic reticulum,golgi,extracellular	endoplasmic reticulum,golgi,extracellular	endoplasmic reticulum,golgi,extracellular		endoplasmic reticulum,golgi,extracellular	endoplasmic reticulum,golgi,extracellular	cytosol	endoplasmic reticulum,golgi,extracellular	plasma membrane	plasma membrane	SwissProt: "plasma membrane" 16381842		plasma membrane:16381842	Q9XEC7
AT4G04510.1	cysteine-rich RLK (RECEPTOR-like protein kinase) 38;Encodes a cysteine-rich receptor-like protein kinase.	4	2	0	648	72923.8	8.3552	-0.103704	plasma membrane	plasma membrane,golgi,nucleus,endoplasmic reticulum,plastid,extracellular,cytosol	plasma membrane		endoplasmic reticulum,golgi,extracellular	plastid	plasma membrane	endoplasmic reticulum,golgi,extracellular			endoplasmic reticulum			nucleus	endoplasmic reticulum,golgi,extracellular	endoplasmic reticulum,golgi,extracellular	endoplasmic reticulum,golgi,extracellular		endoplasmic reticulum,golgi,extracellular	endoplasmic reticulum,golgi,extracellular	cytosol	endoplasmic reticulum,golgi,extracellular	plasma membrane	plasma membrane	SwissProt: "plasma membrane" 16381842		plasma membrane:16381842	Q9XEC8
AT4G04540.1	cysteine-rich RLK (RECEPTOR-like protein kinase) 39;Encodes a cysteine-rich receptor-like protein kinase.	4	0	0	659	73572.8	5.47531	-0.196813	plasma membrane	plasma membrane,golgi,nucleus,endoplasmic reticulum,plastid,extracellular,cytosol	plasma membrane		endoplasmic reticulum,golgi,extracellular	plastid	plasma membrane	endoplasmic reticulum,golgi,extracellular			endoplasmic reticulum			cytosol,plasma membrane,nucleus	endoplasmic reticulum,golgi,extracellular	endoplasmic reticulum,golgi,extracellular	endoplasmic reticulum,golgi,extracellular		endoplasmic reticulum,golgi,extracellular	endoplasmic reticulum,golgi,extracellular	cytosol	endoplasmic reticulum,golgi,extracellular	plasma membrane	plasma membrane	SwissProt: "plasma membrane" 16381842		plasma membrane:16381842	Q9SYS7
AT4G04570.1	cysteine-rich RLK (RECEPTOR-like protein kinase) 40;Encodes a cysteine-rich receptor-like protein kinase.	4	33	2	654	73239.8	6.3336	-0.174771	extracellular	plasma membrane,golgi,nucleus,endoplasmic reticulum,plastid,extracellular,cytosol	plasma membrane		endoplasmic reticulum,golgi,extracellular	plastid	nucleus	endoplasmic reticulum,golgi,extracellular			endoplasmic reticulum			nucleus	endoplasmic reticulum,golgi,extracellular	endoplasmic reticulum,golgi,extracellular	endoplasmic reticulum,golgi,extracellular		endoplasmic reticulum,golgi,extracellular	endoplasmic reticulum,golgi,extracellular	cytosol	endoplasmic reticulum,golgi,extracellular	plasma membrane	plasma membrane	SwissProt: "plasma membrane" 16381842		plasma membrane:16381842	Q9SYS3				AT1G66410.1::17360592;AT2G41090.1::17360592;AT2G41100.1::17360592;AT3G43810.1::17360592;AT3G51920.1::17360592;AT4G14640.1::17360592;AT5G21274.1::17360592;AT5G37780.1::17360592
AT4G04580.1	Homeodomain-like superfamily protein;	4	0	0	166	19217	9.3428	-0.810241	nucleus	cytosol,mitochondrion,nucleus	nucleus		nucleus						nucleus	nucleus		nucleus	mitochondrion				mitochondrion	cytosol,nucleus	nucleus		cytosol	nucleus				Q9XEB2
AT4G04601.1	;	4	0	0	52	5820.04	9.96968	-0.455769	cytosol	mitochondrion,golgi,nucleus,endoplasmic reticulum,plastid,extracellular,cytosol	nucleus		plastid			plastid			endoplasmic reticulum			plastid	mitochondrion				endoplasmic reticulum,golgi,extracellular	mitochondrion	mitochondrion		nucleus	cytosol				B3H7M4
AT4G04610.1	APS reductase 1;Encodes a protein disulfide isomerase-like (PDIL) protein, a member of a multigene family within the thioredoxin (TRX) superfamily. This protein also belongs to the adenosine 5'-phosphosulfate reductase-like (APRL) group.	4	127	6	465	51716.8	6.21451	-0.313548	plastid	cytosol,plastid	plastid		plastid	plastid	plastid	plastid			plastid		plastid	plastid	plastid	plastid	plastid		plastid	plastid	cytosol	plastid	plastid	plastid	Amigo: "plastid" 0012220264|Amigo: "plastid" 8917600|SwissProt: "plastid" 16381842|Tair: "plastid" 19259774	plastid:0012220264;plastid:8917600	plastid:16381842	P92979	plastid:19259774		plasma membrane:19334764
AT4G04614.1	;	4	63	4	176	20069.9	7.50992	-1.48295	nucleus	cytosol,mitochondrion,plastid,nucleus	nucleus		nucleus						nucleus	nucleus		nucleus	mitochondrion				plastid	cytosol,nucleus	nucleus		nucleus	nucleus
AT4G04620.1	Ubiquitin-like superfamily protein;	4	14	2	122	13880.8	8.92509	-0.288525	vacuole	cytosol,mitochondrion,nucleus	cytosol		nucleus		cytosol		mitochondrion		cytosol			cytosol,nucleus	mitochondrion				mitochondrion	cytosol,nucleus	cytosol		cytosol	cytosol	SwissProt: "(yeast specific),cytosol,vacuole" 16381842		vacuole:16381842;cytosol:16381842;(yeast specific):16381842	Q9XEB5		vacuole:15494556		AT1G13030.1::21798944;AT2G20570.1::21798944;AT4G24690.1::21798944;AT5G24930.1::21798944;AT5G40690.1::21798944
AT4G04630.1	Protein of unknown function, DUF584;	4	14	3	168	18756.6	7.14724	-0.944643	nucleus	cytosol,mitochondrion,plastid,nucleus	plastid		nucleus						cytosol	nucleus		nucleus	mitochondrion		plastid		plastid	cytosol,nucleus	nucleus		mitochondrion	nucleus				Q9XEB6
AT4G04632.1	Protein kinase superfamily protein;	4	21	1	107	11867.1	4.0977	0.175701	extracellular	golgi,nucleus,endoplasmic reticulum,extracellular,cytosol,vacuole	cytosol		nucleus		cytosol	endoplasmic reticulum,golgi,extracellular			vacuole			nucleus	endoplasmic reticulum,golgi,extracellular	endoplasmic reticulum,golgi,extracellular	endoplasmic reticulum,golgi,extracellular		endoplasmic reticulum,golgi,extracellular	endoplasmic reticulum,golgi,extracellular	cytosol	endoplasmic reticulum,golgi,extracellular	cytosol	extracellular
AT4G04640.1	ATPase, F1 complex, gamma subunit protein;One of two genes (with ATPC2) encoding the gamma subunit of Arabidopsis chloroplast ATP synthase.	4	886	6	373	40913.3	8.17097	-0.105094	plastid	mitochondrion,plastid,nucleus	plastid	mitochondrion,plastid	plastid	plastid	plastid	plastid		mitochondrion	plastid		plastid	plastid	plastid	plastid	plastid		plastid	plastid	nucleus	plastid	plastid	plastid	Amigo: "plastid" 1826905|SwissProt: "plastid" 16381842|Tair: "plastid" 15322131|Tair: "plastid" 1826905|Tair: "plastid" 12938931|Tair: "plastid" 18431481	plastid:1826905	plastid:16381842	Q01908	plastid:12938931;plastid:15322131;plastid:18431481;plastid:1826905		golgi:25900983;golgi:25900983;golgi:25900983;golgi:25900983;golgi:25900983;mitochondrion:27122571;nucleus:23396599;plasma membrane:25641898;plasma membrane:19334764;plastid:11826309;plastid:12938931;plastid:14729914;plastid:15028209;plastid:15322131;plastid:16648217;plastid:21531424;plastid:23549413;plastid:23851315;plastid:25740923;plastid:26987276;plastid:20061580;plastid:23390424;plastid:24872…	AT4G22240.1::24937144
AT4G04650.1	RNA-directed DNA polymerase (reverse transcriptase)-related family protein;	4	5	0	332	37939.9	8.64175	-0.0189759	nucleus	plasma membrane,mitochondrion,golgi,nucleus,endoplasmic reticulum,plastid,extracellular,cytosol	plasma membrane		nucleus		nucleus	endoplasmic reticulum,golgi,extracellular			cytosol	nucleus		plastid,nucleus	mitochondrion	mitochondrion	mitochondrion		mitochondrion	endoplasmic reticulum,golgi,extracellular	cytosol		nucleus	golgi	Amigo: "plastid" 16923014|Tair: "plastid" 16923014	plastid:16923014		Q9S9V5	plastid:16923014		plastid:16923014
AT4G04670.1	Met-10+ like family protein / kelch repeat-containing protein;	4	11	3	995	110862	6.66091	-0.281407	cytosol	cytosol,mitochondrion,plastid,nucleus	cytosol		nucleus				mitochondrion		cytosol			plastid	mitochondrion		plastid		plastid	cytosol,nucleus	cytosol		cytosol	cytosol				Q8W4K1
AT4G04680.1	;	4	0	0	261	29431.1	9.01632	0.0210728	plasma membrane	plasma membrane,golgi,nucleus,endoplasmic reticulum,plastid,extracellular	plasma membrane		nucleus			plastid			extracellular			plasma membrane,nucleus	endoplasmic reticulum,golgi,extracellular				endoplasmic reticulum,golgi,extracellular	endoplasmic reticulum,golgi,extracellular	extracellular	endoplasmic reticulum,golgi,extracellular	nucleus	extracellular
AT4G04690.1	F-box and associated interaction domains-containing protein;	4	0	0	378	44099.4	5.30999	-0.357143	cytosol	cytosol,mitochondrion,nucleus	cytosol		nucleus					mitochondrion	cytosol			nucleus	mitochondrion				mitochondrion	cytosol,nucleus	cytosol		cytosol	cytosol				Q9S9V1
AT4G04695.1	calcium-dependent protein kinase 31;member of Calcium Dependent Protein Kinase. Involved in response to salicylic acid.	4	2	0	484	54699.8	6.31681	-0.461983	cytosol	cytosol,mitochondrion,plastid,nucleus	cytosol		cytosol		cytosol			mitochondrion	cytosol			nucleus	mitochondrion				plastid	cytosol,nucleus	cytosol		cytosol	cytosol	SwissProt: "plasma membrane" 16381842		plasma membrane:16381842	Q9S9V0			plastid:24361574
AT4G04700.1	calcium-dependent protein kinase 27;member of Calcium Dependent Protein Kinase	4	5	0	485	54901.6	4.78716	-0.481031	cytosol	cytosol,mitochondrion,nucleus	cytosol		cytosol		cytosol				cytosol			nucleus	mitochondrion				mitochondrion	cytosol,nucleus	cytosol		cytosol	cytosol	Amigo: "cytosol" 18433157|SwissProt: "plasma membrane" 16381842|Tair: "cytosol" 18433157	cytosol:18433157	plasma membrane:16381842	Q9ZSA4	cytosol:18433157		cytosol:18433157;plasma membrane:22923678
AT4G04710.1	calcium-dependent protein kinase 22;member of Calcium Dependent Protein Kinase	4	0	0	575	64678.5	5.2228	-0.424174	plasma membrane	cytosol,mitochondrion,plastid,nucleus	cytosol		nucleus		cytosol				cytosol			nucleus	mitochondrion				plastid	cytosol,nucleus	nucleus		plastid	cytosol	SwissProt: "plasma membrane" 16381842		plasma membrane:16381842	Q9ZSA3
AT4G04720.1	calcium-dependent protein kinase 21;member of Calcium Dependent Protein Kinase	4	37	2	531	59897.8	6.63662	-0.464783	plasma membrane	plasma membrane,mitochondrion,nucleus,plastid,cytosol	cytosol		nucleus		cytosol	mitochondrion			cytosol		plastid	nucleus	mitochondrion				mitochondrion	cytosol,nucleus	cytosol		plasma membrane	cytosol	SwissProt: "plasma membrane" 16381842|Tair: "plasma membrane" 17317660		plasma membrane:16381842	Q9ZSA2	plasma membrane:17317660	plasma membrane:12913141	plasma membrane:25641898;plasma membrane:15574830;plasma membrane:16635983;plasma membrane:17317660;plasma membrane:17644812;plasma membrane:19334764;plasma membrane:20843791;plasma membrane:21433285;plasma membrane:22215637;plasma membrane:22923678;plasma membrane:23990937;plasma membrane:26781341
AT4G04730.1	;	4	26	0	140	15488.4	10.9974	-0.832857	plastid	cytosol,mitochondrion,plastid,nucleus	nucleus		plastid	plastid		plastid			cytosol	nucleus	plastid	nucleus	plastid		plastid		mitochondrion	plastid	nucleus	plastid	nucleus	cytosol				Q9ZSA1
AT4G04740.1	calcium-dependent protein kinase 23;member of Calcium Dependent Protein Kinase	4	5	1	520	58657.4	6.51506	-0.423846	cytosol	cytosol,mitochondrion,plastid,nucleus	cytosol		nucleus		cytosol	mitochondrion			cytosol			nucleus	mitochondrion				mitochondrion	cytosol,nucleus	cytosol		plastid	cytosol	SwissProt: "plasma membrane" 16381842		plasma membrane:16381842	Q9M101
AT4G04745.1	;	4	0	2	146	17222.5	11.6176	-0.44726	mitochondrion	plasma membrane,mitochondrion,nucleus,plastid,cytosol	plasma membrane		plastid			plastid	mitochondrion		cytosol			plastid	mitochondrion	mitochondrion	mitochondrion		mitochondrion	mitochondrion	nucleus		nucleus	mitochondrion				Q6NL28
AT4G04750.1	Major facilitator superfamily protein;	4	5	0	482	51680.3	5.02455	0.61722	plasma membrane	plasma membrane,mitochondrion,golgi,endoplasmic reticulum,plastid,extracellular,cytosol	plasma membrane		plastid	plastid					cytosol		plastid	plasma membrane	endoplasmic reticulum,golgi,extracellular		endoplasmic reticulum,golgi,extracellular		mitochondrion	plastid	extracellular	plastid	plasma membrane	plasma membrane	SwissProt: "plasma membrane" 16381842		plasma membrane:16381842	Q8GXK5
AT4G04760.1	Major facilitator superfamily protein;	4	1	0	467	50715.6	4.4553	0.594647	plasma membrane	plasma membrane,mitochondrion,golgi,endoplasmic reticulum,plastid,extracellular	plasma membrane		plastid	plastid					plasma membrane			plasma membrane	plastid		endoplasmic reticulum,golgi,extracellular		mitochondrion	endoplasmic reticulum,golgi,extracellular	extracellular		plasma membrane	plasma membrane
AT4G04770.1	ATP binding cassette protein 1;Encodes an iron-stimulated ATPase. A member of the NAP subfamily of ABC transporters. Involved in Fe-S cluster assembly. Similar to SufB. Involved in the regulation of iron homeostasis. Able to form homodimers. Interacts with AtNAP7 inside the chloroplast.	4	119	4	557	61871	6.85118	-0.447576	plastid	cytosol,plastid,nucleus	cytosol		plastid	plastid	plastid	plastid			plastid		plastid	plastid	plastid	plastid	plastid		plastid	plastid	nucleus	plastid	plastid	plastid	Amigo: "plastid" 11156608|Amigo: "plastid" 15611066|SwissProt: "plastid" 16381842|Tair: "plastid" 11156608|Tair: "plastid" 18431481	plastid:11156608;plastid:15611066	plastid:16381842	Q9ZS97	plastid:18431481;plastid:11156608	plastid:11156608	golgi:25900983;golgi:25900983;golgi:25900983;plastid:18431481;plastid:21531424;plastid:20061580;plastid:24361574;vacuole:25900983	AT5G10210.1::21798944
AT4G04775.1	zinc ion binding;	4	0	0	150	17208	6.51951	-0.387333	plastid	nucleus,cytosol,plastid,extracellular	extracellular		nucleus		nucleus	plastid			cytosol		plastid	plastid,nucleus	plastid		plastid		plastid	plastid	cytosol	plastid	plastid	plastid
AT4G04780.1	mediator 21;Encodes the med21 subunit of the mediator complex which is involved in transcriptional regulation. MED21 interacts physically with the E3 ligase HUB1 and this interaction may be important in mediation defense responses to fungal pathogens.	4	20	2	139	15041.8	4.13841	-0.374101	cytosol	mitochondrion,golgi,nucleus,endoplasmic reticulum,plastid,extracellular,cytosol	cytosol		nucleus						cytosol	nucleus		nucleus	mitochondrion				endoplasmic reticulum,golgi,extracellular	cytosol,nucleus	nucleus		cytosol	plastid	Amigo: "nucleus" 19286969	nucleus:19286969		Q9M0Z8
AT4G04790.1	Tetratricopeptide repeat (TPR)-like superfamily protein;	4	5	2	821	92840.9	6.47822	-0.241778	mitochondrion	cytosol,mitochondrion,plastid,nucleus	plastid		plastid			mitochondrion		mitochondrion	cytosol		plastid	cytosol	mitochondrion	mitochondrion	plastid		plastid	mitochondrion	nucleus	mitochondrion	plastid	cytosol
AT4G04800.1	methionine sulfoxide reductase B3;	4	27	3	176	18848.4	6.24073	-0.0232955	extracellular	plasma membrane,golgi,nucleus,endoplasmic reticulum,peroxisome,extracellular,vacuole	plasma membrane		endoplasmic reticulum,golgi,extracellular		nucleus	endoplasmic reticulum,golgi,extracellular			plasma membrane			nucleus	endoplasmic reticulum,golgi,extracellular	endoplasmic reticulum,golgi,extracellular	endoplasmic reticulum,golgi,extracellular	peroxisome	endoplasmic reticulum,golgi,extracellular	endoplasmic reticulum,golgi,extracellular	extracellular	endoplasmic reticulum,golgi,extracellular	extracellular	vacuole	Tair: "nucleus" 14617066			Q9M0Z6	nucleus:14617066		nucleus:14617066	AT1G22920.1::21798944;AT1G25490.1::21798944;AT3G47620.1::21798944
AT4G04810.1	methionine sulfoxide reductase B4;	4	3	0	139	15333	5.25593	-0.46187	cytosol	mitochondrion,golgi,nucleus,endoplasmic reticulum,extracellular,cytosol	cytosol		endoplasmic reticulum,golgi,extracellular		nucleus				cytosol			nucleus	mitochondrion		endoplasmic reticulum,golgi,extracellular		mitochondrion	cytosol,nucleus	cytosol		cytosol	cytosol	Amigo: "cytosol" 17031545	cytosol:17031545		Q9M0Z5
AT4G04830.1	methionine sulfoxide reductase B5;	4	59	4	139	15251.9	5.69418	-0.501439	cytosol	mitochondrion,golgi,nucleus,endoplasmic reticulum,plastid,extracellular,cytosol	extracellular		endoplasmic reticulum,golgi,extracellular		nucleus				cytosol			nucleus	mitochondrion		mitochondrion		mitochondrion	cytosol,nucleus	extracellular		plastid	cytosol	Amigo: "cytosol" 17031545	cytosol:17031545		Q9ZS91
AT4G04840.1	methionine sulfoxide reductase B6;	4	85	3	153	17098.4	7.27301	-0.535948	cytosol	cytosol,mitochondrion,nucleus	cytosol		nucleus		nucleus				cytosol			nucleus	mitochondrion				mitochondrion	cytosol,nucleus	cytosol		cytosol	cytosol	Amigo: "cytosol" 17031545	cytosol:17031545		Q8GWF4
AT4G04850.1	K+ efflux antiporter 3;member of Putative potassium transporter family	4	30	0	637	69050.5	8.44268	0.575981	plastid	plasma membrane,mitochondrion,peroxisome,plastid,cytosol	plasma membrane		plastid			plastid			peroxisome		plastid	plasma membrane	plastid	plastid	plastid		mitochondrion	plastid	cytosol		plastid	plastid	SwissProt: "plastid" 16381842|Tair: "plastid" 18431481		plastid:16381842	Q9M0Z3	plastid:18431481	golgi:24278440	plastid:18431481
AT4G04860.1	DERLIN-2.2;	4	40	5	244	28099.7	8.55584	0.473361	endoplasmic reticulum	plasma membrane,mitochondrion,golgi,nucleus,endoplasmic reticulum,extracellular,cytosol	plasma membrane		nucleus			mitochondrion			cytosol			endoplasmic reticulum	endoplasmic reticulum,golgi,extracellular		endoplasmic reticulum,golgi,extracellular		mitochondrion	mitochondrion	extracellular		cytosol	plasma membrane	SwissProt: "endoplasmic reticulum" 16381842		endoplasmic reticulum:16381842	Q9ZS88
AT4G04870.1	cardiolipin synthase;Encodes a protein with cardiolipin synthase activity that is localized to the mitochondiria.	4	20	6	341	38044.6	10.762	0.0777126	mitochondrion	plasma membrane,mitochondrion,plastid	mitochondrion		plastid	plastid		mitochondrion	mitochondrion	mitochondrion	mitochondrion		plastid	plasma membrane	mitochondrion	mitochondrion	mitochondrion		mitochondrion	mitochondrion	mitochondrion	mitochondrion	plastid	mitochondrion	Amigo: "mitochondrion" 15527784|Tair: "mitochondrion" 15527784	mitochondrion:15527784		Q93YW7	mitochondrion:15527784
AT4G04880.1	adenosine/AMP deaminase family protein;	4	18	2	355	39951	6.02125	-0.0921127	cytosol	mitochondrion,nucleus,plastid,cytosol,cytoskeleton	cytosol		nucleus						cytosol			plastid	mitochondrion				mitochondrion	cytosol,nucleus	cytosol		cytoskeleton	cytosol				Q8LPL7
AT4G04885.1	PCF11P-similar protein 4;Encodes PCFS4 (Pcf11p-similar protein 4), a homolog of yeast polyadenylation factor Protein 1 of Cleavage Factor (Pcf11p). Regulates FCA (AT4G16280) mRNA polyadenylation. Promotes flowering time.	4	32	2	808	89232.7	6.26091	-0.663614	nucleus	cytosol,mitochondrion,plastid,nucleus	nucleus		nucleus						cytosol			nucleus	mitochondrion		plastid		mitochondrion	cytosol,nucleus	nucleus	plastid	nucleus	nucleus	Amigo: "nucleus" 18298670|Tair: "nucleus" 18298670	nucleus:18298670		Q0WPF2	nucleus:18298670		extracellular:18998720	AT1G30460.1::18479511;AT1G66500.1::18479511;AT3G04680.1::18298670;AT3G04680.1::18298670;AT3G04680.1::18479511;AT3G04680.1::18298670;AT4G04885.1::18479511;AT4G04885.1::18479511;AT5G13480.1::18298670;AT5G13480.1::18298670;AT5G43620.1::18479511
AT4G04890.1	protodermal factor 2;Encodes a homeodomain protein that is expressed in the LI layer of the vegetative, floral and inflorescence meristems. Binds to the L1 box promoter element which is required in some proteins for L1 specific expression.	4	81	3	743	81534.7	5.75758	-0.337281	nucleus	cytosol,mitochondrion,plastid,nucleus	plastid		nucleus						nucleus	nucleus		nucleus	mitochondrion				mitochondrion	cytosol,nucleus	nucleus		nucleus	nucleus	SwissProt: "nucleus" 16381842		nucleus:16381842	Q93V99				AT1G79430.1::21798944
AT4G04900.1	ROP-interactive CRIB motif-containing protein 10;encodes a member of a novel protein family that contains contain a CRIB (for Cdc42/Rac-interactive binding) motif required for their specific interaction with GTP-bound Rop1 (plant-specific Rho GTPase). Most similar to RIC9 and RIC11 (subfamily group I). Gene is expressed predominantly in roots, leaves, and seedlings.	4	0	0	156	17020.1	10.8164	-0.637821	cytosol	mitochondrion,golgi,nucleus,endoplasmic reticulum,extracellular,cytosol	cytosol		nucleus				mitochondrion		cytosol			nucleus	mitochondrion				endoplasmic reticulum,golgi,extracellular	endoplasmic reticulum,golgi,extracellular	extracellular		nucleus	cytosol				Q9M0Y9
AT4G04910.1	AAA-type ATPase family protein;N-ethylmaleimide sensitive factor	4	37	2	742	81492	5.98406	-0.120216	golgi	mitochondrion,nucleus,endoplasmic reticulum,plastid,cytosol	plastid		cytosol	plastid	endoplasmic reticulum	mitochondrion			cytosol			endoplasmic reticulum	mitochondrion	plastid	plastid		plastid	cytosol,nucleus	cytosol		plastid	cytosol	SwissProt: "cytosol" 16381842|Tair: "vacuole" 15539469		cytosol:16381842	Q9M0Y8	vacuole:15539469		cytosol:28611809;golgi:22430844;golgi:25900983;golgi:25900983;golgi:25900983;golgi:25900983;golgi:25900983;plasma membrane:25641898;plasma membrane:19334764;plasma membrane:21433285;plasma membrane:22318864;plasma membrane:26781341;plastid:23667806;vacuole:15539469;vacuole:25900983
AT4G04920.1	sensitive to freezing 6;Encodes a nuclear targeted protein that plays a role in the CBF pathway -downstream of CBF translation. Mutants have impaired cold responses, reduced levels of cold induced RNA transcripts, are sensitive to osmotic stress.	4	35	1	1278	138194	6.1334	-0.225274	nucleus	mitochondrion,nucleus,plastid,extracellular,cytosol	plastid		nucleus						cytosol			nucleus	mitochondrion		plastid		mitochondrion	cytosol,nucleus	extracellular		nucleus	nucleus	Amigo: "nucleus" 19067974|Tair: "nucleus" 19067974	nucleus:19067974		Q9M0Y7	nucleus:19067974		nucleus:27177187
AT4G04925.1	;	4	16	5	76	8562.45	9.58751	0.259211	mitochondrion	plasma membrane,mitochondrion,peroxisome,plastid,extracellular	plasma membrane		plastid			mitochondrion	mitochondrion		mitochondrion			peroxisome,plastid	mitochondrion		mitochondrion		mitochondrion	mitochondrion	extracellular	mitochondrion	mitochondrion	extracellular
AT4G04930.1	fatty acid desaturase family protein;Encodes a sphingolipid delta4-desaturase, involved in sphingolipid biosynthesis. Specifically expressed in floral tissues. Knockout mutants were devoid of sphinga-4,8-dienine in floral tissues.	4	15	2	332	38509.5	7.86565	0.000301205	plastid	plasma membrane,mitochondrion,golgi,nucleus,endoplasmic reticulum,plastid,extracellular,cytosol	plasma membrane		nucleus		plastid				cytosol			endoplasmic reticulum	endoplasmic reticulum,golgi,extracellular				mitochondrion	cytosol,nucleus	extracellular		plasma membrane	plasma membrane				Q9ZPH4		plastid:25837856
AT4G04940.1	transducin family protein / WD-40 repeat family protein;	4	18	2	910	102223	6.94401	-0.133736	nucleus	plasma membrane,mitochondrion,nucleus,plastid,cytosol	plasma membrane		nucleus			plastid		mitochondrion	nucleus			nucleus	mitochondrion				plastid	mitochondrion	cytosol		plastid	cytosol				Q93YS7			nucleus:23396599;plasma membrane:21433285
AT4G04950.1	thioredoxin family protein;	4	66	2	488	53118.1	4.72705	-0.263525	cytosol	mitochondrion,golgi,nucleus,endoplasmic reticulum,plastid,extracellular,cytosol	plastid		cytosol		nucleus				cytosol			plastid	mitochondrion		endoplasmic reticulum,golgi,extracellular		endoplasmic reticulum,golgi,extracellular	cytosol,nucleus	cytosol		plastid	cytosol	SwissProt: "cytosol" 16381842		cytosol:16381842	Q9ZPH2		cytosol:22762155;nucleus:22762155	cytosol:21166475	AT3G01670.1::21798944;AT5G09830.1::21798944;AT5G13280.1::21798944;AT5G22355.1::21798944
AT4G04953.1	;	4	0	0	66	7292.92	11.2585	-1.15758	cytosol	plasma membrane,mitochondrion,golgi,nucleus,endoplasmic reticulum,plastid,extracellular,cytosol	nucleus		endoplasmic reticulum,golgi,extracellular		plasma membrane				cytosol			nucleus	mitochondrion				plastid	cytosol,nucleus	cytosol		cytosol	nucleus				B3H6B5
AT4G04955.1	allantoinase;Encodes an allantoinase which is involved in allantoin degradation and assimilation. Gene expression was induced when allantoin was added to the medium. The insertion mutant, ataln m2-1, did not grow well on the MS medium where allantoin, instead of ammonium nitrate, was supplied.	4	46	5	506	55435.2	6.38284	-0.160079	extracellular	mitochondrion,golgi,endoplasmic reticulum,plastid,extracellular,cytosol,vacuole	cytosol		endoplasmic reticulum,golgi,extracellular			endoplasmic reticulum,golgi,extracellular	mitochondrion		extracellular			plastid	endoplasmic reticulum,golgi,extracellular	endoplasmic reticulum,golgi,extracellular	endoplasmic reticulum,golgi,extracellular		mitochondrion	mitochondrion	cytosol	endoplasmic reticulum,golgi,extracellular	vacuole	golgi	Amigo: "endoplasmic reticulum" 18065556|Tair: "endoplasmic reticulum" 18065556	endoplasmic reticulum:18065556		Q94AP0	endoplasmic reticulum:18065556
AT4G04957.1	Domain of unknown function (DUF1985);	4	15	0	78	8966.83	5.66144	-0.0487179	cytosol	mitochondrion,golgi,nucleus,endoplasmic reticulum,plastid,extracellular,cytosol	cytosol		plastid		nucleus				cytosol			nucleus	mitochondrion				endoplasmic reticulum,golgi,extracellular	cytosol,nucleus	cytosol		cytosol	nucleus
AT4G04960.1	Concanavalin A-like lectin protein kinase family protein;	4	17	3	686	76697.4	6.63772	-0.0214286	extracellular	plasma membrane,golgi,nucleus,endoplasmic reticulum,plastid,extracellular,cytosol	plasma membrane		endoplasmic reticulum,golgi,extracellular	plastid		endoplasmic reticulum,golgi,extracellular			extracellular			nucleus,cytosol,plasma membrane,extracellular	endoplasmic reticulum,golgi,extracellular	endoplasmic reticulum,golgi,extracellular	endoplasmic reticulum,golgi,extracellular		endoplasmic reticulum,golgi,extracellular	endoplasmic reticulum,golgi,extracellular	cytosol	endoplasmic reticulum,golgi,extracellular	plasma membrane	plasma membrane				Q9S9U1
AT4G04970.1	glucan synthase-like 1;encodes a gene similar to callose synthase	4	14	1	1768	205537	9.18931	0.0494344	cytosol	cytosol,mitochondrion,plastid,nucleus			plastid						mitochondrion	nucleus		plastid	mitochondrion		mitochondrion		mitochondrion	mitochondrion	cytosol		cytosol	cytosol	SwissProt: "plasma membrane" 16381842|Tair: "plasma membrane" 17317660		plasma membrane:16381842	Q9S9U0	plasma membrane:17317660		cytoskeleton:24134884;plasma membrane:17317660;plasma membrane:26748395
AT4G04972.1	;	4	0	0	119	14263.2	3.78726	-1.06807	nucleus	cytosol,mitochondrion,plastid,nucleus	cytosol		nucleus						cytosol	nucleus		nucleus	mitochondrion				plastid	cytosol,nucleus	nucleus		cytosol	nucleus
AT4G04980.1	;	4	1	1	880	99326.2	5.60444	-0.824886	plasma membrane	cytosol,mitochondrion,plastid,nucleus	nucleus		plastid			mitochondrion		mitochondrion	mitochondrion		plastid	nucleus	mitochondrion	plastid	mitochondrion		mitochondrion	mitochondrion	nucleus	mitochondrion	plastid	cytosol				Q1PEB4
AT4G04985.1	Eukaryotic aspartyl protease family protein;	4	12	1	158	18114.6	4.02977	-0.00822785	cytosol	plasma membrane,mitochondrion,nucleus,cytosol,vacuole	vacuole		nucleus		cytosol				cytosol			plasma membrane,nucleus	mitochondrion				mitochondrion	cytosol,nucleus	cytosol		cytosol	cytosol
AT4G04990.1	Protein of unknown function (DUF761);	4	2	0	303	34263.2	10.3769	-0.878548	endoplasmic reticulum	mitochondrion,golgi,nucleus,endoplasmic reticulum,plastid,extracellular	nucleus		plastid	plastid		endoplasmic reticulum,golgi,extracellular	mitochondrion	mitochondrion	golgi	nucleus		nucleus	endoplasmic reticulum,golgi,extracellular	endoplasmic reticulum,golgi,extracellular	mitochondrion		endoplasmic reticulum,golgi,extracellular	endoplasmic reticulum,golgi,extracellular	nucleus	endoplasmic reticulum,golgi,extracellular	plastid	endoplasmic reticulum
AT4G05000.1	Vacuolar protein sorting-associated protein VPS28 family protein;	4	9	2	210	23690.4	5.14076	-0.25	nucleus	nucleus,cytosol,mitochondrion,extracellular	nucleus		nucleus						nucleus	nucleus		nucleus	mitochondrion				mitochondrion	cytosol,nucleus	extracellular		cytosol	cytosol	Amigo: "cytosol" 17090720|SwissProt: "endoplasmic reticulum" 16381842	cytosol:17090720	endoplasmic reticulum:16381842	Q9S9T7				AT3G53120.1::21442383;AT3G53120.1::21442383;AT4G27040.1::21442383
AT4G05010.1	F-box family protein;	4	5	0	164	18970.9	10.2968	-0.638415	nucleus	cytosol,mitochondrion,plastid,nucleus	nucleus		plastid						cytosol	nucleus		nucleus	mitochondrion				mitochondrion	mitochondrion	nucleus		nucleus	nucleus
AT4G05018.1	;	4	9	0	235	27134.7	4.79843	-0.161702	extracellular	plasma membrane,golgi,nucleus,endoplasmic reticulum,plastid,extracellular,cytosol,vacuole	cytosol		plastid			endoplasmic reticulum,golgi,extracellular			vacuole			nucleus	endoplasmic reticulum,golgi,extracellular	endoplasmic reticulum,golgi,extracellular	endoplasmic reticulum,golgi,extracellular		endoplasmic reticulum,golgi,extracellular	endoplasmic reticulum,golgi,extracellular	nucleus	endoplasmic reticulum,golgi,extracellular	vacuole	plasma membrane
AT4G05020.1	NAD(P)H dehydrogenase B2;	4	18	4	582	65062.6	8.50062	-0.331787	mitochondrion	mitochondrion,golgi,endoplasmic reticulum,plastid,extracellular,cytosol	plastid		plastid			mitochondrion	mitochondrion		mitochondrion			plastid	mitochondrion		endoplasmic reticulum,golgi,extracellular		mitochondrion	mitochondrion	mitochondrion		cytosol	mitochondrion	Amigo: "mitochondrion" 16258072|Amigo: "mitochondrion" 14671022|Tair: "mitochondrion" 16258072|Tair: "mitochondrion" 14671022	mitochondrion:14671022;mitochondrion:16258072		Q94BV7	mitochondrion:14671022;mitochondrion:16258072	mitochondrion:12972666;mitochondrion:18703057;mitochondrion:23841539	mitochondrion:14671022;mitochondrion:21472856;mitochondrion:21841088;mitochondrion:22923678;mitochondrion:27122571;mitochondrion:27943495;mitochondrion:21896887;plasma membrane:19334764;plasma membrane:21433285;unclear:16618929
AT4G05030.1	Copper transport protein family;	4	0	0	110	11890.7	10.0777	0.279091	mitochondrion	cytosol,mitochondrion,peroxisome,plastid	cytosol		plastid	plastid	mitochondrion	mitochondrion		mitochondrion	cytosol		plastid	peroxisome,plastid	mitochondrion	mitochondrion	mitochondrion		mitochondrion	mitochondrion	cytosol	mitochondrion	plastid	mitochondrion				Q9S9T4
AT4G05040.1	ankyrin repeat family protein;	4	5	2	572	62919.4	6.32913	-0.150699	cytosol	plasma membrane,mitochondrion,nucleus,plastid,cytosol	cytosol		nucleus						cytosol			plastid,nucleus	mitochondrion				plastid	cytosol,nucleus	nucleus		plasma membrane	cytosol				Q9S9T3
AT4G05050.1	ubiquitin 11;polyubiquitin gene, belongs to a subtype group with UBQ10 and UBQ14. Various ecotypes of Arabidopsis have different numbers of ubiquitin repeats within this gene.	4	792	7	229	25687.1	7.76402	-0.430568	cytosol	mitochondrion,golgi,nucleus,endoplasmic reticulum,extracellular,cytosol	cytosol		nucleus						cytosol	nucleus		nucleus	mitochondrion				endoplasmic reticulum,golgi,extracellular	cytosol,nucleus	cytosol		cytosol	cytosol	SwissProt: "cytosol,nucleus" 16381842		cytosol:16381842;nucleus:16381842	P59263				AT2G01950.1::19000166;AT3G46090.1::17259181
AT4G05060.1	PapD-like superfamily protein;	4	20	4	287	31965.1	9.88145	-0.665505	nucleus	cytosol,mitochondrion,plastid,nucleus	nucleus		nucleus	plastid			mitochondrion		nucleus		plastid	nucleus	plastid		plastid		mitochondrion	cytosol,nucleus	nucleus	plastid	nucleus	nucleus				Q8LPQ7
AT4G05070.1	Wound-responsive family protein;	4	113	3	87	9308	10.5974	-0.358621	mitochondrion	cytosol,mitochondrion,plastid,nucleus	plastid		nucleus	plastid		mitochondrion			cytosol		plastid	nucleus	plastid		mitochondrion		mitochondrion	cytosol,nucleus	nucleus	plastid	plastid	nucleus				Q9S9T1			mitochondrion:27943495
AT4G05071.1	;	4	1	0	47	5043.21	12.2836	-0.365957	mitochondrion	cytosol,mitochondrion,plastid,nucleus	nucleus		nucleus		cytosol	mitochondrion	mitochondrion		mitochondrion		plastid	nucleus	mitochondrion		mitochondrion		mitochondrion	plastid	nucleus	mitochondrion	plastid	nucleus				B3H4I5
AT4G05080.1	F-box and associated interaction domains-containing protein;	4	0	1	391	45841.1	8.83721	-0.412788	nucleus	cytosol,mitochondrion,nucleus	cytosol		nucleus					mitochondrion	nucleus	nucleus		nucleus	mitochondrion				mitochondrion	mitochondrion	nucleus		nucleus	cytosol							mitochondrion:27943495
AT4G05090.1	Inositol monophosphatase family protein;	4	13	5	397	43533.2	6.05533	-0.00957179	plastid	cytosol,mitochondrion,plastid	cytosol		plastid	plastid		mitochondrion		mitochondrion	mitochondrion			mitochondrion	mitochondrion	mitochondrion	mitochondrion		mitochondrion	mitochondrion	cytosol	mitochondrion	plastid	mitochondrion	Amigo: "plastid" 18431481|SwissProt: "mitochondrion" 16381842|Tair: "plastid" 18431481	plastid:18431481	mitochondrion:16381842	Q9M0Y6	plastid:18431481		plastid:18431481;plastid:20423899
AT4G05091.1	;	4	0	0	66	7102.6	8.21487	-0.137879	cytosol	mitochondrion,nucleus,peroxisome,plastid,cytosol	plastid		nucleus						peroxisome			nucleus	mitochondrion				plastid	cytosol,nucleus	nucleus		plastid	cytosol				B3H432
AT4G05095.1	;	4	10	0	138	16008.4	9.42379	0.0565217	plasma membrane	plasma membrane,mitochondrion,golgi,nucleus,endoplasmic reticulum,plastid,extracellular,cytosol	plasma membrane		plastid		cytosol				extracellular			plastid,nucleus	endoplasmic reticulum,golgi,extracellular		mitochondrion		mitochondrion	cytosol,nucleus	nucleus		nucleus	plasma membrane				Q3EAA8
AT4G05100.1	myb domain protein 74;Member of the R2R3 factor gene family.	4	6	5	324	37398.6	6.91846	-0.831173	nucleus	mitochondrion,golgi,nucleus,endoplasmic reticulum,extracellular,cytosol	nucleus		nucleus		nucleus				nucleus	nucleus		nucleus	mitochondrion		endoplasmic reticulum,golgi,extracellular		mitochondrion	cytosol,nucleus	nucleus		nucleus	nucleus				Q9M0Y5
AT4G05110.1	equilibrative nucleoside transporter 6;	4	1	2	418	46228.2	9.19226	0.419139	plasma membrane	plasma membrane,mitochondrion,golgi,nucleus,endoplasmic reticulum,extracellular	plasma membrane		nucleus						golgi			plasma membrane	mitochondrion		endoplasmic reticulum,golgi,extracellular		mitochondrion	mitochondrion	extracellular		plasma membrane	plasma membrane	Tair: "plasma membrane" 14506206			Q944N8	plasma membrane:14506206	plasma membrane:15228386	plasma membrane:14506206;plasma membrane:15308754
AT4G05120.1	Major facilitator superfamily protein;Encodes an equilibrative nucleoside transporter AtENT3. Mutations of this locus allow mutants to grow on uridine analogue fluorouridine.	4	5	2	418	46210.2	8.80441	0.421292	plasma membrane	plasma membrane,mitochondrion,golgi,nucleus,endoplasmic reticulum,extracellular,cytosol	plasma membrane		nucleus						golgi			plasma membrane	endoplasmic reticulum,golgi,extracellular		endoplasmic reticulum,golgi,extracellular		mitochondrion	cytosol,nucleus	extracellular		plasma membrane	plasma membrane	Tair: "plasma membrane" 17317660			Q9M0Y3	plasma membrane:17317660		plasma membrane:17317660;plasma membrane:20843791
AT4G05130.1	equilibrative nucleoside transporter 4;	4	0	1	418	46296.4	9.28404	0.492344	plasma membrane	plasma membrane,mitochondrion,golgi,nucleus,endoplasmic reticulum,extracellular,cytosol	plasma membrane		nucleus						golgi			plasma membrane	endoplasmic reticulum,golgi,extracellular		endoplasmic reticulum,golgi,extracellular		mitochondrion	cytosol,nucleus	extracellular		plasma membrane	plasma membrane				Q9M0Y2
AT4G05136.1	;	4	0	0	71	8567.71	11.7625	-0.0478873	mitochondrion	plasma membrane,mitochondrion,golgi,nucleus,endoplasmic reticulum,plastid,extracellular,cytosol	plasma membrane		endoplasmic reticulum,golgi,extracellular			mitochondrion	mitochondrion	mitochondrion	cytosol			plastid	mitochondrion	mitochondrion	mitochondrion		mitochondrion	mitochondrion	extracellular	mitochondrion	nucleus	extracellular
AT4G05140.1	Nucleoside transporter family protein;	4	0	1	419	46297.2	9.11871	0.547971	plasma membrane	plasma membrane,mitochondrion,golgi,nucleus,endoplasmic reticulum,extracellular	plasma membrane		nucleus			mitochondrion			golgi			plasma membrane	endoplasmic reticulum,golgi,extracellular		endoplasmic reticulum,golgi,extracellular		mitochondrion	mitochondrion	extracellular		plasma membrane	plasma membrane				Q9M0Y1
AT4G05150.1	Octicosapeptide/Phox/Bem1p family protein;	4	182	3	477	53065.2	6.80324	-0.78826	nucleus	cytosol,mitochondrion,plastid,nucleus	nucleus		nucleus					mitochondrion	cytosol	nucleus	plastid	nucleus	mitochondrion		plastid		mitochondrion	cytosol,nucleus	nucleus		nucleus	nucleus				Q940N7			extracellular:26572690
AT4G05160.1	AMP-dependent synthetase and ligase family protein;Encodes a peroxisomal protein involved in the activation of fatty acids through esterification with CoA. At4g05160 preferentially activates fatty acids with medium chain length (C6:0 and C7:0) as well as even-numbered long-chain fatty acids (C14:0, C16:0 and C18:0). At4g05160 was also able to catalyze the conversion of OPC-6:0 to its CoA ester an…	4	33	3	544	59853.6	8.72876	-0.0242647	peroxisome	plasma membrane,mitochondrion,peroxisome,plastid	plasma membrane		plastid		plastid				peroxisome			peroxisome	peroxisome			peroxisome	plastid	mitochondrion	mitochondrion		plastid	peroxisome	Amigo: "peroxisome" 17951448|Amigo: "peroxisome" 15677481|SwissProt: "peroxisome" 16381842|Tair: "peroxisome" 17951448	peroxisome:15677481;peroxisome:17951448	peroxisome:16381842	Q9M0X9	peroxisome:17951448	peroxisome:15677481	extracellular:26572690;mitochondrion:21841088;mitochondrion:27943495;peroxisome:17951448;peroxisome:18931141;peroxisome:19329564;peroxisome:24130194;plasma membrane:21433285
AT4G05170.1	basic helix-loop-helix (bHLH) DNA-binding superfamily protein;	4	0	0	238	26802.6	4.72133	-0.531513	nucleus	mitochondrion,golgi,nucleus,endoplasmic reticulum,extracellular,cytosol	nucleus		nucleus		nucleus				cytosol	nucleus		nucleus	mitochondrion				endoplasmic reticulum,golgi,extracellular	cytosol,nucleus	nucleus		nucleus	nucleus	Amigo: "nucleus" 16581911|SwissProt: "nucleus" 16381842|Tair: "nucleus" 16581911	nucleus:16581911	nucleus:16381842	Q9M0X8	nucleus:16581911	nucleus:16581911
AT4G05180.1	photosystem II subunit Q-2;Encodes the PsbQ subunit of the oxygen evolving complex of photosystem II.	4	1361	7	230	24644.4	10.281	-0.239565	plastid	cytosol,mitochondrion,plastid,nucleus	cytosol	mitochondrion,plastid	plastid	plastid	plastid	mitochondrion			plastid		plastid	plastid	plastid	plastid			mitochondrion	plastid	nucleus	plastid	plastid	plastid	Amigo: "plastid" 11719511|Amigo: "plastid" 11826309|SwissProt: "plastid" 16381842|Tair: "plastid" 14729914|Tair: "plastid" 15322131|Tair: "plastid" 18633119|Tair: "plastid" 15028209|Tair: "plastid" 11826309	plastid:11719511;plastid:11826309	plastid:16381842	Q41932	plastid:15028209;plastid:11826309;plastid:15322131;plastid:14729914;plastid:18633119		golgi:25900983;golgi:25900983;mitochondrion:27943495;plasma membrane:20843791;plastid:11719511;plastid:11826309;plastid:14729914;plastid:15028209;plastid:15322131;plastid:20423899;plastid:21531424;plastid:23549413;plastid:23851315;plastid:23390424;plastid:18633119;plastid:24361574;plastid:18431481;plastid:18633119;plastid:20061580;plastid:23667806;plastid:24872594
AT4G05190.1	kinesin 5;ATK5 encodes a kinesin protein involved in microtubule spindle morphogenesis. It acts as a minus-end directed motor as well as a plus-end tracking protein (+TIP). Localizes to mitotic spindle midzones and regions rich in growing plus-ends within phragmoplasts.	4	13	3	790	89199	7.56335	-0.651646	cytosol,nucleus	cytosol,mitochondrion,plastid,nucleus	nucleus		nucleus	plastid	nucleus	mitochondrion			cytosol	nucleus	plastid	cytosol,nucleus	plastid		mitochondrion		mitochondrion	cytosol,nucleus	nucleus	plastid	nucleus	cytosol	Amigo: "cytoskeleton" 15659646|Tair: "cytoskeleton" 15659646|Tair: "nucleus" 14617066	cytoskeleton:15659646		Q6NQ77	nucleus:14617066;cytoskeleton:15659646	cytoskeleton:15659646;cytoskeleton:17220198	cytoskeleton:24134884;nucleus:14617066
AT4G05200.1	cysteine-rich RLK (RECEPTOR-like protein kinase) 25;Encodes a cysteine-rich receptor-like protein kinase.	4	2	0	675	75353.1	6.93255	-0.138963	extracellular	plasma membrane,mitochondrion,golgi,nucleus,endoplasmic reticulum,plastid,extracellular	plasma membrane		endoplasmic reticulum,golgi,extracellular	plastid	nucleus	endoplasmic reticulum,golgi,extracellular			endoplasmic reticulum		plastid	nucleus	endoplasmic reticulum,golgi,extracellular	endoplasmic reticulum,golgi,extracellular	endoplasmic reticulum,golgi,extracellular		mitochondrion	endoplasmic reticulum,golgi,extracellular	nucleus	endoplasmic reticulum,golgi,extracellular	plasma membrane	plasma membrane	SwissProt: "plasma membrane" 16381842		plasma membrane:16381842	Q9M0X5
AT4G05210.1	Trimeric LpxA-like enzymes superfamily protein;	4	0	0	330	35710.3	8.80168	0.0348485	mitochondrion	cytosol,mitochondrion,plastid,nucleus	cytosol		plastid	plastid	nucleus	mitochondrion		mitochondrion	cytosol		plastid	cytosol,mitochondrion	mitochondrion	plastid	mitochondrion		mitochondrion	mitochondrion	cytosol	mitochondrion	plastid	mitochondrion
AT4G05220.1	Late embryogenesis abundant (LEA) hydroxyproline-rich glycoprotein family;	4	0	0	226	26036.7	11.1198	-0.120796	plastid	plasma membrane,mitochondrion,golgi,endoplasmic reticulum,plastid,extracellular	plasma membrane		plastid	plastid		plastid	mitochondrion		endoplasmic reticulum		plastid	mitochondrion,golgi,plastid	endoplasmic reticulum,golgi,extracellular		mitochondrion		mitochondrion	plastid	mitochondrion		plastid	plasma membrane				Q9M0X3
AT4G05230.1	Ubiquitin-like superfamily protein;	4	0	0	206	23721	7.07584	-0.674757	nucleus	cytosol,mitochondrion,nucleus	cytosol		nucleus						cytosol	nucleus		nucleus	mitochondrion				mitochondrion	cytosol,nucleus	nucleus		nucleus	cytosol				Q9M0X2
AT4G05240.1	Ubiquitin-like superfamily protein;	4	0	0	197	23005.7	9.75303	-0.64264	nucleus	cytosol,mitochondrion,plastid,nucleus	cytosol		nucleus	plastid	nucleus	plastid		mitochondrion	cytosol		plastid	nucleus	plastid	plastid			mitochondrion	cytosol,nucleus	nucleus		plastid	cytosol
AT4G05250.1	Ubiquitin-like superfamily protein;	4	0	0	318	36007.8	4.06722	-0.625472	nucleus	mitochondrion,golgi,nucleus,endoplasmic reticulum,extracellular,cytosol	nucleus		nucleus						cytosol	nucleus		nucleus	mitochondrion				endoplasmic reticulum,golgi,extracellular	cytosol,nucleus	extracellular		nucleus	cytosol
AT4G05260.1	Ubiquitin-like superfamily protein;	4	0	0	259	29883.4	4.8145	-0.570656	cytosol	cytosol,mitochondrion,nucleus	cytosol		nucleus						cytosol			nucleus	mitochondrion				mitochondrion	cytosol,nucleus	nucleus		cytosol	cytosol
AT4G05265.1	;	4	0	0	45	5063.38	11.8888	0.0222222	mitochondrion	plasma membrane,mitochondrion,golgi,endoplasmic reticulum,plastid,extracellular	plasma membrane		endoplasmic reticulum,golgi,extracellular			mitochondrion			mitochondrion			plastid	mitochondrion		mitochondrion		endoplasmic reticulum,golgi,extracellular	mitochondrion	mitochondrion	mitochondrion	plastid	mitochondrion				B3H7K9
AT4G05270.1	Ubiquitin-like superfamily protein;	4	0	0	129	14914.4	4.09893	-0.644186	nucleus	cytosol,mitochondrion,nucleus	nucleus		nucleus		cytosol				cytosol	nucleus		nucleus	mitochondrion				mitochondrion	cytosol,nucleus	nucleus		cytosol	cytosol
AT4G05310.1	Ubiquitin-like superfamily protein;	4	0	0	415	47426.4	5.98227	-0.549879	nucleus	cytosol,mitochondrion,nucleus	nucleus		nucleus		cytosol				cytosol	nucleus		nucleus	mitochondrion				mitochondrion	cytosol,nucleus	nucleus		nucleus	cytosol				Q9M0W4
AT4G05320.1	polyubiquitin 10;One of five polyubiquitin genes in A. thaliana. These genes encode the highly conserved 76-amino acid protein ubiquitin that is covalently attached to substrate proteins targeting most for degradation. Polyubiquitin genes are characterized by the presence of tandem repeats of the 228 bp that encode a ubiquitin monomer. Induced by salicylic acid. Independent of NPR1 for their indu…	4	1640	0	381	42701.6	7.85342	-0.43622	nucleus	cytosol,mitochondrion,nucleus	cytosol		nucleus						cytosol	nucleus		nucleus	mitochondrion				mitochondrion	cytosol,nucleus	cytosol		cytosol	cytosol	SwissProt: "cytosol,nucleus" 16381842		cytosol:16381842;nucleus:16381842	P59263			plastid:24361574	AT2G01950.1::19000166;AT3G46090.1::17259181
AT4G05330.1	ARF-GAP domain 13;A member of ARF GAP domain (AGD), A thaliana has 15 members, grouped into four classes.	4	16	3	336	37281.6	4.72705	-0.291369	cytosol	cytosol,mitochondrion,plasma membrane,nucleus	plasma membrane		nucleus		nucleus		mitochondrion		cytosol			cytosol,nucleus	mitochondrion		mitochondrion		mitochondrion	cytosol,nucleus	nucleus		nucleus	cytosol				Q8LFN9
AT4G05340.1	P-loop containing nucleoside triphosphate hydrolases superfamily protein;	4	6	0	96	11189.5	9.06643	-0.669792	cytosol	mitochondrion,golgi,nucleus,endoplasmic reticulum,plastid,extracellular,cytosol	cytosol		nucleus		mitochondrion				cytosol			plastid	mitochondrion		endoplasmic reticulum,golgi,extracellular		mitochondrion	cytosol,nucleus	cytosol		cytosol	cytosol							plastid:21531424
AT4G05350.1	RING/U-box superfamily protein;	4	3	0	206	23314.3	8.49471	-0.30534	nucleus	cytosol,mitochondrion,plastid,nucleus	cytosol		nucleus						nucleus	nucleus	plastid	nucleus	plastid				mitochondrion	cytosol,nucleus	nucleus	plastid	nucleus	cytosol				Q9M0W0
AT4G05360.1	Zinc knuckle (CCHC-type) family protein;	4	2	0	735	82593.4	8.72342	-0.698367	nucleus	cytosol,mitochondrion,nucleus	nucleus		nucleus		nucleus				nucleus	nucleus		nucleus	mitochondrion				mitochondrion	cytosol,nucleus	nucleus		nucleus	nucleus
AT4G05370.1	BCS1 AAA-type ATPase;	4	0	2	149	17226.9	9.74933	0.0322148	extracellular	plasma membrane,mitochondrion,golgi,nucleus,endoplasmic reticulum,plastid,extracellular,vacuole	plasma membrane		plastid			endoplasmic reticulum,golgi,extracellular		mitochondrion	endoplasmic reticulum			plasma membrane	endoplasmic reticulum,golgi,extracellular	plastid	plastid		endoplasmic reticulum,golgi,extracellular	endoplasmic reticulum,golgi,extracellular	nucleus	endoplasmic reticulum,golgi,extracellular	plastid	vacuole				Q9M0V8
AT4G05380.1	P-loop containing nucleoside triphosphate hydrolases superfamily protein;	4	1	0	248	28241.1	4.99008	-0.366129	cytosol	cytosol,mitochondrion,plastid,nucleus	cytosol		cytosol						cytosol			plastid,nucleus	mitochondrion				mitochondrion	cytosol,nucleus	cytosol		cytosol	cytosol
AT4G05390.1	root FNR 1;Encodes a root-type ferredoxin:NADP(H) oxidoreductase.	4	49	6	378	42398.7	8.84434	-0.558201	plastid	plastid,nucleus	plastid		plastid	plastid	plastid	plastid			plastid		plastid	plastid	plastid	plastid	plastid		plastid	plastid	nucleus	plastid	plastid	plastid	SwissProt: "plastid" 16381842		plastid:16381842	Q9M0V6			extracellular:26572690;plastid:21531424;plastid:20061580;plastid:24361574
AT4G05400.1	copper ion binding;	4	26	1	250	27628.7	10.045	-0.7196	mitochondrion	cytosol,mitochondrion,plastid,nucleus	nucleus		plastid			plastid	mitochondrion	mitochondrion	cytosol		plastid	nucleus	mitochondrion	mitochondrion	mitochondrion		mitochondrion	mitochondrion	nucleus		plastid	nucleus				Q9M0V5			mitochondrion:21841088;mitochondrion:22923678;mitochondrion:27943495	AT3G08530.1::21798944;AT3G54850.1::21798944;AT4G19700.1::21798944;AT5G13810.1::21798944
AT4G05410.1	Transducin/WD40 repeat-like superfamily protein;Encodes a nucleolar protein with seven WD40-repeats that plays a role in embryo sac development and is critical for the correct positioning of the division plane of zygote and the apical cell lineage in Arabidopsis. YAO may act by modulating nucleolar function, such as rRNA biogenesis, during early embryogenesis and gametogenesis.	4	11	3	504	56521.7	6.18145	-0.789881	nucleus	cytosol,mitochondrion,nucleus	cytosol		nucleus						nucleus	nucleus		nucleus	mitochondrion				mitochondrion	cytosol,nucleus	nucleus		nucleus	nucleus	Amigo: "nucleus" 15496452|Tair: "nucleus" 15496452	nucleus:15496452		Q9M0V4	nucleus:15496452	nucleus:15496452	nucleus:15496452
AT4G05420.1	damaged DNA binding protein 1A;Structurally similar to damaged DNA binding proteins.DDB1a is part of a 350 KDa nuclear localized DET1 protein complex. This complex may physically interact with histone tails and while bound to chromatin- repress transcription of genes involved in photomorphogenesis.	4	73	4	1088	121313	4.93904	-0.103033	nucleus	mitochondrion,nucleus,peroxisome,plastid,cytosol	cytosol		nucleus		nucleus				nucleus	nucleus		nucleus	mitochondrion				plastid	mitochondrion	cytosol		cytosol	peroxisome	Amigo: "nucleus" 18552200|Amigo: "nucleus" 0012225661|SwissProt: "cytosol,nucleus" 16381842|Tair: "nucleus" 12225661	nucleus:0012225661;nucleus:18552200	cytosol:16381842;nucleus:16381842	Q9M0V3	nucleus:12225661		cytosol:21166475;extracellular:26572690;golgi:25900983;golgi:25900983;golgi:25900983;nucleus:23396599	AT1G19750.1::20622147;AT1G27840.1::20622147;AT1G65030.1::18223036;AT1G65030.1::18223036;AT1G80670.1::18223036;AT2G19430.1::18223036;AT2G19430.1::18223036;AT2G46280.1::18223036;AT2G46280.1::18223036;AT2G46280.1::18223036;AT3G13550.1::16844902;AT3G45620.1::18223036;AT3G45620.1::18223036;AT4G03020.1::21798944;AT4G10180.1::16792691;AT4G15730.1::21798944;AT4G15900.1::18223036;AT4G15900.1::18223036;AT4…
AT4G05430.1	Carbohydrate-binding X8 domain superfamily protein;	4	0	1	143	15844.6	7.76683	-0.234965	plasma membrane	plasma membrane,mitochondrion,golgi,nucleus,endoplasmic reticulum,plastid,extracellular,cytosol	extracellular		nucleus			plastid			cytosol			plasma membrane	mitochondrion		endoplasmic reticulum,golgi,extracellular		mitochondrion	cytosol,nucleus	extracellular		plastid	cytosol
AT4G05440.1	temperature sensing protein-related;	4	25	0	333	38779.5	4.27161	-0.467868	nucleus	cytosol,mitochondrion,nucleus	cytosol		nucleus						cytosol			nucleus	mitochondrion				mitochondrion	cytosol,nucleus	nucleus		cytosol	nucleus				Q9M0V1
AT4G05450.1	mitochondrial ferredoxin 1;	4	44	5	197	21831.8	4.83541	-0.312183	mitochondrion	cytosol,mitochondrion,plastid	cytosol		plastid		mitochondrion	plastid		mitochondrion	cytosol			plastid	mitochondrion	mitochondrion	mitochondrion		mitochondrion	mitochondrion	cytosol	mitochondrion	mitochondrion	mitochondrion				Q9M0V0		mitochondrion:13677469	mitochondrion:27122571
AT4G05460.1	RNI-like superfamily protein;	4	57	3	302	34160.2	4.34339	-0.349338	nucleus	plasma membrane,mitochondrion,nucleus,plastid,cytosol	plasma membrane		nucleus						cytosol	nucleus		nucleus	mitochondrion				plastid	cytosol,nucleus	nucleus	plastid	cytosol	cytosol	SwissProt: "nucleus" 16381842		nucleus:16381842	Q9M0U9				AT1G75950.1::12795696;AT4G02570.1::12795696;AT4G34210.1::12795696;AT5G42190.1::12795696
AT4G05470.1	RNI-like superfamily protein;	4	0	0	304	34412	7.14409	-0.213158	nucleus	cytosol,mitochondrion,plastid,nucleus	nucleus		nucleus						cytosol	nucleus		nucleus	plastid	plastid	mitochondrion		mitochondrion	plastid	nucleus		plastid	cytosol				Q9M0U8
AT4G05475.1	RNI-like superfamily protein;	4	0	0	309	35380.3	7.02072	-0.21068	nucleus	cytosol,mitochondrion,nucleus	nucleus		nucleus						cytosol	nucleus		nucleus	mitochondrion		mitochondrion		mitochondrion	cytosol,nucleus	nucleus		cytosol	cytosol
AT4G05490.1	RNI-like superfamily protein;	4	0	0	307	35150	4.69672	-0.287622	plastid	cytosol,mitochondrion,plastid,nucleus	cytosol		nucleus						cytosol	nucleus	plastid	nucleus	plastid	plastid	plastid		mitochondrion	plastid	nucleus	plastid	cytosol	plastid				Q9M0U6
AT4G05494.1	;	4	0	0	52	5766.06	10.4816	0.0384615	mitochondrion	mitochondrion,nucleus,endoplasmic reticulum,plastid,extracellular,cytosol	extracellular		plastid				mitochondrion		endoplasmic reticulum		plastid	nucleus	mitochondrion				mitochondrion	mitochondrion	nucleus	mitochondrion	mitochondrion	cytosol				B3H7I5
AT4G05497.1	RNI-like superfamily protein;	4	0	0	246	27439.6	7.83358	0.00121951	cytosol	mitochondrion,nucleus,plastid,extracellular,cytosol	extracellular		nucleus						cytosol	nucleus	plastid	nucleus	plastid		mitochondrion		mitochondrion	plastid	cytosol	plastid	cytosol	plastid
AT4G05520.1	EPS15 homology domain 2;Encodes AtEHD2, one of the Arabidopsis Eps15 homology domain proteins involved in endocytosis (AtEHD1, At3g20290).	4	0	1	546	61386.2	7.26714	-0.312271	cytosol	mitochondrion,golgi,nucleus,endoplasmic reticulum,plastid,extracellular,cytosol	cytosol		cytosol						cytosol			plastid,nucleus	mitochondrion				endoplasmic reticulum,golgi,extracellular	cytosol,nucleus	cytosol		cytosol	cytosol	Amigo: "plasma membrane" 18547399|Tair: "plasma membrane" 18547399	plasma membrane:18547399		Q3EAA4	plasma membrane:18547399
AT4G05523.1	;	4	0	0	221	25766.6	4.24641	-0.89457	nucleus	cytosol,mitochondrion,nucleus	nucleus		nucleus						cytosol	nucleus		nucleus	mitochondrion				mitochondrion	cytosol,nucleus	nucleus		nucleus	nucleus
AT4G05530.1	indole-3-butyric acid response 1;Encodes a peroxisomal member of the short-chain dehydrogenase/reductase (SDR) family of enzymes. Loss of IBR1 function causes increased resistance to indole-3-butyric acid without affecting plant responses to IAA, NAA, and 2,4-D. This enzyme may be responsible for catalyzing a dehydrogenation step in the beta-oxidation-like conversion of IBA to IAA.	4	101	4	254	26766.4	8.6802	0.115354	peroxisome	cytosol,mitochondrion,peroxisome,plastid	cytosol		cytosol		peroxisome			mitochondrion	peroxisome			plastid	peroxisome			peroxisome	mitochondrion	mitochondrion	mitochondrion		cytosol	peroxisome	Amigo: "peroxisome" 19043666|Tair: "peroxisome" 17951448|Tair: "peroxisome" 19043666	peroxisome:19043666		Q9S9W2	peroxisome:19043666;peroxisome:17951448	peroxisome:17951448;peroxisome:18931141;peroxisome:19043666	cytoskeleton:24134884;extracellular:26572690;golgi:25900983;golgi:25900983;golgi:25900983;golgi:25900983;nucleus:23396599;peroxisome:17951448;peroxisome:18931141;peroxisome:19329564;peroxisome:24130194
AT4G05540.1	P-loop containing nucleoside triphosphate hydrolases superfamily protein;	4	0	0	689	76844.3	6.18086	-0.0992743	cytosol	plasma membrane,mitochondrion,nucleus,plastid,cytosol	plasma membrane		nucleus						cytosol			plastid,nucleus	mitochondrion				mitochondrion	cytosol,nucleus	cytosol		nucleus	nucleus				Q9S9W3
AT4G05553.1	zinc knuckle (CCHC-type) family protein;	4	0	0	111	12303.1	7.77844	-0.261261	cytosol	mitochondrion,golgi,nucleus,endoplasmic reticulum,plastid,extracellular,cytosol	cytosol		endoplasmic reticulum,golgi,extracellular						cytosol			nucleus	mitochondrion				endoplasmic reticulum,golgi,extracellular	cytosol,nucleus	nucleus		plastid	cytosol
AT4G05590.1	;	4	22	2	108	12181.7	10.1345	-0.075	mitochondrion	plasma membrane,mitochondrion,nucleus,plastid,cytosol	mitochondrion		plastid		cytosol	mitochondrion	mitochondrion		cytosol			plasma membrane	mitochondrion		mitochondrion		mitochondrion	cytosol,nucleus	mitochondrion		cytosol	mitochondrion	Amigo: "mitochondrion" 14671022|Tair: "mitochondrion" 14671022	mitochondrion:14671022		Q8LD38	mitochondrion:14671022		mitochondrion:14671022;mitochondrion:27943495
AT4G05612.1	;	4	0	0	428	50097.8	10.8803	-1.09579	cytosol	cytosol,mitochondrion,plastid,nucleus	cytosol		plastid				mitochondrion	mitochondrion	cytosol		plastid	nucleus	mitochondrion				mitochondrion	cytosol,nucleus	mitochondrion		cytosol	nucleus
AT4G05620.1	Galactose oxidase/kelch repeat superfamily protein;	4	0	0	132	14890.4	10.3094	0.0454545	plastid	mitochondrion,nucleus,plastid,extracellular,cytosol	extracellular		nucleus			mitochondrion			cytosol		plastid	plastid	mitochondrion	plastid	plastid		mitochondrion	mitochondrion	cytosol		plastid	plastid
AT4G05630.1	;	4	2	1	124	14657.7	8.85852	-0.350806	nucleus	cytosol,mitochondrion,plastid,nucleus	mitochondrion		plastid						cytosol			nucleus	mitochondrion				mitochondrion	cytosol,nucleus	mitochondrion		nucleus	cytosol
AT4G05631.1	;	4	0	0	293	33171.5	9.98931	-0.472014	cytosol	cytosol,mitochondrion,plastid,nucleus	plastid		nucleus						cytosol			nucleus	mitochondrion				mitochondrion	cytosol,nucleus	mitochondrion		nucleus	cytosol
AT4G05632.1	;	4	0	0	197	22215.8	8.99043	-0.182233	nucleus	plasma membrane,mitochondrion,golgi,nucleus,endoplasmic reticulum,plastid,extracellular,cytosol	plasma membrane		nucleus	plastid					cytosol			nucleus	mitochondrion		endoplasmic reticulum,golgi,extracellular		mitochondrion	cytosol,nucleus	nucleus	plastid	nucleus	cytosol
AT4G06479.1	zinc ion binding;nucleic acid binding;	4	0	0	370	40954.3	4.09693	-0.73027	nucleus	cytosol,mitochondrion,nucleus	cytosol		nucleus		nucleus				nucleus	nucleus		cytosol,nucleus	mitochondrion				mitochondrion	cytosol,nucleus	nucleus		nucleus	nucleus
AT4G06490.1	Protein of unknown function (DUF3287);	4	0	0	146	16649.7	10.4667	-0.225342	cytosol	cytosol,mitochondrion,plastid,nucleus	cytosol		nucleus						cytosol			plastid	mitochondrion				mitochondrion	mitochondrion	nucleus		cytosol	cytosol
AT4G06526.1	nucleic acid binding;zinc ion binding;	4	0	0	506	55691.8	4.47012	-0.496047	nucleus	cytosol,mitochondrion,plastid,nucleus	cytosol		nucleus			mitochondrion			nucleus	nucleus		cytosol	mitochondrion				mitochondrion	cytosol,nucleus	nucleus		plastid	nucleus
AT4G06534.1	;	4	17	0	405	44682.6	9.93022	-0.180494	extracellular	mitochondrion,golgi,endoplasmic reticulum,plastid,extracellular,cytosol	mitochondrion		plastid		cytosol	endoplasmic reticulum,golgi,extracellular			endoplasmic reticulum			plastid	endoplasmic reticulum,golgi,extracellular	endoplasmic reticulum,golgi,extracellular	mitochondrion		endoplasmic reticulum,golgi,extracellular	endoplasmic reticulum,golgi,extracellular	mitochondrion	endoplasmic reticulum,golgi,extracellular	plastid	golgi				Q3EA95
AT4G06536.1	SPla/RYanodine receptor (SPRY) domain-containing protein;	4	23	1	169	18763	7.02847	-0.517751	peroxisome	mitochondrion,nucleus,peroxisome,plastid,cytosol	plastid		nucleus						peroxisome	nucleus		cytosol,nucleus	peroxisome			peroxisome	mitochondrion	cytosol,nucleus	cytosol		nucleus	cytosol
AT4G06583.1	;	4	1	0	82	9058.62	4.44759	-0.589024	cytosol	mitochondrion,golgi,nucleus,endoplasmic reticulum,extracellular,cytosol	extracellular		endoplasmic reticulum,golgi,extracellular						cytosol			nucleus	mitochondrion				endoplasmic reticulum,golgi,extracellular	cytosol,nucleus	extracellular		nucleus	cytosol
AT4G06598.1	;	4	30	0	341	38269.3	9.97954	-0.972727	nucleus	cytosol,mitochondrion,plastid,nucleus	nucleus		nucleus	plastid		mitochondrion	mitochondrion		nucleus	nucleus	plastid	nucleus	plastid		plastid		mitochondrion	cytosol,nucleus	nucleus	plastid	nucleus	nucleus
AT4G06599.1	ubiquitin family protein;	4	31	0	340	38958	6.79356	-0.362941	nucleus	cytosol,mitochondrion,plastid,nucleus	nucleus		nucleus						nucleus	nucleus		cytosol,nucleus	plastid		plastid		mitochondrion	plastid	nucleus	plastid	plastid	cytosol	SwissProt: "nucleus" 16381842		nucleus:16381842	Q8W3M6
AT4G06634.1	zinc finger (C2H2 type) family protein;	4	22	0	387	44705.5	6.47001	-1.26848	nucleus	cytosol,mitochondrion,nucleus	nucleus		nucleus						nucleus	nucleus		nucleus	mitochondrion				mitochondrion	cytosol,nucleus	nucleus		mitochondrion	nucleus
AT4G06639.1	;	4	0	0	123	13929.7	10.7092	-0.67561	cytosol	mitochondrion,nucleus,plastid,extracellular,cytosol	extracellular		plastid		cytosol		mitochondrion		plastid	nucleus		plastid	mitochondrion				mitochondrion	plastid	extracellular		nucleus	cytosol
AT4G06676.1	;	4	37	2	320	36209.8	8.4526	0.56875	plasma membrane	plasma membrane,mitochondrion,golgi,endoplasmic reticulum,plastid,extracellular	plasma membrane		plastid			mitochondrion	mitochondrion		extracellular			plasma membrane	endoplasmic reticulum,golgi,extracellular	endoplasmic reticulum,golgi,extracellular	endoplasmic reticulum,golgi,extracellular		mitochondrion	mitochondrion	extracellular	mitochondrion	plasma membrane	plasma membrane				Q5BPL5
AT4G06688.1	;	4	0	0	610	68726.2	8.16391	-0.519672	nucleus	cytosol,mitochondrion,plasma membrane,nucleus	nucleus		nucleus						cytosol	nucleus		nucleus	mitochondrion				mitochondrion	cytosol,nucleus	nucleus		nucleus	plasma membrane
AT4G06740.1	;	4	0	0	85	9639.88	9.97331	0.0576471	plasma membrane	plasma membrane,mitochondrion,golgi,nucleus,endoplasmic reticulum,plastid,extracellular,cytosol	plasma membrane		plastid			plastid			cytosol			plasma membrane,plastid,extracellular	mitochondrion	mitochondrion	endoplasmic reticulum,golgi,extracellular		endoplasmic reticulum,golgi,extracellular	endoplasmic reticulum,golgi,extracellular	extracellular		nucleus	mitochondrion
AT4G06744.1	Leucine-rich repeat (LRR) family protein;	4	17	0	404	44621.9	6.49815	0.159406	extracellular	plasma membrane,golgi,nucleus,endoplasmic reticulum,plastid,extracellular	plasma membrane		endoplasmic reticulum,golgi,extracellular			endoplasmic reticulum,golgi,extracellular			extracellular			nucleus,extracellular	endoplasmic reticulum,golgi,extracellular	endoplasmic reticulum,golgi,extracellular	endoplasmic reticulum,golgi,extracellular		endoplasmic reticulum,golgi,extracellular	endoplasmic reticulum,golgi,extracellular	extracellular	endoplasmic reticulum,golgi,extracellular	plastid	extracellular	SwissProt: "extracellular" 16381842		extracellular:16381842	Q8W3M4			extracellular:26572690
AT4G06746.1	related to AP2 9;encodes a member of the DREB subfamily A-5 of ERF/AP2 transcription factor family (RAP2.9). The protein contains one AP2 domain. There are 16 members in this subfamily including RAP2.1 and RAP2.10.	4	22	3	150	17200	10.5516	-0.676	nucleus	cytosol,mitochondrion,plastid,nucleus	plastid		nucleus		nucleus				nucleus			cytosol,nucleus	mitochondrion				mitochondrion	mitochondrion	mitochondrion		nucleus	nucleus	SwissProt: "nucleus" 16381842		nucleus:16381842	Q8W3M3
AT4G07350.1	;	4	0	0	330	38753.5	5.21993	-0.862424	nucleus	cytosol,mitochondrion,nucleus	nucleus		nucleus						cytosol	nucleus		nucleus	mitochondrion				mitochondrion	cytosol,nucleus	nucleus		nucleus	nucleus
AT4G07380.1	;	4	0	0	168	18503.3	3.84227	-0.581548	nucleus	mitochondrion,golgi,nucleus,endoplasmic reticulum,plastid,extracellular,cytosol	extracellular		endoplasmic reticulum,golgi,extracellular						cytosol	nucleus		nucleus	mitochondrion		plastid		endoplasmic reticulum,golgi,extracellular	cytosol,nucleus	nucleus		nucleus	nucleus
AT4G07390.1	Mannose-P-dolichol utilization defect 1 protein;	4	55	4	235	25800.2	9.15126	0.61234	plasma membrane	plasma membrane,mitochondrion,golgi,nucleus,endoplasmic reticulum,extracellular,cytosol,vacuole	plasma membrane		nucleus						cytosol			plasma membrane	endoplasmic reticulum,golgi,extracellular		endoplasmic reticulum,golgi,extracellular		mitochondrion	cytosol,nucleus	extracellular		vacuole	plasma membrane				Q8VY63
AT4G07400.1	VIER F-box proteine 3;Encodes an F-box protein. Based on genetic analysis appears to be functionally redundant with VFB1,2,and 4. When levels of all 4 genes are reduced plants show defects in growth and reduced levels of auxin response genes.	4	3	0	554	61009	9.76894	-0.0806859	nucleus	cytosol,mitochondrion,plastid,nucleus	cytosol		nucleus	plastid					nucleus	nucleus	plastid	nucleus	mitochondrion		plastid		mitochondrion	cytosol,nucleus	cytosol		nucleus	nucleus				Q9S9X4
AT4G07408.1	;	4	0	0	62	7481.35	9.76767	0.3	plasma membrane,golgi	plasma membrane,mitochondrion,nucleus,plastid,extracellular	plasma membrane		plastid						plasma membrane			plastid	mitochondrion		mitochondrion		mitochondrion	mitochondrion	nucleus	mitochondrion	nucleus	extracellular				B3H4W8
AT4G07410.1	Transducin family protein / WD-40 repeat family protein;	4	31	2	815	90274.5	6.50967	-0.308957	cytosol,nucleus	mitochondrion,golgi,nucleus,endoplasmic reticulum,extracellular,cytosol	cytosol		nucleus						cytosol	nucleus		nucleus	mitochondrion				mitochondrion	endoplasmic reticulum,golgi,extracellular	cytosol		nucleus	cytosol				Q8RXU6		nucleus:22158464	nucleus:23396599
AT4G07515.1	Protein of unknown function (DUF784);	4	13	2	103	11372	7.17565	0.286408	extracellular	golgi,nucleus,endoplasmic reticulum,extracellular,cytosol	cytosol		endoplasmic reticulum,golgi,extracellular						extracellular			nucleus	endoplasmic reticulum,golgi,extracellular	endoplasmic reticulum,golgi,extracellular	endoplasmic reticulum,golgi,extracellular		endoplasmic reticulum,golgi,extracellular	endoplasmic reticulum,golgi,extracellular	cytosol	endoplasmic reticulum,golgi,extracellular	extracellular	extracellular				Q3EA86
AT4G07524.1	Ras-related small GTP-binding family protein;	4	0	0	70	8114.79	10.671	-0.451429	cytosol	mitochondrion,nucleus,plastid,cytosol,vacuole	plastid		plastid		vacuole				cytosol				mitochondrion	plastid			plastid	cytosol,nucleus	nucleus		plastid	cytosol
AT4G07526.1	;	4	1	0	112	12866.1	4.28761	-0.745536	nucleus	cytosol,mitochondrion,plastid,nucleus	nucleus		nucleus						cytosol	nucleus		nucleus	mitochondrion				plastid	cytosol,nucleus	nucleus		nucleus	nucleus
AT4G07666.1	;	4	0	0	342	37730	5.24121	-0.421345	nucleus	nucleus,cytosol,mitochondrion,extracellular	extracellular		nucleus						cytosol	nucleus		nucleus	mitochondrion				mitochondrion	cytosol,nucleus	cytosol		cytosol	nucleus				Q3EA81
AT4G07670.1	protease-associated (PA) domain-containing protein;	4	0	0	280	31117	4.8639	-0.0942857	mitochondrion,peroxisome	plasma membrane,mitochondrion,golgi,nucleus,endoplasmic reticulum,extracellular,cytosol	cytosol		endoplasmic reticulum,golgi,extracellular		golgi				cytosol			cytosol,golgi	mitochondrion				mitochondrion	cytosol,nucleus	extracellular		cytosol	plasma membrane	Amigo: "mitochondrion" 14671022|Tair: "mitochondrion" 14671022	mitochondrion:14671022		Q9XH28	mitochondrion:14671022		mitochondrion:14671022	AT1G26830.1::15749712;AT1G69670.1::15749712
AT4G07675.1	;	4	0	0	167	19045.5	4.05577	-1.07126	nucleus	cytosol,mitochondrion,nucleus	nucleus		nucleus						cytosol	nucleus		nucleus	mitochondrion				mitochondrion	cytosol,nucleus	nucleus		nucleus	cytosol
AT4G07740.1	Protein of unknown function (DUF3287);	4	0	0	198	23114.5	5.75196	-0.803535	endoplasmic reticulum	mitochondrion,golgi,nucleus,endoplasmic reticulum,extracellular,cytosol	cytosol		endoplasmic reticulum,golgi,extracellular			endoplasmic reticulum,golgi,extracellular			cytosol	nucleus		nucleus	mitochondrion	endoplasmic reticulum,golgi,extracellular			mitochondrion	mitochondrion	nucleus		nucleus	endoplasmic reticulum
AT4G07786.1	;	4	0	0	35	4138.15	9.39199	-0.102857	plasma membrane	plasma membrane,mitochondrion,golgi,nucleus,endoplasmic reticulum,plastid,extracellular,vacuole	plasma membrane		endoplasmic reticulum,golgi,extracellular			mitochondrion			extracellular			plastid	mitochondrion		mitochondrion		plastid	endoplasmic reticulum,golgi,extracellular	nucleus		nucleus	vacuole				B3H4S3
AT4G07820.1	CAP (Cysteine-rich secretory proteins, Antigen 5, and Pathogenesis-related 1 protein) superfamily protein;	4	3	2	160	17747.1	8.09137	-0.08375	extracellular	plasma membrane,golgi,endoplasmic reticulum,extracellular,vacuole	plasma membrane		endoplasmic reticulum,golgi,extracellular		vacuole	endoplasmic reticulum,golgi,extracellular			extracellular			vacuole	endoplasmic reticulum,golgi,extracellular	endoplasmic reticulum,golgi,extracellular	endoplasmic reticulum,golgi,extracellular		endoplasmic reticulum,golgi,extracellular	endoplasmic reticulum,golgi,extracellular	extracellular	endoplasmic reticulum,golgi,extracellular	extracellular	extracellular				Q9ZPG2
AT4G07825.1	;	4	41	10	247	27603.5	9.98676	0.0048583	plasma membrane	plasma membrane,mitochondrion,golgi,nucleus,endoplasmic reticulum,peroxisome,plastid,extracellular,cytosol	plasma membrane		nucleus	plastid		mitochondrion			cytosol			plasma membrane,nucleus	mitochondrion		plastid		mitochondrion	endoplasmic reticulum,golgi,extracellular	nucleus		cytosol	peroxisome
AT4G07868.1	;	4	0	0	78	9417.11	9.56444	0.741026	extracellular	plasma membrane,mitochondrion,golgi,nucleus,endoplasmic reticulum,extracellular,cytosol	plasma membrane		endoplasmic reticulum,golgi,extracellular			endoplasmic reticulum,golgi,extracellular		mitochondrion	endoplasmic reticulum			nucleus	endoplasmic reticulum,golgi,extracellular	endoplasmic reticulum,golgi,extracellular	endoplasmic reticulum,golgi,extracellular		endoplasmic reticulum,golgi,extracellular	endoplasmic reticulum,golgi,extracellular	nucleus	endoplasmic reticulum,golgi,extracellular	extracellular	cytosol
AT4G07932.1	;	4	1	0	195	22278.3	8.00355	-0.577949	mitochondrion	plasma membrane,mitochondrion,golgi,nucleus,endoplasmic reticulum,plastid,extracellular,cytosol	extracellular		plastid		plasma membrane	mitochondrion			extracellular	nucleus		mitochondrion,plastid	mitochondrion	endoplasmic reticulum,golgi,extracellular	mitochondrion		mitochondrion	mitochondrion	extracellular	endoplasmic reticulum,golgi,extracellular	cytosol	mitochondrion
AT4G07940.1	Protein of unknown function (DUF3245);	4	0	0	139	15336	10.1985	-1.18633	nucleus	cytosol,mitochondrion,nucleus	nucleus		nucleus						cytosol	nucleus		nucleus	mitochondrion				mitochondrion	cytosol,nucleus	nucleus		nucleus	nucleus
AT4G07950.1	DNA-directed RNA polymerase, subunit M, archaeal;	4	16	3	106	12253.7	7.96435	-0.603774	nucleus	mitochondrion,golgi,nucleus,endoplasmic reticulum,plastid,extracellular,cytosol	cytosol		endoplasmic reticulum,golgi,extracellular		nucleus	mitochondrion			nucleus			nucleus	mitochondrion				mitochondrion	cytosol,nucleus	extracellular		plastid	nucleus	Amigo: "nucleus" 15610358|Tair: "nucleus" 15610358	nucleus:15610358		Q9ZQC0	nucleus:15610358	cytosol:15610358;nucleus:15610358		AT1G65000.1::21798944
AT4G07960.1	Cellulose-synthase-like C12;encodes a gene similar to cellulose synthase	4	19	3	699	80126.9	9.57649	-0.0257511	plasma membrane	plasma membrane,mitochondrion,golgi,nucleus,cytosol	cytosol		cytosol						cytosol	nucleus		plasma membrane,golgi	mitochondrion				mitochondrion	cytosol,nucleus	cytosol		plasma membrane	plasma membrane	SwissProt: "golgi" 16381842		golgi:16381842	Q9ZQB9
AT4G07965.1	;	4	0	0	140	15557.8	8.06609	-0.101429	mitochondrion	plasma membrane,mitochondrion,golgi,nucleus,endoplasmic reticulum,plastid,extracellular,cytosol	cytosol		plastid		plasma membrane		mitochondrion		cytosol			plastid	mitochondrion	mitochondrion	mitochondrion		endoplasmic reticulum,golgi,extracellular	cytosol,nucleus	extracellular	mitochondrion	nucleus	mitochondrion
AT4G07990.1	Chaperone DnaJ-domain superfamily protein;	4	16	1	230	27783.2	9.83094	-1.3313	nucleus	mitochondrion,golgi,nucleus,endoplasmic reticulum,extracellular,cytosol	cytosol		nucleus		cytosol		mitochondrion		cytosol	nucleus		golgi,nucleus	mitochondrion		endoplasmic reticulum,golgi,extracellular		mitochondrion	cytosol,nucleus	cytosol		nucleus	nucleus				Q8LGD2			mitochondrion:27943495	AT1G01910.1::21798944
AT4G08025.1	Protein of unknown function (DUF784);	4	73	1	115	12696.7	7.73644	0.447826	extracellular	golgi,nucleus,endoplasmic reticulum,extracellular,cytosol	cytosol		endoplasmic reticulum,golgi,extracellular		golgi	endoplasmic reticulum,golgi,extracellular			endoplasmic reticulum			nucleus	endoplasmic reticulum,golgi,extracellular	endoplasmic reticulum,golgi,extracellular	endoplasmic reticulum,golgi,extracellular		endoplasmic reticulum,golgi,extracellular	endoplasmic reticulum,golgi,extracellular	cytosol	endoplasmic reticulum,golgi,extracellular	extracellular	extracellular
AT4G08028.1	Molecular chaperone Hsp40/DnaJ family protein;Encodes a defensin-like (DEFL) family protein.	4	0	0	81	9010.91	8.48714	0.0259259	extracellular	plasma membrane,golgi,nucleus,endoplasmic reticulum,extracellular	plasma membrane		endoplasmic reticulum,golgi,extracellular		extracellular	endoplasmic reticulum,golgi,extracellular			endoplasmic reticulum			plasma membrane,nucleus	endoplasmic reticulum,golgi,extracellular	endoplasmic reticulum,golgi,extracellular	endoplasmic reticulum,golgi,extracellular		endoplasmic reticulum,golgi,extracellular	endoplasmic reticulum,golgi,extracellular	extracellular	endoplasmic reticulum,golgi,extracellular	extracellular	extracellular	SwissProt: "extracellular" 16381842		extracellular:16381842	Q2V3L0
AT4G08039.1	Defensin-like (DEFL) family protein;Encodes a defensin-like (DEFL) family protein.	4	0	0	69	8138	4.10255	0.891304	extracellular	plasma membrane,golgi,endoplasmic reticulum,plastid,extracellular	plasma membrane		endoplasmic reticulum,golgi,extracellular			endoplasmic reticulum,golgi,extracellular			extracellular			plasma membrane,plastid	endoplasmic reticulum,golgi,extracellular	endoplasmic reticulum,golgi,extracellular	endoplasmic reticulum,golgi,extracellular		endoplasmic reticulum,golgi,extracellular	endoplasmic reticulum,golgi,extracellular	extracellular	endoplasmic reticulum,golgi,extracellular	plasma membrane	extracellular	SwissProt: "extracellular" 16381842		extracellular:16381842	Q2V3K9
AT4G08040.1	1-aminocyclopropane-1-carboxylate synthase 11;encodes an aminotransferase that belongs to ACC synthase gene family structurally	4	0	1	460	51801.7	6.7861	-0.360217	cytosol	mitochondrion,golgi,nucleus,endoplasmic reticulum,plastid,extracellular,cytosol	cytosol		nucleus		plastid				cytosol			cytosol	mitochondrion				endoplasmic reticulum,golgi,extracellular	cytosol,nucleus	cytosol		nucleus	cytosol				Q9S9U6				AT1G71230.1::21798944
AT4G08073.1	;	4	0	0	60	6887	4.91173	-0.573333	cytosol	mitochondrion,golgi,nucleus,endoplasmic reticulum,extracellular,cytosol	nucleus		endoplasmic reticulum,golgi,extracellular						cytosol			nucleus	mitochondrion				endoplasmic reticulum,golgi,extracellular	endoplasmic reticulum,golgi,extracellular	mitochondrion		nucleus	cytosol				B3H4L3
AT4G08097.1	;	4	0	0	346	38952.7	6.26693	-0.23815	cytosol	cytosol,mitochondrion,plastid,nucleus	plastid		nucleus						cytosol			plastid	mitochondrion				mitochondrion	cytosol,nucleus	cytosol		cytosol	cytosol
AT4G08140.1	;	4	0	0	84	9756.05	10.3182	-0.178571	cytosol	cytosol,mitochondrion,nucleus	nucleus		nucleus		cytosol				cytosol			nucleus	mitochondrion				mitochondrion	mitochondrion	mitochondrion		nucleus	cytosol				Q9SYE4
AT4G08150.1	KNOTTED-like from Arabidopsis thaliana;A member of class I knotted1-like homeobox gene family (together with KNAT2). Similar to the knotted1 (kn1) homeobox gene of maize. Normally expressed in the peripheral and rib zone of shoot apical meristem but not in the leaf primordia. It is also expressed in the fourth floral whorl, in the region that would become style, particularly in the cell surroundi…	4	70	4	398	45838	6.46719	-1.11256	nucleus	cytosol,mitochondrion,plastid,nucleus	nucleus		nucleus	plastid	nucleus				nucleus	nucleus	plastid	nucleus	mitochondrion				plastid	cytosol,nucleus	nucleus		nucleus	nucleus	Amigo: "nucleus" 7866029|SwissProt: "nucleus" 16381842	nucleus:7866029	nucleus:16381842	P46639		nucleus:15019989;nucleus:16463096		AT1G01140.1::21798944;AT1G05420.1::15781858;AT1G06920.1::15781858;AT1G11910.1::15781858;AT1G22630.1::21798944;AT1G62990.1::15781858;AT2G16400.1::15781858;AT2G22680.1::21798944;AT2G23760.1::15781858;AT2G27990.1::15781858;AT2G30120.1::21798944;AT2G30400.1::15781858;AT3G52525.1::15781858;AT4G08520.1::21798944;AT4G12450.1::21798944;AT4G34610.1::15781858;AT4G36870.1::15781858;AT4G36870.1::17873098;AT5…
AT4G08151.1	;	4	0	0	38	4393.48	10.0376	-0.413158	cytosol	mitochondrion,golgi,nucleus,endoplasmic reticulum,plastid,extracellular,cytosol	cytosol		endoplasmic reticulum,golgi,extracellular						cytosol			plastid	mitochondrion				mitochondrion	mitochondrion	mitochondrion		nucleus	cytosol				B3H5E8
AT4G08160.1	glycosyl hydrolase family 10 protein / carbohydrate-binding domain-containing protein;Encodes a putative glycosyl hydrolase family 10 protein (xylanase).	4	4	3	752	84556.6	5.77947	-0.309707	cytosol	mitochondrion,nucleus,plastid,extracellular,cytosol	cytosol		nucleus						cytosol	nucleus		cytosol,plastid,extracellular	mitochondrion				mitochondrion	cytosol,nucleus	cytosol		cytosol	nucleus				Q8GYW5			extracellular:26572690
AT4G08170.1	Inositol 1,3,4-trisphosphate 5/6-kinase family protein;	4	9	0	265	29993.4	8.77227	-0.189057	cytosol	cytosol,mitochondrion,nucleus	cytosol		nucleus						cytosol				mitochondrion				mitochondrion	mitochondrion	mitochondrion	mitochondrion	cytosol	cytosol	Amigo: "nucleus" 15610358|Tair: "nucleus" 15610358	nucleus:15610358		Q9SUG3	nucleus:15610358	cytosol:15610358;nucleus:15610358
AT4G08176.1	;	4	0	0	40	4695.9	7.73831	0.105	cytosol	mitochondrion,nucleus,plastid,extracellular,cytosol	extracellular		nucleus			plastid			cytosol			nucleus	mitochondrion				plastid	cytosol,nucleus	nucleus		cytosol	cytosol				B3H5Y7
AT4G08180.1	OSBP(oxysterol binding protein)-related protein 1C;	4	61	3	814	92769.1	6.47787	-0.682924	nucleus	cytosol,mitochondrion,plastid,nucleus	nucleus		nucleus		cytosol	plastid			cytosol	nucleus	plastid	nucleus	mitochondrion				mitochondrion	cytosol,nucleus	nucleus		nucleus	cytosol				Q8L751
AT4G08190.1	P-loop containing nucleoside triphosphate hydrolases superfamily protein;	4	0	0	127	14272.7	4.58802	-0.738583	nucleus	mitochondrion,golgi,nucleus,endoplasmic reticulum,extracellular,cytosol,vacuole	nucleus		nucleus		vacuole				cytosol	nucleus		cytosol,nucleus	mitochondrion				endoplasmic reticulum,golgi,extracellular	cytosol,nucleus	nucleus		nucleus	cytosol
AT4G08210.1	Pentatricopeptide repeat (PPR-like) superfamily protein;	4	1	0	686	75829.3	6.34866	0.170117	cytosol	plasma membrane,mitochondrion,golgi,nucleus,endoplasmic reticulum,plastid,extracellular,cytosol	plasma membrane		nucleus						mitochondrion			plastid	mitochondrion		endoplasmic reticulum,golgi,extracellular		mitochondrion	mitochondrion	cytosol		nucleus	cytosol
AT4G08230.1	glycine-rich protein;	4	15	3	113	11549	10.6576	-0.302655	plasma membrane	plasma membrane,mitochondrion,golgi,nucleus,endoplasmic reticulum,extracellular,cytosol	plasma membrane		nucleus		plasma membrane				cytosol			nucleus	mitochondrion		mitochondrion		mitochondrion	endoplasmic reticulum,golgi,extracellular	extracellular	mitochondrion	cytosol	plasma membrane								AT3G10260.1::21798944;AT4G35580.1::21798944;AT5G22290.1::21798944
AT4G08240.1	;	4	19	2	136	14557.9	4.91389	-0.436765	cytosol	mitochondrion,nucleus,plastid,extracellular,cytosol	extracellular		nucleus						cytosol			nucleus	mitochondrion				mitochondrion	cytosol,nucleus	mitochondrion		plastid	nucleus	Amigo: "cytosol" 17925997	cytosol:17925997		Q9SUF6				AT1G52240.1::21798944
AT4G08250.1	GRAS family transcription factor;	4	5	1	483	53541.3	5.0038	-0.147205	nucleus	plasma membrane,mitochondrion,golgi,nucleus,endoplasmic reticulum,extracellular,cytosol	plasma membrane		nucleus						cytosol			nucleus	mitochondrion				endoplasmic reticulum,golgi,extracellular	cytosol,nucleus	cytosol		cytosol	cytosol	SwissProt: "nucleus" 16381842		nucleus:16381842	Q9SUF5
AT4G08260.1	Protein phosphatase 2C family protein;	4	0	0	212	23324.3	6.51286	2.51371e-17	cytosol	cytosol,mitochondrion,peroxisome,nucleus	cytosol		cytosol						peroxisome			cytosol,nucleus	mitochondrion				mitochondrion	cytosol,nucleus	cytosol		cytosol	cytosol				Q9SUF4
AT4G08263.1	;	4	0	0	109	13139.8	10.7974	-0.980734	mitochondrion	cytosol,mitochondrion,plastid,nucleus	nucleus		plastid	plastid		mitochondrion	mitochondrion	mitochondrion	cytosol		plastid	nucleus	mitochondrion		mitochondrion		mitochondrion	cytosol,nucleus	mitochondrion	plastid	plastid	nucleus
AT4G08267.1	hAT transposon superfamily protein;	4	0	0	126	14334.6	10.1745	0.131746	mitochondrion	plasma membrane,mitochondrion,plastid,extracellular	mitochondrion		plastid	plastid	extracellular			mitochondrion	extracellular		plastid	plasma membrane,plastid	mitochondrion		mitochondrion		mitochondrion	mitochondrion	extracellular		plastid	mitochondrion
AT4G08270.1	;	4	0	0	99	11396.7	9.2393	-1.05051	nucleus	nucleus,cytosol,mitochondrion,extracellular	nucleus		nucleus		extracellular				nucleus	nucleus		nucleus	mitochondrion		mitochondrion		mitochondrion	cytosol,nucleus	nucleus		nucleus	nucleus
AT4G08280.1	Thioredoxin superfamily protein;	4	46	2	126	13843.7	8.96143	-0.176984	mitochondrion	mitochondrion,plastid,nucleus	nucleus		plastid	plastid		mitochondrion	mitochondrion	mitochondrion	plastid		plastid	nucleus	plastid	mitochondrion	mitochondrion		mitochondrion	mitochondrion	nucleus	plastid	plastid	plastid				Q9SUF2			mitochondrion:27943495
AT4G08290.1	nodulin MtN21 /EamA-like transporter family protein;	4	18	4	384	41725.7	8.78653	0.517969	plasma membrane	plasma membrane,mitochondrion,golgi,endoplasmic reticulum,plastid,extracellular	plasma membrane		plastid			mitochondrion		mitochondrion	plasma membrane			plasma membrane	endoplasmic reticulum,golgi,extracellular	endoplasmic reticulum,golgi,extracellular	endoplasmic reticulum,golgi,extracellular		mitochondrion	endoplasmic reticulum,golgi,extracellular	extracellular	endoplasmic reticulum,golgi,extracellular	plasma membrane	plasma membrane				Q9SUF1
AT4G08300.1	nodulin MtN21 /EamA-like transporter family protein;	4	5	3	373	40519.5	9.72886	0.572922	plasma membrane	plasma membrane,mitochondrion,golgi,nucleus,endoplasmic reticulum,plastid,extracellular,cytosol	plasma membrane		plastid			mitochondrion		mitochondrion	golgi			plasma membrane	endoplasmic reticulum,golgi,extracellular		endoplasmic reticulum,golgi,extracellular		mitochondrion	cytosol,nucleus	extracellular		plasma membrane	plasma membrane				Q501F8			plasma membrane:19334764
AT4G08310.1	;	4	40	2	504	56238.8	4.59539	-1.23571	nucleus	cytosol,mitochondrion,nucleus	nucleus		nucleus						nucleus	nucleus		nucleus	mitochondrion				mitochondrion	cytosol,nucleus	nucleus		nucleus	nucleus							plasma membrane:19334764
AT4G08320.1	Tetratricopeptide repeat (TPR)-like superfamily protein;	4	31	2	426	46541.2	4.46226	-0.628404	nucleus	mitochondrion,golgi,nucleus,endoplasmic reticulum,plastid,extracellular,cytosol	nucleus		endoplasmic reticulum,golgi,extracellular		cytosol			mitochondrion	cytosol	nucleus		nucleus	mitochondrion	mitochondrion	plastid		mitochondrion	endoplasmic reticulum,golgi,extracellular	nucleus		plastid	cytosol				Q2V3K8
AT4G08330.1	;	4	34	2	164	18207.3	9.62045	-0.493902	plasma membrane	plasma membrane,mitochondrion,nucleus,plastid,cytosol	plasma membrane		plastid	plastid		mitochondrion			cytosol		plastid	plasma membrane,nucleus	plastid		plastid		plastid	cytosol,nucleus	nucleus	plastid	nucleus	nucleus	Amigo: "plasma membrane" 17317660|SwissProt: "plastid" 16381842|Tair: "plasma membrane" 17317660	plasma membrane:17317660	plastid:16381842	Q9STN5	plasma membrane:17317660		plasma membrane:17317660;plasma membrane:20374526
AT4G08350.1	global transcription factor group A2;	4	71	0	1041	115412	5.08582	-0.660038	nucleus	cytosol,mitochondrion,nucleus	cytosol		nucleus						cytosol	nucleus		nucleus	mitochondrion				mitochondrion	cytosol,nucleus	nucleus		nucleus	nucleus	SwissProt: "nucleus" 16381842		nucleus:16381842	Q9STN3			cytoskeleton:24134884	AT2G27040.1::19343051;AT2G27040.1::19343051
AT4G08351.1	;	4	0	0	61	6957.48	10.7897	-0.445902	cytosol	mitochondrion,golgi,nucleus,plastid,cytosol	mitochondrion		plastid			mitochondrion			cytosol		plastid	golgi,plastid	mitochondrion				plastid	cytosol,nucleus	mitochondrion		cytosol	plastid				B3H7K5
AT4G08360.1	KOW domain-containing protein;	4	0	1	141	15190.3	4.77994	-0.0163121	cytosol	mitochondrion,golgi,nucleus,endoplasmic reticulum,plastid,extracellular,cytosol	plastid		nucleus						cytosol			nucleus	mitochondrion				endoplasmic reticulum,golgi,extracellular	cytosol,nucleus	nucleus		cytosol	cytosol
AT4G08370.1	Proline-rich extensin-like family protein;	4	0	0	350	39401.2	9.64877	-0.331143	extracellular	golgi,nucleus,endoplasmic reticulum,plastid,extracellular,vacuole	nucleus		endoplasmic reticulum,golgi,extracellular			endoplasmic reticulum,golgi,extracellular			extracellular		plastid	extracellular	endoplasmic reticulum,golgi,extracellular	endoplasmic reticulum,golgi,extracellular	endoplasmic reticulum,golgi,extracellular		endoplasmic reticulum,golgi,extracellular	endoplasmic reticulum,golgi,extracellular	extracellular	endoplasmic reticulum,golgi,extracellular	extracellular	vacuole				Q9STN1
AT4G08380.1	Proline-rich extensin-like family protein;	4	0	0	437	48624.2	9.18902	-0.758581	extracellular	golgi,nucleus,endoplasmic reticulum,plastid,extracellular,vacuole	nucleus		endoplasmic reticulum,golgi,extracellular			endoplasmic reticulum,golgi,extracellular			endoplasmic reticulum		plastid	extracellular	endoplasmic reticulum,golgi,extracellular	endoplasmic reticulum,golgi,extracellular	endoplasmic reticulum,golgi,extracellular		endoplasmic reticulum,golgi,extracellular	endoplasmic reticulum,golgi,extracellular	extracellular	endoplasmic reticulum,golgi,extracellular	plastid	vacuole
AT4G08390.1	stromal ascorbate peroxidase;Encodes a chloroplastic stromal ascorbate peroxidase sAPX. Ascorbate peroxidases are enzymes that scavenge hydrogen peroxide in plant cells. Eight types of APX have been described for Arabidopsis: three cytosolic (APX1, APX2, APX6), two chloroplastic types (stromal sAPX, thylakoid tAPX), and three microsomal (APX3, APX4, APX5) isoforms.	4	99	9	372	40409.4	8.57651	-0.480645	mitochondrion,plastid	cytosol,mitochondrion,plastid,nucleus	nucleus	mitochondrion,plastid	plastid	plastid	plastid	mitochondrion		mitochondrion	plastid		plastid	mitochondrion,plastid	plastid	plastid	plastid		mitochondrion	plastid	nucleus	plastid	plastid	cytosol	Amigo: "mitochondrion" 14671022|Amigo: "plastid" 11997377|Amigo: "mitochondrion" 12954611|SwissProt: "mitochondrion,plastid" 16381842|Tair: "plastid" 18633119|Tair: "plastid" 18431481|Tair: "mitochondrion" 12954611	mitochondrion:12954611;mitochondrion:14671022;plastid:11997377	mitochondrion:16381842;plastid:16381842	Q42592	mitochondrion:12954611;plastid:18633119;plastid:18431481	mitochondrion:12954611;mitochondrion:23257241;plastid:23257241	mitochondrion:12954611;mitochondrion:14671022;mitochondrion:22923678;mitochondrion:23444301;mitochondrion:27943495;mitochondrion:23444301;plastid:20423899;plastid:21531424;plastid:18431481;plastid:18633119;plastid:20061580;plastid:24361574
AT4G08395.1	;	4	0	0	232	26235.4	6.63967	0.0943966	cytosol	cytosol,mitochondrion,plastid,nucleus	cytosol		nucleus						cytosol			nucleus	mitochondrion				mitochondrion	cytosol,nucleus	cytosol		plastid	cytosol
AT4G08400.1	Proline-rich extensin-like family protein;	4	1	0	513	57334.7	9.59658	-1.07368	extracellular	mitochondrion,golgi,nucleus,endoplasmic reticulum,plastid,extracellular,vacuole	plastid		endoplasmic reticulum,golgi,extracellular			endoplasmic reticulum,golgi,extracellular			extracellular		plastid	extracellular	endoplasmic reticulum,golgi,extracellular	mitochondrion	endoplasmic reticulum,golgi,extracellular		endoplasmic reticulum,golgi,extracellular	endoplasmic reticulum,golgi,extracellular	nucleus	mitochondrion	extracellular	vacuole
AT4G08406.1	;	4	1	0	46	5248.67	10.5005	0.613043	extracellular	mitochondrion,golgi,nucleus,endoplasmic reticulum,plastid,extracellular	extracellular		endoplasmic reticulum,golgi,extracellular			mitochondrion			extracellular			plastid	endoplasmic reticulum,golgi,extracellular				endoplasmic reticulum,golgi,extracellular	endoplasmic reticulum,golgi,extracellular	extracellular	endoplasmic reticulum,golgi,extracellular	nucleus	extracellular				B3H614
AT4G08410.1	Proline-rich extensin-like family protein;	4	0	0	707	79137.5	9.66095	-1.04653	extracellular	mitochondrion,golgi,nucleus,endoplasmic reticulum,plastid,extracellular,vacuole	plastid		endoplasmic reticulum,golgi,extracellular						extracellular		plastid	extracellular	endoplasmic reticulum,golgi,extracellular	mitochondrion	endoplasmic reticulum,golgi,extracellular		mitochondrion	endoplasmic reticulum,golgi,extracellular	nucleus		nucleus	vacuole				Q9STM7
AT4G08430.1	Ulp1 protease family protein;	4	0	0	808	92523.3	7.8966	-0.573391	nucleus	mitochondrion,golgi,nucleus,endoplasmic reticulum,extracellular,cytosol	cytosol		nucleus						nucleus	nucleus		nucleus	mitochondrion				endoplasmic reticulum,golgi,extracellular	cytosol,nucleus	nucleus		nucleus	cytosol				Q9SW62
AT4G08450.1	Disease resistance protein (TIR-NBS-LRR class) family;	4	0	0	1234	141679	4.8941	-0.276418	cytosol	cytosol,mitochondrion,plasma membrane,nucleus	nucleus		nucleus						cytosol			cytosol,plasma membrane	mitochondrion				mitochondrion	cytosol,nucleus	nucleus		nucleus	cytosol				Q9SW60
AT4G08455.1	BTB/POZ domain-containing protein;	4	9	4	243	27329.5	4.95387	-0.323045	nucleus	plasma membrane,mitochondrion,golgi,nucleus,endoplasmic reticulum,extracellular,cytosol	nucleus		nucleus					mitochondrion	cytosol	nucleus		plasma membrane,nucleus	mitochondrion		endoplasmic reticulum,golgi,extracellular		mitochondrion	cytosol,nucleus	nucleus		nucleus	cytosol				Q6DBN1				AT1G26830.1::15749712;AT1G26830.1::15749712;AT1G69670.1::15749712
AT4G08460.1	Protein of unknown function (DUF1644);	4	22	2	274	31302.4	9.62463	-0.848905	nucleus	cytosol,mitochondrion,nucleus	nucleus		nucleus			mitochondrion			nucleus	nucleus		nucleus	mitochondrion		mitochondrion		mitochondrion	cytosol,nucleus	nucleus		nucleus	nucleus								AT5G58720.1::21798944
AT4G08470.1	MAPK/ERK kinase kinase 3;Encodes a member of the A1 subgroup of the MEKK (MAPK/ERK kinase kinase) family. MEKK is another name for Mitogen-Activated Protein Kinase Kinase Kinase (MAPKKK or MAP3K). This subgroup has four members: At4g08500 (MEKK1, also known as ARAKIN, MAP3Kb1, MAPKKK8), At4g08480 (MEKK2, also known as MAP3Kb4, MAPKKK9), At4g08470 (MEKK3, also known as MAP3Kb3, MAPKKK10) and At4g1…	4	19	4	560	62311.1	5.59879	-0.291607	cytosol	plasma membrane,mitochondrion,golgi,nucleus,endoplasmic reticulum,plastid,extracellular,cytosol	plasma membrane		nucleus		cytosol				cytosol			nucleus	mitochondrion		plastid		mitochondrion	endoplasmic reticulum,golgi,extracellular	nucleus		nucleus	cytosol				Q9M0T3
AT4G08480.1	mitogen-activated protein kinase kinase kinase 9;Encodes a member of the A1 subgroup of the MEKK (MAPK/ERK kinase kinase) family. MEKK is another name for Mitogen-Activated Protein Kinase Kinase Kinase (MAPKKK or MAP3K). This subgroup has four members: At4g08500 (MEKK1, also known as ARAKIN, MAP3Kb1, MAPKKK8), At4g08480 (MEKK2, also known as MAP3Kb4, MAPKKK9), At4g08470 (MEKK3, also known as MAP3…	4	11	0	773	84978.8	5.10174	-0.475162	nucleus	cytosol,mitochondrion,plastid,nucleus	plastid		nucleus	plastid	cytosol				cytosol	nucleus	plastid	nucleus	plastid		plastid		mitochondrion	cytosol,nucleus	nucleus	plastid	cytosol	nucleus				O81472				AT4G01370.1::22643122;AT4G01370.1::22643122
AT4G08485.1	Defensin-like (DEFL) family protein;Encodes a defensin-like (DEFL) family protein.	4	0	0	86	9813.2	9.92642	0.0511628	extracellular	plasma membrane,golgi,nucleus,endoplasmic reticulum,plastid,extracellular	plasma membrane		endoplasmic reticulum,golgi,extracellular	plastid		endoplasmic reticulum,golgi,extracellular			extracellular			plasma membrane,plastid	endoplasmic reticulum,golgi,extracellular	endoplasmic reticulum,golgi,extracellular	endoplasmic reticulum,golgi,extracellular		endoplasmic reticulum,golgi,extracellular	endoplasmic reticulum,golgi,extracellular	nucleus	plastid	plastid	extracellular	SwissProt: "extracellular" 16381842		extracellular:16381842	Q2V3K7
AT4G08500.1	MAPK/ERK kinase kinase 1;Encodes a member of the A1 subgroup of the MEKK (MAPK/ERK kinase kinase) family. MEKK is another name for Mitogen-Activated Protein Kinase Kinase Kinase (MAPKKK or MAP3K). This subgroup has four members: At4g08500 (MEKK1, also known as ARAKIN, MAP3Kb1, MAPKKK8), At4g08480 (MEKK2, also known as MAP3Kb4, MAPKKK9), At4g08470 (MEKK3, also known as MAP3Kb3, MAPKKK10) and At4g1…	4	32	3	608	66028.1	5.361	-0.372862	nucleus	cytosol,mitochondrion,plastid,nucleus	plastid		nucleus		cytosol				cytosol	nucleus		nucleus	mitochondrion	mitochondrion			mitochondrion	cytosol,nucleus	nucleus	mitochondrion	nucleus	cytosol	Amigo: "nucleus" 17587183|Tair: "nucleus" 17587183	nucleus:17587183		Q39008	nucleus:17587183			AT4G23810.1::17587183;AT4G23810.1::17587183;AT4G23810.1::17587183;AT4G26070.1::9804171;AT4G26070.1::18982020;AT4G29810.1::18982020
AT4G08510.1	;	4	20	2	551	59412.3	10.4526	-0.775862	nucleus	cytosol,mitochondrion,plastid,nucleus	nucleus		nucleus	plastid					cytosol	nucleus	plastid	nucleus	plastid				mitochondrion	mitochondrion	nucleus	plastid	nucleus	nucleus	Amigo: "plastid" 15028209|Tair: "plastid" 15028209	plastid:15028209		O81469	plastid:15028209		plastid:15028209
AT4G08520.1	SNARE-like superfamily protein;	4	31	4	181	19877.7	4.31392	0.0458564	cytosol	mitochondrion,nucleus,plastid,extracellular,cytosol	cytosol		nucleus		cytosol				cytosol			nucleus	mitochondrion				mitochondrion	cytosol,nucleus	extracellular		plastid	cytosol	Amigo: "plasma membrane" 17644812|SwissProt: "cytosol,endoplasmic reticulum,golgi" 16381842|Tair: "plasma membrane" 17644812	plasma membrane:17644812	cytosol:16381842;endoplasmic reticulum:16381842;golgi:16381842	Q8H1F4	plasma membrane:17644812		extracellular:26572690;plasma membrane:17644812	AT4G25200.1::21798944;AT4G32520.1::21798944
AT4G08530.1	Bifunctional inhibitor/lipid-transfer protein/seed storage 2S albumin superfamily protein;Predicted to encode a PR (pathogenesis-related) protein. Belongs to the lipid transfer protein (PR-14) family with the following members: At2g38540/LTP1, At2g38530/LTP2, At5g59320/LTP3, At5g59310/LTP4, At3g51600/LTP5, At3g08770/LTP6, At2g15050/LTP7, At2g18370/LTP8, At2g15325/LTP9, At5g01870/LTP10, At4g33355/…	4	0	3	103	11731.3	7.24123	-0.0737864	plasma membrane,vacuole	mitochondrion,golgi,nucleus,endoplasmic reticulum,extracellular,cytosol	cytosol		endoplasmic reticulum,golgi,extracellular			mitochondrion			cytosol			nucleus,extracellular	mitochondrion		endoplasmic reticulum,golgi,extracellular		endoplasmic reticulum,golgi,extracellular	endoplasmic reticulum,golgi,extracellular	extracellular		cytosol	cytosol				Q9M0T1
AT4G08540.1	DNA-directed RNA polymerase II protein;	4	12	2	473	53144	9.70168	-0.588795	nucleus	mitochondrion,plastid,nucleus	nucleus		nucleus			mitochondrion		mitochondrion	nucleus	nucleus		nucleus	mitochondrion				mitochondrion	mitochondrion	nucleus	plastid	plastid	nucleus				Q8H1E1
AT4G08550.1	electron carriers;protein disulfide oxidoreductases;	4	0	0	637	72885.5	4.71778	-0.555259	cytosol	cytosol,mitochondrion,plastid,nucleus	cytosol		nucleus						cytosol			plastid	mitochondrion		plastid		mitochondrion	cytosol,nucleus	nucleus		cytosol	cytosol
AT4G08555.1	;	4	25	2	69	7683.38	10.5199	-0.830435	nucleus	cytosol,mitochondrion,plastid,nucleus	nucleus		nucleus						nucleus			plastid,nucleus	mitochondrion	plastid			plastid	cytosol,nucleus	nucleus		nucleus	cytosol
AT4G08560.1	pumilio 15;Encodes a member of the Arabidopsis Pumilio (APUM) proteins containing PUF domain (eight repeats of approximately 36 amino acids each). PUF proteins regulate both mRNA stability and translation through sequence-specific binding to the 3' UTR of target mRNA transcripts.	4	0	0	477	55355.4	7.94461	0.0100629	cytosol,nucleus	plasma membrane,mitochondrion,golgi,nucleus,endoplasmic reticulum,extracellular,vacuole	plasma membrane		nucleus			endoplasmic reticulum,golgi,extracellular	mitochondrion	mitochondrion	plasma membrane			nucleus	endoplasmic reticulum,golgi,extracellular	endoplasmic reticulum,golgi,extracellular	endoplasmic reticulum,golgi,extracellular		mitochondrion	endoplasmic reticulum,golgi,extracellular	nucleus	endoplasmic reticulum,golgi,extracellular	vacuole	endoplasmic reticulum
AT4G08570.1	Heavy metal transport/detoxification superfamily protein ;	4	6	3	150	16904.7	10.0003	-0.481333	cytosol	mitochondrion,nucleus,plastid,extracellular,cytosol	extracellular		nucleus		extracellular				cytosol	nucleus			mitochondrion				mitochondrion	cytosol,nucleus	extracellular		plastid	cytosol				O81464				AT1G69600.1::18974936
AT4G08580.1	microfibrillar-associated protein-related;	4	26	2	435	51174.3	4.60871	-1.33103	nucleus	cytosol,mitochondrion,cytoskeleton,nucleus	cytoskeleton		nucleus		cytosol				cytosol	nucleus		nucleus	mitochondrion				mitochondrion	cytosol,nucleus	nucleus		cytosol	cytosol	Amigo: "plastid" 18431481|Tair: "plastid" 18431481	plastid:18431481		O22281	plastid:18431481
AT4G08590.1	ORTHRUS-like;	4	6	3	465	52310.2	4.90126	-0.572258	nucleus	mitochondrion,golgi,nucleus,endoplasmic reticulum,plastid,extracellular,cytosol	cytosol		nucleus						nucleus	nucleus		nucleus	mitochondrion		endoplasmic reticulum,golgi,extracellular		plastid	cytosol,nucleus	extracellular		cytosol	nucleus				Q681I0
AT4G08593.1	;	4	0	0	270	30644.5	5.07069	0.336667	plasma membrane	cytosol,mitochondrion,plasma membrane,nucleus	plasma membrane		nucleus						cytosol			nucleus	mitochondrion				mitochondrion	cytosol,nucleus	cytosol		plasma membrane	plasma membrane
AT4G08620.1	sulphate transporter 1;1;Encodes a sulfate transporter. Contains STAS domain. Expressed in roots and guard cells. Up-regulated by sulfur deficiency.	4	0	1	649	70661.2	9.36612	0.469954	plasma membrane	plasma membrane,mitochondrion,nucleus,plastid,cytosol,vacuole	plasma membrane		cytosol		vacuole	plastid			cytosol			plasma membrane	mitochondrion				mitochondrion	cytosol,nucleus	cytosol	plastid	plasma membrane	plastid	Amigo: "plasma membrane" 15718229|SwissProt: "plasma membrane" 16381842|Tair: "plasma membrane" 15718229	plasma membrane:15718229	plasma membrane:16381842	Q9SAY1	plasma membrane:15718229	plasma membrane:15136568	plasma membrane:23990937	AT4G14880.1::20529854
AT4G08630.1	;	4	0	0	845	93711.7	6.13603	-0.726864	plastid	cytosol,mitochondrion,plastid,nucleus	nucleus		nucleus			mitochondrion		mitochondrion	cytosol	nucleus	plastid	nucleus	plastid		mitochondrion		mitochondrion	mitochondrion	nucleus	plastid	plastid	nucleus				O22276			plastid:24872594
AT4G08640.1	ATP binding;	4	0	0	171	19127.3	9.89818	-0.272515	cytosol	mitochondrion,golgi,nucleus,endoplasmic reticulum,plastid,extracellular,cytosol	cytosol		nucleus						cytosol			mitochondrion,plastid	mitochondrion				endoplasmic reticulum,golgi,extracellular	cytosol,nucleus	nucleus		cytosol	cytosol
AT4G08670.1	Bifunctional inhibitor/lipid-transfer protein/seed storage 2S albumin superfamily protein;	4	1	1	208	20852.9	7.14484	0.204327	extracellular	plasma membrane,mitochondrion,golgi,nucleus,endoplasmic reticulum,plastid,extracellular,vacuole	nucleus		endoplasmic reticulum,golgi,extracellular	plastid		endoplasmic reticulum,golgi,extracellular			extracellular		plastid	plasma membrane	endoplasmic reticulum,golgi,extracellular	endoplasmic reticulum,golgi,extracellular	endoplasmic reticulum,golgi,extracellular		mitochondrion	endoplasmic reticulum,golgi,extracellular	nucleus	endoplasmic reticulum,golgi,extracellular	plastid	vacuole				Q2PE70
AT4G08685.1	Pollen Ole e 1 allergen and extensin family protein;Encodes a protein, expressed in leaves, with similarity to pollen allergens.	4	152	7	159	17667.1	6.73831	-0.196226	extracellular	nucleus,endoplasmic reticulum,golgi,extracellular	extracellular		endoplasmic reticulum,golgi,extracellular		extracellular	endoplasmic reticulum,golgi,extracellular			endoplasmic reticulum			nucleus	endoplasmic reticulum,golgi,extracellular	endoplasmic reticulum,golgi,extracellular	endoplasmic reticulum,golgi,extracellular		endoplasmic reticulum,golgi,extracellular	endoplasmic reticulum,golgi,extracellular	nucleus	endoplasmic reticulum,golgi,extracellular	extracellular	extracellular				Q9SZY5
AT4G08690.1	Sec14p-like phosphatidylinositol transfer family protein;	4	33	2	301	34435	6.12431	-0.587043	cytosol	cytosol,mitochondrion,plastid,nucleus	cytosol		nucleus						cytosol			cytosol	mitochondrion				mitochondrion	cytosol,nucleus	cytosol		plastid	cytosol				O22270
AT4G08691.1	;	4	26	1	167	19065.1	10.7655	-0.218563	plasma membrane	plasma membrane,mitochondrion,golgi,nucleus,endoplasmic reticulum,plastid,extracellular	plasma membrane		plastid	plastid	plastid	mitochondrion	mitochondrion		endoplasmic reticulum			nucleus	endoplasmic reticulum,golgi,extracellular	plastid			mitochondrion	endoplasmic reticulum,golgi,extracellular	nucleus	plastid	plastid	extracellular
AT4G08700.1	Drug/metabolite transporter superfamily protein;Member of a family of proteins related to PUP1, a purine transporter. May be involved in the transport of purine and purine derivatives such as cytokinins, across the plasma membrane.	4	24	4	361	40140.2	4.51657	0.690859	plasma membrane	plasma membrane,mitochondrion,golgi,nucleus,endoplasmic reticulum,plastid,extracellular,cytosol	plasma membrane		nucleus		nucleus				plasma membrane			plastid	endoplasmic reticulum,golgi,extracellular		endoplasmic reticulum,golgi,extracellular		mitochondrion	cytosol,nucleus	extracellular		plasma membrane	plasma membrane	SwissProt: "plasma membrane" 16381842		plasma membrane:16381842	Q8RY83
AT4G08730.1	RNA-binding protein;	4	0	0	188	20235.7	7.79516	0.0904255	cytosol,peroxisome	plasma membrane,mitochondrion,nucleus,peroxisome,cytosol	plasma membrane		nucleus		cytosol				cytosol			peroxisome	mitochondrion				mitochondrion	cytosol,nucleus	cytosol		nucleus	plasma membrane
AT4G08740.1	;	4	22	0	213	23849.3	10.6479	-0.492958	nucleus	cytosol,mitochondrion,plastid,nucleus	nucleus		nucleus	plastid	cytosol	plastid	mitochondrion	mitochondrion	cytosol			nucleus	mitochondrion	plastid			mitochondrion	mitochondrion	nucleus		nucleus	nucleus
AT4G08760.1	;	4	0	0	521	58892.8	9.91007	-0.50691	nucleus	cytosol,mitochondrion,plastid,nucleus	plastid		nucleus				mitochondrion		nucleus	nucleus		plastid	mitochondrion		mitochondrion		mitochondrion	cytosol,nucleus	nucleus		nucleus	nucleus							plasma membrane:22318864
AT4G08770.1	Peroxidase superfamily protein;	4	45	3	346	38204.7	7.71807	-0.161272	extracellular	plasma membrane,golgi,nucleus,endoplasmic reticulum,plastid,extracellular,vacuole	plasma membrane		endoplasmic reticulum,golgi,extracellular		plastid	endoplasmic reticulum,golgi,extracellular			extracellular			vacuole	endoplasmic reticulum,golgi,extracellular	endoplasmic reticulum,golgi,extracellular	endoplasmic reticulum,golgi,extracellular		endoplasmic reticulum,golgi,extracellular	endoplasmic reticulum,golgi,extracellular	nucleus	endoplasmic reticulum,golgi,extracellular	extracellular	vacuole	Amigo: "vacuole" 15539469|SwissProt: "extracellular,vacuole" 16381842|Tair: "vacuole" 15539469	vacuole:15539469	vacuole:16381842;extracellular:16381842	Q9LDN9	vacuole:15539469		extracellular:16356755;extracellular:16729891;extracellular:18998720;extracellular:21109274;extracellular:24393051;extracellular:26572690;nucleus:24012629;vacuole:15539469;vacuole:23903016
AT4G08780.1	Peroxidase superfamily protein;	4	3	0	346	38087.7	7.71801	-0.115029	extracellular	plasma membrane,golgi,nucleus,endoplasmic reticulum,plastid,extracellular,vacuole	plasma membrane		endoplasmic reticulum,golgi,extracellular		plastid	endoplasmic reticulum,golgi,extracellular			extracellular			vacuole	endoplasmic reticulum,golgi,extracellular	endoplasmic reticulum,golgi,extracellular	endoplasmic reticulum,golgi,extracellular		endoplasmic reticulum,golgi,extracellular	endoplasmic reticulum,golgi,extracellular	nucleus	endoplasmic reticulum,golgi,extracellular	vacuole	vacuole	Amigo: "vacuole" 15539469|SwissProt: "extracellular,vacuole" 16381842|Tair: "vacuole" 15539469	vacuole:15539469	vacuole:16381842;extracellular:16381842	Q9LDA4	vacuole:15539469		extracellular:18998720;extracellular:21109274;extracellular:24393051;extracellular:26572690;vacuole:15539469;vacuole:23903016
AT4G08790.1	Nitrilase/cyanide hydratase and apolipoprotein N-acyltransferase family protein;	4	13	2	307	33972.8	6.043	-0.0211726	plastid	plasma membrane,mitochondrion,peroxisome,plastid,cytosol	plasma membrane		plastid	plastid		plastid		mitochondrion	plastid			plasma membrane	plastid		plastid		plastid	mitochondrion	cytosol	plastid	plastid	peroxisome				Q94JV5		plastid:21908688	extracellular:26572690;mitochondrion:27943495
AT4G08800.1	Protein kinase superfamily protein;	4	0	0	285	32941	9.98598	-0.368772	cytosol	mitochondrion,golgi,nucleus,endoplasmic reticulum,plastid,extracellular,cytosol	cytosol		plastid		cytosol		mitochondrion		cytosol			nucleus	mitochondrion				endoplasmic reticulum,golgi,extracellular	cytosol,nucleus	mitochondrion		nucleus	cytosol	Amigo: "plasma membrane" 17317660|Tair: "plasma membrane" 17317660	plasma membrane:17317660			plasma membrane:17317660		plasma membrane:17317660
AT4G08810.1	calcium ion binding;Calcium binding protein involved in cryptochrome and phytochrome coaction	4	49	2	552	64195	8.83968	-0.593116	endoplasmic reticulum,golgi	mitochondrion,golgi,nucleus,endoplasmic reticulum,plastid,extracellular,cytosol	plastid		nucleus						endoplasmic reticulum	nucleus		plastid	endoplasmic reticulum,golgi,extracellular		endoplasmic reticulum,golgi,extracellular		mitochondrion	cytosol,nucleus	cytosol		plastid	golgi				Q9LE45			golgi:22430844
AT4G08840.1	pumilio 11;Encodes a member of the Arabidopsis Pumilio (APUM) proteins containing PUF domain (eight repeats of approximately 36 amino acids each). PUF proteins regulate both mRNA stability and translation through sequence-specific binding to the 3' UTR of target mRNA transcripts.	4	0	0	556	63132.8	8.19296	-0.235791	cytosol	plasma membrane,mitochondrion,nucleus,plastid,cytosol	plasma membrane		plastid	plastid					cytosol			plastid,nucleus	mitochondrion				mitochondrion	mitochondrion	cytosol		nucleus	cytosol
AT4G08850.1	Leucine-rich repeat receptor-like protein kinase family protein;	4	120	2	1045	115429	6.19897	-0.193493	plasma membrane	plasma membrane,mitochondrion,golgi,nucleus,endoplasmic reticulum,extracellular,cytosol	nucleus		nucleus						plasma membrane	nucleus		plasma membrane	mitochondrion		endoplasmic reticulum,golgi,extracellular		mitochondrion	cytosol,nucleus	cytosol		plasma membrane	plasma membrane	Amigo: "plasma membrane" 17317660|Amigo: "plasma membrane" 16618929|Amigo: "plasma membrane" 17644812|Amigo: "plasma membrane" 14506206|SwissProt: "plasma membrane" 16381842|Tair: "plasma membrane" 17317660|Tair: "plasma membrane" 16618929|Tair: "plasma membrane" 17644812	plasma membrane:14506206;plasma membrane:16618929;plasma membrane:17317660;plasma membrane:17644812	plasma membrane:16381842	Q8VZG8	plasma membrane:17317660;plasma membrane:16618929;plasma membrane:17644812		golgi:25900983;golgi:25900983;plasma membrane:25641898;plasma membrane:14506206;plasma membrane:15308754;plasma membrane:15574830;plasma membrane:16618929;plasma membrane:16635983;plasma membrane:17317660;plasma membrane:17644812;plasma membrane:19000159;plasma membrane:19334764;plasma membrane:20843791;plasma membrane:21433285;plasma membrane:22215637;plasma membrane:22318864;plasma membrane:229…
AT4G08867.1	;	4	25	1	139	15667.8	4.45495	-0.0510791	plasma membrane	mitochondrion,golgi,nucleus,endoplasmic reticulum,plastid,extracellular,cytosol	extracellular		endoplasmic reticulum,golgi,extracellular		nucleus				cytosol			nucleus	mitochondrion		endoplasmic reticulum,golgi,extracellular		mitochondrion	endoplasmic reticulum,golgi,extracellular	nucleus		plastid	extracellular
AT4G08868.1	;	4	29	2	146	17075.9	10.4984	0.131507	mitochondrion	plasma membrane,mitochondrion,nucleus,plastid,extracellular,cytosol,vacuole	plasma membrane		plastid	plastid		mitochondrion	mitochondrion	mitochondrion	extracellular			plastid,nucleus	mitochondrion				mitochondrion	mitochondrion	nucleus		cytosol	vacuole
AT4G08869.1	Putative membrane lipoprotein;Encodes a defensin-like (DEFL) family protein.	4	22	0	93	10364.9	9.42094	0.207527	extracellular	plasma membrane,golgi,nucleus,endoplasmic reticulum,extracellular	plasma membrane		endoplasmic reticulum,golgi,extracellular			endoplasmic reticulum,golgi,extracellular			endoplasmic reticulum			plasma membrane	endoplasmic reticulum,golgi,extracellular	endoplasmic reticulum,golgi,extracellular	endoplasmic reticulum,golgi,extracellular		endoplasmic reticulum,golgi,extracellular	endoplasmic reticulum,golgi,extracellular	nucleus	endoplasmic reticulum,golgi,extracellular	extracellular	extracellular	SwissProt: "extracellular" 16381842		extracellular:16381842	Q2V3K4
AT4G08870.1	Arginase/deacetylase superfamily protein;Encodes one of the two arginase in the genome. Gene expression is enhanced by methyl jasmonate treatment.	4	77	6	344	37982.7	6.25472	-0.239244	mitochondrion	cytosol,mitochondrion,plastid	cytosol		plastid		plastid	mitochondrion		mitochondrion	mitochondrion			plastid	mitochondrion	mitochondrion	mitochondrion		mitochondrion	mitochondrion	cytosol	mitochondrion	mitochondrion	mitochondrion	Amigo: "plastid" 15028209|Amigo: "mitochondrion" 18385124|Tair: "plastid" 15028209|Tair: "mitochondrion" 18385124	mitochondrion:18385124;plastid:15028209		Q9ZPF5	plastid:15028209;mitochondrion:18385124		mitochondrion:18385124;mitochondrion:21296373;mitochondrion:21841088;mitochondrion:23444301;mitochondrion:27122571;mitochondrion:27943495;mitochondrion:23444301;plastid:15028209;plastid:24361574
AT4G08874.1	;	4	31	0	144	16305.1	8.9554	0.248611	mitochondrion	plasma membrane,mitochondrion,plastid,nucleus	plasma membrane		plastid	plastid		mitochondrion	mitochondrion		mitochondrion		plastid	plastid,nucleus	mitochondrion	mitochondrion	mitochondrion		mitochondrion	mitochondrion	nucleus	mitochondrion	nucleus	mitochondrion
AT4G08875.1	Putative membrane lipoprotein;Encodes a defensin-like (DEFL) family protein.	4	8	0	93	10425	9.1922	0.250538	extracellular	plasma membrane,golgi,nucleus,endoplasmic reticulum,extracellular	plasma membrane		endoplasmic reticulum,golgi,extracellular		plasma membrane	endoplasmic reticulum,golgi,extracellular			extracellular			plasma membrane,nucleus	endoplasmic reticulum,golgi,extracellular	endoplasmic reticulum,golgi,extracellular	endoplasmic reticulum,golgi,extracellular		endoplasmic reticulum,golgi,extracellular	endoplasmic reticulum,golgi,extracellular	nucleus	endoplasmic reticulum,golgi,extracellular	extracellular	extracellular	SwissProt: "extracellular" 16381842		extracellular:16381842	Q2V3K2
AT4G08876.1	pyrophosphate--fructose-6-phosphate 1-phosphotransferase-related / pyrophosphate-dependent 6-phosphofructose-1-kinase-related;	4	0	0	63	7303.77	4.72136	-0.596825	cytosol	mitochondrion,golgi,nucleus,endoplasmic reticulum,plastid,extracellular,cytosol	nucleus		endoplasmic reticulum,golgi,extracellular		extracellular				cytosol			plastid	mitochondrion				plastid	cytosol,nucleus	nucleus		cytosol	cytosol
AT4G08878.1	Major facilitator superfamily protein;	4	0	0	280	30902.7	9.05407	0.384286	plasma membrane	plasma membrane,mitochondrion,golgi,plastid,extracellular	plasma membrane		plastid			mitochondrion			golgi			plasma membrane	mitochondrion				mitochondrion	mitochondrion	extracellular	mitochondrion	plasma membrane	plasma membrane
AT4G08895.1	inorganic phosphate transporter family protein;	4	0	0	155	16866.6	9.77729	0.327097	mitochondrion	plasma membrane,mitochondrion,plastid,extracellular	plasma membrane		plastid	plastid		mitochondrion		mitochondrion	mitochondrion			plasma membrane	mitochondrion	mitochondrion	mitochondrion		mitochondrion	mitochondrion	extracellular	mitochondrion	plastid	mitochondrion				Q3EA63
AT4G08900.1	arginase;Encodes an arginase, likely to be involved in polyamine biosynthesis in pollen.	4	25	4	342	37346.9	6.52002	-0.190058	mitochondrion	cytosol,mitochondrion,plastid	plastid		plastid		plastid	plastid		mitochondrion	mitochondrion			plastid	mitochondrion	mitochondrion	mitochondrion		mitochondrion	mitochondrion	cytosol	mitochondrion	mitochondrion	mitochondrion	Amigo: "plastid" 15028209|Tair: "plastid" 15028209	plastid:15028209		P46637	plastid:15028209		mitochondrion:21841088;mitochondrion:27943495;plastid:15028209;plastid:24361574
AT4G08910.1	;	4	6	2	212	24352	6.41716	-0.757075	nucleus	cytosol,mitochondrion,nucleus	nucleus		nucleus						cytosol	nucleus		nucleus	mitochondrion				mitochondrion	cytosol,nucleus	nucleus		nucleus	nucleus
AT4G08920.1	cryptochrome 1;Encodes CRY1, a flavin-type blue-light photoreceptor with ATP binding and autophosphorylation activity. Functions in perception of blue / green ratio of light. The photoreceptor may be involved in electron transport. Mutant phenotype displays a blue light-dependent inhibition of hypocotyl elongation. Photoreceptor activity requires light-induced homodimerisation of the N-terminal C…	4	110	3	681	76698.7	5.03481	-0.467841	cytosol,nucleus	mitochondrion,golgi,nucleus,endoplasmic reticulum,plastid,extracellular,cytosol	nucleus		nucleus		plastid				cytosol			plastid	mitochondrion		mitochondrion		endoplasmic reticulum,golgi,extracellular	mitochondrion	cytosol		plastid	cytosol	Amigo: "nucleus" 10221900|Amigo: "nucleus" 15610358|SwissProt: "cytosol,nucleus" 16381842|Tair: "nucleus" 10221900	nucleus:10221900;nucleus:15610358	cytosol:16381842;nucleus:16381842	Q43125	nucleus:10221900	cytosol:18003924;nucleus:10221900;nucleus:15610358;nucleus:18003924		AT1G09570.1::9651577;AT2G32950.1::11752373;AT2G32950.1::11752373;AT2G32950.1::11509693;AT4G08920.1::15805487;AT4G08920.1::15805487;AT4G08920.1::15805487;AT4G08920.1::15805487;AT4G08920.1::15805487;AT4G08920.1::15805487;AT4G08920.1::15805487;AT4G08920.1::15805487;AT5G57360.1::11260718;AT5G57360.1::11260718
AT4G08930.1	APR-like 6;Encodes a protein disulfide isomerase-like (PDIL) protein, a member of a multigene family within the thioredoxin (TRX) superfamily. This protein also belongs to the adenosine 5'-phosphosulfate reductase-like (APRL) group.	4	17	4	295	33403.6	8.92186	0.0386441	plasma membrane	plasma membrane,mitochondrion,golgi,endoplasmic reticulum,plastid,extracellular	plasma membrane		endoplasmic reticulum,golgi,extracellular			endoplasmic reticulum,golgi,extracellular			endoplasmic reticulum			plastid	endoplasmic reticulum,golgi,extracellular	endoplasmic reticulum,golgi,extracellular	endoplasmic reticulum,golgi,extracellular		mitochondrion	endoplasmic reticulum,golgi,extracellular	mitochondrion	endoplasmic reticulum,golgi,extracellular	plasma membrane	plasma membrane				Q0WT33
AT4G08940.1	Ubiquitin carboxyl-terminal hydrolase family protein;	4	7	4	395	46587.5	10.036	-0.553924	mitochondrion	cytosol,mitochondrion,plastid,nucleus	cytosol		plastid	plastid		mitochondrion	mitochondrion	mitochondrion	mitochondrion		plastid	plastid	mitochondrion	mitochondrion	mitochondrion		mitochondrion	mitochondrion	mitochondrion	plastid	nucleus	nucleus				Q6NQB8
AT4G08949.1	;	4	0	0	47	5295.23	8.77601	-0.742553	cytosol	mitochondrion,golgi,nucleus,endoplasmic reticulum,plastid,extracellular,cytosol	cytosol		endoplasmic reticulum,golgi,extracellular						cytosol			golgi	mitochondrion				mitochondrion	cytosol,nucleus	mitochondrion		plastid	cytosol				B3H437
AT4G08950.1	Phosphate-responsive 1 family protein;	4	269	4	314	33601.2	9.69663	-0.102866	extracellular	plasma membrane,mitochondrion,golgi,endoplasmic reticulum,plastid,extracellular,vacuole	extracellular		endoplasmic reticulum,golgi,extracellular			endoplasmic reticulum,golgi,extracellular	mitochondrion		extracellular			plasma membrane	endoplasmic reticulum,golgi,extracellular	endoplasmic reticulum,golgi,extracellular	mitochondrion		mitochondrion	endoplasmic reticulum,golgi,extracellular	mitochondrion	endoplasmic reticulum,golgi,extracellular	plastid	vacuole				Q9ZPE7			extracellular:14595688;extracellular:16287169;extracellular:16356755;extracellular:16729891;extracellular:26572690;extracellular:28155257;golgi:22430844
AT4G08960.1	phosphotyrosyl phosphatase activator (PTPA) family protein;	4	45	4	392	44485.4	6.45287	-0.189541	cytosol	plasma membrane,mitochondrion,golgi,nucleus,endoplasmic reticulum,plastid,extracellular,cytosol,cytoskeleton	plasma membrane		nucleus		cytosol				cytosol	nucleus	plastid	plastid	mitochondrion		endoplasmic reticulum,golgi,extracellular		mitochondrion	cytosol,nucleus	extracellular		cytoskeleton	nucleus				Q9C5N3
AT4G08967.1	;	4	0	0	36	4347.25	11.1906	-1.21389	cytosol	cytosol,mitochondrion,nucleus	cytosol		nucleus						cytosol			nucleus	mitochondrion				mitochondrion	cytosol,nucleus	cytosol		nucleus	cytosol				B3H735
AT4G08980.1	F-BOX WITH WD-40 2;Encodes an F-box gene that is a novel negative regulator of AGO1 protein levels and may play a role in ABA signalling and/or response.	4	112	3	317	36484.5	4.61869	-0.180757	cytosol	mitochondrion,golgi,nucleus,endoplasmic reticulum,extracellular,cytosol	cytosol		nucleus						cytosol			nucleus	mitochondrion				endoplasmic reticulum,golgi,extracellular	cytosol,nucleus	cytosol		cytosol	cytosol	SwissProt: "nucleus" 16381842		nucleus:16381842	Q9ZPE4				AT1G20140.1::12795696;AT1G66410.1::17360592;AT1G75950.1::12795696;AT2G03160.1::12795696;AT2G41090.1::17360592;AT2G41100.1::17360592;AT3G43810.1::17360592;AT3G51920.1::17360592;AT4G02570.1::12795696;AT4G14640.1::17360592;AT4G34210.1::12795696;AT5G21274.1::17360592;AT5G37780.1::17360592;AT5G42190.1::12795696;AT5G42190.1::12795696
AT4G08990.1	DNA (cytosine-5-)-methyltransferase family protein;	4	0	0	1512	171165	5.95268	-0.496892	nucleus	cytosol,mitochondrion,plastid,nucleus	plastid		nucleus		plastid				nucleus	nucleus		nucleus	mitochondrion				mitochondrion	cytosol,nucleus	cytosol		cytosol	nucleus				Q9M0S8			cytosol:22522809
AT4G09000.1	general regulatory factor 1;Encodes a 14-3-3 gene, designated GRF1 chi (for general regulatory factor1-G-box factor 14-3-3 homolog isoform chi). The major native forms of 14-3-3s are homo- and hetero-dimers, the biological functions of which are to interact physically with specific client proteins and thereby effect a change in the client. As a result, 14-3-3s are involved in a vast array of proc…	4	321	6	267	29933.1	4.42349	-0.440075	cytosol	cytosol,mitochondrion,plasma membrane,nucleus	nucleus		nucleus		nucleus				cytosol			nucleus	mitochondrion				mitochondrion	cytosol,nucleus	cytosol		plasma membrane	cytosol	Amigo: "cytosol" 18433157|Tair: "vacuole" 15539469|Tair: "plasma membrane" 17644812|Tair: "cytosol" 18433157|Tair: "plastid" 15028209|Tair: "nucleus" 14617066	cytosol:18433157		P42643	plastid:15028209;vacuole:15539469;nucleus:14617066;plasma membrane:17644812;cytosol:18433157		cytosol:21166475;extracellular:26572690;golgi:22430844;golgi:25900983;golgi:25900983;golgi:25900983;golgi:25900983;golgi:25900983;nucleus:14617066;plasma membrane:25641898;plasma membrane:17317660;plasma membrane:17644812;plasma membrane:19334764;plasma membrane:22215637;plasma membrane:22318864;plasma membrane:26781341;plastid:15028209;plastid:18431481;plastid:20061580;plastid:24361574;vacuole:2…
AT4G09010.1	ascorbate peroxidase 4;Encodes a protein that was initially believed to act as a microsomal ascorbate peroxidase APX4 but to date, no evidence of enzymatic activity has been found.	4	220	6	349	37936.1	8.72898	-0.293696	plastid	mitochondrion,peroxisome,plastid	plastid		plastid	plastid	plastid	plastid			plastid		plastid	plastid	plastid	plastid	plastid	peroxisome	mitochondrion	plastid	mitochondrion	plastid	plastid	plastid	Amigo: "plastid" 11719511|Amigo: "nucleus" 15610358|Amigo: "plastid" 11826309|SwissProt: "plastid" 16381842|Tair: "plastid" 18431481|Tair: "nucleus" 15610358|Tair: "plastid" 14729914|Tair: "plastid" 15322131|Tair: "plastid" 11826309	nucleus:15610358;plastid:11719511;plastid:11826309	plastid:16381842	P82281	nucleus:15610358;plastid:11826309;plastid:18431481;plastid:14729914;plastid:15322131	plastid:24407512;unclear:15610358	golgi:25900983;golgi:25900983;mitochondrion:27122571;mitochondrion:27943495;plasma membrane:25641898;plastid:11719511;plastid:11826309;plastid:14729914;plastid:15028209;plastid:15322131;plastid:20049866;plastid:20423899;plastid:21531424;plastid:23549413;plastid:23851315;plastid:23390424;plastid:18431481;plastid:20061580;plastid:23667806;plastid:24872594	AT3G53900.1::21798944
AT4G09012.1	Mitochondrial ribosomal protein L27;	4	15	0	166	18590.7	10.2667	-0.385542	cytosol	cytosol,mitochondrion,plastid,nucleus	cytosol		nucleus		cytosol		mitochondrion		cytosol			mitochondrion,plastid,nucleus	mitochondrion		mitochondrion		mitochondrion	cytosol,nucleus	mitochondrion		nucleus	mitochondrion
AT4G09020.1	isoamylase 3;Encodes an isoamylase-like protein. Mutant studies show that the gene is strongly involved in starch breakdown. A GUS-protein fusion product was shown to localize to the surface of chloroplastic structures reminiscent of starch granules. In the mutants, the chloroplastic &#945;-amylase AMY3 is upregulated.	4	10	1	764	86326.1	5.95857	-0.466361	plastid	plasma membrane,mitochondrion,plastid,cytosol,vacuole	plasma membrane		plastid	plastid		plastid		mitochondrion	vacuole		plastid	plastid	plastid	plastid	plastid		plastid	plastid	cytosol	plastid	plastid	plastid	Amigo: "plastid" 16495218|Tair: "plastid" 16495218|Tair: "plastid" 18633119|Tair: "plastid" 18431481	plastid:16495218		Q8RWW6	plastid:18633119;plastid:18431481;plastid:16495218	plastid:16495218	plastid:16207701;plastid:20423899;plastid:21531424;plastid:23851315;plastid:18431481;plastid:18633119;plastid:20061580;plastid:21539947;plastid:24361574
AT4G09030.1	arabinogalactan protein 10;Encodes arabinogalactan protein (AGP10).	4	133	4	127	12071.4	9.69165	0.297638	extracellular	golgi,nucleus,endoplasmic reticulum,plastid,extracellular	nucleus		endoplasmic reticulum,golgi,extracellular	plastid		endoplasmic reticulum,golgi,extracellular			extracellular		plastid	nucleus	endoplasmic reticulum,golgi,extracellular	endoplasmic reticulum,golgi,extracellular	endoplasmic reticulum,golgi,extracellular		endoplasmic reticulum,golgi,extracellular	endoplasmic reticulum,golgi,extracellular	nucleus	plastid	plastid	extracellular	SwissProt: "plasma membrane" 16381842		plasma membrane:16381842	Q9M0S4
AT4G09040.1	RNA-binding (RRM/RBD/RNP motifs) family protein;	4	105	11	304	34034.2	7.7292	-0.602632	plastid	mitochondrion,golgi,nucleus,endoplasmic reticulum,plastid,extracellular,cytosol	nucleus		plastid	plastid	plastid	mitochondrion	mitochondrion	mitochondrion	nucleus		plastid	plastid	plastid	endoplasmic reticulum,golgi,extracellular	mitochondrion		mitochondrion	plastid	nucleus	plastid	plastid	cytosol	Amigo: "plastid" 15028209|Amigo: "plastid" 18633119|Amigo: "plastid" 18431481|Tair: "plastid" 15028209|Tair: "plastid" 18633119|Tair: "plastid" 18431481	plastid:15028209;plastid:18431481;plastid:18633119		Q6NPL0	plastid:15028209;plastid:18633119;plastid:18431481		plastid:15028209;plastid:20423899;plastid:21531424;plastid:18431481;plastid:18633119;plastid:20061580;plastid:24361574
AT4G09060.1	;	4	11	2	341	39266.5	6.39969	-0.939589	nucleus	cytosol,mitochondrion,nucleus	nucleus		nucleus						cytosol	nucleus		nucleus	mitochondrion				mitochondrion	cytosol,nucleus	nucleus		nucleus	nucleus				Q9M0S1				AT1G32230.1::19548978;AT3G21175.1::21798944
AT4G09070.1	TATA-binding related factor (TRF) of subunit 20 of Mediator complex;	4	0	0	219	25124.3	5.77834	-0.261644	cytosol	mitochondrion,nucleus,plastid,extracellular,cytosol	extracellular		nucleus			mitochondrion			cytosol			plastid	mitochondrion				mitochondrion	cytosol,nucleus	extracellular		plastid	cytosol				Q9M0S0
AT4G09080.1	Outer membrane OMP85 family protein;Component of the translocon outer membrane (TOC) complex. Forms the outer envelope translocation channel (beta-barrel). Plays a role in preprotein conductance. Imported into chloroplast. Knockout mutants have abnormal etioplasts.	4	0	1	396	43634.2	8.71302	-0.359848	plastid	mitochondrion,golgi,nucleus,endoplasmic reticulum,plastid,extracellular,cytosol	cytosol		nucleus		cytosol			mitochondrion	cytosol			plastid	mitochondrion				endoplasmic reticulum,golgi,extracellular	cytosol,nucleus	cytosol		cytosol	cytosol	Amigo: "plastid" 15908591|SwissProt: "plastid" 16381842|Tair: "plastid" 15908591	plastid:15908591	plastid:16381842	Q5IZC8	plastid:15908591
AT4G09090.1	Carbohydrate-binding X8 domain superfamily protein;	4	3	2	116	12443.1	8.83553	0.264655	extracellular	plasma membrane,golgi,nucleus,endoplasmic reticulum,extracellular	extracellular		endoplasmic reticulum,golgi,extracellular			endoplasmic reticulum,golgi,extracellular			extracellular			plasma membrane	endoplasmic reticulum,golgi,extracellular	endoplasmic reticulum,golgi,extracellular	endoplasmic reticulum,golgi,extracellular		endoplasmic reticulum,golgi,extracellular	endoplasmic reticulum,golgi,extracellular	nucleus	endoplasmic reticulum,golgi,extracellular	extracellular	extracellular				Q6NKV5
AT4G09100.1	RING/U-box superfamily protein;	4	2	2	132	14893	7.27151	0.0431818	endoplasmic reticulum	mitochondrion,golgi,nucleus,endoplasmic reticulum,plastid,extracellular,cytosol	cytosol		plastid			endoplasmic reticulum,golgi,extracellular			endoplasmic reticulum			nucleus	endoplasmic reticulum,golgi,extracellular				endoplasmic reticulum,golgi,extracellular	endoplasmic reticulum,golgi,extracellular	mitochondrion	endoplasmic reticulum,golgi,extracellular	extracellular	extracellular	SwissProt: "plasma membrane" 16381842		plasma membrane:16381842	Q9M0R7		endoplasmic reticulum:21515817
AT4G09110.1	RING/U-box superfamily protein;	4	0	0	302	34318.5	7.44906	-0.153974	plasma membrane,endoplasmic reticulum	plasma membrane,mitochondrion,golgi,nucleus,endoplasmic reticulum,plastid,extracellular	plasma membrane		nucleus			plastid			endoplasmic reticulum			nucleus	endoplasmic reticulum,golgi,extracellular		endoplasmic reticulum,golgi,extracellular		mitochondrion	mitochondrion	nucleus	endoplasmic reticulum,golgi,extracellular	extracellular	golgi	SwissProt: "plasma membrane" 16381842		plasma membrane:16381842	Q9M0R6
AT4G09120.1	RING/U-box superfamily protein;	4	0	0	345	38798.6	8.27239	-0.171594	plasma membrane	plasma membrane,golgi,nucleus,endoplasmic reticulum,plastid,extracellular,vacuole	plasma membrane		plastid			endoplasmic reticulum,golgi,extracellular			plasma membrane			nucleus	endoplasmic reticulum,golgi,extracellular	endoplasmic reticulum,golgi,extracellular	endoplasmic reticulum,golgi,extracellular		endoplasmic reticulum,golgi,extracellular	endoplasmic reticulum,golgi,extracellular	nucleus	endoplasmic reticulum,golgi,extracellular	vacuole	plasma membrane	SwissProt: "plasma membrane" 16381842		plasma membrane:16381842	Q9M0R5
AT4G09130.1	RING/U-box superfamily protein;	4	0	0	357	40003.5	7.76942	-0.354062	plasma membrane	plasma membrane,mitochondrion,golgi,nucleus,endoplasmic reticulum,extracellular	plasma membrane		endoplasmic reticulum,golgi,extracellular			endoplasmic reticulum,golgi,extracellular			endoplasmic reticulum	nucleus		nucleus	endoplasmic reticulum,golgi,extracellular	endoplasmic reticulum,golgi,extracellular	endoplasmic reticulum,golgi,extracellular		mitochondrion	endoplasmic reticulum,golgi,extracellular	nucleus	endoplasmic reticulum,golgi,extracellular	plasma membrane	golgi	SwissProt: "plasma membrane" 16381842		plasma membrane:16381842	Q9M0R4
AT4G09140.1	MUTL-homologue 1;Encodes a protein with similarity to Mut1 DNA mismatch repair protein, from E.coli. The protein is expressed during prophase I of meiosis, colocalizes with MLH3 throughout pachytene and is dependent on MLH3 for proper localization.	4	12	2	737	82369.3	5.30938	-0.303799	nucleus	cytosol,mitochondrion,plastid,nucleus	plastid		nucleus		nucleus				cytosol	nucleus			mitochondrion				mitochondrion	cytosol,nucleus	nucleus		cytosol	nucleus	Amigo: "nucleus" 19153602|Tair: "nucleus" 19153602	nucleus:19153602		Q9ZRV4	nucleus:19153602
AT4G09150.1	T-complex protein 11;	4	52	1	1097	122910	10.1959	-0.442753	nucleus	cytosol,mitochondrion,plastid,nucleus	plastid		nucleus						nucleus	nucleus		nucleus	mitochondrion				mitochondrion	mitochondrion	nucleus		cytosol	cytosol
AT4G09153.1	low-molecular-weight cysteine-rich 36;Encodes a member of a family of small,secreted, cysteine rich protein with sequence similarity to the PCP (pollen coat protein) gene family.	4	5	0	76	8272.25	6.21942	0.447368	extracellular	golgi,nucleus,endoplasmic reticulum,plastid,extracellular,cytosol	plastid		endoplasmic reticulum,golgi,extracellular			endoplasmic reticulum,golgi,extracellular			extracellular			nucleus	endoplasmic reticulum,golgi,extracellular	endoplasmic reticulum,golgi,extracellular	endoplasmic reticulum,golgi,extracellular		endoplasmic reticulum,golgi,extracellular	endoplasmic reticulum,golgi,extracellular	cytosol	endoplasmic reticulum,golgi,extracellular	extracellular	extracellular	SwissProt: "extracellular" 16381842		extracellular:16381842	P82751
AT4G09160.1	SEC14 cytosolic factor family protein / phosphoglyceride transfer family protein;	4	59	1	668	75751.5	4.38336	-0.669611	nucleus	cytosol,mitochondrion,plastid,nucleus	cytosol		nucleus						cytosol	nucleus		cytosol,nucleus	mitochondrion				mitochondrion	cytosol,nucleus	nucleus	plastid	nucleus	cytosol	Amigo: "plastid" 15028209|SwissProt: "cytosol,plasma membrane" 16381842|Tair: "plastid" 15028209	plastid:15028209	cytosol:16381842;plasma membrane:16381842	Q9M0R2	plastid:15028209		plasma membrane:26781341;plastid:15028209
AT4G09170.1	;	4	33	2	133	14939.9	4.33002	-0.0157895	plasma membrane	plasma membrane,golgi,nucleus,endoplasmic reticulum,plastid,extracellular,cytosol	cytosol		plastid		nucleus	plastid			endoplasmic reticulum	nucleus		nucleus	endoplasmic reticulum,golgi,extracellular		endoplasmic reticulum,golgi,extracellular		plastid	plastid	nucleus	plastid	cytosol	plasma membrane
AT4G09180.1	basic helix-loop-helix (bHLH) DNA-binding superfamily protein;	4	25	4	262	28692.5	4.68279	-0.703435	nucleus	cytosol,mitochondrion,plastid,nucleus	nucleus		nucleus		nucleus	plastid			nucleus	nucleus		nucleus	mitochondrion				mitochondrion	cytosol,nucleus	nucleus		nucleus	nucleus	SwissProt: "nucleus" 16381842		nucleus:16381842	Q9M0R0
AT4G09190.1	F-box and associated interaction domains-containing protein;	4	0	0	383	44236.7	10.0606	-0.21906	cytosol	plasma membrane,mitochondrion,nucleus,plastid,cytosol	plasma membrane		plastid				mitochondrion		cytosol			nucleus	mitochondrion				mitochondrion	cytosol,nucleus	mitochondrion		nucleus	cytosol
AT4G09200.1	SPla/RYanodine receptor (SPRY) domain-containing protein;	4	8	6	397	44259.7	4.49718	-0.327204	cytosol	mitochondrion,nucleus,plastid,cytosol,cytoskeleton	cytosol		nucleus						cytosol			plastid	mitochondrion				mitochondrion	cytosol,nucleus	cytosol		cytoskeleton	cytosol
AT4G09210.1	;	4	0	0	154	16987.7	8.88597	0.284416	extracellular	plasma membrane,golgi,nucleus,endoplasmic reticulum,plastid,extracellular,cytosol	plasma membrane		plastid			endoplasmic reticulum,golgi,extracellular			endoplasmic reticulum			plasma membrane,nucleus	endoplasmic reticulum,golgi,extracellular	plastid	endoplasmic reticulum,golgi,extracellular		endoplasmic reticulum,golgi,extracellular	endoplasmic reticulum,golgi,extracellular	cytosol	endoplasmic reticulum,golgi,extracellular	extracellular	extracellular
AT4G09220.1	;	4	0	0	100	10936.2	4.68991	-0.518	nucleus	cytosol,mitochondrion,nucleus	nucleus		nucleus						cytosol			nucleus	mitochondrion		mitochondrion		mitochondrion	mitochondrion	nucleus	mitochondrion	mitochondrion	nucleus
AT4G09250.1	SPla/RYanodine receptor (SPRY) domain-containing protein;	4	0	0	349	38894.3	4.43168	-0.358739	cytosol	mitochondrion,nucleus,plastid,cytosol,cytoskeleton	cytosol		nucleus						cytosol			plastid	mitochondrion				mitochondrion	cytosol,nucleus	cytosol		cytoskeleton	cytosol
AT4G09260.1	;	4	0	0	154	16961.6	8.88597	0.254545	extracellular	plasma membrane,golgi,nucleus,endoplasmic reticulum,plastid,extracellular,cytosol	plasma membrane		plastid			endoplasmic reticulum,golgi,extracellular			endoplasmic reticulum			plasma membrane,nucleus	endoplasmic reticulum,golgi,extracellular	plastid	endoplasmic reticulum,golgi,extracellular		endoplasmic reticulum,golgi,extracellular	endoplasmic reticulum,golgi,extracellular	cytosol	endoplasmic reticulum,golgi,extracellular	extracellular	extracellular
AT4G09270.1	;	4	0	0	100	10936.2	4.68991	-0.518	nucleus	cytosol,mitochondrion,nucleus	nucleus		nucleus						cytosol			nucleus	mitochondrion		mitochondrion		mitochondrion	mitochondrion	nucleus	mitochondrion	mitochondrion	nucleus
AT4G09300.1	LisH and RanBPM domains containing protein;	4	2	1	224	25921.9	4.40594	-0.491518	cytosol	cytosol,mitochondrion,nucleus	cytosol		nucleus		nucleus				cytosol			nucleus	mitochondrion				mitochondrion	cytosol,nucleus	cytosol		cytosol	cytosol
AT4G09310.1	SPla/RYanodine receptor (SPRY) domain-containing protein;	4	8	0	397	44259.7	4.49718	-0.327204	cytosol	mitochondrion,nucleus,plastid,cytosol,cytoskeleton	cytosol		nucleus						cytosol			plastid	mitochondrion				mitochondrion	cytosol,nucleus	cytosol		cytoskeleton	cytosol
AT4G09320.1	Nucleoside diphosphate kinase family protein;nucleoside diphosphate kinase type 1 (NDPK1) gene, complete	4	687	7	169	18814.9	8.47389	0.00591716	cytosol	mitochondrion,golgi,nucleus,endoplasmic reticulum,plastid,extracellular,cytosol	cytosol		plastid		cytosol	plastid			mitochondrion			cytosol,mitochondrion,nucleus	endoplasmic reticulum,golgi,extracellular	endoplasmic reticulum,golgi,extracellular	endoplasmic reticulum,golgi,extracellular		mitochondrion	endoplasmic reticulum,golgi,extracellular	cytosol		nucleus	mitochondrion	Amigo: "peroxisome" 19329564|Tair: "plasma membrane" 17644812|Tair: "vacuole" 15539469|Tair: "plastid" 18431481	peroxisome:19329564		P39207	vacuole:15539469;plastid:18431481;plasma membrane:17644812	cytosol:19329564;nucleus:19329564;peroxisome:19329564	cytosol:21166475;extracellular:26572690;golgi:25900983;golgi:25900983;golgi:25900983;mitochondrion:27943495;peroxisome:19329564;peroxisome:24130194;plasma membrane:25641898;plasma membrane:15574830;plasma membrane:17644812;plasma membrane:19334764;plasma membrane:22215637;plasma membrane:26781341;plastid:18431481;plastid:20061580;plastid:24361574;vacuole:17151019
AT4G09340.1	SPla/RYanodine receptor (SPRY) domain-containing protein;	4	25	5	447	50196.4	6.61388	-0.42774	cytosol	plasma membrane,mitochondrion,nucleus,plastid,cytosol	cytosol		plastid						cytosol			plasma membrane,plastid,nucleus	mitochondrion				mitochondrion	cytosol,nucleus	cytosol		cytosol	cytosol				Q94BS7			vacuole:23903016	AT1G61150.1::21798944;AT4G26630.1::25387881
AT4G09350.1	Chaperone DnaJ-domain superfamily protein;	4	15	2	249	28497.7	5.46488	-0.548193	plastid	mitochondrion,nucleus,endoplasmic reticulum,plastid,cytosol	nucleus		plastid		nucleus	mitochondrion			cytosol			endoplasmic reticulum,nucleus	mitochondrion	plastid	mitochondrion		mitochondrion	plastid	nucleus		plastid	cytosol	Amigo: "plastid" 18431481|Tair: "plastid" 18431481	plastid:18431481		Q9SMS0	plastid:18431481		plastid:18431481;plastid:24872594
AT4G09360.1	NB-ARC domain-containing disease resistance protein;	4	0	0	853	96668.6	6.08163	-0.175967	cytosol	cytosol,mitochondrion,plasma membrane,nucleus	cytosol		nucleus						cytosol			cytosol,plasma membrane	mitochondrion				mitochondrion	cytosol,nucleus	nucleus		nucleus	cytosol				Q9M0Q5
AT4G09420.1	Disease resistance protein (TIR-NBS class);	4	5	3	457	51352.4	6.03832	-0.236324	cytosol	plasma membrane,mitochondrion,nucleus,plastid,cytosol	plasma membrane		nucleus						cytosol			cytosol	plastid		plastid		mitochondrion	plastid	nucleus		cytosol	cytosol				Q9M0Q0
AT4G09430.1	Disease resistance protein (TIR-NBS-LRR class) family;	4	1	0	1039	118378	7.65568	-0.22127	plastid	plasma membrane,mitochondrion,nucleus,plastid,cytosol	cytosol		nucleus						cytosol	nucleus		plasma membrane,nucleus	mitochondrion		mitochondrion		mitochondrion	cytosol,nucleus	nucleus		plastid	cytosol	Amigo: "plastid" 18431481|Tair: "plastid" 18431481	plastid:18431481		Q9M0P9	plastid:18431481		plastid:18431481;plastid:20061580
AT4G09440.1	Family of unknown function (DUF577);	4	0	0	177	20408.9	6.91135	-0.0231638	cytosol	cytosol,mitochondrion,plastid,nucleus	cytosol		plastid			mitochondrion	mitochondrion		cytosol			nucleus	mitochondrion				mitochondrion	mitochondrion	cytosol		cytosol	cytosol
AT4G09450.1	Duplicated homeodomain-like superfamily protein;	4	2	1	200	23113	7.55638	-0.862	nucleus	cytosol,mitochondrion,nucleus	cytosol		nucleus						nucleus			nucleus	mitochondrion				mitochondrion	cytosol,nucleus	cytosol		nucleus	nucleus				Q9M0P7			plastid:24872594
AT4G09460.1	myb domain protein 6;Encodes myb6 DNA-binding protein.	4	43	8	236	26475.1	8.48126	-0.704661	nucleus	nucleus,cytosol,mitochondrion,extracellular	extracellular		nucleus		nucleus				nucleus	nucleus		nucleus	mitochondrion				mitochondrion	cytosol,nucleus	nucleus		nucleus	nucleus	SwissProt: "nucleus" 16381842		nucleus:16381842	Q38851				AT1G01240.1::21798944
AT4G09462.1	Carbohydrate-binding X8 domain superfamily protein;	4	43	1	114	12215.7	8.61435	0.200877	extracellular	plasma membrane,endoplasmic reticulum,golgi,extracellular	plasma membrane		endoplasmic reticulum,golgi,extracellular			endoplasmic reticulum,golgi,extracellular			endoplasmic reticulum			plasma membrane	endoplasmic reticulum,golgi,extracellular	endoplasmic reticulum,golgi,extracellular	endoplasmic reticulum,golgi,extracellular		endoplasmic reticulum,golgi,extracellular	endoplasmic reticulum,golgi,extracellular	extracellular	endoplasmic reticulum,golgi,extracellular	extracellular	extracellular
AT4G09464.1	Carbohydrate-binding X8 domain superfamily protein;	4	20	1	116	12494.1	8.85646	0.2	extracellular	plasma membrane,endoplasmic reticulum,golgi,extracellular	extracellular		endoplasmic reticulum,golgi,extracellular			endoplasmic reticulum,golgi,extracellular			endoplasmic reticulum			plasma membrane	endoplasmic reticulum,golgi,extracellular	endoplasmic reticulum,golgi,extracellular	endoplasmic reticulum,golgi,extracellular		endoplasmic reticulum,golgi,extracellular	endoplasmic reticulum,golgi,extracellular	extracellular	endoplasmic reticulum,golgi,extracellular	extracellular	extracellular
AT4G09465.1	Carbohydrate-binding X8 domain superfamily protein;	4	20	2	116	12494.1	9.12424	0.196552	extracellular	plasma membrane,golgi,nucleus,endoplasmic reticulum,extracellular	extracellular		endoplasmic reticulum,golgi,extracellular			endoplasmic reticulum,golgi,extracellular			endoplasmic reticulum			plasma membrane	endoplasmic reticulum,golgi,extracellular	endoplasmic reticulum,golgi,extracellular	endoplasmic reticulum,golgi,extracellular		endoplasmic reticulum,golgi,extracellular	endoplasmic reticulum,golgi,extracellular	nucleus	endoplasmic reticulum,golgi,extracellular	extracellular	extracellular
AT4G09466.1	Carbohydrate-binding X8 domain superfamily protein;	4	3	0	116	12593.2	8.85646	0.196552	extracellular	plasma membrane,endoplasmic reticulum,golgi,extracellular	extracellular		endoplasmic reticulum,golgi,extracellular			endoplasmic reticulum,golgi,extracellular			endoplasmic reticulum			plasma membrane	endoplasmic reticulum,golgi,extracellular	endoplasmic reticulum,golgi,extracellular	endoplasmic reticulum,golgi,extracellular		endoplasmic reticulum,golgi,extracellular	endoplasmic reticulum,golgi,extracellular	extracellular	endoplasmic reticulum,golgi,extracellular	extracellular	extracellular
AT4G09467.1	Carbohydrate-binding X8 domain superfamily protein;	4	15	0	116	12494.1	8.85646	0.2	extracellular	plasma membrane,endoplasmic reticulum,golgi,extracellular	extracellular		endoplasmic reticulum,golgi,extracellular			endoplasmic reticulum,golgi,extracellular			endoplasmic reticulum			plasma membrane	endoplasmic reticulum,golgi,extracellular	endoplasmic reticulum,golgi,extracellular	endoplasmic reticulum,golgi,extracellular		endoplasmic reticulum,golgi,extracellular	endoplasmic reticulum,golgi,extracellular	extracellular	endoplasmic reticulum,golgi,extracellular	extracellular	extracellular
AT4G09490.1	Polynucleotidyl transferase, ribonuclease H-like superfamily protein;	4	10	0	170	18873.9	6.51518	0.372353	extracellular	plasma membrane,mitochondrion,golgi,endoplasmic reticulum,plastid,extracellular	plasma membrane		plastid		extracellular	endoplasmic reticulum,golgi,extracellular		mitochondrion	endoplasmic reticulum			plasma membrane	endoplasmic reticulum,golgi,extracellular	endoplasmic reticulum,golgi,extracellular			mitochondrion	endoplasmic reticulum,golgi,extracellular	extracellular	endoplasmic reticulum,golgi,extracellular	plastid	extracellular
AT4G09500.1	UDP-Glycosyltransferase superfamily protein;	4	23	1	417	46677.7	6.75714	-0.0167866	endoplasmic reticulum	mitochondrion,golgi,endoplasmic reticulum,plastid,extracellular,cytosol	cytosol		cytosol			endoplasmic reticulum,golgi,extracellular			cytosol			plastid	endoplasmic reticulum,golgi,extracellular	endoplasmic reticulum,golgi,extracellular			mitochondrion	mitochondrion	cytosol	endoplasmic reticulum,golgi,extracellular	plastid	golgi				Q84WC5
AT4G09510.1	cytosolic invertase 2;CINV2 appears to function as a neutral invertase based on the phenotype of a cinv1(AT1G35580)/cinv2 double mutant. It is predicted to be a cytosolic enzyme. CINV1, CINV2, and possibly other cytosolic invertases may play an important role in supplying carbon from sucrose to non-photosynthetic tissues.	4	31	4	558	64236.4	6.51132	-0.260036	cytosol	mitochondrion,golgi,nucleus,endoplasmic reticulum,peroxisome,plastid,extracellular,cytosol	cytosol		nucleus						peroxisome			plastid	mitochondrion				endoplasmic reticulum,golgi,extracellular	cytosol,nucleus	cytosol		nucleus	cytosol				Q67XD9
AT4G09520.1	Cofactor-independent phosphoglycerate mutase;	4	12	2	492	53127.7	5.26004	-0.103049	cytosol	mitochondrion,golgi,nucleus,endoplasmic reticulum,plastid,extracellular,cytosol	cytosol		cytosol						cytosol			plastid	mitochondrion				endoplasmic reticulum,golgi,extracellular	cytosol,nucleus	cytosol		cytosol	cytosol							cytosol:21166475
AT4G09530.1	SAUR-like auxin-responsive protein family ;	4	0	0	103	11951.2	7.23525	-0.63301	cytosol	cytosol,mitochondrion,nucleus	cytosol		nucleus		cytosol				cytosol			nucleus	mitochondrion				mitochondrion	cytosol,nucleus	mitochondrion		cytosol	nucleus				Q9M0P0
AT4G09545.1	ECA1 gametogenesis related family protein;Encodes a ECA1 gametogenesis related family protein	4	1	0	122	13234.7	7.66394	0.590984	extracellular	plasma membrane,golgi,endoplasmic reticulum,plastid,extracellular	plasma membrane		endoplasmic reticulum,golgi,extracellular			endoplasmic reticulum,golgi,extracellular			extracellular			plasma membrane,plastid	endoplasmic reticulum,golgi,extracellular	endoplasmic reticulum,golgi,extracellular	endoplasmic reticulum,golgi,extracellular		endoplasmic reticulum,golgi,extracellular	endoplasmic reticulum,golgi,extracellular	extracellular	endoplasmic reticulum,golgi,extracellular	extracellular	plasma membrane				A8MRC9
AT4G09550.1	AtGCP3 interacting protein 1;	4	7	4	71	7835.38	4.51659	-0.043662	nucleus	mitochondrion,golgi,nucleus,endoplasmic reticulum,extracellular,cytosol	cytosol		nucleus						cytosol			nucleus	mitochondrion		endoplasmic reticulum,golgi,extracellular		mitochondrion	cytosol,nucleus	nucleus		cytosol	cytosol	SwissProt: "(not in plants),cytoskeleton,cytosol,nucleus" 16381842		cytosol:16381842;nucleus:16381842;cytoskeleton:16381842;(not in plants):16381842	Q9M0N8		nucleus:22427335;nucleus:22505201;nucleus:22427335;nucleus:22505201	cytoskeleton:24134884	AT5G62690.1::18178112;AT5G62690.1::18178112;AT5G62690.1::18178112;AT5G62700.1::18178112;AT5G62700.1::18178112;AT5G62700.1::18178112
AT4G09560.1	Protease-associated (PA) RING/U-box zinc finger family protein;	4	9	1	448	49725.9	9.63911	-0.0779018	extracellular	plasma membrane,mitochondrion,golgi,nucleus,endoplasmic reticulum,extracellular	plasma membrane		endoplasmic reticulum,golgi,extracellular		nucleus	endoplasmic reticulum,golgi,extracellular	mitochondrion	mitochondrion	endoplasmic reticulum	nucleus		nucleus	endoplasmic reticulum,golgi,extracellular	endoplasmic reticulum,golgi,extracellular	endoplasmic reticulum,golgi,extracellular		endoplasmic reticulum,golgi,extracellular	endoplasmic reticulum,golgi,extracellular	nucleus	endoplasmic reticulum,golgi,extracellular	plasma membrane	plasma membrane				Q0WPW5
AT4G09570.1	calcium-dependent protein kinase 4;Encodes a member of Calcium Dependent Protein Kinase (CDPK) gene family.Positive regulator of ABA signaling. Phosphorylates ABA responsive transcription factors ABF1 and ABF4.	4	11	2	501	56419.4	5.01613	-0.367265	cytosol	cytosol,mitochondrion,plastid,nucleus	cytosol		plastid		cytosol				cytosol			nucleus	mitochondrion				mitochondrion	cytosol,nucleus	cytosol		plastid	cytosol	SwissProt: "cytosol,nucleus" 16381842		cytosol:16381842;nucleus:16381842	Q38869		cytosol:12913141;nucleus:12913141	cytosol:21166475;plasma membrane:19334764	AT1G02280.1::19130088;AT1G02280.1::19130088;AT1G02280.1::19130088;AT1G02410.1::19130088;AT1G03850.1::19130088;AT1G23080.1::19130088;AT1G56280.1::16438971;AT1G56280.1::19130088;AT1G56280.1::19130088;AT1G56280.1::19130088;AT1G76850.1::19130088;AT2G01250.1::19130088;AT2G20890.1::19130088;AT2G21620.1::19130088;AT2G22910.1::19130088;AT2G26640.1::19130088;AT2G36420.1::19130088;AT3G11960.1::19130088;AT3…
AT4G09580.1	SNARE associated Golgi protein family;	4	46	3	287	32140.8	10.1665	0.40662	endoplasmic reticulum	plasma membrane,mitochondrion,golgi,nucleus,endoplasmic reticulum,peroxisome,extracellular	plasma membrane		nucleus						golgi			endoplasmic reticulum	endoplasmic reticulum,golgi,extracellular		mitochondrion		mitochondrion	mitochondrion	extracellular		plasma membrane	peroxisome	Amigo: "endoplasmic reticulum" 16618929|SwissProt: "endoplasmic reticulum" 16381842|Tair: "endoplasmic reticulum" 16618929	endoplasmic reticulum:16618929	endoplasmic reticulum:16381842	Q8L586	endoplasmic reticulum:16618929		endoplasmic reticulum:16618929;endoplasmic reticulum:22923678	AT3G60600.1::21798944;AT5G22290.1::21798944
AT4G09587.1	;	4	0	0	46	5180.13	10.4355	-0.8	mitochondrion	mitochondrion,nucleus,peroxisome,plastid,cytosol	nucleus		nucleus			mitochondrion	mitochondrion	mitochondrion	peroxisome		plastid	nucleus	mitochondrion		mitochondrion		mitochondrion	mitochondrion	nucleus	mitochondrion	nucleus	cytosol				B3H6A7
AT4G09590.1	NDR1/HIN1-like 22;Encodes a protein whose sequence is similar to tobacco hairpin-induced gene (HIN1) and Arabidopsis non-race specific disease resistance gene (NDR1). Expression is not detected under normal conditions and in response to cucumber mosaic virus or spermine.	4	0	0	211	23220.9	8.36432	0.0345972	plasma membrane	plasma membrane,mitochondrion,golgi,nucleus,endoplasmic reticulum,plastid,extracellular,cytosol	plasma membrane		nucleus		cytosol				cytosol			cytosol,plasma membrane,plastid,extracellular	mitochondrion		endoplasmic reticulum,golgi,extracellular		mitochondrion	cytosol,nucleus	extracellular		endoplasmic reticulum	plasma membrane				Q9SST3
AT4G09600.1	GAST1 protein homolog 3;One of GASA gene family which is related to a GA-stimulated transcript (GAST) from tomato.	4	11	3	99	10705.2	8.50331	0.153535	extracellular	plasma membrane,golgi,nucleus,endoplasmic reticulum,extracellular,vacuole	plasma membrane		endoplasmic reticulum,golgi,extracellular		vacuole	endoplasmic reticulum,golgi,extracellular			extracellular			plasma membrane,golgi,nucleus	endoplasmic reticulum,golgi,extracellular	endoplasmic reticulum,golgi,extracellular	endoplasmic reticulum,golgi,extracellular		endoplasmic reticulum,golgi,extracellular	endoplasmic reticulum,golgi,extracellular	extracellular	endoplasmic reticulum,golgi,extracellular	extracellular	extracellular	SwissProt: "extracellular" 16381842		extracellular:16381842	P46687
AT4G09610.1	GAST1 protein homolog 2;	4	1	1	99	10532	8.62225	0.174747	extracellular	plasma membrane,golgi,nucleus,endoplasmic reticulum,extracellular,vacuole	extracellular		endoplasmic reticulum,golgi,extracellular		vacuole	endoplasmic reticulum,golgi,extracellular			extracellular			plasma membrane,golgi,nucleus	endoplasmic reticulum,golgi,extracellular	endoplasmic reticulum,golgi,extracellular	endoplasmic reticulum,golgi,extracellular		endoplasmic reticulum,golgi,extracellular	endoplasmic reticulum,golgi,extracellular	extracellular	endoplasmic reticulum,golgi,extracellular	extracellular	extracellular	SwissProt: "extracellular" 16381842		extracellular:16381842	P46688
AT4G09620.1	Mitochondrial transcription termination factor family protein;	4	33	1	212	24010.7	6.65094	-0.323585	plastid	nucleus,mitochondrion,plastid,extracellular	extracellular		nucleus	plastid	nucleus	plastid			plastid		plastid	nucleus	plastid	plastid	plastid		mitochondrion	plastid	nucleus	plastid	plastid	plastid	Amigo: "plastid" 18431481|Tair: "plastid" 18431481	plastid:18431481		Q9SST2	plastid:18431481	plastid:21464319	plastid:18431481;plastid:21531424;plastid:24361574
AT4G09630.1	Protein of unknown function (DUF616);	4	13	1	711	81274.6	6.8357	-0.836146	golgi	plasma membrane,mitochondrion,golgi,nucleus,endoplasmic reticulum,plastid,extracellular,cytosol	cytosol	mitochondrion,plastid	nucleus			mitochondrion			golgi	nucleus		nucleus	endoplasmic reticulum,golgi,extracellular		mitochondrion		mitochondrion	cytosol,nucleus	nucleus	mitochondrion	plasma membrane	nucleus
AT4G09640.1	Protein of unknown function (DUF803);	4	15	3	386	41863.3	7.16195	0.480829	plasma membrane	plasma membrane,mitochondrion,golgi,nucleus,endoplasmic reticulum,plastid,extracellular,cytosol,vacuole	plasma membrane		nucleus			mitochondrion			golgi		plastid	plasma membrane	endoplasmic reticulum,golgi,extracellular	plastid	endoplasmic reticulum,golgi,extracellular		mitochondrion	cytosol,nucleus	extracellular		vacuole	plasma membrane
AT4G09647.1	S locus-related glycoprotein 1 (SLR1) binding pollen coat protein family;Encodes a defensin-like (DEFL) family protein.	4	0	0	81	9245.43	8.56726	-0.0518519	extracellular	plasma membrane,mitochondrion,golgi,nucleus,endoplasmic reticulum,plastid,extracellular	plasma membrane		endoplasmic reticulum,golgi,extracellular			mitochondrion			endoplasmic reticulum			nucleus	endoplasmic reticulum,golgi,extracellular	endoplasmic reticulum,golgi,extracellular	endoplasmic reticulum,golgi,extracellular		endoplasmic reticulum,golgi,extracellular	endoplasmic reticulum,golgi,extracellular	extracellular	endoplasmic reticulum,golgi,extracellular	plastid	extracellular	SwissProt: "extracellular" 16381842		extracellular:16381842	Q2V3K1
AT4G09649.1	;	4	1	0	45	5020.98	4.53778	-0.322222	cytosol	mitochondrion,golgi,nucleus,endoplasmic reticulum,extracellular,cytosol	nucleus		endoplasmic reticulum,golgi,extracellular						cytosol			extracellular	mitochondrion				mitochondrion	cytosol,nucleus	nucleus		nucleus	cytosol				B3H6P1
AT4G09650.1	ATP synthase delta-subunit gene;Encodes the chloroplast ATPase delta-subunit.	4	455	8	234	25670.1	9.68894	-0.0491453	plastid	mitochondrion,plastid,nucleus	plastid		plastid	plastid	plastid	mitochondrion		mitochondrion	plastid		plastid	mitochondrion	plastid	plastid	plastid		mitochondrion	plastid	nucleus	plastid	plastid	plastid	Amigo: "plastid" 16461379|Amigo: "plastid" 16414959|Amigo: "plastid" 16923014|Tair: "plastid" 16923014|Tair: "plastid" 12938931|Tair: "plastid" 14729914|Tair: "plastid" 15322131|Tair: "plastid" 15028209|Tair: "plastid" 16414959	plastid:16414959;plastid:16461379;plastid:16923014		Q9SSS9	plastid:15028209;plastid:16414959;plastid:15322131;plastid:16923014;plastid:14729914;plastid:12938931		golgi:25900983;nucleus:27177187;plasma membrane:25641898;plasma membrane:19334764;plastid:11826309;plastid:12938931;plastid:14729914;plastid:15028209;plastid:15322131;plastid:21531424;plastid:23549413;plastid:23851315;plastid:20061580;plastid:23390424;plastid:24872594;plastid:16923014;plastid:21539947;plastid:24361574;plastid:16414959;plastid:18431481;plastid:18433418;plastid:20061580;plastid:236…
AT4G09660.1	;	4	0	0	664	76934.6	8.29978	-0.433886	nucleus	cytosol,mitochondrion,plastid,nucleus	cytosol		nucleus						cytosol		plastid	nucleus	mitochondrion	mitochondrion			mitochondrion	cytosol,nucleus	cytosol		nucleus	nucleus				Q9SZ82			plastid:21531424
AT4G09670.1	Oxidoreductase family protein;	4	101	9	362	39564.2	5.68929	-0.112983	cytosol	cytosol,mitochondrion,peroxisome,plastid	cytosol		plastid			plastid			peroxisome			plastid	mitochondrion		plastid		plastid	mitochondrion	cytosol		cytosol	cytosol				Q9SZ83			cytosol:21166475;plasma membrane:25641898
AT4G09680.1	conserved telomere maintenance component 1;Encodes CTC1 (Conserved Telomere Maintenance Component 1) involved in telomere maintenance.	4	9	0	1274	142189	6.84337	-0.0816327	nucleus	plasma membrane,mitochondrion,golgi,nucleus,endoplasmic reticulum,plastid,extracellular,cytosol	plasma membrane		nucleus	plastid					cytosol	nucleus	plastid	nucleus	mitochondrion		endoplasmic reticulum,golgi,extracellular		mitochondrion	cytosol,nucleus	cytosol	plastid	nucleus	cytosol
AT4G09690.1	Cysteine/Histidine-rich C1 domain family protein;	4	0	0	345	39547.5	7.29774	-0.430145	cytosol	mitochondrion,golgi,nucleus,endoplasmic reticulum,peroxisome,extracellular,cytosol	extracellular		nucleus						peroxisome			nucleus	mitochondrion		endoplasmic reticulum,golgi,extracellular		mitochondrion	cytosol,nucleus	extracellular		cytosol	cytosol
AT4G09720.1	RAB GTPase homolog G3A;	4	30	4	206	22751.8	4.91057	-0.266019	golgi	mitochondrion,nucleus,plastid,extracellular,cytosol,vacuole	extracellular		nucleus		vacuole	mitochondrion	mitochondrion	mitochondrion	mitochondrion			vacuole,nucleus	mitochondrion	mitochondrion	mitochondrion		mitochondrion	mitochondrion	cytosol	mitochondrion	plastid	cytosol	Tair: "plasma membrane" 17151019			Q948K8	plasma membrane:17151019		extracellular:26572690;golgi:22430844;golgi:25900983;golgi:25900983;golgi:25900983;plasma membrane:22215637;vacuole:17151019
AT4G09730.1	RH39;Encodes RH39, a DEAD-box protein involved in the introduction of the hidden break into the 23S rRNA in the chloroplasts. Recombinant RH39 binds to the 23S rRNA in a segment adjacent to the stem-loop creating the hidden break target loop in a sequence-dependent manner. Has ATP-hydrolyzing activity at a Kcat of 5.3 /min in the presence of rRNA sequence. Mutants have drastically reduced level o…	4	43	6	621	68927.9	10.5922	-0.517874	plastid	mitochondrion,golgi,nucleus,endoplasmic reticulum,plastid,extracellular	plastid		plastid	plastid		mitochondrion		mitochondrion	nucleus	nucleus	plastid	nucleus	plastid	mitochondrion	mitochondrion		mitochondrion	endoplasmic reticulum,golgi,extracellular	nucleus	mitochondrion	plastid	plastid	Amigo: "plastid" 18431481|Tair: "plastid" 18431481	plastid:18431481		Q56X76	plastid:18431481		golgi:25900983;golgi:25900983;golgi:25900983;golgi:25900983;mitochondrion:27943495;plastid:20423899
AT4G09731.1	;	4	0	0	44	4851.9	9.44684	-0.102273	cytosol	mitochondrion,golgi,nucleus,endoplasmic reticulum,plastid,extracellular,cytosol	cytosol		endoplasmic reticulum,golgi,extracellular						cytosol			plastid	mitochondrion				mitochondrion	cytosol,nucleus	extracellular		cytosol	cytosol				B3H5K1
AT4G09740.1	glycosyl hydrolase 9B14;	4	0	0	478	52516.5	6.40183	-0.244351	extracellular	plasma membrane,mitochondrion,golgi,nucleus,endoplasmic reticulum,extracellular,vacuole	extracellular		endoplasmic reticulum,golgi,extracellular		nucleus	endoplasmic reticulum,golgi,extracellular			vacuole			plasma membrane,extracellular	endoplasmic reticulum,golgi,extracellular	endoplasmic reticulum,golgi,extracellular	endoplasmic reticulum,golgi,extracellular		endoplasmic reticulum,golgi,extracellular	endoplasmic reticulum,golgi,extracellular	mitochondrion	endoplasmic reticulum,golgi,extracellular	extracellular	extracellular	SwissProt: "extracellular" 16381842		extracellular:16381842	Q9SZ90			extracellular:15694452;extracellular:16356755
AT4G09750.1	NAD(P)-binding Rossmann-fold superfamily protein;	4	25	1	322	35160.9	8.41995	-0.217081	mitochondrion	mitochondrion,golgi,endoplasmic reticulum,plastid,extracellular,cytosol	plastid		cytosol			mitochondrion		mitochondrion	mitochondrion			plastid	mitochondrion	mitochondrion	mitochondrion		endoplasmic reticulum,golgi,extracellular	endoplasmic reticulum,golgi,extracellular	mitochondrion	mitochondrion	plastid	cytosol							mitochondrion:27943495
AT4G09760.1	Protein kinase superfamily protein;encodes a choline synthase whose gene expression is induced by high salt and mannitol.	4	32	2	346	40352.7	4.74989	-0.409827	cytosol	mitochondrion,nucleus,plastid,cytosol,cytoskeleton	cytosol		cytosol						cytosol			plastid	mitochondrion	plastid			mitochondrion	cytosol,nucleus	cytosol		cytoskeleton	cytosol				Q9SZ92
AT4G09770.1	TRAF-like family protein;	4	2	1	297	34201.7	7.70405	-0.439057	cytosol	mitochondrion,golgi,nucleus,endoplasmic reticulum,plastid,extracellular,cytosol	cytosol		nucleus						cytosol			plastid,nucleus	mitochondrion				endoplasmic reticulum,golgi,extracellular	cytosol,nucleus	cytosol		cytosol	cytosol				Q8GWI0
AT4G09775.1	;	4	0	0	141	16510.1	6.50808	-0.806383	cytosol	nucleus,cytosol,mitochondrion,extracellular	cytosol		nucleus				mitochondrion		cytosol	nucleus		nucleus	mitochondrion	mitochondrion	mitochondrion		mitochondrion	cytosol,nucleus	extracellular	mitochondrion	nucleus	cytosol
AT4G09780.1	TRAF-like family protein;	4	0	0	427	49659	9.27248	-0.302108	mitochondrion	mitochondrion,golgi,nucleus,endoplasmic reticulum,plastid,extracellular,cytosol	cytosol		endoplasmic reticulum,golgi,extracellular		cytosol	mitochondrion	mitochondrion	mitochondrion	endoplasmic reticulum			nucleus	endoplasmic reticulum,golgi,extracellular	mitochondrion	mitochondrion		mitochondrion	mitochondrion	cytosol	endoplasmic reticulum,golgi,extracellular	plastid	golgi
AT4G09784.1	;	4	0	0	70	8187.96	8.78733	-0.291429	cytosol	mitochondrion,golgi,nucleus,endoplasmic reticulum,plastid,extracellular,cytosol	cytosol		nucleus		nucleus				cytosol			plastid,nucleus	mitochondrion		endoplasmic reticulum,golgi,extracellular		mitochondrion	mitochondrion	mitochondrion		mitochondrion	cytosol
AT4G09795.1	low-molecular-weight cysteine-rich 13;Encodes a member of a family of small,secreted, cysteine rich protein with sequence similarity to the PCP (pollen coat protein) gene family.	4	0	0	77	8804.58	4.19337	-0.118182	extracellular	endoplasmic reticulum,golgi,extracellular	extracellular		endoplasmic reticulum,golgi,extracellular			endoplasmic reticulum,golgi,extracellular			extracellular			golgi	endoplasmic reticulum,golgi,extracellular	endoplasmic reticulum,golgi,extracellular	endoplasmic reticulum,golgi,extracellular		endoplasmic reticulum,golgi,extracellular	endoplasmic reticulum,golgi,extracellular	extracellular	endoplasmic reticulum,golgi,extracellular	extracellular	extracellular	SwissProt: "extracellular" 16381842		extracellular:16381842	P82728
AT4G09800.1	S18 ribosomal protein;encodes a ribosomal protein S18C, a constituent of the small subunit of the ribosomal complex	4	284	4	152	17546.5	11.2301	-0.679605	cytosol	mitochondrion,golgi,nucleus,endoplasmic reticulum,plastid,extracellular,cytosol	cytosol		plastid		nucleus				cytosol			mitochondrion,nucleus	mitochondrion				endoplasmic reticulum,golgi,extracellular	cytosol,nucleus	nucleus		cytosol	cytosol	Amigo: "cytosol" 17934214|SwissProt: "cytosol" 16381842|Tair: "nucleus" 15496452|Tair: "vacuole" 15539469|Tair: "cytosol" 17934214	cytosol:17934214	cytosol:16381842	P34788	vacuole:15539469;cytosol:17934214;nucleus:15496452		cytosol:22522809;mitochondrion:27943495;nucleus:15496452;plasma membrane:23323832	AT3G49580.1::21798944;AT4G24840.1::21798944
AT4G09810.1	Nucleotide-sugar transporter family protein;	4	18	2	335	37031.7	9.62241	0.492537	plasma membrane	plasma membrane,mitochondrion,golgi,nucleus,endoplasmic reticulum,plastid,extracellular	plasma membrane		nucleus	plastid		mitochondrion			plasma membrane			golgi	endoplasmic reticulum,golgi,extracellular	endoplasmic reticulum,golgi,extracellular	endoplasmic reticulum,golgi,extracellular		mitochondrion	endoplasmic reticulum,golgi,extracellular	extracellular		plasma membrane	plasma membrane				Q9SZ96
AT4G09820.1	basic helix-loop-helix (bHLH) DNA-binding superfamily protein;TT8 is a regulation factor that acts in a concerted action with TT1, PAP1 and TTG1 on the regulation of flavonoid pathways, namely proanthocyanidin and anthocyanin biosynthesis. Affects dihydroflavonol 4-reductase gene expression. It is thought that a ternary complex composed of TT2, TT8 and TTG1 is necessary for correct expression of …	4	4	0	518	59201.1	5.67887	-0.535714	nucleus	cytosol,mitochondrion,nucleus	cytosol		nucleus		nucleus				nucleus	nucleus		nucleus	mitochondrion				mitochondrion	cytosol,nucleus	cytosol		nucleus	nucleus	SwissProt: "nucleus" 16381842		nucleus:16381842	Q9FT81				AT1G56650.1::15361138;AT1G56650.1::18532977;AT1G56650.1::15361138;AT1G66370.1::15361138;AT1G66380.1::15361138;AT1G66390.1::15361138;AT1G66390.1::15361138;AT1G71030.1::15361138;AT2G46410.1::15361138;AT2G47190.1::18532977;AT3G13540.1::15361138;AT4G09820.1::18532977;AT4G09820.1::18532977;AT4G38620.1::15361138;AT5G24520.1::15255866;AT5G24520.1::15255866;AT5G35550.1::15255866;AT5G35550.1::15361138
AT4G09830.1	Uncharacterised conserved protein UCP009193;	4	133	3	191	21072.6	8.06945	-0.727225	nucleus	cytosol,mitochondrion,nucleus	nucleus		nucleus						cytosol	nucleus		nucleus	mitochondrion				mitochondrion	cytosol,nucleus	nucleus		nucleus	nucleus								AT4G09830.1::21798944
AT4G09840.1	;	4	16	2	106	11592.4	4.6765	-1.12358	nucleus	mitochondrion,golgi,nucleus,endoplasmic reticulum,extracellular,cytosol	cytosol		endoplasmic reticulum,golgi,extracellular						nucleus	nucleus		nucleus	mitochondrion	endoplasmic reticulum,golgi,extracellular	endoplasmic reticulum,golgi,extracellular		endoplasmic reticulum,golgi,extracellular	cytosol,nucleus	nucleus		cytosol	nucleus
AT4G09850.1	;	4	0	0	56	6576.38	11.7976	0.292857	mitochondrion	plasma membrane,mitochondrion,golgi,nucleus,endoplasmic reticulum,plastid,extracellular,cytosol	plasma membrane		plastid		cytosol	mitochondrion			extracellular		plastid	plastid,nucleus	mitochondrion		mitochondrion		endoplasmic reticulum,golgi,extracellular	endoplasmic reticulum,golgi,extracellular	mitochondrion	endoplasmic reticulum,golgi,extracellular	mitochondrion	nucleus
AT4G09860.1	;	4	0	0	54	6347.88	11.4767	-0.757407	cytosol	mitochondrion,golgi,nucleus,endoplasmic reticulum,plastid,extracellular,cytosol	nucleus		plastid			mitochondrion	mitochondrion		cytosol			plastid	mitochondrion				endoplasmic reticulum,golgi,extracellular	mitochondrion	mitochondrion		nucleus	cytosol
AT4G09870.1	F-box and associated interaction domains-containing protein;	4	0	0	337	39741.9	8.57196	-0.322255	cytosol	mitochondrion,golgi,nucleus,endoplasmic reticulum,plastid,extracellular,cytosol	cytosol		nucleus					mitochondrion	cytosol			nucleus	mitochondrion				endoplasmic reticulum,golgi,extracellular	cytosol,nucleus	cytosol	plastid	nucleus	cytosol
AT4G09880.1	;	4	0	0	81	8570.28	4.5997	-0.344444	cytosol	mitochondrion,golgi,nucleus,endoplasmic reticulum,extracellular,cytosol	cytosol		endoplasmic reticulum,golgi,extracellular						cytosol			nucleus	mitochondrion				mitochondrion	cytosol,nucleus	nucleus		cytosol	cytosol
AT4G09890.1	Protein of unknown function (DUF3511);	4	27	4	87	10167.8	9.81754	-1.14828	nucleus	mitochondrion,nucleus,plastid,extracellular,cytosol	nucleus		nucleus						nucleus			nucleus,plastid,extracellular	mitochondrion				mitochondrion	cytosol,nucleus	nucleus		nucleus	nucleus				Q9T0E8
AT4G09900.1	methyl esterase 12;Encodes a protein predicted to act as a carboxylesterase. It has similarity to the SABP2 methyl salicylate esterase from tobacco. This protein does not act on methyl IAA, methyl JA, MeSA, MeGA4, or MEGA9 in vitro.	4	17	3	349	38931.9	9.31718	-0.336963	cytosol	plasma membrane,mitochondrion,nucleus,plastid,cytosol	plasma membrane		nucleus				mitochondrion		cytosol			plastid	mitochondrion		plastid		mitochondrion	cytosol,nucleus	nucleus	plastid	nucleus	cytosol				Q940H7			plasma membrane:26781341;vacuole:18686298
AT4G09920.1	FBD, F-box and Leucine Rich Repeat domains containing protein;	4	8	0	316	36580.1	8.86512	0.0977848	plasma membrane	plasma membrane,mitochondrion,golgi,nucleus,endoplasmic reticulum,plastid,extracellular,cytosol	nucleus		nucleus			endoplasmic reticulum,golgi,extracellular			cytosol			nucleus	mitochondrion		mitochondrion		mitochondrion	cytosol,nucleus	cytosol		plastid	plasma membrane
AT4G09930.1	Avirulence induced gene (AIG1) family protein;	4	0	1	335	37803.3	5.65345	-0.529254	nucleus	mitochondrion,golgi,nucleus,endoplasmic reticulum,plastid,extracellular,cytosol	plastid		nucleus		nucleus				nucleus			nucleus	mitochondrion		endoplasmic reticulum,golgi,extracellular		plastid	cytosol,nucleus	nucleus		nucleus	nucleus
AT4G09940.1	P-loop containing nucleoside triphosphate hydrolases superfamily protein;	4	0	1	394	44904.8	4.88595	-0.578173	nucleus	mitochondrion,golgi,nucleus,endoplasmic reticulum,plastid,extracellular,cytosol	nucleus		nucleus		nucleus				cytosol	nucleus		nucleus	mitochondrion				endoplasmic reticulum,golgi,extracellular	cytosol,nucleus	cytosol		plastid	cytosol	Amigo: "plasma membrane" 17151019|Tair: "plasma membrane" 17151019	plasma membrane:17151019		Q9T0F3	plasma membrane:17151019		vacuole:17151019
AT4G09950.1	P-loop containing nucleoside triphosphate hydrolases superfamily protein;	4	0	0	336	38320.8	5.43732	-0.644345	nucleus	cytosol,mitochondrion,nucleus	nucleus		nucleus		nucleus				cytosol	nucleus		nucleus	mitochondrion				mitochondrion	cytosol,nucleus	nucleus		cytosol	cytosol
AT4G09960.1	K-box region and MADS-box transcription factor family protein ;a MADS box transcription factor expressed in the carpel and ovules	4	100	1	230	26185.1	9.71596	-0.690435	nucleus	cytosol,mitochondrion,plastid,nucleus	cytosol		nucleus		nucleus	plastid			nucleus			nucleus	mitochondrion				mitochondrion	mitochondrion	nucleus		nucleus	nucleus	SwissProt: "nucleus" 16381842		nucleus:16381842	Q38836		nucleus:16080001		AT1G24260.1::15805477;AT1G24260.1::16080001;AT1G24260.1::15805477;AT1G24260.1::14555696;AT1G24260.1::16080001;AT1G48150.1::15805477;AT1G48150.1::15805477;AT2G42830.1::14555696;AT3G57230.1::15805477;AT3G58780.1::14555696;AT4G09960.1::14555696;AT4G09960.1::14555696;AT4G11880.1::15805477;AT4G11880.1::15805477;AT4G18960.1::14555696;AT4G37940.1::15805477;AT4G37940.1::15805477;AT5G15800.1::15805477;AT5…
AT4G09965.1	;	4	4	0	223	25660.7	10.1664	-0.305381	mitochondrion	plasma membrane,mitochondrion,plastid,nucleus	plasma membrane		plastid	plastid		mitochondrion	mitochondrion	mitochondrion	mitochondrion		plastid	nucleus	mitochondrion	mitochondrion	mitochondrion		mitochondrion	mitochondrion	nucleus	mitochondrion	plastid	mitochondrion
AT4G09970.1	;	4	4	3	250	28117	5.99862	-0.5788	plastid	mitochondrion,golgi,nucleus,endoplasmic reticulum,plastid,extracellular,cytosol	nucleus		plastid	plastid		endoplasmic reticulum,golgi,extracellular			plastid	nucleus		nucleus	plastid	plastid	plastid		mitochondrion	plastid	nucleus	plastid	plastid	cytosol				Q6DBH2
AT4G09980.1	Methyltransferase MT-A70 family protein;	4	40	0	963	106367	8.68741	-1.10685	nucleus	cytosol,mitochondrion,plastid,nucleus	nucleus		nucleus						nucleus	nucleus		nucleus	mitochondrion				plastid	cytosol,nucleus	nucleus		nucleus	nucleus				Q94AI4			cytosol:21166475
AT4G09984.1	low-molecular-weight cysteine-rich 34;Encodes a member of a family of small,secreted, cysteine rich protein with sequence similarity to the PCP (pollen coat protein) gene family.	4	0	0	85	9630.96	9.47514	-0.190588	extracellular	golgi,nucleus,endoplasmic reticulum,extracellular,cytosol,vacuole	extracellular		endoplasmic reticulum,golgi,extracellular		cytosol	endoplasmic reticulum,golgi,extracellular			vacuole			golgi,nucleus	endoplasmic reticulum,golgi,extracellular	endoplasmic reticulum,golgi,extracellular	endoplasmic reticulum,golgi,extracellular		endoplasmic reticulum,golgi,extracellular	endoplasmic reticulum,golgi,extracellular	extracellular	endoplasmic reticulum,golgi,extracellular	extracellular	extracellular	SwissProt: "extracellular" 16381842		extracellular:16381842	P82749
AT4G09990.1	Protein of unknown function (DUF579);	4	7	2	290	32839	7.20908	-0.343103	golgi	mitochondrion,golgi,nucleus,endoplasmic reticulum,plastid,extracellular	plastid		plastid	plastid		endoplasmic reticulum,golgi,extracellular			golgi		plastid	nucleus	endoplasmic reticulum,golgi,extracellular		endoplasmic reticulum,golgi,extracellular		mitochondrion	plastid	nucleus	endoplasmic reticulum,golgi,extracellular	mitochondrion	golgi				Q9T0F7		golgi:23045523
AT4G10000.1	Thioredoxin family protein;	4	15	1	333	37058.1	8.9389	-0.346547	plastid	plasma membrane,mitochondrion,nucleus,plastid,cytosol	plasma membrane		plastid	plastid	cytosol	plastid		mitochondrion	plastid	nucleus	plastid		plastid	plastid	plastid		mitochondrion	plastid	nucleus	plastid	plastid	cytosol	Amigo: "plastid" 18431481|Tair: "plastid" 18431481	plastid:18431481		B9DFX0	plastid:18431481		plastid:18431481;plastid:20061580;plastid:24872594
AT4G10010.1	Protein kinase superfamily protein;	4	5	1	469	52912	10.1307	-0.569936	nucleus	cytosol,mitochondrion,nucleus	nucleus		nucleus		cytosol				cytosol	nucleus		nucleus	mitochondrion	mitochondrion			mitochondrion	cytosol,nucleus	nucleus		nucleus	nucleus				Q9T0F9
[truncated: 3,311 more rows]
