# Supplementary material for: Interactome of Arabidopsis Thaliana
Source: Plants (Basel). 2022 Jan 27;11(3):350. doi: 10.3390/plants11030350 (PMC8838453; doi:10.3390/plants11030350)
Supplement: Supplementary file 1 [file plants-11-00350-s001.zip › Table S8.xlsx]

## Sheet: Suba
Protein Properties									Location Consensus	Location Predictors																							Location Annotators					Location Experiments			Publications and PubMed ID
Gene	Description	Chromosome	ESTs	Full-length cDNAs	Amino Acid Residues	Molecular Weight	Isoelectric Point	GRAVY	Location SUBAcon	Location All Predictors	Location AdaBoost	Location ATP	Location BaCelLo	Location ChloroP 1.1	Location EpiLoc	Location iPSORT	Location MitoPred	Location MitoProt	Location MultiLoc2	Location Nucleo	Location PCLR 0.9	Location Plant-mPLoc	Location PProwler 1.2	Location Predotar v1.03	Location PredSL	Location PTS1	Location SLPFA	Location SLP-Local	Location SubLoc	Location TargetP 1.1	Location WoLF PSORT	Location YLoc	Location All Annotators	Location AmiGO	Location Swiss-Prot	Swiss-Prot ID	Location TAIR10	Location GFP	Location Mass Spec	PPI	Publications GFP	Publications Mass Spec	Publications PPI
AT5G01010.1	;	5	115	30	438	50436	4.63262	-0.360274	golgi	cytosol,mitochondrion,plastid,nucleus	plastid		nucleus						cytosol			plastid	mitochondrion	plastid	mitochondrion		mitochondrion	cytosol,nucleus	nucleus		plastid	cytosol				Q8GSG8			golgi:25900983;golgi:25900983
AT5G01015.1	;	5	20	4	104	11358	6.43609	0.3	extracellular	plasma membrane,golgi,nucleus,endoplasmic reticulum,plastid,extracellular	extracellular		endoplasmic reticulum,golgi,extracellular			endoplasmic reticulum,golgi,extracellular			endoplasmic reticulum			plasma membrane,nucleus	endoplasmic reticulum,golgi,extracellular	endoplasmic reticulum,golgi,extracellular	endoplasmic reticulum,golgi,extracellular		endoplasmic reticulum,golgi,extracellular	endoplasmic reticulum,golgi,extracellular	extracellular	endoplasmic reticulum,golgi,extracellular	plastid	extracellular				Q8LBK1
AT5G01020.1	Protein kinase superfamily protein;	5	125	3	410	45620.8	9.34303	-0.347073	plasma membrane	cytosol,mitochondrion,plastid,nucleus	nucleus		nucleus		cytosol	mitochondrion			cytosol			nucleus	mitochondrion				mitochondrion	cytosol,nucleus	mitochondrion	plastid	nucleus	plastid	Amigo: "plasma membrane" 17317660|Tair: "plasma membrane" 17317660	plasma membrane:17317660		Q8GXZ3	plasma membrane:17317660		plasma membrane:17317660;plasma membrane:22318864
AT5G01030.1	Protein of unknown function (DUF3527);	5	19	3	744	82296.7	9.56221	-0.70121	nucleus	cytosol,mitochondrion,nucleus	nucleus		nucleus						nucleus	nucleus		nucleus	mitochondrion				mitochondrion	cytosol,nucleus	nucleus		nucleus	nucleus				Q9LFD3
AT5G01040.1	laccase 8;putative laccase, knockout mutant showed early flowering	5	40	2	584	65285.8	8.09785	-0.0878425	extracellular	plasma membrane,mitochondrion,golgi,endoplasmic reticulum,extracellular,cytosol,vacuole	plasma membrane		endoplasmic reticulum,golgi,extracellular			endoplasmic reticulum,golgi,extracellular			extracellular			plasma membrane	endoplasmic reticulum,golgi,extracellular	endoplasmic reticulum,golgi,extracellular	endoplasmic reticulum,golgi,extracellular		mitochondrion	endoplasmic reticulum,golgi,extracellular	extracellular	endoplasmic reticulum,golgi,extracellular	cytosol	vacuole	SwissProt: "extracellular" 16381842		extracellular:16381842	Q9LFD2
AT5G01050.1	Laccase/Diphenol oxidase family protein;putative laccase, a member of laccase family of genes (17 members in Arabidopsis).	5	1	0	586	65592.3	7.55626	-0.0779863	extracellular	plasma membrane,mitochondrion,golgi,endoplasmic reticulum,extracellular,cytosol,vacuole	plasma membrane		endoplasmic reticulum,golgi,extracellular			endoplasmic reticulum,golgi,extracellular			extracellular			plasma membrane	endoplasmic reticulum,golgi,extracellular	endoplasmic reticulum,golgi,extracellular	endoplasmic reticulum,golgi,extracellular		mitochondrion	endoplasmic reticulum,golgi,extracellular	extracellular	endoplasmic reticulum,golgi,extracellular	cytosol	vacuole	SwissProt: "extracellular" 16381842		extracellular:16381842	Q9LFD1
AT5G01060.1	Protein kinase protein with tetratricopeptide repeat domain;	5	0	0	499	56546.7	6.04247	-0.346693	cytosol	cytosol,mitochondrion,plastid,nucleus	cytosol		nucleus					mitochondrion	cytosol			nucleus	mitochondrion				mitochondrion	cytosol,nucleus	cytosol		plastid	cytosol				Q9LFD0
AT5G01070.1	RING/FYVE/PHD zinc finger superfamily protein;	5	0	2	124	13762.5	4.2262	-0.766129	nucleus	mitochondrion,golgi,nucleus,endoplasmic reticulum,plastid,extracellular,cytosol	nucleus		nucleus						cytosol	nucleus		plastid,nucleus	mitochondrion				endoplasmic reticulum,golgi,extracellular	cytosol,nucleus	nucleus		nucleus	nucleus
AT5G01075.1	Glycosyl hydrolase family 35 protein;	5	15	4	81	8597.3	5.68152	-0.165432	extracellular	golgi,nucleus,endoplasmic reticulum,extracellular,vacuole	nucleus		endoplasmic reticulum,golgi,extracellular			endoplasmic reticulum,golgi,extracellular			vacuole			nucleus	endoplasmic reticulum,golgi,extracellular	endoplasmic reticulum,golgi,extracellular	endoplasmic reticulum,golgi,extracellular		endoplasmic reticulum,golgi,extracellular	endoplasmic reticulum,golgi,extracellular	nucleus	endoplasmic reticulum,golgi,extracellular	extracellular	extracellular								AT4G35580.1::21798944;AT5G22290.1::21798944
AT5G01080.1	Beta-galactosidase related protein;	5	1	0	184	21137.9	9.71032	0.229891	mitochondrion	plasma membrane,mitochondrion,nucleus,plastid,cytosol	plasma membrane		plastid			plastid	mitochondrion		cytosol		plastid	plasma membrane,plastid	mitochondrion		mitochondrion		mitochondrion	mitochondrion	nucleus		plastid	cytosol				Q9LFC8
AT5G01090.1	Concanavalin A-like lectin family protein;	5	74	6	353	38855.1	10.1072	-0.00226629	extracellular	plasma membrane,mitochondrion,golgi,endoplasmic reticulum,plastid,extracellular,cytosol	plasma membrane		endoplasmic reticulum,golgi,extracellular	plastid		endoplasmic reticulum,golgi,extracellular			extracellular			cytosol,extracellular	endoplasmic reticulum,golgi,extracellular	endoplasmic reticulum,golgi,extracellular	endoplasmic reticulum,golgi,extracellular		mitochondrion	endoplasmic reticulum,golgi,extracellular	cytosol	endoplasmic reticulum,golgi,extracellular	plasma membrane	plasma membrane
AT5G01100.1	O-fucosyltransferase family protein;	5	12	3	631	71311.3	9.30037	-0.406973	plastid	plasma membrane,mitochondrion,golgi,nucleus,plastid,cytosol	plastid		nucleus	plastid		plastid			cytosol			golgi	plastid	plastid	plastid		mitochondrion	plastid	nucleus	plastid	plasma membrane	cytosol				Q9LFC6
AT5G01110.1	Tetratricopeptide repeat (TPR)-like superfamily protein;	5	2	2	729	81885.4	8.13065	-0.0883402	plastid	plasma membrane,mitochondrion,nucleus,plastid,cytosol	plasma membrane		plastid	plastid		plastid		mitochondrion	plastid		plastid	plastid	plastid	mitochondrion	plastid		mitochondrion	mitochondrion	nucleus	plastid	plastid	cytosol				Q9LFC5
AT5G01120.1	Protein of unknown function (DUF674);	5	10	1	510	56943.4	6.25531	-0.183137	cytosol	plasma membrane,mitochondrion,golgi,nucleus,endoplasmic reticulum,extracellular,cytosol	plasma membrane		nucleus						cytosol			nucleus	endoplasmic reticulum,golgi,extracellular				mitochondrion	cytosol,nucleus	nucleus		nucleus	cytosol
AT5G01130.1	Protein of unknown function (DUF674);	5	35	1	452	50803.4	5.34831	0.00353982	plasma membrane	plasma membrane,mitochondrion,golgi,nucleus,endoplasmic reticulum,peroxisome,extracellular,cytosol	cytosol		nucleus						plasma membrane			nucleus	mitochondrion				endoplasmic reticulum,golgi,extracellular	cytosol,nucleus	nucleus		plasma membrane	peroxisome
AT5G01140.1	Protein of unknown function (DUF674);	5	0	0	473	53513.6	7.98042	-0.21797	cytosol	cytosol,mitochondrion,plasma membrane,nucleus	plasma membrane		nucleus						cytosol			nucleus	mitochondrion				mitochondrion	cytosol,nucleus	nucleus		nucleus	cytosol
AT5G01150.1	Protein of unknown function (DUF674);	5	17	0	501	56594.3	6.06588	-0.236527	nucleus	mitochondrion,golgi,nucleus,endoplasmic reticulum,extracellular,cytosol	cytosol		nucleus						cytosol	nucleus		nucleus	mitochondrion		endoplasmic reticulum,golgi,extracellular		mitochondrion	cytosol,nucleus	nucleus		cytosol	cytosol
AT5G01160.1	RING/U-box superfamily protein;	5	42	10	360	39773.8	6.91191	-0.653889	nucleus	cytosol,mitochondrion,nucleus	nucleus		nucleus						nucleus	nucleus		nucleus	mitochondrion		mitochondrion		mitochondrion	cytosol,nucleus	nucleus		nucleus	nucleus				Q9LFC0
AT5G01170.1	Protein of unknown function (DUF740);	5	10	2	568	62298.2	9.0317	-0.935563	nucleus	cytosol,mitochondrion,plastid,nucleus	nucleus		nucleus						nucleus	nucleus		nucleus	mitochondrion		plastid		plastid	cytosol,nucleus	nucleus	plastid	nucleus	nucleus
AT5G01180.1	peptide transporter 5;Encodes a dipeptide transporter expressed in pollen and ovules during early seed development. GFP-tagged PTR5 localizes to the plasma membrane.	5	11	4	570	63311.6	8.02687	0.209649	plasma membrane	plasma membrane,mitochondrion,golgi,nucleus,endoplasmic reticulum,peroxisome,extracellular,cytosol,vacuole	plasma membrane		cytosol		vacuole				cytosol			vacuole	endoplasmic reticulum,golgi,extracellular				mitochondrion	cytosol,nucleus	extracellular		plasma membrane	peroxisome	Amigo: "plasma membrane" 18753286|SwissProt: "plasma membrane" 16381842|Tair: "plasma membrane" 18753286	plasma membrane:18753286	plasma membrane:16381842	Q9LFB8	plasma membrane:18753286
AT5G01190.1	laccase 10;putative laccase, a member of laccase family of genes (17 members in Arabidopsis).	5	2	1	558	61300.8	9.92198	-0.044086	extracellular	plasma membrane,mitochondrion,golgi,endoplasmic reticulum,plastid,extracellular	plasma membrane		endoplasmic reticulum,golgi,extracellular			endoplasmic reticulum,golgi,extracellular		mitochondrion	extracellular			plasma membrane	endoplasmic reticulum,golgi,extracellular	endoplasmic reticulum,golgi,extracellular	endoplasmic reticulum,golgi,extracellular		mitochondrion	endoplasmic reticulum,golgi,extracellular	extracellular	endoplasmic reticulum,golgi,extracellular	plastid	extracellular	SwissProt: "extracellular" 16381842		extracellular:16381842	Q6ID18
AT5G01200.1	Duplicated homeodomain-like superfamily protein;	5	9	1	267	29846.6	5.74929	-0.598876	nucleus	nucleus,cytosol,mitochondrion,extracellular	extracellular		nucleus		cytosol	mitochondrion		mitochondrion	nucleus			nucleus	mitochondrion				mitochondrion	cytosol,nucleus	cytosol		nucleus	nucleus				Q9LFB6
AT5G01210.1	HXXXD-type acyl-transferase family protein;	5	124	6	475	52334	7.17795	-0.215579	cytosol	cytosol,mitochondrion,plastid,nucleus	plastid		nucleus						cytosol		plastid	cytosol	mitochondrion	plastid			mitochondrion	plastid	cytosol		cytosol	cytosol				Q9LFB5			golgi:25900983
AT5G01220.1	sulfoquinovosyldiacylglycerol 2;involved in sulfolipid biosynthesis	5	44	4	510	56633.5	8.64645	-0.108431	plastid	cytosol,mitochondrion,plasma membrane,plastid	plasma membrane		plastid	plastid		plastid		mitochondrion	plastid		plastid	plastid	plastid	plastid	plastid		mitochondrion	plastid	cytosol	plastid	plastid	plastid	Tair: "plastid" 12938931|Tair: "plastid" 18431481			Q8S4F6	plastid:18431481;plastid:12938931		golgi:25900983;golgi:25900983;mitochondrion:21896887;plasma membrane:19334764;plastid:12938931;plastid:18431481;plastid:21531424;plastid:22923678;plastid:20061580;plastid:24872594
AT5G01225.1	;	5	0	0	134	15006.6	11.4255	-0.59403	mitochondrion	plasma membrane,mitochondrion,nucleus,plastid,cytosol	plasma membrane		nucleus	plastid			mitochondrion	mitochondrion	cytosol		plastid	nucleus	mitochondrion		mitochondrion		mitochondrion	mitochondrion	nucleus	plastid	mitochondrion	cytosol
AT5G01230.1	S-adenosyl-L-methionine-dependent methyltransferases superfamily protein;	5	13	1	309	33996.5	6.15373	-0.266667	nucleus	cytosol,mitochondrion,nucleus	cytosol		nucleus						cytosol			nucleus	mitochondrion				mitochondrion	cytosol,nucleus	cytosol		nucleus	nucleus				Q8GUN8
AT5G01240.1	like AUXIN RESISTANT 1;Encodes LAX1 (LIKE AUXIN RESISTANT), a member of the AUX1 LAX family of auxin influx carriers. Required for the establishment of embryonic root cell organization.	5	72	4	488	54603.6	8.8286	0.407787	plasma membrane	plasma membrane,mitochondrion,golgi,nucleus,endoplasmic reticulum,extracellular,cytosol	plasma membrane		nucleus						cytosol			plasma membrane	endoplasmic reticulum,golgi,extracellular				mitochondrion	cytosol,nucleus	extracellular		plasma membrane	nucleus	SwissProt: "plasma membrane" 16381842		plasma membrane:16381842	Q9LFB2			plasma membrane:15574830
AT5G01250.1	alpha 1,4-glycosyltransferase family protein;	5	3	4	407	46398.1	9.63806	-0.170516	plasma membrane	plasma membrane,mitochondrion,golgi,nucleus,endoplasmic reticulum,plastid,extracellular,cytosol	plasma membrane		plastid	plastid			mitochondrion		golgi			plastid	endoplasmic reticulum,golgi,extracellular		endoplasmic reticulum,golgi,extracellular		mitochondrion	cytosol,nucleus	cytosol		plastid	cytosol
AT5G01260.1	Carbohydrate-binding-like fold;	5	6	2	306	34181.2	4.13632	-0.292157	cytosol	plasma membrane,mitochondrion,nucleus,plastid,cytosol	plasma membrane		nucleus			mitochondrion		mitochondrion	cytosol			plastid	mitochondrion		mitochondrion		mitochondrion	cytosol,nucleus	cytosol		plastid	cytosol				Q93ZD1
AT5G01270.1	carboxyl-terminal domain (ctd) phosphatase-like 2;Encodes CPL2, a carboxyl-terminal domain (CTD) phosphatase that dephosphorylates CTD Ser5-PO4 of the RNA polymerase II complex. Regulates plant growth, stress and auxin responses.	5	15	1	770	85957.5	6.51152	-0.432727	nucleus	cytosol,mitochondrion,plastid,nucleus	plastid		nucleus						nucleus	nucleus		nucleus	mitochondrion				mitochondrion	cytosol,nucleus	nucleus		nucleus	nucleus	SwissProt: "cytosol,nucleus" 16381842		cytosol:16381842;nucleus:16381842	Q5YDB5			cytoskeleton:24134884
AT5G01280.1	;	5	1	0	460	48903.3	11.7844	-0.931304	nucleus	cytosol,mitochondrion,nucleus	nucleus		nucleus						cytosol	nucleus		nucleus	mitochondrion				mitochondrion	cytosol,nucleus	nucleus		nucleus	nucleus
AT5G01290.1	mRNA capping enzyme family protein;	5	26	2	657	77073	7.91205	-0.725571	nucleus	cytosol,mitochondrion,plastid,nucleus	cytosol		nucleus						nucleus	nucleus		plastid	mitochondrion				mitochondrion	cytosol,nucleus	nucleus		nucleus	nucleus				Q8GSD7
AT5G01300.1	PEBP (phosphatidylethanolamine-binding protein) family protein;	5	20	5	162	17824.4	5.2555	-0.353704	cytosol	cytosol,mitochondrion,nucleus	cytosol		nucleus		nucleus				cytosol			nucleus	mitochondrion				mitochondrion	cytosol,nucleus	cytosol		cytosol	cytosol				Q9M042
AT5G01310.1	APRATAXIN-like;Encodes a protein that has adenylylsulfate sulfohydrolase activity (E.C. 3.6.2.1) in vitro.	5	10	0	912	101394	8.33839	-0.535307	nucleus	mitochondrion,plastid,nucleus	nucleus		nucleus	plastid					nucleus	nucleus	plastid	nucleus	plastid		plastid		mitochondrion	plastid	nucleus	plastid	nucleus	nucleus	SwissProt: "nucleus" 16381842		nucleus:16381842	Q9M041			plasma membrane:22318864
AT5G01320.1	Thiamine pyrophosphate dependent pyruvate decarboxylase family protein;	5	3	1	603	65468.1	5.63789	-0.0988391	cytosol	cytosol,mitochondrion,plastid,nucleus	cytosol	mitochondrion,plastid	cytosol	plastid	plastid				cytosol			plastid	mitochondrion		plastid		plastid	cytosol,nucleus	cytosol		plastid	cytosol				Q9M040
AT5G01330.1	pyruvate decarboxylase-3;pyruvate decarboxylase	5	3	2	592	64485	6.50446	-0.058277	cytosol	cytosol,plasma membrane,plastid,nucleus	plasma membrane		cytosol	plastid	plastid	plastid			cytosol			plastid	plastid		plastid		plastid	cytosol,nucleus	cytosol	plastid	plastid	cytosol				Q9M039			extracellular:26572690
AT5G01340.1	Mitochondrial substrate carrier family protein;	5	32	4	309	33992.9	10.485	-0.02589	mitochondrion	mitochondrion,golgi,nucleus,endoplasmic reticulum,peroxisome,plastid,extracellular,cytosol	mitochondrion		nucleus			mitochondrion			peroxisome			mitochondrion	mitochondrion				endoplasmic reticulum,golgi,extracellular	cytosol,nucleus	mitochondrion		plastid	mitochondrion				Q9M038			mitochondrion:27943495
AT5G01350.1	;	5	122	6	72	8032.62	10.5653	-0.4125	mitochondrion	mitochondrion,golgi,endoplasmic reticulum,plastid,extracellular,cytosol	cytosol		plastid		cytosol	endoplasmic reticulum,golgi,extracellular		mitochondrion	cytosol			mitochondrion,plastid	mitochondrion				mitochondrion	mitochondrion	mitochondrion	endoplasmic reticulum,golgi,extracellular	plastid	cytosol				Q93W37
AT5G01360.1	Plant protein of unknown function (DUF828);Encodes a member of the TBL (TRICHOME BIREFRINGENCE-LIKE) gene family containing a plant-specific DUF231 (domain of unknown function) domain. TBL gene family has 46 members, two of which (TBR/AT5G06700 and TBL3/AT5G01360) have been shown to be involved in the synthesis and deposition of secondary wall cellulose, presumably by influencing the esterificati…	5	5	2	434	49831.8	9.02321	-0.356912	plasma membrane	plasma membrane,mitochondrion,golgi,nucleus,endoplasmic reticulum,peroxisome,plastid,extracellular,cytosol	plasma membrane		nucleus	plastid		endoplasmic reticulum,golgi,extracellular			plasma membrane		plastid	plastid	endoplasmic reticulum,golgi,extracellular		endoplasmic reticulum,golgi,extracellular	peroxisome	mitochondrion	endoplasmic reticulum,golgi,extracellular	cytosol	endoplasmic reticulum,golgi,extracellular	plastid	golgi				Q8LED3		golgi:21124849;plasma membrane:21124849
AT5G01370.1	ALC-interacting protein 1;Nuclear protein with a lysine-rich domain and a C-terminal serine-rich domain. Interacts with Alcatraz (ALC). ACI1 is mainly expressed in the vascular system. Involved in cell separation during fruit dehiscence.	5	25	2	427	48126.9	5.15731	-0.956909	nucleus	cytosol,mitochondrion,nucleus	nucleus		nucleus			mitochondrion		mitochondrion	mitochondrion	nucleus		nucleus	mitochondrion		mitochondrion		mitochondrion	cytosol,nucleus	nucleus	mitochondrion	nucleus	nucleus	Amigo: "nucleus" 18713402	nucleus:18713402		Q9M035				AT5G58630.1::18713402;AT5G58630.1::18713402
AT5G01380.1	Homeodomain-like superfamily protein;	5	6	2	323	38274.8	6.52297	-1.2678	nucleus	mitochondrion,golgi,nucleus,endoplasmic reticulum,plastid,extracellular,cytosol	nucleus		nucleus			plastid	mitochondrion		nucleus	nucleus		nucleus	mitochondrion				endoplasmic reticulum,golgi,extracellular	cytosol,nucleus	nucleus	mitochondrion	nucleus	nucleus				Q9SDW0
AT5G01390.1	DNAJ heat shock family protein;	5	23	4	335	36972.9	9.58823	-0.595224	cytosol	mitochondrion,golgi,nucleus,cytosol,cytoskeleton	cytosol		nucleus						nucleus			mitochondrion,golgi,nucleus	mitochondrion				mitochondrion	cytosol,nucleus	nucleus		cytoskeleton	cytosol
AT5G01400.1	HEAT repeat-containing protein;Encodes a Symplekin/Pta1 homologue which would have the potential to interact with either ESP1 or AtCstF64.	5	14	0	1467	159487	4.66336	-0.207703	nucleus	cytosol,mitochondrion,nucleus	nucleus		nucleus			mitochondrion			cytosol	nucleus			mitochondrion		mitochondrion		mitochondrion	mitochondrion	nucleus	mitochondrion	nucleus	nucleus	Amigo: "nucleus" 17008405	nucleus:17008405		Q9M033			golgi:25900983;golgi:25900983;golgi:25900983;nucleus:27177187
AT5G01410.1	Aldolase-type TIM barrel family protein;Encodes a protein predicted to function in tandem with PDX2 to form glutamine amidotransferase complex with involved in vitamin B6 biosynthesis.	5	276	10	309	33218.4	5.98962	0.0355987	cytosol	mitochondrion,nucleus,peroxisome,cytosol,vacuole	cytosol		nucleus		vacuole				peroxisome			cytosol	mitochondrion				mitochondrion	cytosol,nucleus	mitochondrion		cytosol	cytosol	Amigo: "plasma membrane" 16236150|Amigo: "cytosol" 16157873|SwissProt: "cytosol,plasma membrane" 16381842|Tair: "plasma membrane" 16236150|Tair: "cytosol" 16157873	cytosol:16157873;plasma membrane:16236150	cytosol:16381842;plasma membrane:16381842	Q8L940	plasma membrane:16236150;cytosol:16157873	cytosol:16157873;cytosol:16236150;nucleus:16236150;plasma membrane:16236150;plastid:16236150	cytosol:21166475;golgi:25900983;plasma membrane:26781341;vacuole:23903016	AT2G38230.1::16766694;AT3G16050.1::16766694;AT3G16050.1::16766694;AT3G16050.1::21798944;AT5G01410.1::16766694;AT5G01410.1::21798944;AT5G01410.1::16766694;AT5G60540.1::16766694;AT5G60540.1::16766694
AT5G01420.1	Glutaredoxin family protein;	5	8	2	401	45309.2	5.46595	-0.439152	cytosol	cytosol,mitochondrion,plastid,nucleus	cytosol		nucleus						cytosol			plastid	mitochondrion		mitochondrion		mitochondrion	cytosol,nucleus	nucleus	mitochondrion	plastid	cytosol				Q9M031
AT5G01430.1	Got1/Sft2-like vescicle transport protein family;	5	36	2	140	15987.2	10.811	0.683571	plasma membrane	plasma membrane,mitochondrion,golgi,nucleus,endoplasmic reticulum,plastid,extracellular,vacuole	plasma membrane		plastid		nucleus	mitochondrion			extracellular			plasma membrane,vacuole	endoplasmic reticulum,golgi,extracellular		endoplasmic reticulum,golgi,extracellular		endoplasmic reticulum,golgi,extracellular	endoplasmic reticulum,golgi,extracellular	extracellular		plasma membrane	plasma membrane								AT2G20130.1::21798944;AT4G11220.1::21798944;AT4G19030.1::21798944;AT4G35580.1::21798944
AT5G01440.1	;	5	0	0	291	34120.8	10.3559	-0.439519	cytosol	cytosol,mitochondrion,plastid,nucleus	plastid		plastid						cytosol			mitochondrion,plastid	mitochondrion				mitochondrion	mitochondrion	cytosol		nucleus	cytosol
AT5G01445.1	;	5	7	1	113	13213.1	10.8489	-0.759292	mitochondrion	cytosol,mitochondrion,plastid,nucleus	mitochondrion		plastid			mitochondrion	mitochondrion	mitochondrion	cytosol			nucleus	mitochondrion	mitochondrion	mitochondrion		mitochondrion	mitochondrion	mitochondrion	mitochondrion	plastid	mitochondrion
AT5G01450.1	RING/U-box superfamily protein;	5	20	4	444	49279.8	5.02497	-0.186261	vacuole	mitochondrion,golgi,nucleus,endoplasmic reticulum,plastid,extracellular,cytosol	plastid		nucleus		cytosol				nucleus	nucleus		nucleus	endoplasmic reticulum,golgi,extracellular				mitochondrion	plastid	extracellular		cytosol	cytosol				Q6DBH0		golgi:22897245;vacuole:22897245		AT1G10650.1::22897245;AT1G75630.2::22897245;AT1G78040.1::22897245;AT2G25610.1::22897245;AT4G20360.1::22897245
AT5G01460.1	LMBR1-like membrane protein;	5	55	2	509	56505	9.08316	0.608644	plasma membrane	plasma membrane,mitochondrion,golgi,nucleus,endoplasmic reticulum,extracellular	plasma membrane		nucleus			endoplasmic reticulum,golgi,extracellular			endoplasmic reticulum			plasma membrane	endoplasmic reticulum,golgi,extracellular	endoplasmic reticulum,golgi,extracellular	endoplasmic reticulum,golgi,extracellular		mitochondrion	endoplasmic reticulum,golgi,extracellular	extracellular	endoplasmic reticulum,golgi,extracellular	plasma membrane	plasma membrane	SwissProt: "plasma membrane" 16381842		plasma membrane:16381842	Q9M028			plasma membrane:22923678
AT5G01470.1	S-adenosyl-L-methionine-dependent methyltransferases superfamily protein;	5	6	3	241	27562.8	4.89188	-0.258091	cytosol	mitochondrion,golgi,nucleus,endoplasmic reticulum,peroxisome,extracellular,cytosol	cytosol		cytosol						cytosol			cytosol	peroxisome		endoplasmic reticulum,golgi,extracellular		mitochondrion	cytosol,nucleus	cytosol		cytosol	cytosol
AT5G01480.1	Cysteine/Histidine-rich C1 domain family protein;	5	2	0	413	48025.3	7.04873	-0.402906	nucleus	cytosol,mitochondrion,nucleus	cytosol		nucleus						nucleus			nucleus	mitochondrion				mitochondrion	cytosol,nucleus	nucleus		nucleus	nucleus
AT5G01490.1	cation exchanger 4;Encodes a cation/proton antiporter, a member of low affinity calcium antiporter CAX2 family. Involved in root development under metal stress.	5	3	0	454	49612.2	6.51035	0.518943	plastid	plasma membrane,mitochondrion,endoplasmic reticulum,plastid,extracellular,vacuole	plasma membrane		plastid	plastid					endoplasmic reticulum		plastid	vacuole	plastid		plastid		mitochondrion	plastid	extracellular	plastid	plasma membrane	plastid	Amigo: "vacuole" 11950973|SwissProt: "vacuole" 16381842|Tair: "vacuole" 11950973	vacuole:11950973	vacuole:16381842	Q945S5	vacuole:11950973
AT5G01500.1	thylakoid ATP/ADP carrier;encodes an ATP/ADP carrier that is located to the thylakoid membrane involved in providing ATP during thylakoid biogenesis and turnover	5	13	6	415	45092.7	10.3801	-0.0792771	plastid	cytosol,mitochondrion,peroxisome,plastid	mitochondrion		plastid	plastid					peroxisome		plastid	mitochondrion	plastid				mitochondrion	plastid	mitochondrion	plastid	cytosol	cytosol	Amigo: "mitochondrion,plastid" 16618929|Amigo: "plastid" 17261580|SwissProt: "plastid" 16381842|Tair: "plastid" 17261580|Tair: "mitochondrion,plastid" 16618929|Tair: "plastid" 18431481|Tair: "plastid" 12766230	mitochondrion:16618929;plastid:16618929;plastid:17261580	plastid:16381842	Q9M024	plastid:17261580;plastid:16618929;plastid:12766230;plastid:18431481;mitochondrion:16618929	plastid:23085732;plastid:23085732;plastid:17261580	plastid:12766230;plastid:18431481;plastid:21531424;plastid:22923678;plastid:20061580;plastid:24872594;unclear:16618929
AT5G01510.1	Protein of unknown function, DUF647;	5	5	3	509	57616	7.15413	-0.14499	mitochondrion	plasma membrane,mitochondrion,golgi,plastid,cytosol	plasma membrane		plastid			mitochondrion		mitochondrion	mitochondrion			plastid	mitochondrion	mitochondrion	mitochondrion		mitochondrion	mitochondrion	cytosol	plastid	plastid	golgi				B6IDH3
AT5G01520.1	RING/U-box superfamily protein;	5	30	3	242	28051	8.24207	-0.364463	nucleus	mitochondrion,golgi,nucleus,endoplasmic reticulum,extracellular,cytosol	cytosol		nucleus						nucleus	nucleus		nucleus	endoplasmic reticulum,golgi,extracellular				mitochondrion	cytosol,nucleus	nucleus		nucleus	cytosol				Q9M022			plasma membrane:22318864
AT5G01530.1	light harvesting complex photosystem II;	5	2106	20	290	31141.1	6.03266	-0.0206897	plastid	cytosol,mitochondrion,plastid,extracellular	extracellular		plastid	plastid	plastid	plastid		mitochondrion	plastid		plastid	plastid	plastid	plastid	plastid		mitochondrion	plastid	cytosol	plastid	plastid	plastid	Amigo: "plastid" 16414959|SwissProt: "plastid" 16381842|Tair: "plastid" 15322131|Tair: "plastid" 15028209|Tair: "plastid" 16414959	plastid:16414959	plastid:16381842	Q07473	plastid:15028209;plastid:16414959;plastid:15322131		golgi:25900983;golgi:25900983;golgi:25900983;golgi:25900983;golgi:25900983;mitochondrion:27943495;nucleus:23396599;plasma membrane:25641898;plasma membrane:19334764;plasma membrane:22215637;plastid:14729914;plastid:15028209;plastid:15322131;plastid:21531424;plastid:23549413;plastid:23851315;plastid:23390424;plastid:16414959;plastid:18431481;plastid:18633119;plastid:20061580;plastid:23667806;plast…	AT2G01950.1::19000166
AT5G01540.1	lectin receptor kinase a4.1;Encodes LecRKA4.1, a member of the lectin receptor kinase subfamily A4 (LecRKA4.1 At5g01540; LecRKA4.2 At5g01550; LecRKA4.3 At5g01560). Together with other members of the subfamily, functions redundantly in the negative regulation of ABA response in seed germination.	5	31	2	682	75872.1	9.5082	-0.195161	plasma membrane	plasma membrane,mitochondrion,golgi,nucleus,endoplasmic reticulum,plastid,extracellular,cytosol	plasma membrane		endoplasmic reticulum,golgi,extracellular	plastid	plasma membrane	endoplasmic reticulum,golgi,extracellular		mitochondrion	golgi			plasma membrane,mitochondrion,nucleus,extracellular,cytosol	endoplasmic reticulum,golgi,extracellular	endoplasmic reticulum,golgi,extracellular	mitochondrion		mitochondrion	mitochondrion	extracellular	endoplasmic reticulum,golgi,extracellular	plasma membrane	plasma membrane	Amigo: "plasma membrane" 18987212|SwissProt: "plasma membrane" 16381842	plasma membrane:18987212	plasma membrane:16381842	Q9M021
AT5G01550.1	lectin receptor kinase a4.1;Encodes LecRKA4.2, a member of the lectin receptor kinase subfamily A4 (LecRKA4.1 At5g01540; LecRKA4.2 At5g01550; LecRKA4.3 At5g01560). Together with other members of the subfamily, functions redundantly in the negative regulation of ABA response in seed germination.	5	6	0	688	75989	6.96754	-0.234302	plasma membrane	plasma membrane,mitochondrion,golgi,nucleus,endoplasmic reticulum,plastid,extracellular,cytosol	cytosol		plastid		plasma membrane	plastid			plasma membrane			cytosol,plasma membrane,nucleus	endoplasmic reticulum,golgi,extracellular	mitochondrion	endoplasmic reticulum,golgi,extracellular		mitochondrion	endoplasmic reticulum,golgi,extracellular	extracellular		plastid	plasma membrane	Amigo: "plasma membrane" 18987212|SwissProt: "plasma membrane" 16381842	plasma membrane:18987212	plasma membrane:16381842	Q9M020
AT5G01560.1	lectin receptor kinase a4.3;Encodes LecRKA4.3, a member of the lectin receptor kinase subfamily A4 (LecRKA4.1 At5g01540; LecRKA4.2 At5g01550; LecRKA4.3 At5g01560). Together with other members of the subfamily, functions redundantly in the negative regulation of ABA response in seed germination.	5	42	2	691	76739.3	7.39472	-0.235166	plasma membrane	plasma membrane,mitochondrion,golgi,nucleus,endoplasmic reticulum,extracellular,cytosol	plasma membrane		endoplasmic reticulum,golgi,extracellular			endoplasmic reticulum,golgi,extracellular			endoplasmic reticulum			nucleus,cytosol,plasma membrane,extracellular	endoplasmic reticulum,golgi,extracellular	endoplasmic reticulum,golgi,extracellular	endoplasmic reticulum,golgi,extracellular		mitochondrion	endoplasmic reticulum,golgi,extracellular	extracellular	endoplasmic reticulum,golgi,extracellular	plasma membrane	plasma membrane	Amigo: "plasma membrane" 18987212|SwissProt: "plasma membrane" 16381842	plasma membrane:18987212	plasma membrane:16381842	Q66GN2
AT5G01570.1	;	5	1	0	201	23554.9	4.40527	-0.707463	nucleus	cytosol,mitochondrion,nucleus	cytosol		nucleus		nucleus				cytosol			nucleus	mitochondrion				mitochondrion	cytosol,nucleus	nucleus		cytosol	nucleus				Q9M018
AT5G01580.1	gamma interferon responsive lysosomal thiol (GILT) reductase family protein;thiol reductase in OAS metabolism	5	1	0	233	26219.3	4.85177	0.0386266	extracellular	golgi,nucleus,endoplasmic reticulum,extracellular,vacuole	extracellular		endoplasmic reticulum,golgi,extracellular			endoplasmic reticulum,golgi,extracellular			endoplasmic reticulum			nucleus	endoplasmic reticulum,golgi,extracellular	endoplasmic reticulum,golgi,extracellular	endoplasmic reticulum,golgi,extracellular		endoplasmic reticulum,golgi,extracellular	endoplasmic reticulum,golgi,extracellular	extracellular	endoplasmic reticulum,golgi,extracellular	vacuole	extracellular
AT5G01590.1	;	5	84	2	527	61627.9	5.31718	-0.83112	plastid	mitochondrion,golgi,nucleus,plastid,cytosol	cytosol		nucleus	plastid		plastid			cytosol		plastid	golgi	plastid		plastid		mitochondrion	plastid	cytosol	plastid	cytosol	nucleus	Amigo: "plastid" 18431481|Amigo: "plastid" 12938931|Amigo: "plastid" 12766230|Tair: "plastid" 18431481|Tair: "plastid" 12938931|Tair: "plastid" 12766230	plastid:12766230;plastid:12938931;plastid:18431481		Q7Y1W1	plastid:12766230;plastid:18431481;plastid:12938931		golgi:25900983;golgi:25900983;plastid:12766230;plastid:12938931;plastid:18431481;plastid:22923678;plastid:20061580;plastid:24872594
AT5G01600.1	ferretin 1;Encodes a ferretin protein that is targeted to the chloroplast. Member of a Ferritin gene family. Gene expression is induced in response to iron overload and by nitric oxide. Expression of the gene is downregulated in the presence of paraquat, an inducer of photoxidative stress.	5	393	10	255	28179.5	6.04089	-0.252549	plastid	cytosol,mitochondrion,plastid	cytosol		plastid	plastid	plastid	plastid		mitochondrion	plastid		plastid	plastid	plastid	plastid	plastid		plastid	plastid	mitochondrion	plastid	plastid	plastid	Amigo: "plastid" 8761454|SwissProt: "plastid" 16381842|Tair: "plastid" 14729914|Tair: "plastid" 18633119|Tair: "plastid" 18431481	plastid:8761454	plastid:16381842	Q39101	plastid:18633119;plastid:18431481;plastid:14729914		golgi:25900983;mitochondrion:22923678;mitochondrion:27122571;plasma membrane:25641898;plasma membrane:19334764;plasma membrane:22318864;plastid:14729914;plastid:20423899;plastid:21531424;plastid:23390424;plastid:18431481;plastid:18633119;plastid:20061580;plastid:24872594
AT5G01610.1	Protein of unknown function, DUF538;	5	12	4	170	19070	9.66889	-0.415882	cytosol	cytosol,mitochondrion,plastid,nucleus	mitochondrion		nucleus		plastid		mitochondrion		cytosol			plastid	mitochondrion				mitochondrion	cytosol,nucleus	cytosol		nucleus	cytosol				Q9M015			extracellular:26572690
AT5G01620.1	TRICHOME BIREFRINGENCE-LIKE 35;Encodes a member of the TBL (TRICHOME BIREFRINGENCE-LIKE) gene family containing a plant-specific DUF231 (domain of unknown function) domain. TBL gene family has 46 members, two of which (TBR/AT5G06700 and TBL3/AT5G01360) have been shown to be involved in the synthesis and deposition of secondary wall cellulose, presumably by influencing the esterification state of …	5	16	3	449	52691.5	8.27155	-0.665702	endoplasmic reticulum	mitochondrion,golgi,nucleus,endoplasmic reticulum,plastid,extracellular,vacuole	nucleus		plastid			mitochondrion	mitochondrion	mitochondrion	extracellular	nucleus		nucleus	endoplasmic reticulum,golgi,extracellular	endoplasmic reticulum,golgi,extracellular	mitochondrion		mitochondrion	mitochondrion	nucleus	endoplasmic reticulum,golgi,extracellular	vacuole	golgi				Q8RXQ1
AT5G01630.1	BRCA2-like B;Ortholog of breast cancer susceptibility protein 2. Essential at meiosis. Interacts with with both Rad51 and Dss1(I) or both Dmc1 and Dss1(I) in a tripartite complex.	5	4	2	1155	127262	8.71606	-0.37342	nucleus	cytosol,mitochondrion,plastid,nucleus	nucleus		nucleus				mitochondrion		nucleus	nucleus		plastid,nucleus	mitochondrion				mitochondrion	cytosol,nucleus	nucleus		nucleus	cytosol	Amigo: "mitochondrion" 14671022|Tair: "mitochondrion" 14671022	mitochondrion:14671022		Q7Y1C4	mitochondrion:14671022		mitochondrion:14671022	AT1G64750.1::16415210;AT1G64750.1::16415210;AT3G22880.1::15014444;AT3G22880.1::16415210;AT3G22880.1::16415210;AT3G22880.1::15014444;AT5G20850.1::16415210;AT5G20850.1::15014444;AT5G20850.1::16415210;AT5G45010.1::16415210;AT5G45010.1::16415210
AT5G01640.1	prenylated RAB acceptor 1.B5;	5	9	2	223	23814.9	6.23886	0.586547	plastid	plasma membrane,golgi,nucleus,endoplasmic reticulum,plastid,extracellular,cytosol	plasma membrane		nucleus	plastid		plastid			cytosol		plastid	plasma membrane	endoplasmic reticulum,golgi,extracellular		plastid		plastid	plastid	extracellular	plastid	plastid	plasma membrane	Amigo: "endoplasmic reticulum" 18583532|SwissProt: "endoplasmic reticulum" 16381842|Tair: "endoplasmic reticulum" 18583532	endoplasmic reticulum:18583532	endoplasmic reticulum:16381842	Q9M012	endoplasmic reticulum:18583532			AT1G67860.1::21798944;AT2G40380.1::21798944;AT2G40380.1::21798944;AT3G10260.1::21798944;AT4G25660.1::21798944;AT5G01640.1::21798944;AT5G07110.1::21798944;AT5G07730.1::21798944;AT5G12390.1::21798944;AT5G41600.1::21798944;AT5G45130.1::21798944;AT5G58750.1::21798944
AT5G01650.1	Tautomerase/MIF superfamily protein;	5	113	5	115	12111.6	6.62744	0.203478	plastid	plasma membrane,mitochondrion,golgi,nucleus,endoplasmic reticulum,extracellular,cytosol	plasma membrane		endoplasmic reticulum,golgi,extracellular						cytosol			nucleus	mitochondrion				endoplasmic reticulum,golgi,extracellular	cytosol,nucleus	mitochondrion		cytosol	cytosol	Amigo: "plastid" 18431481|Tair: "plastid" 18431481	plastid:18431481		Q9M011	plastid:18431481		extracellular:26572690;plastid:18431481;plastid:20423899;plastid:21531424;plastid:24361574
AT5G01660.1	;	5	2	0	656	72562.2	5.13207	-0.478659	mitochondrion	cytosol,mitochondrion,plastid,nucleus	cytosol		plastid				mitochondrion	mitochondrion	mitochondrion			nucleus	mitochondrion	mitochondrion	mitochondrion		mitochondrion	mitochondrion	nucleus	mitochondrion	mitochondrion	cytosol				Q9M010
AT5G01670.1	NAD(P)-linked oxidoreductase superfamily protein;	5	26	3	322	36582.8	6.68051	-0.433851	cytosol	mitochondrion,golgi,endoplasmic reticulum,peroxisome,plastid,extracellular,cytosol	cytosol		cytosol		cytosol	plastid			peroxisome			plastid	mitochondrion				endoplasmic reticulum,golgi,extracellular	mitochondrion	cytosol		cytosol	cytosol				Q8GXW0
AT5G01680.1	cation/H+ exchanger 26;member of Putative Na+/H+ antiporter family	5	0	0	784	87043.1	7.381	0.255867	vacuole	plasma membrane,mitochondrion,golgi,nucleus,endoplasmic reticulum,plastid,extracellular,cytosol,vacuole	plasma membrane		plastid						plasma membrane			plasma membrane,vacuole	endoplasmic reticulum,golgi,extracellular		endoplasmic reticulum,golgi,extracellular		mitochondrion	cytosol,nucleus	extracellular		plasma membrane	plasma membrane	SwissProt: "plasma membrane" 16381842		plasma membrane:16381842	Q9M008
AT5G01690.1	cation/H+ exchanger 27;member of Putative Na+/H+ antiporter family	5	0	0	745	84464.1	8.3537	0.228322	vacuole	plasma membrane,mitochondrion,golgi,nucleus,endoplasmic reticulum,extracellular,cytosol,vacuole	plasma membrane		nucleus						endoplasmic reticulum			vacuole	endoplasmic reticulum,golgi,extracellular		endoplasmic reticulum,golgi,extracellular		mitochondrion	cytosol,nucleus	cytosol		plasma membrane	plasma membrane	SwissProt: "plasma membrane" 16381842		plasma membrane:16381842	Q9M007
AT5G01700.1	Protein phosphatase 2C family protein;	5	1	1	333	37046.9	5.99605	-0.305105	cytosol	mitochondrion,nucleus,peroxisome,plastid,cytosol	plastid		nucleus						peroxisome			nucleus	mitochondrion				mitochondrion	cytosol,nucleus	cytosol		plastid	cytosol				Q6NKS1
AT5G01710.1	methyltransferases;	5	65	5	513	58291.8	8.37895	-0.300975	extracellular	mitochondrion,golgi,endoplasmic reticulum,plastid,extracellular,cytosol,vacuole	cytosol		plastid			endoplasmic reticulum,golgi,extracellular	mitochondrion		endoplasmic reticulum			plastid	endoplasmic reticulum,golgi,extracellular	endoplasmic reticulum,golgi,extracellular	endoplasmic reticulum,golgi,extracellular		endoplasmic reticulum,golgi,extracellular	endoplasmic reticulum,golgi,extracellular	cytosol	endoplasmic reticulum,golgi,extracellular	vacuole	golgi				Q9M005
AT5G01712.1	conserved peptide upstream open reading frame 48;Upstream open reading frames (uORFs) are small open reading frames found in the 5' UTR of a mature mRNA, and can potentially mediate translational regulation of the largest, or major, ORF (mORF). CPuORF48 represents a conserved upstream opening reading frame relative to major ORF AT5G01710.1	5	65	5	37	4199.04	9.07796	-0.191892	golgi	plasma membrane,mitochondrion,golgi,nucleus,endoplasmic reticulum,plastid,extracellular,cytosol	plasma membrane		endoplasmic reticulum,golgi,extracellular			plastid	mitochondrion		mitochondrion		plastid	golgi,nucleus,plastid,extracellular,cytosol	mitochondrion				mitochondrion	endoplasmic reticulum,golgi,extracellular	nucleus	mitochondrion	nucleus	cytosol				B3H7E9
AT5G01720.1	RNI-like superfamily protein;	5	30	5	665	72278.8	8.26893	0.154887	plasma membrane	mitochondrion,golgi,nucleus,endoplasmic reticulum,plastid,extracellular,cytosol,vacuole	extracellular		plastid			endoplasmic reticulum,golgi,extracellular			extracellular			nucleus	mitochondrion				mitochondrion	mitochondrion	cytosol	endoplasmic reticulum,golgi,extracellular	nucleus	vacuole				Q8RWU5
AT5G01730.1	SCAR family protein 4;Encodes a member of the SCAR family.These proteins are part of a complex (WAVE) complex.The SCAR subunit activates the ARP2/3 complex which in turn act as a nucleator for actin filaments.	5	5	2	1170	128625	4.28515	-0.678034	plastid	cytosol,mitochondrion,nucleus	nucleus		nucleus						cytosol	nucleus		cytosol	mitochondrion		mitochondrion		mitochondrion	cytosol,nucleus	nucleus		nucleus	cytosol	Amigo: "plastid" 16461379|SwissProt: "cytoskeleton,cytosol" 16381842|Tair: "plastid" 16461379|Tair: "plastid" 16414959|Tair: "plastid" 18431481	plastid:16461379	cytosol:16381842;cytoskeleton:16381842	Q5XPJ6	plastid:16414959;plastid:16461379;plastid:18431481		plasma membrane:22318864;plastid:22274653;plastid:24872594;plastid:23549413;plastid:16461379	AT4G16340.1::17267444;AT4G35950.1::17267444;AT5G62880.1::17267444
AT5G01734.1	;	5	0	0	50	5632.88	8.24393	0.174	extracellular	plasma membrane,mitochondrion,golgi,nucleus,endoplasmic reticulum,extracellular,vacuole	plasma membrane		nucleus			mitochondrion			extracellular			plasma membrane	mitochondrion		endoplasmic reticulum,golgi,extracellular		endoplasmic reticulum,golgi,extracellular	endoplasmic reticulum,golgi,extracellular	nucleus	endoplasmic reticulum,golgi,extracellular	extracellular	vacuole				B3H611
AT5G01740.1	Nuclear transport factor 2 (NTF2) family protein;	5	40	3	162	18429	5.54531	-0.173457	cytosol	mitochondrion,nucleus,plastid,extracellular,cytosol	cytosol		nucleus						cytosol			plastid	mitochondrion				mitochondrion	cytosol,nucleus	extracellular		plastid	cytosol				Q9LZX2
AT5G01750.1	Protein of unknown function (DUF567);	5	116	1	174	19500.6	8.75574	-0.236207	golgi	mitochondrion,golgi,nucleus,endoplasmic reticulum,peroxisome,plastid,extracellular,cytosol	cytosol		endoplasmic reticulum,golgi,extracellular		golgi	plastid			cytosol			plastid	mitochondrion				mitochondrion	cytosol,nucleus	cytosol		plastid	peroxisome	Amigo: "plastid" 15028209|Tair: "plastid" 15028209	plastid:15028209		Q9LZX1	plastid:15028209		extracellular:26572690;golgi:25900983;golgi:25900983;golgi:25900983;golgi:25900983;golgi:25900983;plasma membrane:15574830;plasma membrane:19334764;plasma membrane:22215637;plasma membrane:26781341;plastid:15028209;vacuole:25900983	AT1G22920.1::21798944
AT5G01760.1	ENTH/VHS/GAT family protein;	5	1	0	542	59771.2	4.74086	-0.434317	plastid	cytosol,mitochondrion,plastid,nucleus	nucleus		plastid	plastid		plastid		mitochondrion	cytosol	nucleus	plastid	nucleus	plastid				mitochondrion	plastid	nucleus	plastid	plastid	nucleus				Q9LZX0
AT5G01770.1	HEAT repeat ;WD domain, G-beta repeat protein protein;Encodes one of two Arabidopsis RAPTOR/KOG1 homologs. RAPTOR proteins are binding partners of the target of rapamycin kinase that is present in all eukaryotes and play a central role in the stimulation of cell growth and metabolism in response to nutrients. Mutations in this gene have no visible effects on embryo or plant development.	5	7	0	1336	147648	6.46448	-0.0619012	cytosol	mitochondrion,golgi,nucleus,endoplasmic reticulum,plastid,extracellular,cytosol	cytosol		nucleus						cytosol			nucleus	mitochondrion	plastid			mitochondrion	endoplasmic reticulum,golgi,extracellular	cytosol		cytosol	cytosol				Q9LZW9
AT5G01780.1	2-oxoglutarate-dependent dioxygenase family protein;	5	15	1	387	43537.9	9.4316	-0.528941	mitochondrion	cytosol,mitochondrion,plastid,nucleus	mitochondrion	mitochondrion,plastid	plastid	plastid	cytosol	mitochondrion	mitochondrion	mitochondrion	plastid	nucleus	plastid	nucleus	mitochondrion	mitochondrion	plastid		mitochondrion	mitochondrion	nucleus	mitochondrion	plastid	nucleus				Q9LZW8
AT5G01790.1	;	5	15	7	208	23149.5	10.3617	-0.503846	plastid	mitochondrion,plastid,nucleus	nucleus	mitochondrion,plastid	nucleus	plastid		plastid	mitochondrion		plastid		plastid	nucleus	plastid	plastid	plastid		mitochondrion	plastid	nucleus	plastid	plastid	plastid				Q6NNJ2
AT5G01800.1	saposin B domain-containing protein;	5	76	5	217	24632.9	6.1431	-0.0903226	extracellular	golgi,nucleus,endoplasmic reticulum,plastid,extracellular,vacuole	extracellular		endoplasmic reticulum,golgi,extracellular			endoplasmic reticulum,golgi,extracellular			extracellular			vacuole,nucleus	endoplasmic reticulum,golgi,extracellular	endoplasmic reticulum,golgi,extracellular	endoplasmic reticulum,golgi,extracellular		endoplasmic reticulum,golgi,extracellular	endoplasmic reticulum,golgi,extracellular	extracellular	endoplasmic reticulum,golgi,extracellular	plastid	extracellular				Q9LZW6			extracellular:26572690
AT5G01810.1	CBL-interacting protein kinase 15;Encodes a CBL-interacting serine/threonine protein kinase, also has similarities to SOS2 kinase.	5	32	5	421	47931.2	9.17722	-0.383848	cytosol	cytosol,mitochondrion,nucleus	cytosol		nucleus		cytosol				cytosol			nucleus	mitochondrion				mitochondrion	mitochondrion	cytosol	mitochondrion	cytosol	cytosol				P92937				AT4G17615.1::11402167;AT5G24270.1::10725350;AT5G24270.1::11402167
AT5G01820.1	serine/threonine protein kinase 1;Encodes a CBL-interacting serine/threonine protein kinase.	5	84	9	442	50300.6	8.21341	-0.335294	cytosol	cytosol,mitochondrion,nucleus	cytosol		cytosol		cytosol				cytosol			nucleus	mitochondrion				mitochondrion	cytosol,nucleus	cytosol		cytosol	cytosol	Tair: "vacuole" 15539469			Q9LZW4	vacuole:15539469		vacuole:15539469	AT1G01240.1::21798944;AT2G19650.1::21798944;AT2G46550.1::21798944;AT3G22960.1::21798944;AT4G01420.1::11230129;AT4G16350.1::11230129;AT4G17615.1::11230129;AT4G26570.1::11230129;AT4G28640.1::21798944;AT5G24270.1::11230129;AT5G55990.1::14730130;AT5G55990.1::11230129;AT5G55990.1::21798944;AT5G55990.1::11577192;AT5G55990.1::21798944;AT5G55990.1::11577192;AT5G55990.1::11230129;AT5G63310.1::17785451
AT5G01830.1	ARM repeat superfamily protein;	5	10	3	674	73604.2	7.22927	0.0575668	plastid	cytosol,mitochondrion,plastid,nucleus	plastid		plastid	plastid					mitochondrion		plastid	nucleus	plastid	plastid	plastid		mitochondrion	plastid	cytosol	plastid	plastid	cytosol				Q9LZW3
AT5G01840.1	ovate family protein 1;Encodes a member of the plant specific ovate protein family. Members of this family have been shown to bind to KNOX and BELL- like TALE class homeodomain proteins. This interaction may mediate relocalization of the TALE homeodomain from the nucleus to the cytoplasm. Functions as a transcriptional repressor that suppresses cell elongation.	5	7	0	270	30031.7	11.0438	-0.804815	nucleus	cytosol,mitochondrion,plastid,nucleus	nucleus		plastid	plastid	cytosol		mitochondrion		cytosol	nucleus	plastid	nucleus	mitochondrion		mitochondrion		mitochondrion	mitochondrion	nucleus		nucleus	nucleus	Amigo: "cytoskeleton,nucleus" 15781858|Tair: "cytoskeleton,nucleus" 15781858	cytoskeleton:15781858;nucleus:15781858		Q9LZW2	nucleus:15781858;cytoskeleton:15781858			AT1G19700.1::15781858;AT1G62990.1::15781858;AT1G75410.1::15781858;AT2G23760.1::15781858;AT2G27220.1::15781858;AT2G35940.1::15781858;AT2G35940.1::15781858;AT2G35940.1::15781858;AT4G08150.1::15781858;AT4G08150.1::15781858;AT4G32040.1::15781858;AT4G32980.1::15781858;AT4G36870.1::15781858;AT5G01840.1::15781858;AT5G01840.1::15781858;AT5G01840.1::15781858;AT5G01840.1::15781858;AT5G11060.1::15781858;AT5…
AT5G01849.1	;	5	0	0	43	4727.69	7.51878	-0.369767	cytosol	mitochondrion,nucleus,plastid,cytosol,vacuole	vacuole		nucleus		vacuole	plastid			cytosol			nucleus	mitochondrion		mitochondrion		plastid	cytosol,nucleus	mitochondrion		plastid	cytosol				B3H4T4
AT5G01850.1	Protein kinase superfamily protein;	5	16	3	333	37590.9	9.782	-0.181982	cytosol	cytosol,mitochondrion,plasma membrane,nucleus	plasma membrane		nucleus						cytosol			nucleus	mitochondrion				mitochondrion	cytosol,nucleus	mitochondrion		cytosol	cytosol				Q8L6Y9
AT5G01860.1	C2H2 and C2HC zinc fingers superfamily protein;	5	0	0	215	24054.1	8.46368	-0.732093	nucleus	cytosol,plastid,nucleus	nucleus		nucleus	plastid	nucleus	plastid			cytosol	nucleus		nucleus	plastid		plastid		plastid	plastid	nucleus	plastid	nucleus	nucleus				Q9LZW0
AT5G01870.1	Bifunctional inhibitor/lipid-transfer protein/seed storage 2S albumin superfamily protein;Predicted to encode a PR (pathogenesis-related) protein. Belongs to the lipid transfer protein (PR-14) family with the following members: At2g38540/LTP1, At2g38530/LTP2, At5g59320/LTP3, At5g59310/LTP4, At3g51600/LTP5, At3g08770/LTP6, At2g15050/LTP7, At2g18370/LTP8, At2g15325/LTP9, At5g01870/LTP10, At4g33355/…	5	28	3	116	12326.4	9.35952	0.418966	extracellular	mitochondrion,endoplasmic reticulum,golgi,extracellular	extracellular		endoplasmic reticulum,golgi,extracellular		endoplasmic reticulum	endoplasmic reticulum,golgi,extracellular		mitochondrion	extracellular			extracellular	endoplasmic reticulum,golgi,extracellular	endoplasmic reticulum,golgi,extracellular	endoplasmic reticulum,golgi,extracellular		endoplasmic reticulum,golgi,extracellular	endoplasmic reticulum,golgi,extracellular	extracellular	endoplasmic reticulum,golgi,extracellular	extracellular	extracellular				Q9LZV9			plasma membrane:22923678
AT5G01880.1	RING/U-box superfamily protein;	5	64	7	159	16794.3	6.84253	0.168553	plasma membrane	plasma membrane,mitochondrion,golgi,nucleus,endoplasmic reticulum,extracellular,cytosol	cytosol		nucleus						nucleus			nucleus	endoplasmic reticulum,golgi,extracellular		endoplasmic reticulum,golgi,extracellular		mitochondrion	cytosol,nucleus	nucleus		cytosol	plasma membrane	SwissProt: "plasma membrane" 16381842		plasma membrane:16381842	Q9LZV8
AT5G01881.1	;	5	46	2	142	16782.1	11.6824	-0.202113	cytosol	mitochondrion,nucleus,peroxisome,plastid,cytosol	cytosol		nucleus						cytosol			plastid	mitochondrion				plastid	cytosol,nucleus	mitochondrion		cytosol	peroxisome
AT5G01890.1	Leucine-rich receptor-like protein kinase family protein;	5	37	2	967	104185	6.07518	0.0648397	plasma membrane	plasma membrane,golgi,endoplasmic reticulum,extracellular,cytosol	plasma membrane		endoplasmic reticulum,golgi,extracellular			endoplasmic reticulum,golgi,extracellular			plasma membrane			plasma membrane	endoplasmic reticulum,golgi,extracellular	endoplasmic reticulum,golgi,extracellular	endoplasmic reticulum,golgi,extracellular		endoplasmic reticulum,golgi,extracellular	endoplasmic reticulum,golgi,extracellular	cytosol	endoplasmic reticulum,golgi,extracellular	plasma membrane	plasma membrane	Amigo: "plasma membrane" 17317660|Tair: "plasma membrane" 17317660	plasma membrane:17317660		Q9LZV7	plasma membrane:17317660		plasma membrane:17317660	AT1G66410.1::17360592;AT2G41090.1::17360592;AT3G43810.1::17360592;AT3G51920.1::17360592;AT4G14640.1::17360592;AT5G21274.1::17360592;AT5G37780.1::17360592
AT5G01900.1	WRKY DNA-binding protein 62;member of WRKY Transcription Factor; Group III	5	7	1	263	30444	6.35693	-0.963498	nucleus	cytosol,mitochondrion,nucleus	nucleus		nucleus		nucleus				nucleus	nucleus		nucleus	mitochondrion				mitochondrion	cytosol,nucleus	nucleus		nucleus	nucleus	SwissProt: "nucleus" 16381842		nucleus:16381842	Q9LZV6				AT4G38130.1::18776063;AT4G38130.1::18776063;AT4G38130.1::18776063
AT5G01910.1	;	5	29	2	180	20819.8	6.31136	-0.875	nucleus	cytosol,mitochondrion,plastid,nucleus	nucleus		plastid			mitochondrion	mitochondrion		cytosol	nucleus		nucleus	mitochondrion		mitochondrion		mitochondrion	cytosol,nucleus	cytosol		mitochondrion	nucleus				Q1PE06
AT5G01920.1	Protein kinase superfamily protein;Chloroplast thylakoid protein kinase STN8 is specific in phosphorylation of N-terminal threonine residues in D1, D2 and CP43 proteins, and Thr-4 in PsbH protein of photosystem II. Phosphorylation of Thr-4 in the wild type required both light and prior phosphorylation at Thr-2.	5	78	3	495	54981.6	9.86143	-0.0729293	plastid	plasma membrane,mitochondrion,golgi,nucleus,endoplasmic reticulum,plastid,extracellular,cytosol	plasma membrane		plastid	plastid	cytosol	plastid		mitochondrion	plastid		plastid	nucleus	plastid	plastid	endoplasmic reticulum,golgi,extracellular		mitochondrion	plastid	cytosol	plastid	plastid	plastid	Tair: "plastid" 18431481			Q9LZV4	plastid:18431481		plastid:21531424;plastid:23549413;plastid:26987276;plastid:18431481;plastid:20061580;plastid:24872594
AT5G01930.1	Glycosyl hydrolase superfamily protein;	5	16	3	448	50624.9	6.31968	-0.2625	extracellular	mitochondrion,golgi,endoplasmic reticulum,plastid,extracellular,cytosol	plastid		endoplasmic reticulum,golgi,extracellular			endoplasmic reticulum,golgi,extracellular	mitochondrion		endoplasmic reticulum			cytosol	endoplasmic reticulum,golgi,extracellular	endoplasmic reticulum,golgi,extracellular	endoplasmic reticulum,golgi,extracellular		endoplasmic reticulum,golgi,extracellular	endoplasmic reticulum,golgi,extracellular	cytosol	endoplasmic reticulum,golgi,extracellular	plastid	endoplasmic reticulum	SwissProt: "extracellular" 16381842		extracellular:16381842	Q9LZV3			extracellular:26572690
AT5G01940.1	eukaryotic translation initiation factor 2B family protein / eIF-2B family protein;	5	1	0	231	26549.1	5.83244	-0.422944	cytosol	mitochondrion,nucleus,peroxisome,extracellular,cytosol	extracellular		nucleus		mitochondrion				peroxisome	nucleus		nucleus	mitochondrion				mitochondrion	cytosol,nucleus	cytosol		nucleus	cytosol
AT5G01950.1	Leucine-rich repeat protein kinase family protein;	5	19	0	951	106232	7.53486	-0.191167	plasma membrane	plasma membrane,mitochondrion,golgi,nucleus,endoplasmic reticulum,extracellular,cytosol	extracellular		endoplasmic reticulum,golgi,extracellular		nucleus	endoplasmic reticulum,golgi,extracellular			endoplasmic reticulum			plasma membrane	endoplasmic reticulum,golgi,extracellular	endoplasmic reticulum,golgi,extracellular	endoplasmic reticulum,golgi,extracellular		mitochondrion	endoplasmic reticulum,golgi,extracellular	cytosol	endoplasmic reticulum,golgi,extracellular	plasma membrane	plasma membrane	Amigo: "plasma membrane" 17317660|Amigo: "plastid" 18431481|Tair: "plasma membrane" 17317660|Tair: "plastid" 18431481	plasma membrane:17317660;plastid:18431481		Q9LZV1	plasma membrane:17317660;plastid:18431481		plasma membrane:17317660;plasma membrane:22318864;plastid:18431481;vacuole:18686298
AT5G01960.1	RING/U-box superfamily protein;	5	46	6	426	47793.6	8.00849	0.00234742	plasma membrane	plasma membrane,mitochondrion,nucleus,plastid,extracellular,cytosol	plasma membrane		nucleus		cytosol	mitochondrion			nucleus		plastid	plastid,nucleus	plastid		plastid		mitochondrion	cytosol,nucleus	extracellular	plastid	plasma membrane	cytosol				Q8L610
AT5G01970.1	;	5	32	3	351	39571.5	6.81172	-0.79943	nucleus	cytosol,mitochondrion,nucleus	nucleus		nucleus						cytosol	nucleus		nucleus	mitochondrion	mitochondrion	mitochondrion		mitochondrion	cytosol,nucleus	nucleus	mitochondrion	nucleus	nucleus				Q9LZN4				AT3G03000.1::21798944
AT5G01980.1	RING/U-box superfamily protein;	5	31	7	493	55543.9	4.75931	-0.651116	nucleus	cytosol,mitochondrion,plastid,nucleus	nucleus		nucleus			plastid			nucleus	nucleus		nucleus	mitochondrion		plastid		mitochondrion	cytosol,nucleus	nucleus		nucleus	nucleus				Q9LZN3
AT5G01990.1	Auxin efflux carrier family protein;	5	15	5	431	46467.5	9.17695	0.730626	vacuole	plasma membrane,mitochondrion,golgi,nucleus,endoplasmic reticulum,extracellular,vacuole	plasma membrane		nucleus			endoplasmic reticulum,golgi,extracellular		mitochondrion	golgi			plasma membrane	endoplasmic reticulum,golgi,extracellular		endoplasmic reticulum,golgi,extracellular		mitochondrion	endoplasmic reticulum,golgi,extracellular	extracellular		vacuole	plasma membrane				Q9LZN2			vacuole:23903016
AT5G02000.1	;	5	13	1	146	16108	6.57404	-0.356164	nucleus	cytosol,mitochondrion,plastid,nucleus	plastid		nucleus						cytosol	nucleus		nucleus	mitochondrion				plastid	cytosol,nucleus	nucleus		plastid	cytosol				Q9LZN1
AT5G02010.1	RHO guanyl-nucleotide exchange factor 7;Encodes a member of KPP-like gene family, homolog of KPP (kinase partner protein) gene in tomato. Also a member of the RopGEF (guanine nucleotide exchange factor) family, containing the novel PRONE domain (plant-specific Rop nucleotide exchanger), which is exclusively active towards members of the Rop subfamily.	5	16	4	546	61756.2	5.18067	-0.539011	nucleus	cytosol,mitochondrion,nucleus	nucleus		nucleus						cytosol	nucleus		nucleus	mitochondrion				mitochondrion	cytosol,nucleus	nucleus		nucleus	nucleus				Q9LZN0
AT5G02020.1	;Encodes a protein involved in salt tolerance, names SIS (Salt Induced Serine rich).	5	31	3	149	16125.1	8.04205	-1.14564	nucleus	cytosol,plastid,nucleus	nucleus		plastid	plastid	nucleus				cytosol	nucleus	plastid	nucleus	plastid		plastid		plastid	plastid	nucleus	plastid	nucleus	nucleus				Q9LZM9
AT5G02021.1	;	5	0	0	37	4027.88	6.49249	0.072973	cytosol	mitochondrion,golgi,nucleus,endoplasmic reticulum,plastid,extracellular,cytosol	cytosol		endoplasmic reticulum,golgi,extracellular						cytosol			plastid,nucleus	mitochondrion		mitochondrion		mitochondrion	cytosol,nucleus	extracellular		cytosol	cytosol				B3H6B1
AT5G02030.1	POX (plant homeobox) family protein;Mutant has additional lateral organs and phyllotaxy defect. Encodes a homeodomain transcription factor. Has sequence similarity to the Arabidopsis ovule development regulator Bell1. Binds directly to the AGAMOUS cis-regulatory element. Its localization to the nucleus is dependent on the coexpression of either STM or BP.	5	43	5	575	62010.1	7.94449	-0.521217	nucleus	mitochondrion,nucleus,plastid,extracellular,cytosol	extracellular		nucleus		nucleus		mitochondrion		nucleus	nucleus		nucleus	mitochondrion		plastid		mitochondrion	cytosol,nucleus	nucleus		nucleus	nucleus	Amigo: "cytosol,nucleus" 15019989|SwissProt: "nucleus" 16381842|Tair: "cytosol,nucleus" 15019989	cytosol:15019989;nucleus:15019989	nucleus:16381842	Q9LZM8	cytosol:15019989;nucleus:15019989	cytosol:15019989;nucleus:16513846		AT1G23380.1::15781858;AT1G23380.1::15019989;AT1G26260.1::15781858;AT1G62360.1::15019989;AT1G62360.1::15019989;AT1G62360.1::16513846;AT1G62360.1::16513846;AT1G62360.1::15781858;AT1G62360.1::12897247;AT1G62360.1::16513846;AT1G70510.1::15781858;AT1G75410.1::15781858;AT4G08150.1::15019989;AT4G08150.1::15019989;AT4G08150.1::15781858;AT4G08150.1::12897247;AT4G32040.1::15781858;AT5G02030.1::15781858;AT5…
AT5G02040.1	prenylated RAB acceptor 1.A1;	5	36	4	209	23834.1	10.9667	0.147847	plasma membrane	plasma membrane,mitochondrion,golgi,nucleus,endoplasmic reticulum,peroxisome,extracellular,cytosol,vacuole	plasma membrane		nucleus						cytosol			plasma membrane	endoplasmic reticulum,golgi,extracellular				mitochondrion	cytosol,nucleus	nucleus		vacuole	peroxisome	Amigo: "endoplasmic reticulum" 18583532|SwissProt: "endoplasmic reticulum" 16381842|Tair: "endoplasmic reticulum" 18583532	endoplasmic reticulum:18583532	endoplasmic reticulum:16381842	Q9LZM7	endoplasmic reticulum:18583532			AT1G56330.1::21798944;AT1G67865.1::21798944;AT5G07730.1::21798944;AT5G22290.1::21798944;AT5G41600.1::21798944
AT5G02050.1	Mitochondrial glycoprotein family protein;	5	82	5	267	29765.1	4.0663	-0.507491	mitochondrion	nucleus,mitochondrion,plastid,extracellular	plastid		plastid	plastid		mitochondrion		mitochondrion	mitochondrion	nucleus	plastid	mitochondrion	mitochondrion	mitochondrion	mitochondrion		mitochondrion	plastid	extracellular	plastid	plastid	mitochondrion				Q9LZM6			extracellular:26572690;mitochondrion:22923678;mitochondrion:27943495	AT4G25200.1::21798944
AT5G02060.1	Uncharacterised protein family (UPF0497);	5	4	4	152	16535.4	8.37453	0.773684	plasma membrane,extracellular	plasma membrane,mitochondrion,golgi,endoplasmic reticulum,plastid,extracellular	plasma membrane		plastid			plastid	mitochondrion		extracellular			plasma membrane	endoplasmic reticulum,golgi,extracellular		endoplasmic reticulum,golgi,extracellular		mitochondrion	endoplasmic reticulum,golgi,extracellular	extracellular		plastid	extracellular	SwissProt: "plasma membrane" 16381842		plasma membrane:16381842	Q9LZM5
AT5G02070.1	Protein kinase family protein;	5	3	0	657	72351.6	8.63514	-0.206088	plasma membrane	plasma membrane,mitochondrion,golgi,nucleus,endoplasmic reticulum,plastid,extracellular	nucleus		endoplasmic reticulum,golgi,extracellular		plasma membrane	endoplasmic reticulum,golgi,extracellular			endoplasmic reticulum	nucleus	plastid	nucleus	endoplasmic reticulum,golgi,extracellular	endoplasmic reticulum,golgi,extracellular	endoplasmic reticulum,golgi,extracellular		mitochondrion	mitochondrion	extracellular	mitochondrion	plasma membrane	plasma membrane	SwissProt: "plasma membrane" 16381842		plasma membrane:16381842	Q9LZM4
AT5G02080.1	DNA / pantothenate metabolism flavoprotein;	5	3	0	270	30493.7	8.19114	-0.171852	cytosol	mitochondrion,golgi,nucleus,endoplasmic reticulum,plastid,extracellular,cytosol	plastid		nucleus						cytosol			plastid	mitochondrion				endoplasmic reticulum,golgi,extracellular	cytosol,nucleus	cytosol		cytosol	cytosol				Q9LZM3
AT5G02090.1	;	5	12	3	85	9641.46	10.7935	-0.578824	cytosol,nucleus	mitochondrion,golgi,nucleus,endoplasmic reticulum,plastid,extracellular,cytosol	mitochondrion		nucleus						cytosol			plastid,nucleus	mitochondrion	endoplasmic reticulum,golgi,extracellular			endoplasmic reticulum,golgi,extracellular	endoplasmic reticulum,golgi,extracellular	nucleus		nucleus	nucleus				Q9LZM2
AT5G02100.1	Oxysterol-binding family protein;Encodes a protein that binds to beta-sitosterol and localizes to the ER. The WFDE motif in ORP3a appears to be important for a direct interaction with PVA12 [Plant VAMP-Associated protein 12]. Mutation of this motif causes ORP3a to relocalize to the Golgi and cytosol. The interaction between PVA12 and ORP3a does not appear to be sterol-dependent.	5	22	2	453	51547.6	4.87692	-0.634658	endoplasmic reticulum	mitochondrion,golgi,nucleus,endoplasmic reticulum,peroxisome,plastid,extracellular,cytosol	extracellular		nucleus	plastid		mitochondrion			cytosol			cytosol	mitochondrion		endoplasmic reticulum,golgi,extracellular		mitochondrion	cytosol,nucleus	cytosol	plastid	peroxisome	cytosol	Amigo: "endoplasmic reticulum" 19207211|Tair: "endoplasmic reticulum" 19207211	endoplasmic reticulum:19207211		Q9LZM1	endoplasmic reticulum:19207211			AT2G45140.1::19207211;AT2G45140.1::19207211;AT2G45140.1::19207211
AT5G02110.1	CYCLIN D7;1;	5	5	0	341	39914.2	5.97128	-0.307331	nucleus	cytosol,mitochondrion,nucleus	nucleus		nucleus						nucleus	nucleus		nucleus	mitochondrion				mitochondrion	cytosol,nucleus	nucleus		cytosol	cytosol				Q9LZM0				AT2G27960.1::20706207;AT2G27970.1::20706207;AT3G48750.1::20706207;AT5G02220.1::20706207;AT5G14170.1::20706207;AT5G40460.1::20706207
AT5G02120.1	one helix protein;Encodes a one helix protein homologous to cyanobacterial high-light inducible proteins. The protein is localized to the thylakoid membrane and its transcript is transiently induced by exposure to high light conditions.	5	143	6	110	12010.9	10.1387	0.193636	plastid	plasma membrane,mitochondrion,nucleus,plastid,extracellular,cytosol	plasma membrane		plastid	plastid	nucleus	plastid			cytosol		plastid	plasma membrane	plastid	plastid	plastid		mitochondrion	mitochondrion	extracellular	plastid	plastid	plastid	Amigo: "plastid" 10794534|Tair: "plastid" 14729914|Tair: "plastid" 10794534|Tair: "plastid" 18431481	plastid:10794534		O81208	plastid:10794534;plastid:18431481;plastid:14729914		plastid:14729914;plastid:21531424;plastid:18431481;plastid:20061580;plastid:24872594
AT5G02130.1	Tetratricopeptide repeat (TPR)-like superfamily protein;mutant has Growth rate reduction, increased salt sensitivity; Putative Kinesin Light Chain	5	58	2	420	45767	6.74517	-0.155476	mitochondrion	cytosol,mitochondrion,plastid	plastid		plastid			mitochondrion		mitochondrion	plastid			mitochondrion	mitochondrion	mitochondrion	mitochondrion		mitochondrion	mitochondrion	cytosol	mitochondrion	plastid	mitochondrion							mitochondrion:27943495
AT5G02140.1	Pathogenesis-related thaumatin superfamily protein;	5	3	0	294	31175.5	8.08575	0.0112245	extracellular	plasma membrane,golgi,endoplasmic reticulum,extracellular,cytosol,vacuole	plasma membrane		endoplasmic reticulum,golgi,extracellular		vacuole	endoplasmic reticulum,golgi,extracellular			extracellular			cytosol	endoplasmic reticulum,golgi,extracellular	endoplasmic reticulum,golgi,extracellular	endoplasmic reticulum,golgi,extracellular		endoplasmic reticulum,golgi,extracellular	endoplasmic reticulum,golgi,extracellular	extracellular	endoplasmic reticulum,golgi,extracellular	extracellular	extracellular
AT5G02150.1	Fes1C;Encodes one of the Arabidopsis orthologs of the human Hsp70-binding protein 1 (HspBP-1) and yeast Fes1p: Fes1A (AT3G09350), Fes1B (AT3G53800), Fes1C (AT5G02150).	5	7	5	324	36143	5.13522	-0.351852	nucleus	cytosol,mitochondrion,nucleus	nucleus		nucleus						cytosol	nucleus		nucleus	mitochondrion				mitochondrion	cytosol,nucleus	nucleus		cytosol	nucleus				Q9LZL7				AT1G04930.1::21798944;AT1G28135.1::21798944;AT4G10040.1::21798944
AT5G02160.1	;	5	259	6	129	13379.1	10.1292	0.115504	plastid	plasma membrane,mitochondrion,nucleus,plastid,extracellular	extracellular	mitochondrion,plastid	plastid	plastid		plastid		mitochondrion	plastid		plastid	plasma membrane	plastid	plastid	plastid		plastid	plastid	nucleus	plastid	plastid	plastid	Amigo: "plastid" 15322131|Tair: "plastid" 15322131	plastid:15322131		Q9FPH2	plastid:15322131		plastid:15322131;plastid:24872594;plastid:23667806
AT5G02170.1	Transmembrane amino acid transporter family protein;	5	6	2	526	57541.4	6.24295	0.509886	plasma membrane	plasma membrane,mitochondrion,nucleus,plastid,extracellular,cytosol	plasma membrane		nucleus						cytosol			cytosol,plasma membrane,plastid	mitochondrion		plastid		mitochondrion	cytosol,nucleus	extracellular		plasma membrane	plasma membrane
AT5G02180.1	Transmembrane amino acid transporter family protein;	5	9	1	550	59670.8	4.78236	0.437091	vacuole	plasma membrane,mitochondrion,nucleus,extracellular,cytosol	plasma membrane		nucleus						cytosol			plasma membrane	mitochondrion				mitochondrion	cytosol,nucleus	extracellular		plasma membrane	plasma membrane	Amigo: "plastid" 15028209|Tair: "plastid" 15028209	plastid:15028209		Q8GYS4	plastid:15028209		plastid:15028209
AT5G02190.1	Eukaryotic aspartyl protease family protein;encodes an aspartic protease, has an important role in determining cell fate during embryonic development and in reproduction processes. The loss-of-function mutation of PCS1 causes degeneration of both male and female gametophytes and excessive cell death of developing embryos during torpedo stage.	5	18	4	453	49681.1	7.00343	-0.0439294	extracellular	plasma membrane,mitochondrion,golgi,endoplasmic reticulum,plastid,extracellular,vacuole	plasma membrane		endoplasmic reticulum,golgi,extracellular	plastid		endoplasmic reticulum,golgi,extracellular		mitochondrion	vacuole		plastid	plasma membrane	endoplasmic reticulum,golgi,extracellular	endoplasmic reticulum,golgi,extracellular	endoplasmic reticulum,golgi,extracellular		mitochondrion	mitochondrion	extracellular	plastid	plastid	vacuole	Amigo: "endoplasmic reticulum" 15723040|Tair: "endoplasmic reticulum" 15723040	endoplasmic reticulum:15723040		Q9LZL3	endoplasmic reticulum:15723040
AT5G02200.1	far-red-elongated hypocotyl1-like;Encodes a small plant-specific protein with both nuclear localization and nuclear export signals that is specifically required, together with FHY1, for the light-regulated nuclear accumulation of phyA.	5	2	1	181	20233.1	4.24374	-0.491713	cytosol,nucleus	mitochondrion,nucleus,plastid,extracellular,cytosol	nucleus		nucleus		cytosol				cytosol	nucleus		nucleus	mitochondrion				plastid	cytosol,nucleus	extracellular		nucleus	nucleus	Amigo: "nucleus" 16861711|Tair: "nucleus" 16861711	nucleus:16861711		Q9LZL2	nucleus:16861711			AT1G09570.1::16861711;AT1G09570.1::16861711;AT1G09570.1::16861711;AT2G37678.1::16045472;AT5G02200.1::16045472;AT5G02200.1::16045472
AT5G02210.1	GCK domain-containing protein;	5	0	0	161	18504.4	4.55886	-0.809317	nucleus	mitochondrion,golgi,nucleus,endoplasmic reticulum,extracellular,cytosol	extracellular		nucleus		endoplasmic reticulum				cytosol	nucleus		nucleus	mitochondrion		endoplasmic reticulum,golgi,extracellular		mitochondrion	cytosol,nucleus	nucleus		nucleus	nucleus				Q9LZL1
AT5G02220.1	;	5	5	2	72	8324.17	9.31701	-0.759722	nucleus	plasma membrane,mitochondrion,golgi,nucleus,endoplasmic reticulum,plastid,extracellular,cytosol	nucleus		endoplasmic reticulum,golgi,extracellular		plasma membrane				cytosol	nucleus	plastid	plastid,nucleus	mitochondrion				mitochondrion	cytosol,nucleus	nucleus		plastid	nucleus				Q1JPP8				AT1G56000.1::20706207;AT1G71380.1::20706207;AT2G22490.1::20706207;AT2G27960.1::20706207;AT3G45970.1::20706207;AT3G48750.1::20706207
AT5G02230.1	Haloacid dehalogenase-like hydrolase (HAD) superfamily protein;	5	44	5	280	31346.4	5.69661	-0.263214	cytosol	mitochondrion,nucleus,peroxisome,plastid,cytosol	cytosol		nucleus						peroxisome			plastid	mitochondrion				mitochondrion	cytosol,nucleus	cytosol		cytosol	cytosol				Q9LZK9
AT5G02240.1	NAD(P)-binding Rossmann-fold superfamily protein;Protein is tyrosine-phosphorylated and its phosphorylation state is modulated in response to ABA in Arabidopsis thaliana seeds.	5	124	5	253	27104.4	6.5594	-0.272332	cytosol	mitochondrion,nucleus,endoplasmic reticulum,peroxisome,plastid,cytosol	cytosol		cytosol			plastid			peroxisome			plastid	mitochondrion			peroxisome	mitochondrion	cytosol,nucleus	cytosol		endoplasmic reticulum	plastid	Amigo: "plasma membrane" 17644812|Amigo: "plasma membrane" 17151019|Tair: "plasma membrane" 17151019	plasma membrane:17151019;plasma membrane:17644812		Q94EG6	plasma membrane:17151019	nucleus:19329564	cytosol:21166475;peroxisome:19329564;plasma membrane:25641898;plasma membrane:17644812;plasma membrane:22215637;plasma membrane:26781341;plastid:20061580;plastid:24361574;vacuole:17151019
AT5G02250.1	Ribonuclease II/R family protein;Encodes a exoribonuclease involved in rRNA processing in mitochondria and chloroplasts.Loss of function mutations are pale green and require supplementation with sucrose for germination and early development. Plants are pale green due to defects in chloroplast biogenesis.	5	27	3	803	90684	6.61177	-0.248941	mitochondrion,plastid	cytosol,mitochondrion,plastid,nucleus	plastid	mitochondrion,plastid	plastid	plastid		mitochondrion		mitochondrion	mitochondrion	nucleus	plastid	plastid	mitochondrion	plastid	mitochondrion		mitochondrion	mitochondrion	cytosol	plastid	plastid	mitochondrion	Amigo: "plastid" 15604703|Amigo: "mitochondrion" 15037609|Tair: "plastid" 15604703|Tair: "mitochondrion" 15037609|Tair: "plastid" 18431481	mitochondrion:15037609;plastid:15604703		Q6NQJ6	mitochondrion:15037609;plastid:18431481;plastid:15604703		plastid:18431481
AT5G02260.1	expansin A9;member of Alpha-Expansin Gene Family. Naming convention from the Expansin Working Group (Kende et al, 2004. Plant Mol Bio)	5	37	3	258	27751.1	9.5696	-0.0527132	extracellular	endoplasmic reticulum,golgi,extracellular	extracellular		endoplasmic reticulum,golgi,extracellular		golgi	endoplasmic reticulum,golgi,extracellular			extracellular			extracellular	endoplasmic reticulum,golgi,extracellular	endoplasmic reticulum,golgi,extracellular	endoplasmic reticulum,golgi,extracellular		endoplasmic reticulum,golgi,extracellular	endoplasmic reticulum,golgi,extracellular	extracellular	endoplasmic reticulum,golgi,extracellular	extracellular	extracellular	SwissProt: "extracellular,plasma membrane" 16381842|Tair: "plastid" 15028209		extracellular:16381842;plasma membrane:16381842	Q9LZ99	plastid:15028209		extracellular:16356755;extracellular:16729891;extracellular:21109274;extracellular:26572690;plastid:15028209
AT5G02270.1	non-intrinsic ABC protein 9;member of NAP subfamily	5	41	3	328	36924.7	8.6199	-0.377439	cytosol	cytosol,mitochondrion,nucleus	cytosol		nucleus						nucleus			cytosol	mitochondrion				mitochondrion	cytosol,nucleus	mitochondrion		cytosol	cytosol	SwissProt: "cytosol" 16381842		cytosol:16381842	Q9LZ98		cytosol:ISI:000238454800009		AT5G44110.1::21798944
AT5G02280.1	SNARE-like superfamily protein;	5	55	5	141	16012.3	5.12674	0.0333333	plasma membrane,endoplasmic reticulum	mitochondrion,golgi,nucleus,endoplasmic reticulum,plastid,extracellular,cytosol	cytosol		plastid		endoplasmic reticulum	plastid			cytosol			nucleus	mitochondrion		endoplasmic reticulum,golgi,extracellular		mitochondrion	endoplasmic reticulum,golgi,extracellular	nucleus		cytosol	extracellular				Q9LZ97
AT5G02290.1	Protein kinase superfamily protein;Encodes a candidate protein kinase NAK that is similar to the oncogenes met and abl.	5	65	6	389	43536.1	9.60539	-0.355527	plasma membrane	cytosol,mitochondrion,plasma membrane,plastid	plasma membrane		plastid	plastid	cytosol	mitochondrion			cytosol		plastid	plastid	mitochondrion	plastid	plastid		plastid	mitochondrion	cytosol	plastid	plastid	plastid	SwissProt: "plasma membrane" 16381842|Tair: "plasma membrane" 17317660		plasma membrane:16381842	P43293	plasma membrane:17317660		plasma membrane:17317660;plasma membrane:22215637;plasma membrane:22318864;plasma membrane:26781341
AT5G02310.1	proteolysis 6;Encodes PROTEOLYSIS6 (PRT6), a component of the N-end rule pathway that targets protein degradation through the identity of the amino-terminal residue of specific protein substrates. Another component of the N-end rule pathway is arginyl-tRNA:protein arginyltransferase (ATE). Arabidopsis contains two ATE genes: At5g05700/ATE1, At3g11240/ATE2. PRT6 and ATE were shown to regulate seed…	5	29	0	2006	223976	6.5909	-0.198405	golgi	cytosol,mitochondrion,plastid,nucleus			nucleus						cytosol	nucleus	plastid	nucleus	plastid		plastid		mitochondrion	plastid	nucleus		nucleus	cytosol				Q9LZ95			golgi:25900983;golgi:25900983;golgi:25900983
AT5G02320.1	myb domain protein 3r-5;Encodes a putative c-MYB-like transcription factor of the MYB3R factor gene family (MYB3R5).	5	6	2	548	61734.6	8.44479	-0.826642	nucleus	cytosol,mitochondrion,plastid,nucleus	nucleus		nucleus		nucleus				nucleus	nucleus	plastid	nucleus	mitochondrion		plastid		mitochondrion	cytosol,nucleus	nucleus	plastid	nucleus	nucleus				Q6R032
AT5G02330.1	Cysteine/Histidine-rich C1 domain family protein;	5	0	0	656	75850.3	6.32763	-0.355488	nucleus	cytosol,mitochondrion,nucleus	cytosol		nucleus						nucleus	nucleus		nucleus	mitochondrion				mitochondrion	cytosol,nucleus	nucleus		nucleus	nucleus				Q9LZ92
AT5G02340.1	Cysteine/Histidine-rich C1 domain family protein;	5	0	0	631	73002.3	6.94817	-0.357211	nucleus	plasma membrane,mitochondrion,golgi,nucleus,endoplasmic reticulum,extracellular,cytosol	extracellular		nucleus		plasma membrane				nucleus	nucleus		nucleus	mitochondrion		endoplasmic reticulum,golgi,extracellular		mitochondrion	cytosol,nucleus	extracellular		nucleus	cytosol				Q9LZ91
AT5G02350.1	Cysteine/Histidine-rich C1 domain family protein;	5	1	0	651	75281.8	6.83749	-0.346544	nucleus	cytosol,mitochondrion,plasma membrane,nucleus	plasma membrane		nucleus						nucleus	nucleus		nucleus	mitochondrion				mitochondrion	cytosol,nucleus	nucleus		cytosol	cytosol				Q9LZ90			mitochondrion:27943495
AT5G02360.1	DC1 domain-containing protein;	5	4	0	342	38917.4	6.77288	-0.362281	nucleus	mitochondrion,golgi,nucleus,endoplasmic reticulum,extracellular,cytosol	cytosol		nucleus						cytosol	nucleus		nucleus	mitochondrion		endoplasmic reticulum,golgi,extracellular		mitochondrion	cytosol,nucleus	nucleus		cytosol	nucleus				Q9LZ89
AT5G02370.1	ATP binding microtubule motor family protein;	5	1390	2	628	69500	7.76564	-0.397134	nucleus	cytosol,mitochondrion,plastid,nucleus	cytosol	mitochondrion,plastid	nucleus			mitochondrion			nucleus			nucleus	mitochondrion				mitochondrion	cytosol,nucleus	nucleus	plastid	nucleus	cytosol	Amigo: "plastid" 18431481|Tair: "plastid" 18431481	plastid:18431481		Q5E913	plastid:18431481		plastid:18431481
AT5G02380.1	metallothionein 2B;cysteine-rich protein with copper-binding activity	5	7572	10	77	7766.13	4.53781	-0.193506	plasma membrane	mitochondrion,golgi,nucleus,endoplasmic reticulum,plastid,extracellular,cytosol	extracellular		endoplasmic reticulum,golgi,extracellular		plastid				cytosol			cytosol	mitochondrion		endoplasmic reticulum,golgi,extracellular		mitochondrion	endoplasmic reticulum,golgi,extracellular	extracellular		nucleus	cytosol				Q38805
AT5G02390.1	Protein of unknown function (DUF3741);	5	77	0	835	95233.3	5.96208	-0.916407	nucleus	cytosol,mitochondrion,plastid,nucleus	nucleus		nucleus					mitochondrion	cytosol	nucleus	plastid	nucleus	mitochondrion		mitochondrion		mitochondrion	cytosol,nucleus	nucleus		nucleus	nucleus				Q9LZ87
AT5G02400.1	pol-like 2;Encodes a protein with similarity to the POL locus which is a novel protein phosphatase 2C. Ubiquitously expressed. No phenotype observed in homozygous null mutant background.	5	1	0	674	74842.1	6.07256	-0.595252	nucleus	mitochondrion,golgi,nucleus,endoplasmic reticulum,peroxisome,extracellular,cytosol	nucleus		nucleus						nucleus	nucleus		nucleus	mitochondrion		endoplasmic reticulum,golgi,extracellular	peroxisome	mitochondrion	cytosol,nucleus	nucleus		nucleus	cytosol	SwissProt: "nucleus" 16381842		nucleus:16381842	Q9LZ86
AT5G02410.1	DIE2/ALG10 family;	5	4	2	509	58441.8	9.52616	0.449116	plasma membrane	plasma membrane,golgi,nucleus,endoplasmic reticulum,extracellular	plasma membrane		nucleus			endoplasmic reticulum,golgi,extracellular			golgi			golgi	endoplasmic reticulum,golgi,extracellular	endoplasmic reticulum,golgi,extracellular	endoplasmic reticulum,golgi,extracellular		endoplasmic reticulum,golgi,extracellular	endoplasmic reticulum,golgi,extracellular	extracellular	endoplasmic reticulum,golgi,extracellular	plasma membrane	plasma membrane
AT5G02420.1	;	5	13	2	115	13308.9	6.52832	-1.02087	nucleus	plasma membrane,mitochondrion,golgi,nucleus,endoplasmic reticulum,extracellular,cytosol	cytosol		nucleus						cytosol	nucleus		plasma membrane,nucleus	mitochondrion				endoplasmic reticulum,golgi,extracellular	cytosol,nucleus	nucleus		cytosol	nucleus				Q9LZ60				AT2G22490.1::20706207;AT2G27960.1::20706207;AT2G27970.1::20706207;AT3G48750.1::20706207
AT5G02430.1	Transducin/WD40 repeat-like superfamily protein;	5	2	0	905	99899.8	7.58788	-0.669834	nucleus	cytosol,mitochondrion,nucleus	nucleus		nucleus						cytosol	nucleus		nucleus	mitochondrion				mitochondrion	cytosol,nucleus	nucleus		nucleus	nucleus
AT5G02440.1	;	5	7	1	176	19645	10.8551	-0.688636	nucleus	mitochondrion,golgi,nucleus,endoplasmic reticulum,plastid,extracellular,cytosol	nucleus		nucleus						cytosol	nucleus	plastid	nucleus	mitochondrion		endoplasmic reticulum,golgi,extracellular		plastid	cytosol,nucleus	nucleus		nucleus	nucleus				Q9LZ58
AT5G02450.1	Ribosomal protein L36e family protein;	5	517	6	108	12190.3	12.1319	-0.963889	cytosol	cytosol,mitochondrion,plastid,nucleus	nucleus		plastid		cytosol			mitochondrion	cytosol			nucleus	plastid	plastid	mitochondrion		mitochondrion	cytosol,nucleus	nucleus		cytosol	cytosol	Amigo: "cytosol" 17934214|Amigo: "plasma membrane" 17151019|Tair: "plasma membrane" 17151019|Tair: "cytosol" 17934214	cytosol:17934214;plasma membrane:17151019		Q9LZ57	plasma membrane:17151019;cytosol:17934214		cytosol:17934214;cytosol:22522809;extracellular:26572690;golgi:25900983;golgi:25900983;golgi:25900983;golgi:25900983;golgi:25900983;nucleus:23396599;plasma membrane:25641898;plasma membrane:26781341;vacuole:17151019;vacuole:23903016
AT5G02460.1	Dof-type zinc finger DNA-binding family protein;	5	5	3	399	42533.1	9.17714	-0.616291	nucleus	cytosol,mitochondrion,plastid,nucleus	nucleus	mitochondrion,plastid	nucleus	plastid		plastid			nucleus	nucleus		nucleus	mitochondrion				plastid	cytosol,nucleus	nucleus		nucleus	nucleus	SwissProt: "nucleus" 16381842		nucleus:16381842	Q9LZ56
AT5G02470.1	Transcription factor DP;core cell cycle genes	5	7	2	292	33040.3	7.23848	-0.609932	nucleus	cytosol,mitochondrion,plastid,nucleus	plastid		nucleus						cytosol	nucleus		nucleus	mitochondrion				mitochondrion	cytosol,nucleus	nucleus		nucleus	nucleus	SwissProt: "nucleus" 16381842		nucleus:16381842	Q9FNY3		cytosol:20018602;nucleus:11891240;nucleus:20018602		AT1G09100.1::20706207;AT1G47870.1::11891240;AT2G36010.1::11108847;AT2G36010.1::11108847;AT2G36010.1::11891240;AT3G12280.1::20706207;AT5G22220.1::11108847;AT5G22220.1::16055635;AT5G22220.1::11891240;AT5G22220.1::11108847;AT5G22220.1::11108847;AT5G22220.1::16055635;AT5G22220.1::20706207
AT5G02480.1	HSP20-like chaperones superfamily protein;	5	116	3	508	56564	6.98005	-0.511811	cytosol	mitochondrion,golgi,nucleus,endoplasmic reticulum,plastid,extracellular,cytosol	cytosol		nucleus						cytosol	nucleus		plastid	mitochondrion				mitochondrion	endoplasmic reticulum,golgi,extracellular	cytosol		nucleus	cytosol				Q9C5N0
AT5G02490.1	Heat shock protein 70 (Hsp 70) family protein;	5	96	6	653	71390.8	4.75293	-0.420368	cytosol	cytosol,mitochondrion,plastid,nucleus	cytosol		cytosol		plastid				cytosol			nucleus	mitochondrion				mitochondrion	cytosol,nucleus	cytosol		cytosol	cytosol	Amigo: "plasma membrane" 17317660|Amigo: "plasma membrane" 17644812|Amigo: "cytosol" 11402207|SwissProt: "cytosol" 16381842|Tair: "plasma membrane" 17317660	cytosol:11402207;plasma membrane:17317660;plasma membrane:17644812	cytosol:16381842	P22954	plasma membrane:17317660		cytosol:21166475;cytosol:22522809;golgi:22430844;golgi:25900983;golgi:25900983;golgi:25900983;golgi:21826108;golgi:25900983;nucleus:23396599;plasma membrane:17317660;plasma membrane:17644812;plasma membrane:21433285;plasma membrane:22215637;plastid:20061580;plastid:20061580;plastid:24361574;vacuole:23903016	AT4G11260.1::18065690
AT5G02500.1	heat shock cognate protein 70-1;encodes a member of heat shock protein 70 family.	5	2942	6	651	71361.7	4.74915	-0.436252	cytosol	mitochondrion,nucleus,endoplasmic reticulum,plastid,cytosol	cytosol		cytosol		plastid				cytosol			mitochondrion,endoplasmic reticulum	mitochondrion				mitochondrion	cytosol,nucleus	cytosol		cytosol	cytosol	Amigo: "cytosol" 11402207|SwissProt: "cytosol" 16381842|Tair: "plastid" 18431481|Tair: "nucleus" 15496452|Tair: "plasma membrane" 17317660|Tair: "plasma membrane" 17644812|Tair: "nucleus" 14617066	cytosol:11402207	cytosol:16381842	P22953	plasma membrane:17317660;nucleus:14617066;plastid:18431481;plasma membrane:17644812;nucleus:15496452		cytosol:22522809;extracellular:26572690;golgi:22430844;golgi:25900983;golgi:25900983;golgi:25900983;golgi:25900983;golgi:25900983;mitochondrion:24727099;mitochondrion:27943495;nucleus:14617066;nucleus:15496452;nucleus:23396599;peroxisome:19329564;plasma membrane:25641898;plasma membrane:15574830;plasma membrane:17317660;plasma membrane:17644812;plasma membrane:19334764;plasma membrane:20843791;pl…	AT1G12060.1::16003391;AT2G01950.1::19000166;AT2G41100.1::17360592;AT4G11260.1::18065690;AT4G11260.1::18065690;AT4G11260.1::18065690;AT4G17750.1::11807141;AT4G23570.1::18065690;AT5G07220.1::16003391
AT5G02502.1	Oligosaccaryltransferase;	5	38	2	35	4133.06	3.91723	0.985714	extracellular	plasma membrane,golgi,endoplasmic reticulum,plastid,extracellular,cytosol	cytosol		endoplasmic reticulum,golgi,extracellular			endoplasmic reticulum,golgi,extracellular			endoplasmic reticulum			plasma membrane,plastid	endoplasmic reticulum,golgi,extracellular		endoplasmic reticulum,golgi,extracellular		endoplasmic reticulum,golgi,extracellular	endoplasmic reticulum,golgi,extracellular	extracellular	endoplasmic reticulum,golgi,extracellular	cytosol	plasma membrane
AT5G02510.1	;	5	0	0	179	20540.2	5.70956	-0.692737	nucleus	mitochondrion,golgi,nucleus,endoplasmic reticulum,extracellular,cytosol	nucleus		nucleus						cytosol	nucleus		nucleus	mitochondrion				endoplasmic reticulum,golgi,extracellular	cytosol,nucleus	nucleus		nucleus	nucleus
AT5G02520.1	;	5	48	2	598	66058.3	9.01592	-0.817391	nucleus	cytosol,mitochondrion,plastid,nucleus	plastid		nucleus						cytosol	nucleus		nucleus	mitochondrion				mitochondrion	cytosol,nucleus	nucleus		nucleus	nucleus						nucleus:24014547
AT5G02530.1	RNA-binding (RRM/RBD/RNP motifs) family protein;	5	143	2	292	30781.8	10.5069	-0.675342	nucleus	mitochondrion,nucleus,plastid,extracellular,cytosol,cytoskeleton	extracellular		nucleus	plastid	nucleus		mitochondrion		nucleus	nucleus	plastid	nucleus	mitochondrion		mitochondrion		mitochondrion	cytosol,nucleus	nucleus		cytoskeleton	plastid				Q8L719			cytoskeleton:24134884;extracellular:26572690	AT5G02530.1::21798944;AT5G25490.1::21798944
AT5G02540.1	NAD(P)-binding Rossmann-fold superfamily protein;	5	33	3	331	36193.5	8.58364	-0.029003	cytosol	plasma membrane,mitochondrion,nucleus,peroxisome,plastid,cytosol	plasma membrane		plastid		cytosol				peroxisome			plastid	mitochondrion	mitochondrion			mitochondrion	cytosol,nucleus	mitochondrion		mitochondrion	plastid				Q8RWJ2
AT5G02550.1	;	5	31	2	76	8181.27	7.8797	-1.16184	nucleus	mitochondrion,golgi,nucleus,endoplasmic reticulum,plastid,extracellular,cytosol	nucleus		nucleus						cytosol		plastid	nucleus	plastid				mitochondrion	endoplasmic reticulum,golgi,extracellular	nucleus	plastid	nucleus	nucleus
AT5G02560.1	histone H2A 12;Encodes HTA12, a histone H2A protein.	5	16	4	153	16219	11.4805	-0.499346	nucleus	mitochondrion,nucleus,plastid,cytosol,vacuole	nucleus		nucleus	plastid	vacuole	mitochondrion		mitochondrion	nucleus	nucleus	plastid	nucleus	mitochondrion		mitochondrion		mitochondrion	cytosol,nucleus	nucleus		nucleus	nucleus	SwissProt: "nucleus" 16381842		nucleus:16381842	Q9LZ46			extracellular:26572690;golgi:25900983;nucleus:23396599
AT5G02570.1	Histone superfamily protein;	5	0	0	132	14544.9	10.7953	-0.587121	nucleus	cytosol,mitochondrion,vacuole,nucleus	nucleus		nucleus		vacuole				nucleus	nucleus		nucleus	mitochondrion				mitochondrion	cytosol,nucleus	nucleus		nucleus	nucleus	Amigo: "nucleus" 15496452|SwissProt: "nucleus" 16381842|Tair: "nucleus" 15496452	nucleus:15496452	nucleus:16381842	Q9LZ45	nucleus:15496452		nucleus:15496452;nucleus:23396599
AT5G02580.1	Plant protein 1589 of unknown function;	5	20	7	91	10775.9	6.677	-0.608791	cytosol	golgi,nucleus,endoplasmic reticulum,extracellular,cytosol	cytosol		nucleus						cytosol			nucleus	endoplasmic reticulum,golgi,extracellular				endoplasmic reticulum,golgi,extracellular	cytosol,nucleus	cytosol		cytosol	nucleus				Q84TG0
AT5G02590.1	Tetratricopeptide repeat (TPR)-like superfamily protein;	5	29	1	326	37264.7	8.55974	-0.567178	nucleus	cytosol,mitochondrion,plastid,nucleus	nucleus		plastid	plastid			mitochondrion		cytosol	nucleus	plastid	nucleus	mitochondrion		plastid		mitochondrion	mitochondrion	nucleus	plastid	cytosol	cytosol	Amigo: "plastid" 11719511	plastid:11719511		Q8LEV0			plasma membrane:22923678
AT5G02600.1	Heavy metal transport/detoxification superfamily protein ;	5	24	5	319	34510.5	8.46572	-0.546708	nucleus	cytosol,mitochondrion,plastid,nucleus	nucleus		nucleus		cytosol	plastid		mitochondrion	cytosol	nucleus	plastid	nucleus	plastid	plastid	plastid		plastid	plastid	cytosol	plastid	plastid	nucleus				Q8LDS4		cytosol:21193571;nucleus:21193571
AT5G02610.1	Ribosomal L29 family protein ;	5	143	2	123	14332.1	11.6036	-0.728455	cytosol	cytosol,mitochondrion,plastid,nucleus	nucleus		plastid		cytosol				cytosol			plastid	mitochondrion		mitochondrion		mitochondrion	cytosol,nucleus	cytosol		nucleus	cytosol	Amigo: "cytosol" 17934214|Amigo: "plasma membrane" 17151019|Amigo: "plasma membrane" 15060130|Tair: "cytosol" 17934214|Tair: "plasma membrane" 15060130	cytosol:17934214;plasma membrane:15060130;plasma membrane:17151019		Q9LZ41	plasma membrane:15060130;cytosol:17934214		cytosol:15734919;cytosol:22522809;extracellular:26572690;golgi:25900983;golgi:25900983;golgi:25900983;golgi:25900983;golgi:25900983;nucleus:23396599;plasma membrane:25641898;plasma membrane:19334764;vacuole:17151019;vacuole:23903016;vacuole:25900983
AT5G02620.1	ankyrin-like1;Encodes a member of the ankyrin repeat protein. Localized in the endoplasmic reticulum.	5	28	5	524	56926.4	9.19356	-0.0248092	endoplasmic reticulum	cytosol,mitochondrion,plastid,nucleus	cytosol		cytosol						cytosol			plastid,nucleus	mitochondrion				mitochondrion	cytosol,nucleus	mitochondrion		mitochondrion	cytosol	Amigo: "endoplasmic reticulum" 19200152|SwissProt: "plasma membrane" 16381842|Tair: "plasma membrane" 17317660	endoplasmic reticulum:19200152	plasma membrane:16381842	Q6AWW5	plasma membrane:17317660		plasma membrane:14506206;plasma membrane:15308754;plasma membrane:17317660
AT5G02630.1	Lung seven transmembrane receptor family protein;	5	4	4	428	48885.6	7.42189	0.620561	plasma membrane	plasma membrane,endoplasmic reticulum,golgi,extracellular	plasma membrane		endoplasmic reticulum,golgi,extracellular			endoplasmic reticulum,golgi,extracellular			plasma membrane			plasma membrane	endoplasmic reticulum,golgi,extracellular	endoplasmic reticulum,golgi,extracellular	endoplasmic reticulum,golgi,extracellular		endoplasmic reticulum,golgi,extracellular	endoplasmic reticulum,golgi,extracellular	extracellular	endoplasmic reticulum,golgi,extracellular	plasma membrane	plasma membrane				Q9LZ39
AT5G02640.1	;	5	7	3	161	18125.6	10.5843	-0.646584	nucleus	mitochondrion,nucleus,plastid,extracellular,cytosol	plastid		nucleus			plastid			cytosol	nucleus	plastid	nucleus	plastid				mitochondrion	cytosol,nucleus	nucleus		extracellular	cytosol
AT5G02650.1	;	5	2	0	226	25509.2	8.20694	-0.55354	nucleus	mitochondrion,golgi,nucleus,endoplasmic reticulum,extracellular	nucleus		nucleus			mitochondrion			extracellular	nucleus		nucleus	endoplasmic reticulum,golgi,extracellular		mitochondrion		mitochondrion	mitochondrion	nucleus	mitochondrion	nucleus	nucleus
AT5G02660.1	Protein with domains of unknown function (DUF627 and DUF629);	5	48	0	629	72108	7.17936	-0.229094	cytosol,peroxisome	mitochondrion,golgi,nucleus,plastid,cytosol	golgi		nucleus		nucleus				cytosol			plastid,nucleus	mitochondrion				mitochondrion	cytosol,nucleus	cytosol		cytosol	cytosol	Amigo: "mitochondrion" 14671022|Tair: "mitochondrion" 14671022	mitochondrion:14671022		Q9LZ36	mitochondrion:14671022		mitochondrion:14671022
AT5G02670.1	;	5	3	0	372	41589.4	9.56545	-0.463978	nucleus	cytosol,mitochondrion,plasma membrane,nucleus	plasma membrane		nucleus				mitochondrion	mitochondrion	cytosol	nucleus		nucleus	mitochondrion				mitochondrion	cytosol,nucleus	nucleus		nucleus	cytosol
AT5G02680.1	;	5	0	0	166	19169	7.50153	-0.26506	cytosol	mitochondrion,golgi,nucleus,endoplasmic reticulum,plastid,extracellular,cytosol	cytosol		endoplasmic reticulum,golgi,extracellular		cytosol	mitochondrion			cytosol			plastid	mitochondrion				mitochondrion	cytosol,nucleus	cytosol	endoplasmic reticulum,golgi,extracellular	cytosol	cytosol
AT5G02690.1	;	5	3	3	40	4635.88	10.9367	0.405	extracellular	plasma membrane,mitochondrion,golgi,endoplasmic reticulum,plastid,extracellular,vacuole	plasma membrane		plastid			mitochondrion			extracellular			plastid	endoplasmic reticulum,golgi,extracellular		mitochondrion		endoplasmic reticulum,golgi,extracellular	endoplasmic reticulum,golgi,extracellular	extracellular	endoplasmic reticulum,golgi,extracellular	extracellular	vacuole
AT5G02700.1	F-box/RNI-like superfamily protein;	5	0	0	456	52424	9.43648	-0.0850877	mitochondrion	plasma membrane,mitochondrion,nucleus,plastid,cytosol	plasma membrane		plastid				mitochondrion	mitochondrion	cytosol	nucleus		nucleus	mitochondrion		mitochondrion		mitochondrion	mitochondrion	nucleus	mitochondrion	mitochondrion	cytosol				Q9LZ15
AT5G02710.1	;	5	38	5	176	19624.3	8.30695	-0.522159	plastid	nucleus,mitochondrion,plastid,extracellular	extracellular		plastid	plastid		plastid		mitochondrion	plastid		plastid	nucleus	plastid	plastid	plastid		plastid	plastid	nucleus	plastid	plastid	nucleus				Q9LZ14
AT5G02720.1	;	5	6	0	138	15399.5	4.78729	-0.113043	cytosol	mitochondrion,golgi,nucleus,endoplasmic reticulum,plastid,extracellular,cytosol	cytosol		nucleus						golgi			cytosol,mitochondrion,plastid,nucleus	mitochondrion				endoplasmic reticulum,golgi,extracellular	cytosol,nucleus	cytosol		plastid	cytosol
AT5G02730.1	CAP (Cysteine-rich secretory proteins, Antigen 5, and Pathogenesis-related 1 protein) superfamily protein;	5	0	0	205	22791	9.79053	-0.461951	extracellular	golgi,nucleus,endoplasmic reticulum,plastid,extracellular,vacuole	nucleus		endoplasmic reticulum,golgi,extracellular	plastid	vacuole	endoplasmic reticulum,golgi,extracellular			extracellular		plastid	vacuole	endoplasmic reticulum,golgi,extracellular	endoplasmic reticulum,golgi,extracellular	endoplasmic reticulum,golgi,extracellular		endoplasmic reticulum,golgi,extracellular	endoplasmic reticulum,golgi,extracellular	nucleus	endoplasmic reticulum,golgi,extracellular	extracellular	extracellular
AT5G02740.1	Ribosomal protein S24e family protein;	5	66	5	228	25225.6	10.2735	-0.223246	mitochondrion	plasma membrane,mitochondrion,golgi,nucleus,plastid,extracellular,cytosol	mitochondrion		plastid		nucleus	mitochondrion	mitochondrion	mitochondrion	mitochondrion		plastid	plasma membrane,golgi,nucleus,plastid,extracellular	mitochondrion		mitochondrion		mitochondrion	mitochondrion	nucleus	mitochondrion	plastid	cytosol							golgi:25900983;mitochondrion:21841088;mitochondrion:27943495
AT5G02750.1	RING/U-box superfamily protein;	5	11	2	283	32151.1	7.27286	-0.00388693	nucleus	nucleus,cytosol,plastid,extracellular	extracellular		nucleus	plastid	nucleus				nucleus	nucleus		nucleus	plastid		plastid		plastid	plastid	nucleus	plastid	cytosol	plastid				Q8GXF8
AT5G02760.1	Protein phosphatase 2C family protein;	5	63	5	370	41336.6	9.14729	-0.325405	nucleus	cytosol,mitochondrion,plastid,nucleus	cytosol		nucleus						cytosol			nucleus	mitochondrion	mitochondrion			plastid	mitochondrion	mitochondrion		cytosol	mitochondrion				Q501F9		nucleus:23832523
AT5G02770.1	;	5	109	5	214	22780.3	7.09058	-0.862617	nucleus	cytosol,mitochondrion,nucleus	nucleus		nucleus		nucleus				cytosol			nucleus	mitochondrion				mitochondrion	cytosol,nucleus	nucleus		nucleus	nucleus				Q9LZ08
AT5G02780.1	glutathione transferase lambda 1;Encodes a member of the lambda family of glutathione transferases. It has thiol transferase activity and self S-glutathionylation activity in vitro.	5	2	1	237	27168.5	4.71009	-0.259916	cytosol	mitochondrion,golgi,nucleus,endoplasmic reticulum,extracellular,cytosol,vacuole	cytosol		cytosol		vacuole				cytosol			nucleus	mitochondrion				endoplasmic reticulum,golgi,extracellular	cytosol,nucleus	nucleus		cytosol	cytosol				Q9LZ07				AT4G01480.1::21798944
AT5G02790.1	Glutathione S-transferase family protein;	5	90	5	235	27091.4	4.81886	-0.37234	cytosol	mitochondrion,golgi,nucleus,endoplasmic reticulum,extracellular,cytosol,vacuole	cytosol		cytosol		vacuole				cytosol			cytosol	mitochondrion				endoplasmic reticulum,golgi,extracellular	cytosol,nucleus	cytosol		cytosol	cytosol				Q9LZ06			cytosol:21166475;golgi:25900983;plasma membrane:22215637
AT5G02800.1	Protein kinase superfamily protein;	5	34	2	378	41674	9.3373	-0.346561	cytosol,nucleus	mitochondrion,nucleus,plastid,extracellular,cytosol	extracellular		nucleus		cytosol		mitochondrion		cytosol		plastid	nucleus	plastid		plastid		mitochondrion	mitochondrion	nucleus	plastid	nucleus	plastid				Q0WRY5				AT3G46090.1::17259181
AT5G02810.1	pseudo-response regulator 7;PRR7 and PRR9 are partially redundant essential components of a temperature-sensitive circadian system. CCA1 and LHY had a positive effect on PRR7 expression levels. Acts as transcriptional repressor of CCA1 and LHY.	5	56	4	727	79667.2	7.79531	-0.880605	nucleus	cytosol,mitochondrion,nucleus	nucleus		nucleus						nucleus	nucleus		mitochondrion,nucleus	mitochondrion				mitochondrion	cytosol,nucleus	nucleus		nucleus	nucleus	Amigo: "nucleus" 14563930|Amigo: "mitochondrion" 14671022|SwissProt: "nucleus" 16381842|Tair: "nucleus" 14563930|Tair: "mitochondrion" 14671022	mitochondrion:14671022;nucleus:14563930	nucleus:16381842	Q93WK5	mitochondrion:14671022;nucleus:14563930		mitochondrion:14671022
AT5G02811.1	;	5	0	0	49	5525.58	11.3382	-0.612245	cytosol	mitochondrion,nucleus,plastid,extracellular,cytosol	cytosol		nucleus				mitochondrion		cytosol			nucleus	mitochondrion				mitochondrion	plastid	extracellular	mitochondrion	cytosol	nucleus				B3H4D9
AT5G02820.1	Spo11/DNA topoisomerase VI, subunit A protein;Involved in the patterning and shape of leaf trichomes. Encodes the DNA topoisomerase VI SPO11-3, involved in endoreduplication	5	23	7	427	47448.5	7.15482	-0.145433	nucleus	cytosol,mitochondrion,plastid,nucleus	plastid		nucleus						nucleus			plastid	mitochondrion				mitochondrion	cytosol,nucleus	nucleus		nucleus	nucleus	Amigo: "nucleus" 0012401175|SwissProt: "nucleus" 16381842|Tair: "nucleus" 12401175	nucleus:0012401175	nucleus:16381842	Q9LZ03	nucleus:12401175		cytoskeleton:24134884	AT1G48380.1::16339310;AT3G20780.1::11410368;AT3G20780.1::16339310;AT5G02820.1::16339310;AT5G02820.1::21798944;AT5G02820.1::16339310
AT5G02830.1	Tetratricopeptide repeat (TPR)-like superfamily protein;	5	35	1	852	95222	7.6416	-0.1527	plastid	plasma membrane,mitochondrion,nucleus,plastid,cytosol	plasma membrane		plastid			plastid	mitochondrion		plastid	nucleus	plastid	mitochondrion,plastid	plastid	plastid	mitochondrion		plastid	plastid	nucleus	plastid	plastid	cytosol	SwissProt: "plastid" 16381842		plastid:16381842	Q8GYL7
AT5G02840.1	LHY/CCA1-like 1;CCA1 and LHY colocalize in the nucleus and form heterodimers in vivo. CCA1 and LHY function synergistically in regulating circadian rhythms of Arabidopsis.	5	140	5	293	32208.8	5.09237	-0.525939	nucleus	cytosol,mitochondrion,nucleus	nucleus		nucleus						nucleus			nucleus	mitochondrion				mitochondrion	cytosol,nucleus	cytosol		nucleus	nucleus	Amigo: "nucleus" 19218364|Tair: "nucleus" 19218364	nucleus:19218364		Q6R0G4	nucleus:19218364
AT5G02850.1	hydroxyproline-rich glycoprotein family protein;	5	27	6	426	46158.2	4.64115	-0.488498	nucleus	cytosol,mitochondrion,plastid,nucleus	nucleus		nucleus		cytosol	plastid		mitochondrion	cytosol	nucleus	plastid	nucleus	plastid		plastid		mitochondrion	plastid	nucleus	plastid	plastid	nucleus				Q9LZ00
AT5G02860.1	Pentatricopeptide repeat (PPR) superfamily protein;	5	4	0	819	92087.7	7.7756	-0.306716	plastid	plasma membrane,mitochondrion,nucleus,plastid,cytosol	plasma membrane		plastid			mitochondrion			plastid		plastid	plasma membrane,plastid,nucleus	plastid	plastid	plastid		mitochondrion	mitochondrion	cytosol	plastid	plastid	cytosol				Q9LYZ9
AT5G02870.1	Ribosomal protein L4/L1 family;	5	821	10	407	44724.5	11.0099	-0.375184	cytosol	cytosol,mitochondrion,plastid,nucleus	plastid		nucleus		cytosol				cytosol			plastid	mitochondrion		mitochondrion		mitochondrion	mitochondrion	mitochondrion		cytosol	cytosol	Amigo: "nucleus" 15496452|Amigo: "cytosol" 17934214|Amigo: "vacuole" 15215502|Amigo: "plasma membrane" 17317660|Amigo: "plasma membrane" 17151019|Amigo: "plastid" 15028209|Tair: "nucleus" 15496452|Tair: "cytosol" 17934214|Tair: "vacuole" 15215502|Tair: "plasma membrane" 17317660|Tair: "plasma membrane" 17151019|Tair: "plastid" 15028209	cytosol:17934214;nucleus:15496452;plasma membrane:17151019;plasma membrane:17317660;plastid:15028209;vacuole:15215502		P49691	plastid:15028209;plasma membrane:17317660;vacuole:15215502;plasma membrane:17151019;cytosol:17934214;nucleus:15496452	nucleus:15496452	cytosol:17934214;cytosol:21166475;cytosol:15734919;cytosol:15821981;cytosol:22522809;extracellular:26572690;golgi:25900983;golgi:25900983;golgi:25900983;golgi:25900983;golgi:25900983;nucleus:15496452;nucleus:23396599;plasma membrane:25641898;plasma membrane:17317660;plasma membrane:19334764;plasma membrane:22215637;plasma membrane:26781341;plastid:15028209;vacuole:15215502;vacuole:17151019;vacuol…	AT3G06940.1::21798944;AT3G49580.1::21798944;AT4G28640.1::21798944;AT5G22310.1::21798944;AT5G58720.1::21798944
AT5G02880.1	ubiquitin-protein ligase 4;encodes a ubiquitin-protein ligase containing a HECT domain. There are six other HECT-domain UPLs in Arabidopsis.	5	16	0	1502	167301	4.83929	-0.233222	nucleus	cytosol,mitochondrion,nucleus	nucleus		nucleus						cytosol	nucleus		nucleus	mitochondrion				mitochondrion	cytosol,nucleus	nucleus		nucleus	cytosol				Q9LYZ7
AT5G02890.1	HXXXD-type acyl-transferase family protein;	5	52	3	353	38805.4	5.3413	-0.131161	cytosol	mitochondrion,golgi,nucleus,endoplasmic reticulum,plastid,extracellular,cytosol	plastid		nucleus						cytosol			cytosol	mitochondrion		mitochondrion		endoplasmic reticulum,golgi,extracellular	cytosol,nucleus	cytosol		plastid	cytosol				Q9LYZ6			golgi:25900983
AT5G02900.1	cytochrome P450, family 96, subfamily A, polypeptide 13;member of CYP96A	5	0	0	480	54763.5	7.41136	-0.136667	endoplasmic reticulum	cytosol,endoplasmic reticulum,golgi,extracellular	cytosol		cytosol			endoplasmic reticulum,golgi,extracellular			endoplasmic reticulum			endoplasmic reticulum	endoplasmic reticulum,golgi,extracellular	endoplasmic reticulum,golgi,extracellular	endoplasmic reticulum,golgi,extracellular		endoplasmic reticulum,golgi,extracellular	endoplasmic reticulum,golgi,extracellular	cytosol	endoplasmic reticulum,golgi,extracellular	cytosol	endoplasmic reticulum
AT5G02910.1	F-box/RNI-like superfamily protein;	5	6	3	458	51849.2	8.59626	0.0246725	cytosol	plasma membrane,mitochondrion,nucleus,plastid,cytosol	plasma membrane	mitochondrion,plastid	nucleus		nucleus				cytosol			nucleus	mitochondrion				mitochondrion	cytosol,nucleus	nucleus		cytosol	cytosol				Q9LYZ4
AT5G02920.1	F-box/RNI-like superfamily protein;	5	0	1	258	29673.7	8.58037	-0.140698	nucleus	cytosol,mitochondrion,nucleus	nucleus		nucleus		nucleus				cytosol			nucleus	mitochondrion				mitochondrion	cytosol,nucleus	nucleus		cytosol	cytosol				Q1PE04
AT5G02930.1	F-box/RNI-like superfamily protein;	5	1	0	469	53952.8	8.28885	-0.04371	mitochondrion	plasma membrane,mitochondrion,nucleus,plastid,cytosol	plasma membrane		plastid				mitochondrion	mitochondrion	cytosol			nucleus	mitochondrion		mitochondrion		mitochondrion	mitochondrion	nucleus		mitochondrion	cytosol
AT5G02940.1	Protein of unknown function (DUF1012);	5	31	3	813	92142.9	7.71283	-0.172202	plastid	plasma membrane,mitochondrion,golgi,endoplasmic reticulum,plastid,extracellular,cytosol	cytosol		plastid			plastid			mitochondrion		plastid	plastid	mitochondrion	endoplasmic reticulum,golgi,extracellular	mitochondrion		mitochondrion	plastid	cytosol	mitochondrion	plasma membrane	plasma membrane	Amigo: "plastid" 18431481|Amigo: "plastid" 12938931|Amigo: "plastid" 12766230|Tair: "plastid" 12938931|Tair: "plastid" 18431481	plastid:12766230;plastid:12938931;plastid:18431481		Q8VZM7	plastid:18431481;plastid:12938931		nucleus:23396599;plastid:12766230;plastid:12938931;plastid:21531424;plastid:24872594;plastid:18431481;plastid:20061580;plastid:23390424
AT5G02950.1	Tudor/PWWP/MBT superfamily protein;	5	4	1	632	70515.4	6.59135	-0.724525	nucleus	mitochondrion,golgi,nucleus,endoplasmic reticulum,extracellular,cytosol,cytoskeleton	cytoskeleton		nucleus						nucleus	nucleus		nucleus	mitochondrion				endoplasmic reticulum,golgi,extracellular	cytosol,nucleus	nucleus		nucleus	nucleus
AT5G02960.1	Ribosomal protein S12/S23 family protein;	5	631	9	142	15736.4	11.1122	-0.539437	cytosol	cytosol,mitochondrion,plastid,nucleus	mitochondrion		plastid		cytosol		mitochondrion	mitochondrion	mitochondrion			nucleus	mitochondrion	mitochondrion	mitochondrion		mitochondrion	mitochondrion	nucleus	mitochondrion	cytosol	mitochondrion	Amigo: "cytosol" 17934214|Tair: "cytosol" 17934214	cytosol:17934214		P49201	cytosol:17934214		cytosol:17934214;cytosol:15734919;cytosol:15821981;cytosol:22522809;golgi:25900983;golgi:25900983;golgi:25900983;golgi:25900983;golgi:25900983;nucleus:23396599;plasma membrane:25641898;plasma membrane:19334764;plasma membrane:22215637;vacuole:25900983
AT5G02970.1	alpha/beta-Hydrolases superfamily protein;	5	18	2	514	58354.2	6.68547	-0.216926	cytosol	mitochondrion,golgi,nucleus,endoplasmic reticulum,plastid,extracellular,cytosol	plastid		cytosol						cytosol			plastid	mitochondrion				endoplasmic reticulum,golgi,extracellular	cytosol,nucleus	cytosol		plastid	cytosol
AT5G02980.1	Galactose oxidase/kelch repeat superfamily protein;	5	0	0	335	38513.9	8.65379	-0.319104	cytosol	plasma membrane,mitochondrion,nucleus,plastid,cytosol	plasma membrane		plastid						cytosol		plastid	nucleus	mitochondrion				mitochondrion	plastid	cytosol		nucleus	cytosol
AT5G02990.1	Galactose oxidase/kelch repeat superfamily protein;	5	0	0	548	62774.5	9.7629	-0.265693	plastid	plasma membrane,mitochondrion,nucleus,plastid,cytosol	plasma membrane		nucleus			mitochondrion			cytosol		plastid	nucleus	plastid		plastid		mitochondrion	plastid	cytosol	plastid	plastid	cytosol
AT5G03000.1	Galactose oxidase/kelch repeat superfamily protein;	5	0	0	354	40165.1	6.50458	-0.19322	plasma membrane	plasma membrane,golgi,nucleus,endoplasmic reticulum,plastid,extracellular,cytosol	plasma membrane		nucleus						plasma membrane			nucleus	endoplasmic reticulum,golgi,extracellular	plastid	endoplasmic reticulum,golgi,extracellular		plastid	endoplasmic reticulum,golgi,extracellular	cytosol	plastid	nucleus	cytosol				Q9LYY5
AT5G03010.1	Galactose oxidase/kelch repeat superfamily protein;	5	3	2	232	26822	9.02469	-0.338793	mitochondrion	mitochondrion,nucleus,plastid,extracellular,cytosol	cytosol		plastid			mitochondrion		mitochondrion	mitochondrion		plastid	nucleus	mitochondrion		mitochondrion		mitochondrion	mitochondrion	extracellular	mitochondrion	plastid	mitochondrion
AT5G03020.1	Galactose oxidase/kelch repeat superfamily protein;	5	10	2	347	40220.4	9.14225	-0.342075	cytosol	plasma membrane,mitochondrion,nucleus,plastid,cytosol	plasma membrane		nucleus						cytosol		plastid	nucleus	mitochondrion				mitochondrion	plastid	cytosol		cytosol	cytosol
AT5G03030.1	Chaperone DnaJ-domain superfamily protein;	5	31	2	112	12064.7	11.2928	-0.155357	mitochondrion	mitochondrion,golgi,nucleus,endoplasmic reticulum,plastid,extracellular,cytosol	nucleus		plastid			endoplasmic reticulum,golgi,extracellular		mitochondrion	cytosol			nucleus	mitochondrion	plastid	mitochondrion		mitochondrion	cytosol,nucleus	mitochondrion	plastid	plastid	mitochondrion				Q9LYY2
AT5G03040.1	IQ-domain 2;	5	140	6	461	50465.5	11.3162	-0.839696	plasma membrane	cytosol,mitochondrion,plastid,nucleus	nucleus		nucleus				mitochondrion		cytosol	nucleus	plastid	nucleus	mitochondrion	mitochondrion	plastid		mitochondrion	cytosol,nucleus	nucleus	plastid	nucleus	cytosol	Tair: "plasma membrane" 14506206			Q93ZH7	plasma membrane:14506206	cytoskeleton:28115582	golgi:25900983;golgi:25900983;golgi:25900983;golgi:25900983;plasma membrane:14506206;plasma membrane:15308754;plasma membrane:17317660;plasma membrane:20843791;plasma membrane:22215637;plasma membrane:26781341;vacuole:25900983	AT3G27960.1::21798944;AT4G09570.1::19130088
AT5G03050.1	;	5	7	6	140	16068.7	4.24362	-0.822143	nucleus	cytosol,mitochondrion,nucleus	cytosol		nucleus						cytosol	nucleus		nucleus	mitochondrion				mitochondrion	cytosol,nucleus	cytosol		cytosol	nucleus								AT2G41350.1::21798944;AT3G47675.1::21798944;AT3G47680.1::21798944;AT4G08150.1::21798944
AT5G03060.1	;	5	1	0	292	33323	4.62804	-0.793493	nucleus	mitochondrion,nucleus,plastid,extracellular,cytosol	extracellular		nucleus			mitochondrion	mitochondrion	mitochondrion	cytosol	nucleus		nucleus	mitochondrion		mitochondrion		mitochondrion	cytosol,nucleus	nucleus	plastid	mitochondrion	nucleus
AT5G03070.1	importin alpha isoform 9;Putative importin alpha isoform. When overexpressed can rescue the impa-4 decreased transformation susceptibility phenotype.	5	19	1	519	56687	5.62355	-0.0223507	nucleus	cytosol,mitochondrion,plastid,nucleus	cytosol		nucleus						nucleus			cytosol	plastid				mitochondrion	cytosol,nucleus	cytosol	plastid	cytosol	nucleus				Q9LYX8			cytosol:21166475
AT5G03080.1	Phosphatidic acid phosphatase (PAP2) family protein;	5	25	6	226	25755.3	8.10368	0.316814	plasma membrane,vacuole	plasma membrane,mitochondrion,golgi,nucleus,endoplasmic reticulum,plastid,extracellular	plasma membrane		plastid		nucleus	mitochondrion			golgi			golgi	mitochondrion		endoplasmic reticulum,golgi,extracellular		mitochondrion	endoplasmic reticulum,golgi,extracellular	extracellular	mitochondrion	mitochondrion	plasma membrane				Q6NLA5
AT5G03090.1	;	5	27	0	97	10499.8	7.25154	-0.0268041	cytosol	mitochondrion,golgi,nucleus,endoplasmic reticulum,plastid,extracellular,cytosol	cytosol		nucleus						cytosol			mitochondrion,plastid	mitochondrion	endoplasmic reticulum,golgi,extracellular			mitochondrion	cytosol,nucleus	cytosol		mitochondrion	extracellular				Q9LYX6
AT5G03100.1	F-box/RNI-like superfamily protein;	5	2	3	307	34838.4	9.23406	-0.00618892	peroxisome	golgi,nucleus,endoplasmic reticulum,peroxisome,plastid,extracellular,cytosol	plastid		nucleus						peroxisome			nucleus	peroxisome			peroxisome	endoplasmic reticulum,golgi,extracellular	cytosol,nucleus	nucleus		cytosol	cytosol							mitochondrion:27943495;plastid:24872594
AT5G03110.1	;	5	15	2	283	32691.8	10.589	-0.94417	plastid	mitochondrion,plastid,nucleus	nucleus		plastid			plastid		mitochondrion	plastid		plastid	nucleus	plastid	plastid	mitochondrion		mitochondrion	plastid	nucleus	plastid	mitochondrion	nucleus	Amigo: "plasma membrane" 17317660|Tair: "plasma membrane" 17317660	plasma membrane:17317660		Q9LYX4	plasma membrane:17317660		plasma membrane:17317660
AT5G03120.1	;	5	46	6	76	8354.07	7.06964	-0.290789	extracellular	plasma membrane,golgi,nucleus,endoplasmic reticulum,extracellular	extracellular		endoplasmic reticulum,golgi,extracellular		plasma membrane	endoplasmic reticulum,golgi,extracellular			extracellular			plasma membrane,nucleus	endoplasmic reticulum,golgi,extracellular	endoplasmic reticulum,golgi,extracellular	endoplasmic reticulum,golgi,extracellular		endoplasmic reticulum,golgi,extracellular	endoplasmic reticulum,golgi,extracellular	extracellular	endoplasmic reticulum,golgi,extracellular	extracellular	extracellular
AT5G03130.1	;	5	16	0	81	9616.96	10.2956	-0.155556	cytosol	plasma membrane,mitochondrion,nucleus,endoplasmic reticulum,plastid,cytosol	plasma membrane		plastid				mitochondrion		endoplasmic reticulum			plastid,nucleus	mitochondrion				mitochondrion	mitochondrion	nucleus		cytosol	cytosol
AT5G03140.1	Concanavalin A-like lectin protein kinase family protein;	5	17	4	711	77123.9	6.3867	-0.0895921	extracellular	plasma membrane,golgi,nucleus,endoplasmic reticulum,plastid,extracellular,cytosol	plastid		endoplasmic reticulum,golgi,extracellular		cytosol	endoplasmic reticulum,golgi,extracellular			endoplasmic reticulum			cytosol,plasma membrane,nucleus	endoplasmic reticulum,golgi,extracellular	endoplasmic reticulum,golgi,extracellular	endoplasmic reticulum,golgi,extracellular		endoplasmic reticulum,golgi,extracellular	endoplasmic reticulum,golgi,extracellular	extracellular	endoplasmic reticulum,golgi,extracellular	plastid	plasma membrane				Q9LYX1
AT5G03150.1	C2H2-like zinc finger protein;JKD is a nuclear-localized putative transcription factor with three zinc finger domains. jkd mutants show a number of root patterning defects including ectopic periclinal divisions in the cortex, increased cell numbers in the cortical and epidermal layers, a disrupted QC marker expression pattern, and disorganized QC and columella cells. jkd mutants also have a reduc…	5	15	5	503	55203.9	10.2047	-0.71332	nucleus	cytosol,mitochondrion,plastid,nucleus	nucleus		nucleus			plastid			cytosol	nucleus	plastid	nucleus	mitochondrion		plastid		mitochondrion	cytosol,nucleus	nucleus		nucleus	nucleus	SwissProt: "nucleus" 16381842		nucleus:16381842	Q700D2		nucleus:in house		AT1G03840.1::17785527;AT1G03840.1::17785527;AT1G03840.1::17785527;AT3G54220.1::17785527;AT3G54220.1::17785527;AT4G37650.1::17785527;AT4G37650.1::17785527;AT5G03150.1::17785527;AT5G03150.1::17785527;AT5G03150.1::17785527;AT5G03150.1::17785527
AT5G03160.1	homolog of mamallian P58IPK;J domain protein localized in ER lumen. Can partially compensate for the growth defect in jem1 scj1 mutant yeast.	5	51	2	482	53692.6	6.26126	-0.471784	endoplasmic reticulum	mitochondrion,golgi,nucleus,endoplasmic reticulum,plastid,extracellular,cytosol	cytosol		nucleus			endoplasmic reticulum,golgi,extracellular			extracellular			golgi,nucleus	endoplasmic reticulum,golgi,extracellular	endoplasmic reticulum,golgi,extracellular	endoplasmic reticulum,golgi,extracellular		mitochondrion	cytosol,nucleus	cytosol	endoplasmic reticulum,golgi,extracellular	plastid	endoplasmic reticulum	Amigo: "endoplasmic reticulum" 16618929|Amigo: "endoplasmic reticulum" 18718935|Tair: "plasma membrane" 17317660|Tair: "endoplasmic reticulum" 18718935|Tair: "endoplasmic reticulum" 16618929	endoplasmic reticulum:16618929;endoplasmic reticulum:18718935		Q9LYW9	plasma membrane:17317660;endoplasmic reticulum:16618929;endoplasmic reticulum:18718935		endoplasmic reticulum:16618929;endoplasmic reticulum:22923678;plasma membrane:17317660
AT5G03170.1	FASCICLIN-like arabinogalactan-protein 11;	5	65	3	246	25593.1	5.84366	0.052439	extracellular	plasma membrane,golgi,nucleus,endoplasmic reticulum,plastid,extracellular	plastid		endoplasmic reticulum,golgi,extracellular			endoplasmic reticulum,golgi,extracellular			endoplasmic reticulum			plasma membrane	endoplasmic reticulum,golgi,extracellular	endoplasmic reticulum,golgi,extracellular	endoplasmic reticulum,golgi,extracellular		endoplasmic reticulum,golgi,extracellular	endoplasmic reticulum,golgi,extracellular	nucleus	endoplasmic reticulum,golgi,extracellular	plastid	extracellular	SwissProt: "plasma membrane" 16381842		plasma membrane:16381842	Q8LEJ6		plasma membrane:21124849	extracellular:28155257
AT5G03180.1	RING/U-box superfamily protein;	5	8	2	462	52241	8.34473	-0.277489	nucleus	cytosol,mitochondrion,plastid,nucleus	plastid		nucleus						cytosol			nucleus	mitochondrion				mitochondrion	cytosol,nucleus	nucleus		nucleus	nucleus
AT5G03190.1	conserved peptide upstream open reading frame 47;	5	56	1	451	50911.8	6.8371	0.0257206	mitochondrion	mitochondrion,golgi,endoplasmic reticulum,plastid,extracellular,cytosol	cytosol		plastid			plastid	mitochondrion	mitochondrion	extracellular				endoplasmic reticulum,golgi,extracellular	mitochondrion	mitochondrion		mitochondrion	mitochondrion	cytosol	mitochondrion	mitochondrion	golgi				Q9LYW6
AT5G03200.1	RING/U-box superfamily protein;	5	43	3	337	37722.5	6.16714	-0.284273	mitochondrion	mitochondrion,golgi,nucleus,plastid,extracellular,cytosol	cytosol		nucleus		plastid	mitochondrion			mitochondrion			nucleus	mitochondrion	mitochondrion	mitochondrion		mitochondrion	mitochondrion	extracellular	mitochondrion	plastid	golgi				Q9LYW5				AT4G31730.1::22291198;AT5G24920.1::22291198
AT5G03204.1	;	5	0	0	36	4008.88	4.29737	0.119444	plasma membrane	mitochondrion,golgi,nucleus,endoplasmic reticulum,plastid,extracellular,cytosol,vacuole	plastid		endoplasmic reticulum,golgi,extracellular			plastid			endoplasmic reticulum			nucleus	mitochondrion				mitochondrion	cytosol,nucleus	extracellular		cytosol	vacuole				B3H6S3
AT5G03210.1	;	5	20	3	62	7008.1	3.38432	-0.353226	plasma membrane	golgi,nucleus,endoplasmic reticulum,extracellular,cytosol	cytosol		endoplasmic reticulum,golgi,extracellular						cytosol			nucleus	endoplasmic reticulum,golgi,extracellular		endoplasmic reticulum,golgi,extracellular		endoplasmic reticulum,golgi,extracellular	cytosol,nucleus	nucleus	endoplasmic reticulum,golgi,extracellular	extracellular	cytosol				Q9FYM8
AT5G03220.1	Mediator complex, subunit Med7;	5	6	4	168	19426.1	6.3579	-0.734524	nucleus	mitochondrion,golgi,nucleus,endoplasmic reticulum,extracellular,cytosol	nucleus		endoplasmic reticulum,golgi,extracellular		cytosol				cytosol	nucleus		nucleus	mitochondrion				mitochondrion	cytosol,nucleus	nucleus		nucleus	nucleus				Q9LYW3				AT3G21350.1::17560376
AT5G03230.1	Protein of unknown function, DUF584;	5	46	2	166	19005	6.03611	-1.10361	nucleus	mitochondrion,golgi,nucleus,endoplasmic reticulum,extracellular,cytosol	nucleus		nucleus						cytosol	nucleus		nucleus	mitochondrion				endoplasmic reticulum,golgi,extracellular	cytosol,nucleus	nucleus		nucleus	nucleus				Q9LYW2			plasma membrane:19334764	AT2G42580.1::19000166;AT4G31920.1::18642946
AT5G03240.1	polyubiquitin 3;encodes ubiquitin that is attached to proteins destined for degradation. UBQ3 is most homologous with UBQ4, and is expressed in higher levels in vegetative tissue but lower levels in flowers than UBQ4. UBQ3 encodes different number of ubiquitins in different ecotypes. UBQ3 transcript level is modulated by UV-B and light/dark treatments.	5	698	3	306	34281.4	7.81593	-0.435294	cytosol	cytosol,mitochondrion,nucleus	cytosol		nucleus						cytosol	nucleus		nucleus	mitochondrion				mitochondrion	cytosol,nucleus	cytosol		cytosol	cytosol	SwissProt: "cytosol,nucleus" 16381842|Tair: "vacuole" 15539469		cytosol:16381842;nucleus:16381842	P59263	vacuole:15539469		cytosol:22522809;plastid:24361574	AT2G01950.1::19000166;AT3G46090.1::17259181
AT5G03250.1	Phototropic-responsive NPH3 family protein;	5	16	1	592	66346.6	5.09904	-0.228547	cytosol	plasma membrane,mitochondrion,nucleus,plastid,cytosol	cytosol		nucleus						cytosol	nucleus		plasma membrane,nucleus	mitochondrion				plastid	cytosol,nucleus	cytosol		cytosol	cytosol				Q9LYW0
AT5G03260.1	laccase 11;putative laccase, a member of laccase family of genes (17 members in Arabidopsis).	5	33	6	557	61751.6	8.90015	-0.0691203	extracellular	plasma membrane,mitochondrion,golgi,endoplasmic reticulum,extracellular,cytosol	extracellular		endoplasmic reticulum,golgi,extracellular			endoplasmic reticulum,golgi,extracellular			extracellular			plasma membrane	endoplasmic reticulum,golgi,extracellular	endoplasmic reticulum,golgi,extracellular	endoplasmic reticulum,golgi,extracellular		mitochondrion	endoplasmic reticulum,golgi,extracellular	extracellular	endoplasmic reticulum,golgi,extracellular	cytosol	extracellular	SwissProt: "extracellular" 16381842		extracellular:16381842	Q8VZA1
AT5G03270.1	lysine decarboxylase family protein;	5	0	0	229	24996.1	6.51092	-0.136681	cytosol	mitochondrion,golgi,nucleus,endoplasmic reticulum,plastid,extracellular,cytosol	cytosol		cytosol		endoplasmic reticulum				cytosol			plastid	mitochondrion		endoplasmic reticulum,golgi,extracellular		mitochondrion	cytosol,nucleus	cytosol		cytosol	cytosol				Q9LYV8
AT5G03280.1	NRAMP metal ion transporter family protein;Involved in ethylene signal transduction. Acts downstream of CTR1. Positively regulates ORE1 and negatively regulates mir164A,B,C to regulate leaf senescence.	5	60	1	1294	140964	5.8674	-0.0512365	plasma membrane	plasma membrane,mitochondrion,golgi,nucleus,endoplasmic reticulum,plastid,extracellular	plasma membrane		nucleus			plastid			endoplasmic reticulum			plastid	endoplasmic reticulum,golgi,extracellular		endoplasmic reticulum,golgi,extracellular		mitochondrion	endoplasmic reticulum,golgi,extracellular	extracellular		plasma membrane	plasma membrane	SwissProt: "plasma membrane" 16381842		plasma membrane:16381842	Q9S814				AT1G66340.1::19769567;AT1G66340.1::19769567;AT1G66340.1::19769567;AT3G18910.1::19196655;AT3G18910.1::19196655;AT3G18980.1::19196655;AT3G18980.1::19196655;AT3G18980.1::19196655
AT5G03290.1	isocitrate dehydrogenase V;Encodes a catalytic subunit of the mitochondrially-localized NAD+- dependent isocitrate dehydrogenase.	5	92	3	374	40626.9	6.7766	-0.057754	mitochondrion	cytosol,mitochondrion,plastid	cytosol		mitochondrion	plastid	mitochondrion	mitochondrion		mitochondrion	mitochondrion		plastid	mitochondrion,plastid	mitochondrion	mitochondrion	plastid		mitochondrion	mitochondrion	mitochondrion	mitochondrion	plastid	mitochondrion	Amigo: "plastid" 15028209|Amigo: "mitochondrion" 17137349|Amigo: "mitochondrion" 14671022|SwissProt: "mitochondrion" 16381842|Tair: "plastid" 15028209|Tair: "mitochondrion" 17137349|Tair: "mitochondrion" 14671022	mitochondrion:14671022;mitochondrion:17137349;plastid:15028209	mitochondrion:16381842	Q945K7	plastid:15028209;mitochondrion:14671022;mitochondrion:17137349	mitochondrion:19036033	extracellular:26572690;golgi:25900983;golgi:25900983;golgi:25900983;golgi:25900983;golgi:25900983;mitochondrion:14671022;mitochondrion:17137349;mitochondrion:21472856;mitochondrion:21841088;mitochondrion:22923678;mitochondrion:23444301;mitochondrion:24727099;mitochondrion:27122571;mitochondrion:27943495;mitochondrion:23444301;plastid:15028209
AT5G03300.1	adenosine kinase 2;Encodes adenosine kinase 2 (ADK2), a typical, constitutively expressed housekeeping enzyme. Shows a high sequence identity with ADK1. Involved in salvage synthesis of adenylates and methyl recycling. Enzyme activity is substantially inhibited in roots, siliques and dry seeds by an unknown compound. May contribute to cytokinin interconversion.	5	129	5	345	37848.1	4.90656	-0.168116	cytosol	mitochondrion,golgi,nucleus,endoplasmic reticulum,plastid,extracellular,cytosol	cytosol		cytosol		plastid				cytosol			mitochondrion,plastid	mitochondrion	endoplasmic reticulum,golgi,extracellular			endoplasmic reticulum,golgi,extracellular	cytosol,nucleus	cytosol		cytosol	cytosol	Tair: "plasma membrane" 17644812			Q9LZG0	plasma membrane:17644812		cytosol:21166475;extracellular:26572690;plasma membrane:17644812;plastid:20061580;plastid:24361574
AT5G03310.1	SAUR-like auxin-responsive protein family ;	5	2	2	114	13097.9	9.14624	-0.402632	mitochondrion	cytosol,mitochondrion,peroxisome,nucleus	cytosol		nucleus		cytosol	mitochondrion	mitochondrion	mitochondrion	mitochondrion			nucleus	mitochondrion	mitochondrion	mitochondrion	peroxisome	mitochondrion	cytosol,nucleus	nucleus	mitochondrion	mitochondrion	mitochondrion				Q9LZF9
AT5G03320.1	Protein kinase superfamily protein;	5	33	3	420	47008.3	9.82018	-0.508571	cytosol	cytosol,mitochondrion,plastid,nucleus	plastid		nucleus	plastid	cytosol				cytosol		plastid	nucleus	mitochondrion		plastid		mitochondrion	cytosol,nucleus	cytosol	plastid	cytosol	cytosol				Q9LZF8			plasma membrane:22318864;vacuole:18686298
AT5G03330.1	Cysteine proteinases superfamily protein;	5	10	2	356	41691.4	4.58238	-0.975562	nucleus	mitochondrion,golgi,nucleus,endoplasmic reticulum,extracellular,cytosol	extracellular		nucleus						cytosol	nucleus		nucleus	mitochondrion				endoplasmic reticulum,golgi,extracellular	cytosol,nucleus	extracellular		nucleus	cytosol
AT5G03340.1	ATPase, AAA-type, CDC48 protein;	5	32	3	810	89963	4.82741	-0.384198	cytosol	cytosol,mitochondrion,endoplasmic reticulum,nucleus	cytosol		nucleus		cytosol				cytosol	nucleus		cytosol,endoplasmic reticulum,nucleus	mitochondrion				mitochondrion	cytosol,nucleus	nucleus		cytosol	cytosol	SwissProt: "cytoskeleton,cytosol,nucleus" 16381842		cytosol:16381842;nucleus:16381842;cytoskeleton:16381842	Q9LZF6			cytosol:21166475;golgi:22430844;mitochondrion:27943495;plasma membrane:22318864
AT5G03345.1	;	5	51	3	104	11828.7	6.23256	0.413462	endoplasmic reticulum	plasma membrane,endoplasmic reticulum,golgi,extracellular	plasma membrane		endoplasmic reticulum,golgi,extracellular			endoplasmic reticulum,golgi,extracellular			extracellular			plasma membrane	endoplasmic reticulum,golgi,extracellular	endoplasmic reticulum,golgi,extracellular	endoplasmic reticulum,golgi,extracellular		endoplasmic reticulum,golgi,extracellular	endoplasmic reticulum,golgi,extracellular	extracellular	endoplasmic reticulum,golgi,extracellular	plasma membrane	plasma membrane							endoplasmic reticulum:22923678
AT5G03350.1	Legume lectin family protein;	5	49	3	274	30164	9.9468	-0.244161	extracellular	plasma membrane,golgi,nucleus,endoplasmic reticulum,extracellular,cytosol	plasma membrane		endoplasmic reticulum,golgi,extracellular			endoplasmic reticulum,golgi,extracellular			extracellular			cytosol	endoplasmic reticulum,golgi,extracellular	endoplasmic reticulum,golgi,extracellular	endoplasmic reticulum,golgi,extracellular		endoplasmic reticulum,golgi,extracellular	endoplasmic reticulum,golgi,extracellular	cytosol	endoplasmic reticulum,golgi,extracellular	nucleus	extracellular	Amigo: "plastid" 15028209|Tair: "plastid" 15028209	plastid:15028209		Q9LZF5	plastid:15028209		extracellular:15593128;extracellular:16356755;extracellular:24393051;extracellular:28155257;plastid:15028209
AT5G03360.1	DC1 domain-containing protein;	5	9	0	1610	185391	6.46202	-0.356398	nucleus	mitochondrion,golgi,nucleus,endoplasmic reticulum,extracellular,cytosol			nucleus						cytosol			nucleus	mitochondrion				mitochondrion	endoplasmic reticulum,golgi,extracellular	nucleus		nucleus	nucleus
AT5G03370.1	acylphosphatase family;	5	32	8	171	18889.5	10.8058	-0.412865	mitochondrion	mitochondrion,nucleus,plastid,extracellular,cytosol	plastid	mitochondrion,plastid	plastid	plastid	extracellular	mitochondrion	mitochondrion	mitochondrion	cytosol		plastid	mitochondrion,plastid,nucleus	mitochondrion	mitochondrion	plastid		mitochondrion	plastid	nucleus	plastid	plastid	mitochondrion				Q9LZF2			mitochondrion:27943495;plastid:20423899
AT5G03380.1	Heavy metal transport/detoxification superfamily protein ;	5	47	1	392	42265.4	9.143	-0.908418	plasma membrane	nucleus,cytosol,mitochondrion,extracellular	extracellular		nucleus						cytosol	nucleus		nucleus	mitochondrion				mitochondrion	cytosol,nucleus	cytosol		cytosol	cytosol				Q9LZF1		plasma membrane:12383082	plasma membrane:19334764
AT5G03390.1	Protein of unknown function (DUF295);	5	35	5	373	42142.1	8.57673	-0.3437	mitochondrion	plasma membrane,mitochondrion,golgi,nucleus,plastid	plasma membrane		plastid			mitochondrion	mitochondrion	mitochondrion	mitochondrion			plastid,golgi,nucleus	mitochondrion	mitochondrion	mitochondrion		mitochondrion	mitochondrion	nucleus	mitochondrion	mitochondrion	mitochondrion	Amigo: "plastid" 18431481|Tair: "plastid" 18431481	plastid:18431481		Q9LZF0	plastid:18431481		plastid:18431481
AT5G03400.1	;	5	0	0	170	20398.9	4.40516	-1.02235	cytosol	cytosol,mitochondrion,nucleus	cytosol		nucleus						cytosol			nucleus	mitochondrion				mitochondrion	cytosol,nucleus	cytosol		cytosol	nucleus
AT5G03406.1	Class II aaRS and biotin synthetases superfamily protein;	5	20	1	263	30311.8	10.0164	-0.201141	mitochondrion	plasma membrane,mitochondrion,golgi,endoplasmic reticulum,plastid,extracellular,cytosol	plasma membrane	mitochondrion,plastid	plastid		cytosol	endoplasmic reticulum,golgi,extracellular	mitochondrion	mitochondrion	plastid		plastid	cytosol,mitochondrion,plastid	mitochondrion	mitochondrion	mitochondrion		mitochondrion	mitochondrion	mitochondrion	mitochondrion	plastid	cytosol
AT5G03415.1	Transcription factor DP;Encodes a homolog of the animal DP protein. DP, in animals, forms a heterodimer with E2F and plays a central role in G1/S transition in the cell division cycle. DPB has been shown to interact with non phosphorylated E2Fc; when E2Fc is phosphorylated, the formation of the E2Fc/DPB heterodimer is lost.	5	16	6	385	42757.6	6.44247	-0.909091	nucleus	cytosol,mitochondrion,plastid,nucleus	nucleus		nucleus	plastid	nucleus	plastid			nucleus	nucleus	plastid	nucleus	plastid		plastid		mitochondrion	cytosol,nucleus	nucleus	plastid	nucleus	nucleus	Amigo: "nucleus" 11891240|SwissProt: "nucleus" 16381842|Tair: "nucleus" 11891240	nucleus:11891240	nucleus:16381842	Q9FNY2	nucleus:11891240	cytosol:20018602;nucleus:11891240;nucleus:20018602		AT1G10840.1::20706207;AT1G47870.1::11891240;AT1G71380.1::20706207;AT2G05830.1::20706207;AT2G36010.1::11108847;AT2G36010.1::11891240;AT2G36010.1::11108847;AT3G04620.1::20706207;AT3G12280.1::20706207;AT3G13640.1::20706207;AT3G52090.1::20706207;AT4G19210.1::20706207;AT4G24820.1::20706207;AT5G11300.1:n,u,c,l,e,u,s:20407024;AT5G11300.1:c,y,t,o,s,o,l:20407024;AT5G22220.1::11108847;AT5G22220.1::11108847…
AT5G03420.1	5'-AMP-activated protein kinase-related;	5	23	0	598	66574.6	4.30752	-0.63495	plastid	cytosol,mitochondrion,plastid,nucleus	nucleus		plastid	plastid		plastid		mitochondrion	plastid	nucleus	plastid	nucleus	plastid	plastid	plastid		plastid	plastid	nucleus	plastid	plastid	cytosol
AT5G03430.1	phosphoadenosine phosphosulfate (PAPS) reductase family protein;	5	46	3	497	55383.3	5.94823	-0.195171	cytosol	mitochondrion,golgi,nucleus,endoplasmic reticulum,plastid,extracellular,cytosol	cytosol		nucleus						cytosol			plastid	mitochondrion				endoplasmic reticulum,golgi,extracellular	cytosol,nucleus	cytosol		nucleus	cytosol				Q9LZE4			golgi:25900983;golgi:25900983	AT5G03430.1::21798944
AT5G03435.1	Ca2+dependent plant phosphoribosyltransferase family protein;	5	0	0	745	85046.6	8.45795	-0.184295	cytosol	plasma membrane,mitochondrion,golgi,nucleus,endoplasmic reticulum,extracellular,cytosol	cytosol		nucleus						cytosol			cytosol	mitochondrion				endoplasmic reticulum,golgi,extracellular	cytosol,nucleus	mitochondrion		plasma membrane	cytosol
AT5G03440.1	;	5	17	3	98	11149.8	4.09467	-0.730612	cytosol	cytosol,mitochondrion,nucleus	cytosol		nucleus		cytosol				cytosol			nucleus	mitochondrion				mitochondrion	cytosol,nucleus	cytosol		nucleus	nucleus
AT5G03450.1	Transducin/WD40 repeat-like superfamily protein;	5	14	3	630	69872.5	5.55869	-0.53254	nucleus	mitochondrion,golgi,nucleus,endoplasmic reticulum,plastid,extracellular,cytosol	nucleus		endoplasmic reticulum,golgi,extracellular			plastid			nucleus	nucleus		nucleus	mitochondrion				mitochondrion	cytosol,nucleus	nucleus	mitochondrion	nucleus	nucleus
AT5G03455.1	Rhodanese/Cell cycle control phosphatase superfamily protein;Encodes a homolog of yeast cell cycle regulator CDC25. It has a sole catalytic domain and devoid of the N-terminal regulatory region found in the human CDC25 and is capable of reducing the mitotic cell length of transformed fission yeast. Non-plant CDC25 proteins have been shown to do this. However, the gene is more or less constant, re…	5	90	3	146	16450.9	9.06357	-0.382877	mitochondrion	cytosol,mitochondrion,nucleus	cytosol		nucleus			mitochondrion	mitochondrion	mitochondrion	mitochondrion			nucleus	mitochondrion	mitochondrion	mitochondrion		mitochondrion	mitochondrion	nucleus	mitochondrion	mitochondrion	mitochondrion	SwissProt: "nucleus" 16381842|Tair: "plastid" 18431481		nucleus:16381842	Q8GY31	plastid:18431481	mitochondrion:21908688	plastid:18431481	AT1G42440.1::20706207;AT3G01540.1::20706207;AT5G14170.1::20706207
AT5G03460.1	;	5	176	4	89	9811.2	8.02566	0.12809	plasma membrane	plasma membrane,mitochondrion,golgi,nucleus,endoplasmic reticulum,plastid,extracellular,cytosol	cytosol		endoplasmic reticulum,golgi,extracellular			endoplasmic reticulum,golgi,extracellular			extracellular			plasma membrane,mitochondrion,plastid,nucleus	endoplasmic reticulum,golgi,extracellular	endoplasmic reticulum,golgi,extracellular	endoplasmic reticulum,golgi,extracellular		endoplasmic reticulum,golgi,extracellular	endoplasmic reticulum,golgi,extracellular	extracellular	endoplasmic reticulum,golgi,extracellular	plastid	plasma membrane				Q9LZE0			plasma membrane:19334764
AT5G03470.1	Protein phosphatase 2A regulatory B subunit family protein;Encodes B' regulatory subunit of PP2A (AtB'alpha), putative size of 57 kDa.	5	25	2	495	57539.6	6.51645	-0.350909	cytosol	cytosol,mitochondrion,plastid,nucleus	cytosol		nucleus	plastid	cytosol			mitochondrion	cytosol	nucleus	plastid	plastid	mitochondrion		plastid		mitochondrion	cytosol,nucleus	cytosol		mitochondrion	cytosol				O04375
AT5G03480.1	RNA-binding (RRM/RBD/RNP motifs) family protein;	5	0	0	321	35800.8	5.9459	-0.307788	cytosol	mitochondrion,golgi,nucleus,endoplasmic reticulum,plastid,extracellular,cytosol	cytosol		nucleus						nucleus			plastid	mitochondrion				endoplasmic reticulum,golgi,extracellular	cytosol,nucleus	cytosol		cytosol	cytosol	Amigo: "nucleus" 14617066|Tair: "nucleus" 14617066	nucleus:14617066		Q9LZD9	nucleus:14617066		nucleus:14617066
AT5G03490.1	UDP-Glycosyltransferase superfamily protein;	5	6	6	465	50945.4	5.74124	0.0748387	plasma membrane,golgi	plasma membrane,mitochondrion,golgi,nucleus,plastid,cytosol	plasma membrane		nucleus			mitochondrion			cytosol			plasma membrane,plastid	mitochondrion				mitochondrion	cytosol,nucleus	cytosol		plastid	golgi				Q9LZD8
AT5G03495.1	RNA-binding (RRM/RBD/RNP motifs) family protein;	5	3	1	226	24986.7	8.04518	-0.122124	cytosol	mitochondrion,golgi,nucleus,endoplasmic reticulum,plastid,extracellular,cytosol	cytosol		cytosol				mitochondrion		cytosol			plastid	mitochondrion				endoplasmic reticulum,golgi,extracellular	cytosol,nucleus	cytosol		cytosol	cytosol
AT5G03500.1	Mediator complex, subunit Med7;	5	13	2	168	19300	6.01803	-0.655952	nucleus	cytosol,mitochondrion,nucleus	nucleus		nucleus		cytosol				cytosol	nucleus		nucleus	mitochondrion				mitochondrion	cytosol,nucleus	nucleus		nucleus	nucleus				Q9LZD7				AT3G06530.1::21798944;AT4G02590.1::21798944;AT4G29930.1::21798944
AT5G03510.1	C2H2-type zinc finger family protein;	5	9	2	292	31530.3	7.77919	-0.425342	nucleus	cytosol,mitochondrion,plastid,nucleus	nucleus		nucleus	plastid	nucleus				cytosol	nucleus		nucleus	mitochondrion				mitochondrion	cytosol,nucleus	nucleus		nucleus	nucleus				Q9LZD5
AT5G03520.1	RAB GTPase homolog 8C;	5	118	3	216	24038.6	8.01455	-0.302315	plasma membrane	mitochondrion,golgi,nucleus,endoplasmic reticulum,plastid,extracellular,cytosol	golgi		nucleus		cytosol		mitochondrion		cytosol			nucleus	mitochondrion				mitochondrion	endoplasmic reticulum,golgi,extracellular	mitochondrion		plastid	cytosol				Q9LZD4		cytosol:15972698;golgi:15972698;golgi:19233904;plasma membrane:19233904	golgi:25900983;golgi:25900983;golgi:25900983;golgi:25900983;golgi:25900983;plasma membrane:22318864;plasma membrane:22923678;plasma membrane:26781341;vacuole:25900983
AT5G03530.1	RAB GTPase homolog C2A;Encodes a member of the Rab GTPase family of proteins. This protein interacts with the tail region of a myosin XI protein (AT5G43900) in a GTP-dependent manner. CFP:RabC2a appears to co-localize with peroxisomes.	5	28	4	210	23306.9	6.03592	-0.251429	peroxisome	mitochondrion,golgi,nucleus,endoplasmic reticulum,plastid,extracellular,cytosol	cytosol		nucleus		cytosol				cytosol			cytosol	mitochondrion		plastid		mitochondrion	cytosol,nucleus	nucleus	endoplasmic reticulum,golgi,extracellular	nucleus	cytosol	Amigo: "peroxisome" 18703495|Tair: "peroxisome" 18703495	peroxisome:18703495		O49841	peroxisome:18703495		vacuole:23903016	AT5G43900.1::18703495;AT5G43900.1::18703495;AT5G43900.1::18703495
AT5G03540.1	exocyst subunit exo70 family protein A1;AtEXO70A1 is a member of EXO70 gene family, putative exocyst subunits, conserved in land plants. Arabidopsis thaliana contains 23 putative EXO70 genes, which can be classified into nine clusters on the phylogenetic tree	5	40	2	638	72302.7	8.41061	-0.395455	plasma membrane	cytosol,mitochondrion,plastid,nucleus	cytosol		nucleus				mitochondrion		cytosol	nucleus		plastid,nucleus	mitochondrion	plastid			mitochondrion	mitochondrion	cytosol		cytosol	cytosol	Amigo: "cytosol,nucleus" 19895414|Tair: "plasma membrane" 17317660	cytosol:19895414;nucleus:19895414		Q9LZD3	plasma membrane:17317660	cytosol:20870962;cytosol:20870962;nucleus:19789280;plasma membrane:20870962;plasma membrane:23283982;plasma membrane:24307681	golgi:25900983;golgi:25900983;golgi:25900983;golgi:25900983;plasma membrane:17317660;plasma membrane:17644812;plasma membrane:19334764;plasma membrane:21433285;plasma membrane:22215637;plasma membrane:22318864;plasma membrane:26781341	AT1G10180.1::23495664;AT1G47550.1::18492870;AT1G71820.1::18492870;AT1G71820.1::18492870;AT3G10380.1::18492870;AT3G10380.1::18492870;AT3G10380.1::18492870;AT5G64850.1::21798944
AT5G03545.1	;Expressed in response to phosphate starvation, this response is enhanced by the presence of IAA.	5	102	4	70	8024.12	4.11132	0.595714	plasma membrane	plasma membrane,golgi,nucleus,endoplasmic reticulum,plastid,extracellular,cytosol,vacuole	plasma membrane		nucleus						endoplasmic reticulum			plasma membrane,plastid,nucleus	endoplasmic reticulum,golgi,extracellular				endoplasmic reticulum,golgi,extracellular	cytosol,nucleus	nucleus		plastid	vacuole				Q9LZD2
AT5G03550.1	;	5	0	0	110	12797.7	9.12432	-0.431818	cytosol	golgi,nucleus,endoplasmic reticulum,plastid,extracellular,cytosol	nucleus		plastid						cytosol			nucleus	endoplasmic reticulum,golgi,extracellular				endoplasmic reticulum,golgi,extracellular	cytosol,nucleus	cytosol		nucleus	extracellular
AT5G03555.1	permease, cytosine/purines, uracil, thiamine, allantoin family protein;	5	61	6	599	65360	9.88919	0.462938	plastid	plasma membrane,mitochondrion,plastid,extracellular	plasma membrane		plastid	plastid		plastid			plastid		plastid	plasma membrane	plastid	plastid	mitochondrion		mitochondrion	plastid	extracellular	mitochondrion	plasma membrane	plastid				Q9LZD0		plastid:22474184
AT5G03560.1	Tetratricopeptide repeat (TPR)-like superfamily protein;	5	15	4	241	27832.9	9.66819	-0.726971	mitochondrion	cytosol,mitochondrion,plastid,nucleus	nucleus		plastid	plastid	cytosol	mitochondrion	mitochondrion	mitochondrion	mitochondrion	nucleus	plastid	nucleus	mitochondrion	mitochondrion	mitochondrion		mitochondrion	plastid	nucleus	mitochondrion	mitochondrion	nucleus
AT5G03570.1	iron regulated 2;Encodes FPN2, a tonoplast localized nickel transport protein. FPN2 is one of the Arabidopsis orthologs (AT2G38460/IREG1/FPN1 and AT5G03570/IREG2/FPN2) the iron efflux transporter ferroportin (FPN) identified in animals.	5	2	1	512	57097.7	5.0372	0.441797	vacuole	plasma membrane,mitochondrion,golgi,nucleus,endoplasmic reticulum,peroxisome,extracellular,cytosol	plasma membrane		nucleus						golgi			plasma membrane	endoplasmic reticulum,golgi,extracellular		endoplasmic reticulum,golgi,extracellular		mitochondrion	cytosol,nucleus	extracellular		plasma membrane	peroxisome	Amigo: "vacuole" 16790430|Amigo: "vacuole" 19861554|Tair: "vacuole" 16790430	vacuole:16790430;vacuole:19861554		Q9LZC8	vacuole:16790430	vacuole:16790430
AT5G03580.1	RNA-binding (RRM/RBD/RNP motifs) family protein;	5	0	0	101	11311.5	5.7141	-0.251485	cytosol	mitochondrion,golgi,nucleus,endoplasmic reticulum,plastid,extracellular,cytosol	cytosol		nucleus						nucleus			plastid	mitochondrion				endoplasmic reticulum,golgi,extracellular	cytosol,nucleus	nucleus		nucleus	cytosol				Q3E9M6
AT5G03590.1	GDSL-like Lipase/Acylhydrolase superfamily protein;	5	0	0	231	25936.9	8.43312	-0.378788	cytosol	mitochondrion,nucleus,plastid,extracellular,cytosol,vacuole	extracellular		nucleus			mitochondrion			cytosol			plastid	mitochondrion				mitochondrion	plastid	cytosol		plastid	vacuole
AT5G03600.1	SGNH hydrolase-type esterase superfamily protein;	5	0	0	322	35725.1	9.56441	-0.229193	cytosol	mitochondrion,golgi,nucleus,endoplasmic reticulum,plastid,extracellular,cytosol	cytosol		nucleus			plastid	mitochondrion		cytosol			extracellular	mitochondrion				endoplasmic reticulum,golgi,extracellular	cytosol,nucleus	mitochondrion	mitochondrion	nucleus	mitochondrion				Q9LZS8
AT5G03610.1	GDSL-like Lipase/Acylhydrolase superfamily protein;	5	65	6	359	40108.1	9.11566	-0.086351	extracellular	plasma membrane,golgi,nucleus,endoplasmic reticulum,extracellular,cytosol	plasma membrane		endoplasmic reticulum,golgi,extracellular			endoplasmic reticulum,golgi,extracellular			extracellular			extracellular	endoplasmic reticulum,golgi,extracellular	endoplasmic reticulum,golgi,extracellular	endoplasmic reticulum,golgi,extracellular		endoplasmic reticulum,golgi,extracellular	endoplasmic reticulum,golgi,extracellular	nucleus	endoplasmic reticulum,golgi,extracellular	cytosol	plasma membrane	SwissProt: "extracellular" 16381842		extracellular:16381842	Q9LZS7			extracellular:26572690;extracellular:28155257	AT4G18200.1::15299147
AT5G03620.1	Subtilisin-like serine endopeptidase family protein;	5	2	0	766	82599.1	7.7031	-0.218016	extracellular	mitochondrion,golgi,endoplasmic reticulum,plastid,extracellular,cytosol,vacuole	plastid		endoplasmic reticulum,golgi,extracellular			endoplasmic reticulum,golgi,extracellular			vacuole			extracellular	endoplasmic reticulum,golgi,extracellular	endoplasmic reticulum,golgi,extracellular	endoplasmic reticulum,golgi,extracellular		endoplasmic reticulum,golgi,extracellular	endoplasmic reticulum,golgi,extracellular	mitochondrion	endoplasmic reticulum,golgi,extracellular	plastid	cytosol				Q9LZS6			extracellular:15694452;extracellular:16356755
AT5G03630.1	Pyridine nucleotide-disulphide oxidoreductase family protein;	5	162	5	435	47482.5	4.97014	-0.184828	cytosol	mitochondrion,nucleus,peroxisome,plastid,cytosol	cytosol		cytosol						cytosol			cytosol,mitochondrion,plastid	mitochondrion				mitochondrion	cytosol,nucleus	cytosol		cytosol	peroxisome	Amigo: "cytosol" 16146528|SwissProt: "cytosol" 16381842|Tair: "cytosol" 16146528	cytosol:16146528	cytosol:16381842	Q93WJ8	cytosol:16146528		cytosol:21166475;extracellular:26572690;mitochondrion:24727099;plasma membrane:26781341;plastid:20061580
AT5G03640.1	Protein kinase superfamily protein;	5	0	0	926	102167	7.56533	-0.511987	nucleus	cytosol,mitochondrion,vacuole,nucleus	nucleus		nucleus		vacuole				nucleus			nucleus	mitochondrion				mitochondrion	cytosol,nucleus	nucleus		nucleus	cytosol				Q9LZS4
AT5G03650.1	starch branching enzyme 2.2;Encodes starch branching enzyme (E.C.2.4.1.18) similar to SBE2 from maize and rice. Expressed throughout the plant and highest in seedlings and cauline leaves.	5	53	2	805	92596.3	5.67935	-0.472795	plastid	cytosol,mitochondrion,plastid,extracellular	cytosol	mitochondrion,plastid	plastid		plastid	plastid		mitochondrion	mitochondrion		plastid	plastid	plastid	mitochondrion	plastid		mitochondrion	plastid	extracellular	plastid	plastid	plastid	Tair: "plastid" 16207701|Tair: "plastid" 18431481			Q9LZS3	plastid:18431481;plastid:16207701		nucleus:23396599;plastid:16207701;plastid:20423899;plastid:21531424;plastid:23851315;plastid:18431481;plastid:18633119;plastid:20061580;plastid:24361574
AT5G03660.1	Family of unknown function (DUF662) ;	5	155	5	173	20187.2	5.32736	-1.13006	nucleus	cytosol,mitochondrion,plastid,nucleus	nucleus		nucleus						cytosol	nucleus		nucleus	mitochondrion				plastid	cytosol,nucleus	cytosol		nucleus	nucleus	Amigo: "plasma membrane" 17317660|Tair: "plasma membrane" 17317660	plasma membrane:17317660		Q940P0	plasma membrane:17317660		plasma membrane:17317660;plasma membrane:26781341
AT5G03670.1	;	5	11	3	516	59095.9	4.72894	-0.80155	nucleus	cytosol,mitochondrion,nucleus	nucleus		nucleus						cytosol	nucleus		nucleus	mitochondrion		mitochondrion		mitochondrion	cytosol,nucleus	nucleus		nucleus	nucleus
AT5G03680.1	Duplicated homeodomain-like superfamily protein;Recessive mutations are defective in organ initiation and orientation in the second whorl. This gene encodes a trihelix transcription factor whose expression is limited to margins of floral and vegetative organs. Overexpression and double mutant analyses suggest that this gene is involved in limiting lateral growth of organs.	5	3	1	591	66642.5	7.08315	-0.941794	nucleus	cytosol,mitochondrion,nucleus	nucleus		nucleus						nucleus	nucleus		nucleus	mitochondrion				mitochondrion	cytosol,nucleus	nucleus		nucleus	nucleus	Amigo: "nucleus" 15269176|Tair: "nucleus" 15269176	nucleus:15269176		Q9LZS0	nucleus:15269176			AT3G01090.2::25697797;AT3G01090.2::25697797;AT3G01090.2:n,u,c,l,e,u,s:25697797
AT5G03690.1	Aldolase superfamily protein;	5	12	1	393	42908.4	9.26453	-0.206361	mitochondrion	cytosol,mitochondrion,plastid	cytosol		mitochondrion		plastid	mitochondrion	mitochondrion	mitochondrion	mitochondrion			mitochondrion	mitochondrion	mitochondrion	mitochondrion		mitochondrion	mitochondrion	mitochondrion	mitochondrion	mitochondrion	mitochondrion							plastid:24872594;plastid:24361574
AT5G03700.1	D-mannose binding lectin protein with Apple-like carbohydrate-binding domain;	5	2	0	482	53598.1	7.12367	-0.135685	plasma membrane	plasma membrane,golgi,endoplasmic reticulum,extracellular,cytosol	plasma membrane		endoplasmic reticulum,golgi,extracellular			endoplasmic reticulum,golgi,extracellular			extracellular			plasma membrane	endoplasmic reticulum,golgi,extracellular	endoplasmic reticulum,golgi,extracellular	endoplasmic reticulum,golgi,extracellular		endoplasmic reticulum,golgi,extracellular	endoplasmic reticulum,golgi,extracellular	cytosol	endoplasmic reticulum,golgi,extracellular	plasma membrane	plasma membrane	Amigo: "plasma membrane" 17317660|SwissProt: "plasma membrane" 16381842|Tair: "plasma membrane" 17317660	plasma membrane:17317660	plasma membrane:16381842	Q9LZR8	plasma membrane:17317660		golgi:22923678;golgi:25900983;golgi:25122472;golgi:25900983;plasma membrane:17317660;plasma membrane:19334764;vacuole:25900983
AT5G03710.1	;	5	0	0	81	10307.1	2.88688	-2.84444	nucleus	mitochondrion,golgi,nucleus,endoplasmic reticulum,plastid,extracellular,cytosol	nucleus		endoplasmic reticulum,golgi,extracellular						cytosol			nucleus	mitochondrion				plastid	endoplasmic reticulum,golgi,extracellular	extracellular		nucleus	nucleus
AT5G03720.1	heat shock transcription factor A3;Member of Heat Stress Transcription Factor (Hsf) family. Expression is regulated by DREB2A and in turn HSFA3 regulates the expression of hsps Hsp18.1-CI and Hsp26.5-MII35S. Involved in establishing thermotolerence.	5	10	1	412	46460.6	5.13108	-0.735194	nucleus	cytosol,mitochondrion,plastid,nucleus	nucleus		nucleus		nucleus	mitochondrion			nucleus	nucleus	plastid	nucleus	mitochondrion		plastid		mitochondrion	cytosol,nucleus	cytosol		nucleus	nucleus	SwissProt: "nucleus" 16381842		nucleus:16381842	Q8GYY1
AT5G03730.1	Protein kinase superfamily protein;Homologous to the RAF family of serine/threonine protein kinases. Negative regulator in the ethylene signal transduction pathway. Interacts with the putative ethylene receptors ETR1 and ERS. Constitutively expressed.	5	35	2	821	90311.1	5.65887	-0.362241	nucleus	cytosol,mitochondrion,plastid,nucleus	nucleus		nucleus		nucleus				cytosol	nucleus	plastid	nucleus	mitochondrion				mitochondrion	cytosol,nucleus	nucleus		plastid	cytosol	Amigo: "endoplasmic reticulum" 12821658|Tair: "endoplasmic reticulum" 12821658	endoplasmic reticulum:12821658		Q05609	endoplasmic reticulum:12821658			AT1G66340.1::9560288;AT1G66340.1::9560288;AT1G66340.1::8417317;AT1G66340.1::9560288;AT1G66340.1::12837948;AT2G40940.1::9560288;AT2G40940.1::9560288;AT2G47430.1::9560288;AT3G23150.1::12177468
AT5G03740.1	histone deacetylase 2C;HD2-type histone deacetylase HDAC. Involved in the ABA and stress responses. Mediates transcriptional repression	5	77	0	294	31831.9	4.5109	-1.0551	nucleus	mitochondrion,golgi,nucleus,endoplasmic reticulum,extracellular,cytosol	nucleus		nucleus						cytosol	nucleus		nucleus	mitochondrion				endoplasmic reticulum,golgi,extracellular	cytosol,nucleus	nucleus		nucleus	nucleus	Amigo: "nucleus" 16553900|SwissProt: "nucleus" 16381842|Tair: "nucleus" 15496452|Tair: "nucleus" 16553900	nucleus:16553900	nucleus:16381842	Q9LZR5	nucleus:16553900;nucleus:15496452	nucleus:15144374;nucleus:15496452;nucleus:16553900	cytoskeleton:24134884;extracellular:26572690;nucleus:15496452
AT5G03750.1	;	5	0	0	169	19159.3	4.53671	-0.487574	nucleus	cytosol,mitochondrion,plasma membrane,nucleus	plasma membrane		nucleus		cytosol				cytosol	nucleus		nucleus	mitochondrion				mitochondrion	cytosol,nucleus	nucleus		nucleus	nucleus
AT5G03760.1	Nucleotide-diphospho-sugar transferases superfamily protein;encodes a beta-mannan synthase that is required for agrobacterium-mediated plant genetic transformation involves a complex interaction between the bacterium and the host plant. 3' UTR is involved in transcriptional regulation and the gene is expressed in the elongation zone of the root.	5	76	4	533	60922.8	9.19972	0.12833	vacuole	plasma membrane,mitochondrion,golgi,nucleus,endoplasmic reticulum,peroxisome,extracellular,cytosol	plasma membrane		cytosol						peroxisome			golgi	endoplasmic reticulum,golgi,extracellular				mitochondrion	cytosol,nucleus	cytosol		plasma membrane	plasma membrane	SwissProt: "golgi" 16381842		golgi:16381842	Q9LZR3				AT1G32230.1::19548978
AT5G03770.1	KDO transferase A;Encodes a putative KDO (3-deoxy-D-manno-octulosonate) transferase	5	7	5	447	49891.4	9.96088	0.10962	mitochondrion	plasma membrane,mitochondrion,golgi,endoplasmic reticulum,plastid,extracellular,cytosol	plasma membrane		plastid			mitochondrion		mitochondrion	cytosol			plastid	mitochondrion	endoplasmic reticulum,golgi,extracellular	mitochondrion		mitochondrion	mitochondrion	mitochondrion	mitochondrion	plasma membrane	golgi				Q8VZA5		mitochondrion:20124190
AT5G03780.1	TRF-like 10;Encodes a protein whose sequence is similar to human telomere proteins. This belongs to TRFL family 2, which do not show DNA binding in vitro.	5	6	2	420	47043.3	5.50627	-0.838571	nucleus	cytosol,mitochondrion,nucleus	nucleus		nucleus				mitochondrion	mitochondrion	nucleus	nucleus		nucleus	mitochondrion				mitochondrion	cytosol,nucleus	nucleus		nucleus	nucleus				Q8GY43
AT5G03790.1	homeobox 51;Encodes a homeodomain leucine zipper class I (HD-Zip I) meristem identity regulator that acts together with LFY to induce CAL expression. It binds to the CAL promoter proximal CAATNATTG element. LMI1 acts primarily downstream of LFY in meristem identity regulation. The interaction between LFY, LMI1 and CAL resembles a feed-forward loop transcriptional network motif. The gene also had …	5	5	0	235	26841.7	9.45206	-0.744255	nucleus	cytosol,mitochondrion,plastid,nucleus	nucleus		nucleus		nucleus				nucleus	nucleus	plastid	nucleus	mitochondrion				mitochondrion	cytosol,nucleus	nucleus		nucleus	nucleus	SwissProt: "nucleus" 16381842		nucleus:16381842	Q9LZR0
AT5G03795.1	Exostosin family protein;	5	16	0	518	58575.4	9.50157	-0.25695	plasma membrane	plasma membrane,mitochondrion,golgi,nucleus,endoplasmic reticulum,plastid,extracellular,cytosol	plasma membrane		nucleus						plasma membrane			golgi	endoplasmic reticulum,golgi,extracellular		plastid		mitochondrion	cytosol,nucleus	cytosol		cytosol	plasma membrane	SwissProt: "golgi" 16381842		golgi:16381842	Q9FFN2
AT5G03800.1	Pentatricopeptide repeat (PPR) superfamily protein;Encodes a protein with a large central domain of 14 internal pentatricopeptide motifs (some degenerate) arranged in tandem. Mutations in this locus result in embryo lethality.	5	3	2	896	101161	7.09391	-0.0376116	plastid	plasma membrane,mitochondrion,nucleus,plastid,cytosol	plasma membrane		plastid			plastid			plastid		plastid	plastid,nucleus	plastid		plastid		mitochondrion	plastid	nucleus	plastid	plastid	cytosol				Q9FFN1		mitochondrion:in house;plastid:in house	plasma membrane:20843791
AT5G03810.1	GDSL-like Lipase/Acylhydrolase family protein;	5	0	0	353	38356.8	6.34193	0.112465	extracellular	plasma membrane,endoplasmic reticulum,golgi,extracellular	extracellular		endoplasmic reticulum,golgi,extracellular			endoplasmic reticulum,golgi,extracellular			extracellular			extracellular	endoplasmic reticulum,golgi,extracellular	endoplasmic reticulum,golgi,extracellular	endoplasmic reticulum,golgi,extracellular		endoplasmic reticulum,golgi,extracellular	endoplasmic reticulum,golgi,extracellular	extracellular	endoplasmic reticulum,golgi,extracellular	endoplasmic reticulum	plasma membrane
AT5G03820.1	GDSL-like Lipase/Acylhydrolase family protein;	5	1	0	354	38546	6.74002	0.00254237	extracellular	plasma membrane,endoplasmic reticulum,golgi,extracellular	extracellular		endoplasmic reticulum,golgi,extracellular			endoplasmic reticulum,golgi,extracellular			endoplasmic reticulum			extracellular	endoplasmic reticulum,golgi,extracellular	endoplasmic reticulum,golgi,extracellular	endoplasmic reticulum,golgi,extracellular		endoplasmic reticulum,golgi,extracellular	endoplasmic reticulum,golgi,extracellular	extracellular	endoplasmic reticulum,golgi,extracellular	extracellular	plasma membrane	SwissProt: "extracellular" 16381842		extracellular:16381842	Q9LZC5
AT5G03830.1	CDK inhibitor P21 binding protein;	5	3	0	278	32058.7	8.28582	-0.232014	mitochondrion	cytosol,mitochondrion,plastid,nucleus	cytosol		plastid	plastid		mitochondrion	mitochondrion	mitochondrion	mitochondrion		plastid	cytosol,plastid,nucleus	mitochondrion	mitochondrion	mitochondrion		mitochondrion	mitochondrion	cytosol	mitochondrion	mitochondrion	mitochondrion
AT5G03837.1	;	5	0	0	51	5988.23	10.2978	-0.541176	mitochondrion	mitochondrion,golgi,nucleus,endoplasmic reticulum,plastid,extracellular,cytosol	extracellular		endoplasmic reticulum,golgi,extracellular			mitochondrion	mitochondrion		cytosol			plastid	mitochondrion		mitochondrion		mitochondrion	endoplasmic reticulum,golgi,extracellular	mitochondrion	mitochondrion	nucleus	cytosol				B3H598
AT5G03840.1	PEBP (phosphatidylethanolamine-binding protein) family protein;Controls inflorescence meristem identity. Involved in the floral initiation process. Ortholog of the Antirrhinum gene CENTRORADIALIS (CEN). Involved in protein trafficking to the protein storage vacuole.	5	1	2	177	20159.4	10.2878	-0.224294	cytosol	mitochondrion,golgi,nucleus,endoplasmic reticulum,extracellular,cytosol	extracellular		cytosol		nucleus			mitochondrion	cytosol			cytosol	mitochondrion				endoplasmic reticulum,golgi,extracellular	cytosol,nucleus	extracellular		cytosol	cytosol	Amigo: "plasma membrane,vacuole" 18003908|SwissProt: "cytosol" 16381842|Tair: "plasma membrane,vacuole" 18003908	plasma membrane:18003908;vacuole:18003908	cytosol:16381842	P93003	plasma membrane:18003908;vacuole:18003908			AT2G17770.1::16099980;AT4G35900.1::16099980;AT5G38480.1::23613197
AT5G03850.1	Nucleic acid-binding, OB-fold-like protein;	5	280	4	64	7371.04	11.4366	-0.595312	cytosol	cytosol,mitochondrion,nucleus	cytosol		nucleus		cytosol			mitochondrion	cytosol			cytosol	mitochondrion				mitochondrion	cytosol,nucleus	mitochondrion		cytosol	cytosol	Amigo: "cytosol" 17934214|Amigo: "plasma membrane" 15060130|Tair: "cytosol" 17934214|Tair: "plasma membrane" 15060130	cytosol:17934214;plasma membrane:15060130		Q9SR73	plasma membrane:15060130;cytosol:17934214		cytosol:22522809	AT3G47620.1::21798944
AT5G03860.1	malate synthase;Encodes a protein with malate synthase activity.	5	42	3	562	63890.8	8.03858	-0.352135	peroxisome	mitochondrion,golgi,nucleus,endoplasmic reticulum,peroxisome,plastid,extracellular,cytosol,cytoskeleton	cytosol		cytosol		plastid				peroxisome			peroxisome	peroxisome			peroxisome	endoplasmic reticulum,golgi,extracellular	cytosol,nucleus	mitochondrion		cytoskeleton	peroxisome				Q9LZC3			golgi:25900983;peroxisome:14581625;peroxisome:24130194;plasma membrane:19334764
AT5G03870.1	Glutaredoxin family protein;	5	8	0	384	43133.5	9.20145	-0.484896	cytosol	cytosol,mitochondrion,plastid,nucleus	plastid		nucleus					mitochondrion	cytosol			plastid	mitochondrion	mitochondrion			mitochondrion	cytosol,nucleus	nucleus		cytosol	cytosol				Q9LZC2
AT5G03880.1	Thioredoxin family protein;	5	155	4	339	37042	9.18419	-0.0784661	plastid	mitochondrion,plastid,nucleus	plastid		plastid			plastid	mitochondrion	mitochondrion	plastid		plastid		plastid	plastid	plastid		mitochondrion	plastid	nucleus	plastid	plastid	plastid	Amigo: "plastid" 15322131|Amigo: "plastid" 15028209|Amigo: "plastid" 18431481|Tair: "plastid" 15322131|Tair: "plastid" 18431481	plastid:15028209;plastid:15322131;plastid:18431481		Q940I2	plastid:18431481;plastid:15322131		golgi:25900983;mitochondrion:27943495;plastid:15028209;plastid:15322131;plastid:21531424;plastid:23851315;plastid:20061580;plastid:23390424;plastid:24872594;plastid:18431481;plastid:20061580;plastid:24872594	AT4G26630.1::25387881
AT5G03890.1	;	5	3	0	179	20390.3	5.89608	-0.611173	nucleus	cytosol,mitochondrion,plastid,nucleus	plastid		nucleus						cytosol	nucleus		nucleus	mitochondrion				mitochondrion	cytosol,nucleus	nucleus		cytosol	nucleus				Q9LZC0
AT5G03900.1	Iron-sulphur cluster biosynthesis family protein;	5	28	2	429	48175.8	8.98767	-0.211422	plastid	cytosol,mitochondrion,plasma membrane,plastid	plasma membrane		plastid	plastid		plastid		mitochondrion	mitochondrion		plastid	plastid	plastid	plastid	plastid		plastid	plastid	cytosol	plastid	plasma membrane	plastid	Amigo: "plastid" 12938931|SwissProt: "plasma membrane" 16381842|Tair: "plastid" 12938931	plastid:12938931	plasma membrane:16381842	Q8GW20	plastid:12938931		golgi:25900983;plastid:12938931;plastid:22923678
AT5G03905.1	Iron-sulphur cluster biosynthesis family protein;	5	36	2	158	17414.7	8.31771	-0.358228	mitochondrion	cytosol,mitochondrion,plastid,vacuole	plastid		plastid		vacuole	mitochondrion		mitochondrion	mitochondrion		plastid	mitochondrion	mitochondrion	mitochondrion	mitochondrion		mitochondrion	mitochondrion	cytosol	mitochondrion	mitochondrion	mitochondrion	SwissProt: "mitochondrion" 16381842		mitochondrion:16381842	Q8LCY2			mitochondrion:23444301;mitochondrion:27943495;mitochondrion:23444301
AT5G03910.1	ABC2 homolog 12;member of ATH subfamily	5	36	3	634	69201.9	9.28041	0.230599	plastid	plasma membrane,mitochondrion,plastid,cytosol,vacuole	mitochondrion		plastid	plastid		plastid		mitochondrion	vacuole		plastid	plasma membrane	plastid	plastid	plastid		mitochondrion	plastid	cytosol	plastid	plastid	vacuole	SwissProt: "plasma membrane" 16381842|Tair: "plastid" 12938931|Tair: "plastid" 18431481		plasma membrane:16381842	Q9LZB8	plastid:18431481;plastid:12938931		plastid:12938931;plastid:18431481;plastid:20061580;plastid:24872594
AT5G03920.1	;	5	0	2	174	20086.2	4.94612	-0.346552	nucleus	cytosol,mitochondrion,plastid,nucleus	cytosol		nucleus						cytosol			plastid,nucleus	mitochondrion				mitochondrion	cytosol,nucleus	nucleus		cytosol	cytosol				Q9LZB7
AT5G03930.1	;	5	4	3	178	20002	5.3358	-0.276966	cytosol	mitochondrion,nucleus,peroxisome,plastid,cytosol	cytosol		nucleus		cytosol				peroxisome			nucleus	peroxisome		plastid		mitochondrion	cytosol,nucleus	cytosol		nucleus	cytosol				Q9LZB6
AT5G03940.1	chloroplast signal recognition particle 54 kDa subunit;mutant has Yellow first leaves; Chloroplast Signal Recognition Particle Subunit	5	63	3	564	61235.9	10.1272	-0.207624	plastid	cytosol,mitochondrion,plastid	plastid		plastid	plastid	plastid	mitochondrion		mitochondrion	plastid		plastid	plastid	plastid	plastid	plastid		plastid	plastid	mitochondrion	plastid	plastid	cytosol	SwissProt: "plastid" 16381842|Tair: "plastid" 18431481		plastid:16381842	P37107	plastid:18431481		golgi:25900983;golgi:25900983;golgi:25900983;golgi:25900983;golgi:25900983;nucleus:27177187;plastid:20423899;plastid:21531424;plastid:23851315;plastid:18431481;plastid:20061580;plastid:24361574;plastid:24872594;plastid:25402197;vacuole:25900983	AT2G47450.1::15632183;AT2G47450.1::15632183;AT2G47450.1::16678173;AT2G47450.1::11306572;AT2G47450.1::16678173;AT2G47450.1::16678173;AT2G47450.1::11306572;AT2G47450.1::15292240;AT2G47450.1::14517205
AT5G03944.1	;	5	0	0	65	7313.83	4.17262	0.0538462	extracellular	mitochondrion,golgi,endoplasmic reticulum,plastid,extracellular	extracellular		endoplasmic reticulum,golgi,extracellular						endoplasmic reticulum			plastid	endoplasmic reticulum,golgi,extracellular	endoplasmic reticulum,golgi,extracellular			endoplasmic reticulum,golgi,extracellular	endoplasmic reticulum,golgi,extracellular	mitochondrion	endoplasmic reticulum,golgi,extracellular	plastid	extracellular				B3H7J0
AT5G03960.1	IQ-domain 12;	5	1	1	403	46043.5	11.2551	-0.646898	plasma membrane	cytosol,mitochondrion,plastid,nucleus	nucleus		plastid			mitochondrion	mitochondrion	mitochondrion	mitochondrion	nucleus		nucleus	mitochondrion	mitochondrion	mitochondrion		mitochondrion	mitochondrion	nucleus	mitochondrion	nucleus	cytosol				Q9LZB4		plasma membrane:28115582	plasma membrane:19334764
AT5G03970.1	F-box associated ubiquitination effector family protein;	5	19	2	418	47951.7	8.44332	-0.269378	plasma membrane	plasma membrane,mitochondrion,golgi,nucleus,endoplasmic reticulum,plastid,extracellular,cytosol	plasma membrane		plastid		plasma membrane	mitochondrion			plasma membrane			plastid	mitochondrion				mitochondrion	endoplasmic reticulum,golgi,extracellular	cytosol		nucleus	golgi				Q94A64				AT1G75950.1::21798944;AT2G03190.1::21798944;AT2G24100.1::21798944;AT5G42190.1::21798944
AT5G03980.1	SGNH hydrolase-type esterase superfamily protein;	5	1	0	323	35696.4	8.15215	-0.15418	extracellular	plasma membrane,mitochondrion,golgi,endoplasmic reticulum,extracellular,vacuole	plasma membrane		endoplasmic reticulum,golgi,extracellular			endoplasmic reticulum,golgi,extracellular			extracellular			extracellular	endoplasmic reticulum,golgi,extracellular	endoplasmic reticulum,golgi,extracellular	endoplasmic reticulum,golgi,extracellular		mitochondrion	endoplasmic reticulum,golgi,extracellular	extracellular	endoplasmic reticulum,golgi,extracellular	vacuole	vacuole	SwissProt: "extracellular" 16381842		extracellular:16381842	Q9LZB2
AT5G03990.1	;	5	16	2	302	34879.5	4.94771	-1.21755	nucleus	cytosol,mitochondrion,plastid,nucleus	cytosol		nucleus	plastid		mitochondrion	mitochondrion	mitochondrion	mitochondrion	nucleus	plastid	nucleus	mitochondrion		mitochondrion		mitochondrion	mitochondrion	nucleus	plastid	nucleus	nucleus
AT5G03995.1	;	5	14	1	85	10175.1	9.82901	-0.494118	cytosol	mitochondrion,nucleus,plastid,extracellular,cytosol	extracellular		plastid				mitochondrion		cytosol			nucleus	mitochondrion				mitochondrion	cytosol,nucleus	mitochondrion		nucleus	nucleus
AT5G04000.1	;	5	3	1	116	12520.3	4.22216	-0.818965	nucleus	mitochondrion,golgi,nucleus,endoplasmic reticulum,peroxisome,extracellular,cytosol	nucleus		nucleus						cytosol	nucleus		nucleus	mitochondrion			peroxisome	endoplasmic reticulum,golgi,extracellular	cytosol,nucleus	nucleus		nucleus	nucleus				Q9LZB0
AT5G04010.1	F-box family protein;	5	1	1	287	32494.8	6.37077	-0.290244	nucleus	mitochondrion,nucleus,plastid,extracellular,cytosol	plastid		nucleus		cytosol		mitochondrion		cytosol	nucleus		nucleus	mitochondrion	plastid			mitochondrion	plastid	extracellular		plastid	nucleus				Q5EAF6
AT5G04020.1	calmodulin binding;	5	6	1	1495	169303	5.37329	-0.881137	nucleus	cytosol,mitochondrion,plastid,nucleus	nucleus		nucleus		cytosol				nucleus	nucleus	plastid	nucleus	mitochondrion				mitochondrion	cytosol,nucleus	nucleus	plastid	nucleus	nucleus	Amigo: "plasma membrane" 17317660|Tair: "plasma membrane" 17317660	plasma membrane:17317660		Q9LZA8	plasma membrane:17317660		plasma membrane:17317660
AT5G04030.1	;	5	0	0	76	8584.42	10.0168	-0.115789	extracellular	mitochondrion,golgi,nucleus,endoplasmic reticulum,peroxisome,extracellular,cytosol	peroxisome		endoplasmic reticulum,golgi,extracellular		nucleus	endoplasmic reticulum,golgi,extracellular			extracellular			mitochondrion	endoplasmic reticulum,golgi,extracellular	endoplasmic reticulum,golgi,extracellular	endoplasmic reticulum,golgi,extracellular		endoplasmic reticulum,golgi,extracellular	endoplasmic reticulum,golgi,extracellular	mitochondrion	endoplasmic reticulum,golgi,extracellular	cytosol	extracellular
AT5G04040.1	Patatin-like phospholipase family protein;Encodes a triacylglycerol lipase that is involved in storage lipid breakdown during seed germination. The mutant plant exhibits a much slower rate of postgerminative growth than the wild type.	5	48	3	825	92097	7.01232	-0.275394	plasma membrane	mitochondrion,nucleus,endoplasmic reticulum,plastid,vacuole	plastid		nucleus	plastid					endoplasmic reticulum			vacuole	mitochondrion		mitochondrion		mitochondrion	plastid	nucleus	plastid	nucleus	nucleus				Q9LZA6		unclear:16473965	plasma membrane:23990937
AT5G04045.1	Putative membrane lipoprotein;Encodes a defensin-like (DEFL) family protein.	5	5	2	97	10401.6	6.61988	0.194845	extracellular	plasma membrane,golgi,nucleus,endoplasmic reticulum,extracellular,cytosol,vacuole	cytosol		endoplasmic reticulum,golgi,extracellular		plasma membrane	endoplasmic reticulum,golgi,extracellular			endoplasmic reticulum			nucleus	endoplasmic reticulum,golgi,extracellular	endoplasmic reticulum,golgi,extracellular	endoplasmic reticulum,golgi,extracellular		endoplasmic reticulum,golgi,extracellular	endoplasmic reticulum,golgi,extracellular	extracellular	endoplasmic reticulum,golgi,extracellular	vacuole	extracellular	SwissProt: "extracellular" 16381842		extracellular:16381842	Q3E715
AT5G04047.1	Plant self-incompatibility protein S1 family;	5	9	0	148	17364.4	10.0129	0.0189189	extracellular	plasma membrane,mitochondrion,golgi,endoplasmic reticulum,plastid,extracellular,cytosol	plasma membrane		plastid			endoplasmic reticulum,golgi,extracellular			extracellular			plasma membrane,plastid	endoplasmic reticulum,golgi,extracellular	endoplasmic reticulum,golgi,extracellular	endoplasmic reticulum,golgi,extracellular		mitochondrion	endoplasmic reticulum,golgi,extracellular	cytosol	endoplasmic reticulum,golgi,extracellular	extracellular	extracellular
AT5G04050.1	RNA-directed DNA polymerase (reverse transcriptase);	5	2	1	600	69604	9.23992	-0.2585	mitochondrion	mitochondrion,golgi,endoplasmic reticulum,plastid,extracellular,cytosol	golgi		plastid	plastid		mitochondrion	mitochondrion	mitochondrion	mitochondrion			plastid	mitochondrion	mitochondrion	endoplasmic reticulum,golgi,extracellular		mitochondrion	mitochondrion	mitochondrion	mitochondrion	mitochondrion	cytosol
AT5G04060.1	S-adenosyl-L-methionine-dependent methyltransferases superfamily protein;	5	16	1	600	68360.8	6.89745	-0.304167	golgi	plasma membrane,mitochondrion,golgi,endoplasmic reticulum,plastid,extracellular,cytosol	cytosol		plastid	plastid		endoplasmic reticulum,golgi,extracellular			plasma membrane		plastid	plastid	endoplasmic reticulum,golgi,extracellular	plastid	endoplasmic reticulum,golgi,extracellular		mitochondrion	endoplasmic reticulum,golgi,extracellular	cytosol	mitochondrion	cytosol	plasma membrane	Amigo: "golgi" 16618929|SwissProt: "golgi" 16381842|Tair: "golgi" 16618929	golgi:16618929	golgi:16381842	Q9LZA4	golgi:16618929		golgi:16618929;golgi:22923678
AT5G04070.1	NAD(P)-binding Rossmann-fold superfamily protein;	5	8	4	359	40073.4	8.82616	0.0587744	mitochondrion	plasma membrane,mitochondrion,golgi,endoplasmic reticulum,peroxisome,plastid,extracellular,cytosol	plasma membrane		plastid			mitochondrion	mitochondrion	mitochondrion	peroxisome		plastid	plastid	endoplasmic reticulum,golgi,extracellular				mitochondrion	mitochondrion	extracellular	mitochondrion	cytosol	golgi
AT5G04080.1	;	5	21	4	63	7322.83	7.73083	-0.842857	plasma membrane	plasma membrane,mitochondrion,golgi,nucleus,endoplasmic reticulum,plastid,extracellular,cytosol	nucleus		endoplasmic reticulum,golgi,extracellular						plasma membrane			nucleus	mitochondrion				plastid	cytosol,nucleus	extracellular		nucleus	cytosol	Amigo: "plasma membrane" 17317660|Tair: "plasma membrane" 17317660	plasma membrane:17317660		Q6NN03	plasma membrane:17317660		plasma membrane:17317660
AT5G04090.1	Plant protein 1589 of unknown function;	5	9	1	264	29760.4	4.45043	-0.651515	nucleus	cytosol,mitochondrion,nucleus	nucleus		nucleus		nucleus				cytosol	nucleus		nucleus	mitochondrion				mitochondrion	cytosol,nucleus	nucleus		nucleus	nucleus						nucleus:10737809
AT5G04110.1	DNA GYRASE B3;	5	16	3	546	60939.6	8.13338	-0.62033	nucleus	mitochondrion,golgi,nucleus,endoplasmic reticulum,extracellular,cytosol	nucleus		nucleus		nucleus		mitochondrion		nucleus	nucleus		mitochondrion,nucleus	mitochondrion				endoplasmic reticulum,golgi,extracellular	cytosol,nucleus	nucleus		nucleus	nucleus				Q8VY11			plasma membrane:14506206
AT5G04120.1	Phosphoglycerate mutase family protein;	5	5	1	238	26475.3	5.07707	-0.372689	cytosol	mitochondrion,nucleus,peroxisome,plastid,cytosol	cytosol		nucleus						peroxisome			plastid,nucleus	mitochondrion				plastid	cytosol,nucleus	mitochondrion		cytosol	cytosol				Q9FYE8
AT5G04130.1	DNA GYRASE B2;	5	23	2	732	81057.9	9.03744	-0.30765	mitochondrion	cytosol,mitochondrion,plastid,nucleus	nucleus	mitochondrion,plastid	plastid		nucleus	mitochondrion		mitochondrion	mitochondrion		plastid	cytosol,mitochondrion,plastid	mitochondrion	mitochondrion	mitochondrion		mitochondrion	mitochondrion	mitochondrion	mitochondrion	mitochondrion	mitochondrion	Amigo: "mitochondrion" 14671022|SwissProt: "mitochondrion" 16381842|Tair: "mitochondrion" 14671022	mitochondrion:14671022	mitochondrion:16381842	Q94BZ7	mitochondrion:14671022		golgi:25900983;golgi:25900983;golgi:25900983;golgi:25900983;golgi:25900983;mitochondrion:14671022;mitochondrion:27122571;mitochondrion:27943495;plastid:24872594;vacuole:25900983
AT5G04140.1	glutamate synthase 1;Encodes a gene whose sequence is similar to ferredoxin dependent glutamate synthase (Fd-GOGAT). Expression in leaves is induced by light and sucrose. Proposed to be involved in photorespiration and nitrogen assimilation.	5	210	2	1622	176762	6.24263	-0.141492	plastid	cytosol,mitochondrion,plastid			plastid	plastid	plastid	plastid			plastid		plastid	plastid	plastid	plastid	plastid		mitochondrion	plastid	cytosol	plastid	plastid	plastid	SwissProt: "plastid" 16381842|Tair: "mitochondrion" 19223513|Tair: "plastid" 15028209|Tair: "plastid" 18633119|Tair: "plastid" 12938931		plastid:16381842	Q9ZNZ7	plastid:15028209;plastid:18633119;mitochondrion:19223513;plastid:12938931	mitochondrion:19223513;plastid:19223513	golgi:25900983;golgi:25900983;golgi:25900983;golgi:25900983;mitochondrion:27943495;plastid:12938931;plastid:15028209;plastid:16207701;plastid:20423899;plastid:21531424;plastid:23851315;plastid:18431481;plastid:18633119;plastid:20061580;plastid:24361574;plastid:24872594	AT4G37930.1::19223513;AT4G37930.1::19223513
AT5G04150.1	basic helix-loop-helix (bHLH) DNA-binding superfamily protein;	5	2	3	240	27718.2	10.3527	-0.64125	nucleus	cytosol,mitochondrion,plastid,nucleus	nucleus		nucleus		cytosol				nucleus	nucleus	plastid	nucleus	mitochondrion				plastid	cytosol,nucleus	nucleus	mitochondrion	nucleus	nucleus	SwissProt: "nucleus" 16381842		nucleus:16381842	Q9FYE6
AT5G04160.1	Nucleotide-sugar transporter family protein;	5	38	4	309	33715.3	10.2109	0.836246	plasma membrane	plasma membrane,mitochondrion,golgi,endoplasmic reticulum,plastid,extracellular	plasma membrane		plastid			mitochondrion		mitochondrion	endoplasmic reticulum			golgi,plastid	endoplasmic reticulum,golgi,extracellular	endoplasmic reticulum,golgi,extracellular	plastid		mitochondrion	endoplasmic reticulum,golgi,extracellular	extracellular	endoplasmic reticulum,golgi,extracellular	plastid	plasma membrane				Q9FYE5				AT2G35470.1::21798944;AT4G19030.1::21798944;AT4G35580.1::21798944
AT5G04170.1	Calcium-binding EF-hand family protein;	5	108	8	354	37114.7	6.92689	-0.558475	cytosol	plasma membrane,mitochondrion,golgi,nucleus,endoplasmic reticulum,plastid,extracellular,cytosol	nucleus		endoplasmic reticulum,golgi,extracellular	plastid	cytosol	plastid			cytosol		plastid	plasma membrane,nucleus	mitochondrion		endoplasmic reticulum,golgi,extracellular		plastid	plastid	nucleus		nucleus	cytosol				Q9FYE4			extracellular:26572690
AT5G04180.1	alpha carbonic anhydrase 3;	5	32	4	277	31399.7	7.75345	-0.410469	extracellular	plasma membrane,mitochondrion,golgi,nucleus,endoplasmic reticulum,plastid,extracellular,cytosol	cytosol		nucleus						cytosol			plasma membrane,mitochondrion,nucleus,plastid,extracellular,cytosol	endoplasmic reticulum,golgi,extracellular	endoplasmic reticulum,golgi,extracellular	endoplasmic reticulum,golgi,extracellular		endoplasmic reticulum,golgi,extracellular	endoplasmic reticulum,golgi,extracellular	cytosol	endoplasmic reticulum,golgi,extracellular	extracellular	extracellular				Q9FYE3
AT5G04190.1	phytochrome kinase substrate 4;Encodes phytochrome kinase substrate 4, a phytochrome signaling component involved in phototropism.	5	25	4	406	44459.8	9.52008	-0.616749	nucleus	cytosol,mitochondrion,plastid,nucleus	plastid		nucleus						cytosol	nucleus		nucleus	mitochondrion		plastid		mitochondrion	cytosol,nucleus	nucleus		nucleus	nucleus				Q9FYE2
AT5G04200.1	metacaspase 9;	5	40	8	325	35507.5	6.17881	-0.256	cytosol	mitochondrion,golgi,nucleus,endoplasmic reticulum,plastid,extracellular,cytosol	cytosol		nucleus						cytosol			plastid	mitochondrion				endoplasmic reticulum,golgi,extracellular	cytosol,nucleus	nucleus		nucleus	cytosol	SwissProt: "extracellular" 16381842		extracellular:16381842	Q9FYE1		cytosol:23964026;nucleus:23964026
AT5G04210.1	CCCH-type zinc fingerfamily protein with RNA-binding domain;	5	2	0	193	21578	8.00331	-0.290155	cytosol	cytosol,mitochondrion,plastid,nucleus	cytosol		nucleus				mitochondrion		nucleus			plastid,nucleus	mitochondrion				mitochondrion	cytosol,nucleus	cytosol		cytosol	cytosol
AT5G04220.1	Calcium-dependent lipid-binding (CaLB domain) family protein;	5	8	3	318	36759.4	10.2411	-0.686792	cytosol	cytosol,mitochondrion,plastid,nucleus	cytosol	mitochondrion,plastid	plastid		cytosol			mitochondrion	cytosol			cytosol,nucleus	mitochondrion	plastid			mitochondrion	cytosol,nucleus	mitochondrion		cytosol	cytosol				Q3E9M4
AT5G04230.1	phenyl alanine ammonia-lyase 3;Member of Phenylalanine ammonialyase (PAL) gene family. Differs significantly from PAL1 and PAL2 and other sequenced plant PAL genes. Arabidopsis has four PALs: AT2G37040 (PAL1), AT3G53260 (PAL2), AT5G04230 (PAL3) and AT3G10340 (PAL4).	5	15	1	694	76245.4	6.4694	-0.164697	cytosol	plasma membrane,mitochondrion,golgi,nucleus,endoplasmic reticulum,peroxisome,plastid,extracellular,cytosol	cytosol		cytosol		plastid				cytosol			cytosol	mitochondrion				endoplasmic reticulum,golgi,extracellular	cytosol,nucleus	cytosol		plasma membrane	peroxisome	SwissProt: "cytosol" 16381842		cytosol:16381842	P45725
AT5G04238.1	;	5	0	0	64	7265.83	11.8402	-0.917188	cytosol	mitochondrion,golgi,nucleus,endoplasmic reticulum,plastid,extracellular,cytosol	nucleus		endoplasmic reticulum,golgi,extracellular				mitochondrion		nucleus		plastid	plastid	mitochondrion				plastid	cytosol,nucleus	nucleus		nucleus	cytosol				B3H7H9
AT5G04240.1	Zinc finger (C2H2 type) family protein / transcription factor jumonji (jmj) family protein;Early Flowering 6 (ELF6) encodes a Jumonji N/C and zinc finger domain-containing protein that acts as a repressor in the photoperiod pathway. ELF6 interacts with BES1 in a Y2H assay, in vitro, and in Arabidosis protoplasts (based on BiFC). ELF6 may play a role in brassinosteroid signaling by affecting histo…	5	23	1	1340	150080	6.89431	-0.590746	nucleus	mitochondrion,golgi,nucleus,endoplasmic reticulum,extracellular,cytosol	nucleus		nucleus		nucleus				nucleus	nucleus		nucleus	mitochondrion		endoplasmic reticulum,golgi,extracellular		mitochondrion	cytosol,nucleus	nucleus		nucleus	nucleus	Amigo: "nucleus" 18467490|Tair: "nucleus" 18467490	nucleus:18467490		Q6BDA0	nucleus:18467490			AT1G19350.1::18467490;AT1G19350.1::18467490
AT5G04250.1	Cysteine proteinases superfamily protein;	5	14	3	345	39233.5	4.65621	-0.649275	cytosol	mitochondrion,golgi,nucleus,endoplasmic reticulum,extracellular,cytosol	cytosol		endoplasmic reticulum,golgi,extracellular						cytosol			nucleus	mitochondrion				mitochondrion	cytosol,nucleus	extracellular		nucleus	cytosol				Q8LBW2
AT5G04260.1	WCRKC thioredoxin 2;Encodes a thioredoxin (WCRKC2) localized in chloroplast stroma. Contains a WCRKC motif.	5	25	2	192	21837.3	8.32054	-0.290625	plastid	cytosol,mitochondrion,plastid	plastid		plastid	plastid		mitochondrion			plastid		plastid	plastid	plastid	plastid	plastid		plastid	plastid	mitochondrion	plastid	plastid	cytosol	SwissProt: "plastid" 16381842|Tair: "plastid" 19259774		plastid:16381842	Q8VZT6	plastid:19259774
AT5G04267.1	;	5	0	0	43	5177.15	10.7733	-0.8	mitochondrion	cytosol,mitochondrion,plastid,nucleus	nucleus		plastid				mitochondrion		mitochondrion			plastid,nucleus	mitochondrion		mitochondrion		mitochondrion	mitochondrion	cytosol	mitochondrion	nucleus	cytosol				B3H5Q8
AT5G04270.1	DHHC-type zinc finger family protein;	5	5	1	254	28644.8	8.42262	0.254724	plasma membrane	plasma membrane,mitochondrion,golgi,endoplasmic reticulum,plastid,extracellular,cytosol	plasma membrane		endoplasmic reticulum,golgi,extracellular			plastid			plasma membrane			plasma membrane	endoplasmic reticulum,golgi,extracellular	endoplasmic reticulum,golgi,extracellular	endoplasmic reticulum,golgi,extracellular		mitochondrion	endoplasmic reticulum,golgi,extracellular	extracellular	endoplasmic reticulum,golgi,extracellular	cytosol	plasma membrane	SwissProt: "plasma membrane" 16381842		plasma membrane:16381842	Q500Z2
AT5G04280.1	RNA-binding (RRM/RBD/RNP motifs) family protein with retrovirus zinc finger-like domain;	5	29	2	310	33488.1	9.16972	-1.0029	nucleus	cytosol,mitochondrion,plastid,nucleus	nucleus		nucleus		plastid				nucleus	nucleus		plastid,nucleus	mitochondrion				mitochondrion	cytosol,nucleus	nucleus		plastid	cytosol	Amigo: "nucleus" 15496452|Tair: "nucleus" 15496452	nucleus:15496452		Q8RWN5	nucleus:15496452	nucleus:15496452;unclear:15496452	nucleus:15496452	AT3G55460.1::21798944;AT5G04280.1::21798944
AT5G04290.1	kow domain-containing transcription factor 1;Encodes SPT5-Like, a member of the nuclear SPT5 (Suppressor of Ty insertion 5) RNA polymerase (RNAP) elongation factor family that is characterized by the presence of a carboxy-terminal extension with more than 40 WG/GW motifs. Interacts with AGO4. Required for RNA-directed DNA methylation.	5	21	0	1493	158046	5.3466	-1.07977	nucleus	cytosol,mitochondrion,nucleus	nucleus		nucleus						nucleus	nucleus		nucleus	mitochondrion				mitochondrion	cytosol,nucleus	nucleus		nucleus	nucleus								AT2G27040.1::19410546;AT2G27040.1::19410546;AT2G27040.1::19410546;AT2G27040.1::19410546
AT5G04310.1	Pectin lyase-like superfamily protein;	5	7	2	518	56044.1	7.20497	-0.20444	extracellular	plasma membrane,mitochondrion,golgi,nucleus,endoplasmic reticulum,plastid,extracellular	extracellular		plastid		nucleus	mitochondrion	mitochondrion		endoplasmic reticulum			extracellular	mitochondrion		endoplasmic reticulum,golgi,extracellular		mitochondrion	mitochondrion	extracellular	mitochondrion	plasma membrane	plasma membrane				Q93Z77
AT5G04320.1	Shugoshin C terminus;	5	10	2	419	47740.4	10.2544	-1.05967	nucleus	mitochondrion,nucleus	nucleus		nucleus				mitochondrion		nucleus	nucleus		nucleus	mitochondrion	mitochondrion			mitochondrion	mitochondrion	nucleus	mitochondrion	nucleus	nucleus
AT5G04330.1	Cytochrome P450 superfamily protein;	5	5	0	512	57958.6	7.20417	-0.0164062	endoplasmic reticulum	plasma membrane,mitochondrion,golgi,endoplasmic reticulum,plastid,extracellular	plasma membrane		endoplasmic reticulum,golgi,extracellular		plastid	endoplasmic reticulum,golgi,extracellular		mitochondrion	endoplasmic reticulum			endoplasmic reticulum	endoplasmic reticulum,golgi,extracellular	endoplasmic reticulum,golgi,extracellular	mitochondrion		mitochondrion	endoplasmic reticulum,golgi,extracellular	extracellular	endoplasmic reticulum,golgi,extracellular	plasma membrane	golgi				Q9LKP9
AT5G04340.1	zinc finger of Arabidopsis thaliana 6;putative c2h2 zinc finger transcription factor mRNA,	5	30	3	238	25253.7	8.15204	-0.479832	nucleus	cytosol,plastid,nucleus	nucleus		nucleus	plastid		plastid			cytosol	nucleus		nucleus	plastid	plastid	plastid		plastid	plastid	nucleus		nucleus	nucleus				O22533
AT5G04347.1	Plant self-incompatibility protein S1 family;	5	46	1	130	15434.7	10.0373	-0.466923	extracellular	mitochondrion,golgi,endoplasmic reticulum,plastid,extracellular,cytosol	cytosol		plastid			endoplasmic reticulum,golgi,extracellular	mitochondrion	mitochondrion	extracellular			plastid	endoplasmic reticulum,golgi,extracellular	endoplasmic reticulum,golgi,extracellular	endoplasmic reticulum,golgi,extracellular		endoplasmic reticulum,golgi,extracellular	endoplasmic reticulum,golgi,extracellular	cytosol	endoplasmic reticulum,golgi,extracellular	extracellular	extracellular
AT5G04350.1	Plant self-incompatibility protein S1 family;	5	0	0	146	16715.6	5.84571	-0.495205	extracellular	golgi,nucleus,endoplasmic reticulum,peroxisome,plastid,extracellular,cytosol,vacuole	extracellular		plastid			endoplasmic reticulum,golgi,extracellular			extracellular			nucleus,peroxisome,plastid,cytosol,vacuole	endoplasmic reticulum,golgi,extracellular	endoplasmic reticulum,golgi,extracellular	endoplasmic reticulum,golgi,extracellular		endoplasmic reticulum,golgi,extracellular	endoplasmic reticulum,golgi,extracellular	cytosol	endoplasmic reticulum,golgi,extracellular	extracellular	extracellular
AT5G04360.1	limit dextrinase;Encodes an enzyme thought to be involved in the hydrolysis of the &#945;-1,6 linkages during starch degradation in seed endosperm. However, a knockout mutant of Arabidopsis lacking limit dextrinase has normal rates of starch degradation in the leaf at night, indicating that more than one isoamylases might be involved in this process.	5	9	2	965	107072	6.34723	-0.297824	plastid	cytosol,mitochondrion,plastid,vacuole	cytosol	mitochondrion,plastid	plastid	plastid		plastid		mitochondrion	vacuole		plastid	plastid	plastid	plastid	plastid		plastid	plastid	cytosol	plastid	plastid	plastid	SwissProt: "plastid" 16381842|Tair: "plastid" 15028209		plastid:16381842	Q8GTR4	plastid:15028209		plastid:15028209;plastid:18431481;plastid:20061580;plastid:24361574;plastid:23667806
AT5G04370.1	S-adenosyl-L-methionine-dependent methyltransferases superfamily protein;A member of the Arabidopsis SABATH methyltransferase gene family. Encodes NAMT1, a methyltransferase that methylates nicotinic acid.	5	3	0	396	45182.8	8.69661	-0.411616	cytosol	mitochondrion,golgi,nucleus,endoplasmic reticulum,extracellular,cytosol	mitochondrion		nucleus						cytosol	nucleus		cytosol,nucleus	mitochondrion		endoplasmic reticulum,golgi,extracellular		mitochondrion	cytosol,nucleus	nucleus		cytosol	cytosol				Q3E9M0
AT5G04380.1	S-adenosyl-L-methionine-dependent methyltransferases superfamily protein;	5	1	0	385	43911.9	7.99289	-0.22	cytosol	plasma membrane,mitochondrion,golgi,nucleus,endoplasmic reticulum,extracellular,cytosol	plasma membrane		nucleus		nucleus				cytosol			cytosol,nucleus	mitochondrion		endoplasmic reticulum,golgi,extracellular		endoplasmic reticulum,golgi,extracellular	cytosol,nucleus	nucleus		nucleus	cytosol				Q3E9L9
AT5G04386.1	;	5	0	0	38	4337.25	11.0058	-0.647368	cytosol	mitochondrion,golgi,nucleus,plastid,cytosol	plastid		nucleus						golgi			mitochondrion,plastid,nucleus	mitochondrion				mitochondrion	cytosol,nucleus	nucleus		nucleus	cytosol				B3H5V6
AT5G04390.1	C2H2-type zinc finger family protein;	5	2	2	362	39796.2	7.94643	-0.738398	nucleus	cytosol,mitochondrion,nucleus	nucleus		nucleus		nucleus				cytosol	nucleus		nucleus	mitochondrion				mitochondrion	cytosol,nucleus	nucleus		nucleus	nucleus				Q84K31				AT3G01320.1::19962994
AT5G04400.1	NAC domain containing protein 77;	5	0	0	395	44811.4	5.17867	-0.631392	nucleus	cytosol,mitochondrion,plastid,nucleus	cytosol		nucleus			mitochondrion			nucleus	nucleus		nucleus	mitochondrion				mitochondrion	cytosol,nucleus	nucleus		plastid	nucleus				Q3E9L8
AT5G04410.1	NAC domain containing protein 2;NAC family member, functions as a transcriptional activator, regulates flavonoid biosynthesis under high light.	5	111	3	567	63514	4.38378	-0.593827	nucleus	cytosol,mitochondrion,plastid,nucleus	cytosol		nucleus						nucleus			nucleus	mitochondrion				mitochondrion	cytosol,nucleus	nucleus		plastid	cytosol	Amigo: "nucleus" 19887540|SwissProt: "nucleus" 16381842	nucleus:19887540	nucleus:16381842	Q84K00		cytosol:19887540;nucleus:19887540;nucleus:27529511;plasma membrane:27529511
AT5G04420.1	Galactose oxidase/kelch repeat superfamily protein;	5	58	4	514	56662.5	5.91152	-0.406615	cytosol	cytosol,mitochondrion,plastid,nucleus	plastid		nucleus						cytosol			nucleus	mitochondrion				mitochondrion	cytosol,nucleus	cytosol		cytosol	cytosol	Amigo: "cytosol,nucleus" 18433157|Tair: "cytosol,nucleus" 18433157	cytosol:18433157;nucleus:18433157		Q9LZ83	nucleus:18433157;cytosol:18433157		plasma membrane:22318864
AT5G04430.1	binding to TOMV RNA 1L (long form);Gene model AT5G04430.1 produces active protein. (BTS1S). Binds to ToMV genomic RNA and prevents viral multiplication.	5	119	5	313	33822.7	5.89004	-0.473482	nucleus	cytosol,mitochondrion,nucleus	nucleus		nucleus						cytosol	nucleus		nucleus	mitochondrion				mitochondrion	cytosol,nucleus	cytosol		nucleus	nucleus				Q9LZ82			extracellular:26572690;golgi:25900983;plasma membrane:22215637;plasma membrane:26781341;vacuole:25900983	AT2G47580.1::21798944;AT3G21215.1::21798944
AT5G04440.1	Protein of unknown function (DUF1997);	5	55	5	255	28157.5	8.10168	-0.171765	plastid	mitochondrion,plastid,nucleus	plastid		plastid	plastid		mitochondrion	mitochondrion	mitochondrion	plastid		plastid	nucleus	plastid	plastid	mitochondrion		plastid	plastid	nucleus	plastid	plastid	plastid	Amigo: "plastid" 18431481|Tair: "plastid" 18431481	plastid:18431481		Q500X2	plastid:18431481		plastid:18431481;plastid:24872594
AT5G04460.1	RING/U-box superfamily protein;	5	7	1	863	99175.1	5.99976	-1.07949	nucleus	cytosol,mitochondrion,nucleus	nucleus		nucleus		nucleus				nucleus	nucleus		nucleus	mitochondrion				mitochondrion	cytosol,nucleus	nucleus		nucleus	nucleus				Q9LZ79			cytoskeleton:24134884
AT5G04470.1	cyclin-dependent protein kinase inhibitors;Encodes a novel nuclear 14-kD protein containing a cyclin binding motif and a motif found in ICK/KRP cell cycle inhibitor proteins. It is required for coordinating cell division and cell differentiation during the development of Arabidopsis trichomes, playing a key role in the mitosis-to-endoreduplication transition. It interacts with D-type cyclins in v…	5	49	4	127	14091.9	10.6477	-0.67874	nucleus	mitochondrion,golgi,nucleus,endoplasmic reticulum,plastid,extracellular,cytosol	nucleus		endoplasmic reticulum,golgi,extracellular						cytosol	nucleus		nucleus	mitochondrion		plastid		endoplasmic reticulum,golgi,extracellular	endoplasmic reticulum,golgi,extracellular	nucleus		nucleus	cytosol	Amigo: "nucleus" 17098811|Tair: "nucleus" 17098811	nucleus:17098811		Q9LZ78	nucleus:17098811			AT1G61870.1::20706207;AT2G22490.1::17098811;AT2G27970.1::20706207;AT3G48750.1::17098811;AT3G54180.1::20706207;AT4G25200.1::21798944;AT4G25550.1::20706207;AT5G26860.1::20706207;AT5G65420.1::17098811;AT5G67260.1::17098811
AT5G04480.1	UDP-Glycosyltransferase superfamily protein;	5	12	3	1050	119830	6.4371	-0.364857	golgi	mitochondrion,golgi,nucleus,endoplasmic reticulum,plastid,extracellular,cytosol	cytosol		nucleus						endoplasmic reticulum			plastid	endoplasmic reticulum,golgi,extracellular				mitochondrion	cytosol,nucleus	cytosol		nucleus	cytosol	Amigo: "golgi" 16618929|Tair: "golgi" 16618929	golgi:16618929		Q940Y7	golgi:16618929		golgi:16618929;golgi:22923678;golgi:25900983;golgi:25900983
AT5G04490.1	vitamin E pathway gene 5;Encodes a protein with phytol kinase activity involved in tocopherol biosynthesis.	5	22	3	304	33091.8	9.68898	0.552632	plastid	plasma membrane,mitochondrion,plastid,extracellular	plasma membrane		plastid	plastid		plastid		mitochondrion	plastid		plastid	plastid	plastid	plastid	plastid		mitochondrion	plastid	extracellular	plastid	plastid	plastid	SwissProt: "plastid" 16381842|Tair: "plastid" 18431481		plastid:16381842	Q9LZ76	plastid:18431481		plastid:18431481
AT5G04500.1	glycosyltransferase family protein 47;a member of the Glycosyltransferase Family 64 (according to CAZy Database)	5	10	1	765	86435.4	9.20524	-0.232418	plasma membrane	plasma membrane,mitochondrion,golgi,nucleus,endoplasmic reticulum,peroxisome,plastid,extracellular,cytosol	plasma membrane		nucleus						golgi			plasma membrane,mitochondrion,plastid,extracellular,cytosol	mitochondrion		endoplasmic reticulum,golgi,extracellular		mitochondrion	cytosol,nucleus	extracellular		plasma membrane	peroxisome				Q84WB7
AT5G04510.1	3'-phosphoinositide-dependent protein kinase 1;Encodes 3-phosphoinositide-dependent protein kinase that contains pleckstrin homology domain and binds 3-phosphoinositides. It activates the protein kinase AGC2-1 in a phosphatidic acid dependent manner. Phosphorylates S6K1. Interacts with PID, and transphosphorylation by PDK1 increases PID autophosphorylation.	5	31	4	491	54714	8.29365	-0.396945	nucleus	cytosol,mitochondrion,plastid,nucleus	nucleus		nucleus						cytosol	nucleus		nucleus	mitochondrion				plastid	cytosol,nucleus	mitochondrion		nucleus	cytosol				Q9XF67				AT1G16440.1::16973627;AT1G16440.1::16973627;AT1G53700.1::16973627;AT1G79250.1::16973627;AT1G79250.1::16973627;AT2G26700.1::16973627;AT2G26700.1::16973627;AT2G34650.1::16601102;AT2G34650.1::16601102;AT2G36350.1::16973627;AT2G36350.1::16973627;AT2G44830.1::16973627;AT2G44830.1::16973627;AT3G12690.1::16973627;AT3G12690.1::16973627;AT3G12690.1::21798944;AT3G14370.1::16973627;AT3G27580.1::16973627;AT3…
AT5G04520.1	Protein of unknown function DUF455;	5	12	0	291	32498.4	5.77744	-0.378007	cytosol	mitochondrion,nucleus,plastid,cytosol,cytoskeleton	cytosol		nucleus						cytosol			plastid	mitochondrion				mitochondrion	cytosol,nucleus	cytosol		cytoskeleton	cytosol
AT5G04530.1	3-ketoacyl-CoA synthase 19;Encodes KCS19, a member of the 3-ketoacyl-CoA synthase family involved in the biosynthesis of VLCFA (very long chain fatty acids).	5	111	4	464	52615.9	8.63961	-0.208621	golgi	mitochondrion,golgi,endoplasmic reticulum,plastid,extracellular,cytosol	cytosol		endoplasmic reticulum,golgi,extracellular			endoplasmic reticulum,golgi,extracellular			endoplasmic reticulum			cytosol	endoplasmic reticulum,golgi,extracellular	endoplasmic reticulum,golgi,extracellular	endoplasmic reticulum,golgi,extracellular		mitochondrion	endoplasmic reticulum,golgi,extracellular	cytosol	endoplasmic reticulum,golgi,extracellular	plastid	golgi	SwissProt: "plasma membrane" 16381842		plasma membrane:16381842	Q9LZ72			golgi:25900983;golgi:25900983;golgi:25900983;golgi:25900983;golgi:25900983;plasma membrane:19334764;vacuole:25900983
AT5G04540.1	Myotubularin-like phosphatases II superfamily;	5	18	1	833	92592.5	6.82632	-0.312125	cytosol	cytosol,mitochondrion,plasma membrane,nucleus	plasma membrane		nucleus					mitochondrion	cytosol			nucleus	mitochondrion	mitochondrion	mitochondrion		mitochondrion	cytosol,nucleus	nucleus	mitochondrion	nucleus	cytosol				Q0WP53
AT5G04550.1	Protein of unknown function (DUF668);	5	65	7	599	67267.5	10.0312	-0.436728	plasma membrane	plasma membrane,mitochondrion,golgi,nucleus,endoplasmic reticulum,plastid,extracellular,cytosol	nucleus		nucleus				mitochondrion		golgi			plastid,nucleus	mitochondrion		endoplasmic reticulum,golgi,extracellular		mitochondrion	cytosol,nucleus	mitochondrion		plasma membrane	cytosol				Q9LZ71			plasma membrane:22215637;plasma membrane:26781341
AT5G04560.1	HhH-GPD base excision DNA repair family protein;Encodes a DNA glycosylase DEMETER (DME). Responsible for endosperm maternal-allele-specific hypomethylation at the MEDEA (MEA) gene. DME can excise 5-methylcytosine in vitro and when expressed in E. coli. DME establishes MEA imprinting by removing 5-methylcytosine to activate the maternal allele.	5	30	2	1729	192915	8.13895	-0.76229	nucleus	cytosol,mitochondrion,plastid,nucleus			nucleus		nucleus				nucleus	nucleus		nucleus	mitochondrion		plastid		mitochondrion	cytosol,nucleus	nucleus		nucleus	nucleus	Amigo: "nucleus" 12150995|SwissProt: "nucleus" 16381842|Tair: "nucleus" 12150995	nucleus:12150995	nucleus:16381842	Q8LK56	nucleus:12150995
AT5G04590.1	sulfite reductase;A.thaliana gene encoding sulfite reductase.	5	226	5	642	71954.1	8.47427	-0.384268	plastid	cytosol,mitochondrion,plastid	cytosol		plastid	plastid	cytosol	mitochondrion			plastid		plastid	plastid	plastid	plastid	mitochondrion		mitochondrion	plastid	cytosol	plastid	plastid	plastid	Amigo: "plastid" 9661674|Amigo: "plastid" 16923014|Tair: "plastid" 12938931|Tair: "plastid" 15028209|Tair: "plastid" 18633119|Tair: "plastid" 16923014	plastid:16923014;plastid:9661674		Q9LZ66	plastid:15028209;plastid:16923014;plastid:18633119;plastid:12938931		extracellular:26572690;mitochondrion:27943495;plasma membrane:19334764;plastid:12938931;plastid:15028209;plastid:20423899;plastid:21531424;plastid:23851315;plastid:26987276;plastid:16923014;plastid:18431481;plastid:18433418;plastid:18633119;plastid:20061580;plastid:24361574;plastid:24872594
AT5G04600.1	RNA-binding (RRM/RBD/RNP motifs) family protein;	5	51	8	222	25263.8	10.5408	-0.68018	nucleus	cytosol,mitochondrion,plastid,nucleus	cytosol		plastid	plastid		mitochondrion	mitochondrion	mitochondrion	nucleus	nucleus	plastid	plastid	mitochondrion		mitochondrion		mitochondrion	mitochondrion	nucleus	plastid	cytosol	cytosol	Amigo: "nucleus" 15496452|Tair: "nucleus" 15496452	nucleus:15496452		Q9LZ65	nucleus:15496452	nucleus:15496452	extracellular:26572690;nucleus:15496452;plasma membrane:19334764	AT5G58720.1::21798944
AT5G04610.1	S-adenosyl-L-methionine-dependent methyltransferases superfamily protein;	5	23	1	434	48488.6	4.70261	-0.00138249	plastid	mitochondrion,golgi,nucleus,endoplasmic reticulum,peroxisome,plastid,extracellular,cytosol	cytosol		plastid			mitochondrion			peroxisome		plastid	cytosol,plastid	plastid	plastid	endoplasmic reticulum,golgi,extracellular		mitochondrion	mitochondrion	nucleus	plastid	cytosol	cytosol				Q9LZ64
AT5G04620.1	biotin F;The cDNA encoding 7-keto-8-aminopelargonic acid (KAPA) synthase, the first committed enzyme of the biotin synthesis pathway has been cloned and its molecular function confirmed (functional complementation of an E. coli mutant). The subcellular localization of the enzyme (cytosol) proves that the biotin biosynthesis in plants takes place in different compartments which differs from the bi…	5	13	2	343	37310.5	8.90568	0.110204	cytosol	plasma membrane,mitochondrion,nucleus,peroxisome,plastid,cytosol	plastid		cytosol			plastid			cytosol			plastid	mitochondrion			peroxisome	mitochondrion	cytosol,nucleus	cytosol		plasma membrane	mitochondrion	Amigo: "cytosol" 16299174|Tair: "cytosol" 16299174	cytosol:16299174		Q8GW43	cytosol:16299174	cytosol:16299174
AT5G04630.1	cytochrome P450, family 77, subfamily A, polypeptide 9;member of CYP77A	5	2	0	509	57781.3	8.05081	-0.10334	endoplasmic reticulum	plasma membrane,mitochondrion,golgi,endoplasmic reticulum,peroxisome,plastid,extracellular,cytosol	plasma membrane		endoplasmic reticulum,golgi,extracellular		mitochondrion	endoplasmic reticulum,golgi,extracellular			endoplasmic reticulum			endoplasmic reticulum	endoplasmic reticulum,golgi,extracellular	endoplasmic reticulum,golgi,extracellular	endoplasmic reticulum,golgi,extracellular	peroxisome	mitochondrion	endoplasmic reticulum,golgi,extracellular	cytosol	endoplasmic reticulum,golgi,extracellular	plastid	golgi				Q9LZ62
AT5G04640.1	AGAMOUS-like 99;	5	2	1	322	36555.4	4.09491	-0.595652	nucleus	cytosol,mitochondrion,nucleus	cytosol		nucleus						nucleus	nucleus		nucleus	mitochondrion				mitochondrion	mitochondrion	nucleus		nucleus	nucleus	SwissProt: "nucleus" 16381842		nucleus:16381842	Q9LZ61				AT1G65330.1::15805477;AT1G65330.1::15805477;AT3G18650.1::15805477;AT3G18650.1::15805477;AT4G11250.1::15805477;AT4G11250.1::15805477;AT5G38740.1::15805477;AT5G38740.1::15805477;AT5G40120.1::15805477;AT5G40120.1::15805477;AT5G40220.1::15805477;AT5G40220.1::15805477;AT5G58890.1::15805477;AT5G58890.1::15805477;AT5G65330.1::15805477;AT5G65330.1::15805477
AT5G04660.1	cytochrome P450, family 77, subfamily A, polypeptide 4;encodes a protein with cytochrome P450 domain	5	48	1	512	58140.8	8.73141	-0.148633	endoplasmic reticulum	plasma membrane,mitochondrion,golgi,endoplasmic reticulum,peroxisome,plastid,extracellular,cytosol	plasma membrane		plastid	plastid	mitochondrion	endoplasmic reticulum,golgi,extracellular			endoplasmic reticulum		plastid	endoplasmic reticulum	endoplasmic reticulum,golgi,extracellular		mitochondrion	peroxisome	mitochondrion	endoplasmic reticulum,golgi,extracellular	cytosol	endoplasmic reticulum,golgi,extracellular	plastid	golgi				Q9LZ31
AT5G04670.1	Enhancer of polycomb-like transcription factor protein;	5	12	0	766	87759.2	10.1148	-0.546867	mitochondrion,nucleus	mitochondrion,plastid,nucleus	plastid		nucleus			mitochondrion		mitochondrion	mitochondrion	nucleus		nucleus	mitochondrion	mitochondrion	mitochondrion		mitochondrion	mitochondrion	nucleus	mitochondrion	nucleus	nucleus							plastid:24872594
AT5G04680.1	Ankyrin repeat family protein;	5	3	0	693	78279.3	8.08872	0.141558	mitochondrion	plasma membrane,mitochondrion,nucleus,plastid,extracellular	plasma membrane		plastid			plastid	mitochondrion	mitochondrion	plastid			plasma membrane,nucleus	mitochondrion	plastid	mitochondrion		mitochondrion	mitochondrion	extracellular	mitochondrion	mitochondrion	plastid
AT5G04690.1	Ankyrin repeat family protein;	5	1	0	625	70625.2	6.61032	0.07888	plasma membrane,golgi	plasma membrane,mitochondrion,nucleus,extracellular,cytosol	plasma membrane		cytosol						cytosol			nucleus	mitochondrion				mitochondrion	mitochondrion	extracellular		plasma membrane	cytosol
AT5G04700.1	Ankyrin repeat family protein;	5	12	0	669	75344.2	7.24847	0.0689088	golgi	plasma membrane,mitochondrion,nucleus,peroxisome,cytosol	plasma membrane		cytosol			mitochondrion	mitochondrion		cytosol			nucleus	mitochondrion				mitochondrion	mitochondrion	cytosol		plasma membrane	peroxisome
AT5G04710.1	Zn-dependent exopeptidases superfamily protein;	5	44	2	526	57863.6	6.9671	-0.187643	plastid	plasma membrane,mitochondrion,nucleus,plastid,cytosol	plasma membrane		plastid	plastid	cytosol	plastid		mitochondrion	cytosol		plastid	plastid	plastid	plastid	plastid		plastid	plastid	nucleus	plastid	plastid	plastid				Q9LZ26			plastid:20061580
AT5G04720.1	ADR1-like 2;	5	63	3	811	91542.3	7.07001	-0.149938	cytosol	cytosol,mitochondrion,nucleus	cytosol		nucleus					mitochondrion	cytosol			cytosol	mitochondrion				mitochondrion	cytosol,nucleus	cytosol		cytosol	cytosol				Q9LZ25
AT5G04730.1	Ankyrin-repeat containing protein;	5	37	0	603	69487.8	9.58106	-0.115423	cytosol,nucleus	plasma membrane,mitochondrion,nucleus,peroxisome,cytosol	plasma membrane		nucleus						cytosol			nucleus	mitochondrion				mitochondrion	cytosol,nucleus	nucleus		nucleus	peroxisome				Q9FMD0
AT5G04740.1	ACT domain-containing protein;	5	206	3	301	33243.8	5.09046	-0.200664	plastid	mitochondrion,plastid,nucleus	plastid	mitochondrion,plastid	plastid	plastid	nucleus	plastid		mitochondrion	plastid		plastid	plastid,nucleus	plastid	plastid	plastid		mitochondrion	plastid	nucleus	plastid	plastid	plastid	Amigo: "plastid" 15322131|Amigo: "plastid" 18633119|Amigo: "plastid" 18431481|Tair: "plastid" 15322131|Tair: "plastid" 18633119|Tair: "plastid" 18431481	plastid:15322131;plastid:18431481;plastid:18633119		Q9LZ23	plastid:18633119;plastid:18431481;plastid:15322131		extracellular:26572690;golgi:25900983;golgi:25900983;golgi:25900983;golgi:25900983;golgi:25900983;plastid:15322131;plastid:21531424;plastid:18431481;plastid:18633119;plastid:20061580;plastid:24361574;plastid:24872594;vacuole:25900983	AT4G25660.1::21798944
AT5G04750.1	F1F0-ATPase inhibitor protein, putative;	5	206	6	94	10703.8	10.7063	-1.20213	mitochondrion	mitochondrion,plastid,nucleus	nucleus		plastid			mitochondrion	mitochondrion	mitochondrion	mitochondrion			nucleus	mitochondrion	mitochondrion	mitochondrion		mitochondrion	mitochondrion	nucleus	mitochondrion	nucleus	nucleus				Q84W11			mitochondrion:24727099;mitochondrion:27943495
AT5G04760.1	Duplicated homeodomain-like superfamily protein;	5	110	4	215	24408.4	6.80719	-0.78093	nucleus	mitochondrion,golgi,nucleus,endoplasmic reticulum,extracellular,cytosol	nucleus		nucleus					mitochondrion	nucleus	nucleus		nucleus	mitochondrion				endoplasmic reticulum,golgi,extracellular	cytosol,nucleus	extracellular		nucleus	nucleus				Q9LZ21
AT5G04770.1	cationic amino acid transporter 6;Encodes a member of the cationic amino acid transporter (CAT) subfamily of amino acid polyamine choline transporters. Does not mediate efficient uptake of basic amino acids in yeast or Xenopus systems but can transport neutral and acidic amino acid analogs. Expressed in sink tissues. Induced during infestation of roots by the plant parasitic root-knot nematode, M…	5	101	7	583	62812.1	8.71944	0.661921	plasma membrane	plasma membrane,mitochondrion,plastid,extracellular	plasma membrane		plastid	plastid		plastid		mitochondrion	plastid		plastid	plasma membrane	plastid		plastid		mitochondrion	plastid	extracellular	plastid	plastid	plastid	Amigo: "plasma membrane" 17052324|Tair: "plasma membrane" 17052324	plasma membrane:17052324		Q9LZ20	plasma membrane:17052324
AT5G04780.1	Pentatricopeptide repeat (PPR) superfamily protein;	5	1	0	635	71729.2	7.76171	-0.0382677	plastid	plasma membrane,mitochondrion,golgi,nucleus,endoplasmic reticulum,plastid,extracellular,cytosol	plasma membrane		plastid	plastid		endoplasmic reticulum,golgi,extracellular	mitochondrion	mitochondrion	mitochondrion		plastid	plastid,nucleus	mitochondrion	mitochondrion	plastid		endoplasmic reticulum,golgi,extracellular	mitochondrion	nucleus	plastid	plastid	cytosol	Amigo: "plastid" 15028209|Tair: "plastid" 15028209	plastid:15028209		Q9LZ19	plastid:15028209		plastid:15028209
AT5G04790.1	;	5	3	0	54	6014.29	8.53648	0.257407	extracellular	plasma membrane,mitochondrion,golgi,endoplasmic reticulum,plastid,extracellular,vacuole	plasma membrane		endoplasmic reticulum,golgi,extracellular			endoplasmic reticulum,golgi,extracellular			extracellular			plasma membrane,mitochondrion,plastid	mitochondrion		mitochondrion		mitochondrion	endoplasmic reticulum,golgi,extracellular	mitochondrion	mitochondrion	extracellular	vacuole				Q9LZ18
AT5G04800.1	Ribosomal S17 family protein;	5	113	2	141	16019.6	10.7204	-0.595745	cytosol	cytosol,mitochondrion,plastid,nucleus	cytosol		nucleus		cytosol	mitochondrion	mitochondrion	mitochondrion	cytosol			plastid,nucleus	mitochondrion		mitochondrion		mitochondrion	cytosol,nucleus	mitochondrion	mitochondrion	nucleus	cytosol				Q9LZ17			cytosol:22522809;golgi:25900983;golgi:25900983;golgi:25900983;nucleus:27177187;plasma membrane:22215637
AT5G04810.1	pentatricopeptide (PPR) repeat-containing protein;	5	50	2	952	106746	7.14107	-0.432773	plastid	cytosol,mitochondrion,plastid,nucleus	cytosol		plastid	plastid		plastid			nucleus		plastid	plastid,nucleus	plastid		plastid		mitochondrion	plastid	cytosol	plastid	plastid	plastid	Amigo: "plastid" 18431481|SwissProt: "plastid" 16381842|Tair: "plastid" 18431481	plastid:18431481	plastid:16381842	Q0WMY5	plastid:18431481		plastid:18431481;plastid:20423899;plastid:24872594
AT5G04820.1	ovate family protein 13;	5	14	3	260	28385	4.44625	-0.41	plasma membrane,mitochondrion	mitochondrion,golgi,nucleus,endoplasmic reticulum,plastid,extracellular,cytosol	cytosol		nucleus			endoplasmic reticulum,golgi,extracellular			mitochondrion			nucleus	mitochondrion	mitochondrion	endoplasmic reticulum,golgi,extracellular		mitochondrion	cytosol,nucleus	nucleus	endoplasmic reticulum,golgi,extracellular	plastid	mitochondrion				Q9FMC8
AT5G04830.1	Nuclear transport factor 2 (NTF2) family protein;	5	24	1	178	20295.5	8.65382	-0.590449	cytosol,peroxisome	cytosol,mitochondrion,plastid,nucleus	cytosol		cytosol						cytosol			mitochondrion,plastid	mitochondrion				mitochondrion	cytosol,nucleus	nucleus		cytosol	cytosol				Q9FMC7			mitochondrion:27943495;plasma membrane:22923678;plastid:20061580	AT1G19700.1::15781858;AT1G75410.1::15781858;AT2G35940.1::15781858;AT4G32980.1::15781858;AT5G41410.1::15781858
AT5G04840.1	bZIP protein;	5	7	3	307	33435.2	7.81139	-0.546254	nucleus	mitochondrion,plastid,nucleus	nucleus		plastid			plastid		mitochondrion	nucleus	nucleus	plastid	nucleus	mitochondrion	mitochondrion	mitochondrion		mitochondrion	mitochondrion	nucleus	plastid	nucleus	plastid				Q8L5X9				AT1G76920.1::21798944;AT3G15000.1::21798944
AT5G04850.1	SNF7 family protein;	5	42	5	235	26240	4.45032	-0.882128	nucleus	cytosol,mitochondrion,nucleus	nucleus		nucleus					mitochondrion	cytosol	nucleus		nucleus	mitochondrion				mitochondrion	cytosol,nucleus	nucleus		mitochondrion	nucleus				Q9FMC5
AT5G04853.1	;	5	0	0	58	6439.87	6.76085	0.591379	plasma membrane	plasma membrane,mitochondrion,golgi,nucleus,endoplasmic reticulum,peroxisome,plastid,extracellular,cytosol	plasma membrane		endoplasmic reticulum,golgi,extracellular						peroxisome			plasma membrane,nucleus	endoplasmic reticulum,golgi,extracellular		endoplasmic reticulum,golgi,extracellular		plastid	endoplasmic reticulum,golgi,extracellular	mitochondrion		cytosol	plasma membrane				B3H5I3
AT5G04860.1	;	5	10	2	782	88270.2	4.91666	-0.646164	mitochondrion	mitochondrion,golgi,nucleus,endoplasmic reticulum,plastid,extracellular,cytosol	plastid		nucleus		nucleus	mitochondrion			extracellular	nucleus		nucleus	mitochondrion	endoplasmic reticulum,golgi,extracellular			mitochondrion	cytosol,nucleus	nucleus	mitochondrion	nucleus	endoplasmic reticulum	Amigo: "mitochondrion" 14671022|Tair: "mitochondrion" 14671022	mitochondrion:14671022		Q9FMC4	mitochondrion:14671022		mitochondrion:14671022
AT5G04870.1	calcium dependent protein kinase 1;A calcium-dependent protein kinase that can phosphorylate phenylalanine ammonia lyase (PAL), a key enzyme in pathogen defense.	5	25	3	610	68257.4	5.17698	-0.452131	cytosol	cytosol,mitochondrion,plastid,nucleus	cytosol		nucleus		cytosol				cytosol			nucleus	mitochondrion	plastid	mitochondrion		mitochondrion	cytosol,nucleus	nucleus	mitochondrion	plastid	cytosol	Amigo: "peroxisome" 12913141|SwissProt: "peroxisome" 16381842|Tair: "peroxisome" 12913141	peroxisome:12913141	peroxisome:16381842	Q06850	peroxisome:12913141	peroxisome:12913141	cytosol:20374526;golgi:21826108;plasma membrane:26781341
AT5G04885.1	Glycosyl hydrolase family protein;	5	29	3	665	72307.6	6.56059	-0.0219549	plasma membrane	plasma membrane,mitochondrion,golgi,endoplasmic reticulum,peroxisome,plastid,extracellular,cytosol,vacuole	cytosol		endoplasmic reticulum,golgi,extracellular		extracellular	endoplasmic reticulum,golgi,extracellular			vacuole			mitochondrion,peroxisome,plastid	endoplasmic reticulum,golgi,extracellular	endoplasmic reticulum,golgi,extracellular	endoplasmic reticulum,golgi,extracellular		mitochondrion	endoplasmic reticulum,golgi,extracellular	extracellular	endoplasmic reticulum,golgi,extracellular	plasma membrane	extracellular	Amigo: "plasma membrane" 17317660|Amigo: "plasma membrane" 16618929|Tair: "plasma membrane" 17317660|Tair: "plasma membrane" 16618929	plasma membrane:16618929;plasma membrane:17317660		Q0WNW0	plasma membrane:17317660;plasma membrane:16618929		extracellular:28155257;plasma membrane:25641898;plasma membrane:16618929;plasma membrane:17317660;plasma membrane:20843791;plasma membrane:22215637;plasma membrane:22318864;plasma membrane:22923678;plasma membrane:26781341
AT5G04890.1	HSP20-like chaperones superfamily protein;Specifically restricts the long-distance movement of tobacco etch potyvirus (TEV) without involving either hypersensitive cell death or systemic acquired resistance. Multidomain protein containing an N-terminal region with high similarity to plant small heat shock proteins (HSPs).	5	6	2	366	41342.6	9.438	-0.839617	cytosol	cytosol,mitochondrion,plastid,nucleus	nucleus		nucleus						cytosol			plastid,nucleus	mitochondrion				mitochondrion	cytosol,nucleus	cytosol		nucleus	nucleus				Q9M670		extracellular:11743111
AT5G04895.1	DEA(D/H)-box RNA helicase family protein;	5	2	1	1161	130839	8.48413	-0.352713	mitochondrion	cytosol,mitochondrion,plastid,nucleus	cytosol	mitochondrion,plastid	plastid	plastid		mitochondrion	mitochondrion	mitochondrion	nucleus	nucleus	plastid	nucleus	mitochondrion	mitochondrion	mitochondrion		mitochondrion	mitochondrion	cytosol	mitochondrion	plastid	nucleus						mitochondrion:22652060
AT5G04900.1	NYC1-like;Encodes a chlorophyll b reducatase involved in the degradation of chlorophyll b and LHCII (light harvesting complex II).	5	12	3	348	38151.2	9.90729	-0.083046	plastid	mitochondrion,plastid	plastid		plastid	plastid		plastid		mitochondrion	mitochondrion		plastid	plastid	plastid	plastid	plastid		plastid	plastid	mitochondrion	plastid	plastid	mitochondrion	SwissProt: "plastid" 16381842|Tair: "plastid" 18431481		plastid:16381842	Q8LEU3	plastid:18431481		plastid:18431481;plastid:23549413;plastid:20061580;plastid:24872594
AT5G04910.1	;	5	37	2	222	24565.8	4.51872	-0.452252	nucleus	cytosol,mitochondrion,nucleus	nucleus		nucleus						cytosol	nucleus		nucleus	mitochondrion				mitochondrion	cytosol,nucleus	cytosol		cytosol	nucleus				Q1PE01
AT5G04920.1	EAP30/Vps36 family protein;	5	33	2	440	49036.6	5.51981	-0.282955	golgi,vacuole	cytosol,mitochondrion,plastid,nucleus	nucleus	mitochondrion,plastid	nucleus			plastid			cytosol			plastid	plastid				mitochondrion	plastid	cytosol	plastid	cytosol	cytosol	Amigo: "cytosol" 17090720|SwissProt: "endoplasmic reticulum" 16381842	cytosol:17090720	endoplasmic reticulum:16381842	Q9FF81				AT2G06530.1::21442383;AT2G06530.1::21442383;AT4G27040.1::21442383;AT5G04920.1::21442383;AT5G04920.1::21442383;AT5G09260.1::21442383;AT5G13860.1::21442383;AT5G63880.1::21442383
AT5G04930.1	aminophospholipid ATPase 1;Encodes a putative aminophospholipid translocase (p-type ATPase) involved in chilling response.	5	36	2	1158	130336	6.23285	0.0176166	plasma membrane	plasma membrane,mitochondrion,nucleus,peroxisome,cytosol	plasma membrane		nucleus		cytosol				cytosol			plasma membrane	mitochondrion				mitochondrion	cytosol,nucleus	cytosol		plasma membrane	peroxisome	Amigo: "plasma membrane" 16618929|SwissProt: "plasma membrane" 16381842|Tair: "plasma membrane" 17317660|Tair: "plasma membrane" 16618929	plasma membrane:16618929	plasma membrane:16381842	P98204	plasma membrane:17317660;plasma membrane:16618929		cytoskeleton:24134884;plasma membrane:25641898;plasma membrane:16618929;plasma membrane:17317660;plasma membrane:19334764;plasma membrane:21433285;plasma membrane:22318864;plasma membrane:22923678;plasma membrane:26781341;vacuole:18686298
AT5G04940.1	SU(VAR)3-9 homolog 1;Encodes a SU(VAR)3-9 homolog, a SET domain protein. Known SET domain proteins are involved in epigenetic control of gene expression and act as histone methyltransferases. There are 10 SUVH genes in Arabidopsis and members of this subfamily of the SET proteins have an additional conserved SRA domain.	5	16	1	670	74475.1	8.32852	-0.53403	nucleus	mitochondrion,nucleus,plastid,extracellular,cytosol	extracellular		nucleus	plastid	nucleus				nucleus	nucleus	plastid	nucleus	mitochondrion				mitochondrion	cytosol,nucleus	nucleus		nucleus	nucleus	SwissProt: "nucleus" 16381842		nucleus:16381842	Q9FF80		nucleus:15775980
AT5G04950.1	nicotianamine synthase 1;Encodes a nicotianamide synthase.	5	57	2	320	35549.1	6.62194	-0.07375	cytosol	nucleus,cytosol,mitochondrion,extracellular	cytosol		cytosol		nucleus				cytosol			nucleus	mitochondrion				mitochondrion	cytosol,nucleus	extracellular		cytosol	cytosol				Q9FF79		cytosol:24704865
AT5G04960.1	Plant invertase/pectin methylesterase inhibitor superfamily;	5	10	2	564	62173.8	9.1122	-0.23617	plasma membrane	plasma membrane,mitochondrion,golgi,nucleus,endoplasmic reticulum,plastid,extracellular,cytosol	cytosol		cytosol		plastid				cytosol			extracellular	mitochondrion		endoplasmic reticulum,golgi,extracellular		mitochondrion	cytosol,nucleus	cytosol		plasma membrane	cytosol	SwissProt: "plasma membrane" 16381842		plasma membrane:16381842	Q9FF78
AT5G04970.1	Plant invertase/pectin methylesterase inhibitor superfamily;	5	7	0	624	68151.8	8.26462	-0.309936	extracellular	plasma membrane,mitochondrion,golgi,nucleus,endoplasmic reticulum,plastid,extracellular,vacuole	nucleus		endoplasmic reticulum,golgi,extracellular	plastid	plastid	endoplasmic reticulum,golgi,extracellular		mitochondrion	plasma membrane		plastid	extracellular	endoplasmic reticulum,golgi,extracellular	endoplasmic reticulum,golgi,extracellular	endoplasmic reticulum,golgi,extracellular		mitochondrion	endoplasmic reticulum,golgi,extracellular	nucleus	plastid	plastid	vacuole	SwissProt: "extracellular" 16381842		extracellular:16381842	Q9FF77			extracellular:26572690
AT5G04980.1	DNAse I-like superfamily protein;	5	3	0	437	49318.7	8.36053	-0.450343	nucleus	cytosol,mitochondrion,plastid,nucleus	plastid		nucleus		cytosol	mitochondrion	mitochondrion		cytosol	nucleus		nucleus	mitochondrion		mitochondrion		mitochondrion	cytosol,nucleus	nucleus		nucleus	cytosol				A8MR21
AT5G04990.1	SAD1/UNC-84 domain protein 1;Encodes a member of the Sad1/UNC-84 (SUN)-domain proteins: AtSUN1(At5g04990), AtSUN2(AT3G10730). SUN domain proteins are part of the cytoskeletal-nucleoskeletal bridging complexes. AtSUN1 and AtSUN2 are localized to the nuclear envelope and are present as homomers and heteromers in vivo.	5	68	4	471	51504.6	6.43166	-0.492357	endoplasmic reticulum,nucleus	plasma membrane,mitochondrion,nucleus,plastid,cytosol	nucleus		plastid			plastid			cytosol			plasma membrane,plastid	plastid		plastid		mitochondrion	plastid	mitochondrion	plastid	plastid	cytosol	Amigo: "endoplasmic reticulum" 16618929|Amigo: "nucleus" 19807882|Amigo: "nucleus" 15469496|Tair: "endoplasmic reticulum" 16618929|Tair: "nucleus" 15469496	endoplasmic reticulum:16618929;nucleus:15469496;nucleus:19807882		Q9FF75	nucleus:15469496;endoplasmic reticulum:16618929	endoplasmic reticulum:19807882;endoplasmic reticulum:21323637;nucleus:15469496;nucleus:21323637;nucleus:19807882;nucleus:19807882;nucleus:19807882	endoplasmic reticulum:16618929;endoplasmic reticulum:22923678;golgi:25900983;golgi:25900983;golgi:25900983;nucleus:23396599	AT1G22882.1::25217773;AT1G71360.1::25217773;AT1G79610.1::21798944;AT3G10730.1::25217773;AT4G23950.1::25217773;AT4G26455.1::25217773;AT5G04990.1::25217773;AT5G43750.1::21798944;AT5G44920.1::25217773
AT5G05000.1	translocon at the outer envelope membrane of chloroplasts 34;Outer membrane GTPase protein that may function in import of nuclear encoded proteins into the chloroplast. Phosphorylation of the G-domains regulate translocon assembly.	5	37	4	313	34709.2	9.99755	-0.151118	plastid	cytosol,mitochondrion,plastid	cytosol		cytosol		plastid	mitochondrion	mitochondrion		cytosol			plastid	mitochondrion		mitochondrion		mitochondrion	plastid	mitochondrion		cytosol	cytosol	Amigo: "plastid" 9099756|Amigo: "plastid" 10373488|SwissProt: "plastid" 16381842|Tair: "mitochondrion,plastid" 16618929|Tair: "plastid" 12938931|Tair: "plastid" 18431481|Tair: "plastid" 10373488|Tair: "plastid" 12766230|Tair: "plastid" 15028209	plastid:10373488;plastid:9099756	plastid:16381842	Q38906	plastid:15028209;plastid:12938931;plastid:18431481;plastid:16618929;plastid:10373488;mitochondrion:16618929;plastid:12766230		mitochondrion:27122571;mitochondrion:21896887;plastid:12766230;plastid:12938931;plastid:15028209;plastid:21531424;plastid:22923678;plastid:18431481;plastid:20061580;plastid:24872594;unclear:16618929	AT1G45170.1::14765117;AT1G45170.1::14765117;AT1G63890.1::23118188;AT1G63900.1::23118188;AT4G02510.1::14765117;AT4G02510.1::14765117;AT4G02510.1::14765117;AT4G09080.1::14765117;AT4G09080.1::14765117
AT5G05010.1	clathrin adaptor complexes medium subunit family protein;	5	209	4	527	57722.2	5.59153	-0.241176	golgi	mitochondrion,golgi,nucleus,endoplasmic reticulum,plastid,extracellular,cytosol	plastid		nucleus			mitochondrion			cytosol			plastid	endoplasmic reticulum,golgi,extracellular	mitochondrion			mitochondrion	endoplasmic reticulum,golgi,extracellular	nucleus		plastid	cytosol	SwissProt: "cytosol,endoplasmic reticulum,golgi" 16381842		cytosol:16381842;endoplasmic reticulum:16381842;golgi:16381842	Q93Y22			cytosol:21166475;extracellular:26572690;golgi:25900983;golgi:25900983;golgi:25900983;golgi:25900983;golgi:25900983;plasma membrane:19334764;plasma membrane:26781341;vacuole:25900983
AT5G05020.1	Pollen Ole e 1 allergen and extensin family protein;	5	1	2	154	15903.5	5.66742	0.684416	extracellular	plasma membrane,golgi,endoplasmic reticulum,plastid,extracellular	plasma membrane		endoplasmic reticulum,golgi,extracellular			endoplasmic reticulum,golgi,extracellular			extracellular			plasma membrane	endoplasmic reticulum,golgi,extracellular	endoplasmic reticulum,golgi,extracellular	endoplasmic reticulum,golgi,extracellular		endoplasmic reticulum,golgi,extracellular	endoplasmic reticulum,golgi,extracellular	extracellular	endoplasmic reticulum,golgi,extracellular	plastid	extracellular
AT5G05030.1	Protein of Unknown Function (DUF239);	5	3	2	363	40082.5	7.84507	-0.414601	extracellular	mitochondrion,golgi,endoplasmic reticulum,plastid,extracellular	extracellular		endoplasmic reticulum,golgi,extracellular			endoplasmic reticulum,golgi,extracellular			extracellular			plastid	endoplasmic reticulum,golgi,extracellular	endoplasmic reticulum,golgi,extracellular	endoplasmic reticulum,golgi,extracellular		endoplasmic reticulum,golgi,extracellular	endoplasmic reticulum,golgi,extracellular	mitochondrion	endoplasmic reticulum,golgi,extracellular	endoplasmic reticulum	golgi
AT5G05040.1	Cystatin/monellin superfamily protein;	5	0	0	171	19472.4	4.26355	-0.677193	nucleus	mitochondrion,golgi,nucleus,endoplasmic reticulum,extracellular,cytosol	nucleus		nucleus						cytosol	nucleus		nucleus	mitochondrion				endoplasmic reticulum,golgi,extracellular	cytosol,nucleus	nucleus		nucleus	nucleus
AT5G05050.1	Cysteine proteinases superfamily protein;	5	0	0	299	32878.8	8.70173	-0.652843	nucleus	mitochondrion,nucleus,extracellular,cytosol,vacuole	cytosol		nucleus		vacuole				nucleus			vacuole,nucleus	mitochondrion				mitochondrion	cytosol,nucleus	nucleus		extracellular	nucleus
AT5G05060.1	Cystatin/monellin superfamily protein;	5	52	4	172	19610.6	4.32626	-0.715698	nucleus	mitochondrion,golgi,nucleus,endoplasmic reticulum,extracellular,cytosol	nucleus		nucleus						cytosol	nucleus		nucleus	mitochondrion				endoplasmic reticulum,golgi,extracellular	cytosol,nucleus	nucleus		nucleus	nucleus
AT5G05070.1	DHHC-type zinc finger family protein;	5	2	1	413	47780.7	8.87301	-0.230508	golgi	plasma membrane,mitochondrion,golgi,nucleus,endoplasmic reticulum,cytosol	plasma membrane		nucleus			mitochondrion			cytosol			plasma membrane,endoplasmic reticulum,nucleus	mitochondrion		mitochondrion		mitochondrion	mitochondrion	nucleus		plasma membrane	golgi	SwissProt: "plasma membrane" 16381842		plasma membrane:16381842	Q5PNZ1
AT5G05080.1	ubiquitin-conjugating enzyme 22;	5	103	3	251	27400.8	9.34602	-0.411952	nucleus	mitochondrion,golgi,nucleus,endoplasmic reticulum,peroxisome,plastid,extracellular,cytosol	plastid		nucleus		cytosol				peroxisome	nucleus		nucleus	mitochondrion				endoplasmic reticulum,golgi,extracellular	cytosol,nucleus	nucleus		nucleus	nucleus				Q9FF66
AT5G05090.1	Homeodomain-like superfamily protein;	5	18	3	266	29442.7	8.0804	-0.543609	nucleus	mitochondrion,golgi,nucleus,endoplasmic reticulum,extracellular,cytosol	nucleus		nucleus						nucleus	nucleus		nucleus	mitochondrion		endoplasmic reticulum,golgi,extracellular		mitochondrion	cytosol,nucleus	nucleus		nucleus	nucleus				Q9FF65
AT5G05100.1	Single-stranded nucleic acid binding R3H protein;	5	86	5	324	36551	8.58775	-0.756173	nucleus	mitochondrion,golgi,nucleus,endoplasmic reticulum,extracellular,cytosol	cytosol		nucleus						nucleus	nucleus		nucleus	mitochondrion				mitochondrion	endoplasmic reticulum,golgi,extracellular	nucleus		nucleus	nucleus				Q93YN3
AT5G05110.1	Cystatin/monellin family protein;	5	31	4	232	26583.4	8.77211	-0.282328	extracellular	mitochondrion,golgi,endoplasmic reticulum,plastid,extracellular,cytosol,vacuole	cytosol		endoplasmic reticulum,golgi,extracellular		vacuole	endoplasmic reticulum,golgi,extracellular			extracellular			mitochondrion,plastid	endoplasmic reticulum,golgi,extracellular	endoplasmic reticulum,golgi,extracellular	endoplasmic reticulum,golgi,extracellular		mitochondrion	mitochondrion	cytosol	endoplasmic reticulum,golgi,extracellular	endoplasmic reticulum	extracellular	SwissProt: "extracellular" 16381842		extracellular:16381842	Q8LC76
AT5G05113.1	;	5	0	0	85	10320.8	10.9981	-0.735294	mitochondrion	cytosol,mitochondrion,plastid,nucleus	cytosol		plastid				mitochondrion	mitochondrion	mitochondrion			mitochondrion,plastid,nucleus	mitochondrion	mitochondrion	mitochondrion		mitochondrion	mitochondrion	mitochondrion	mitochondrion	nucleus	mitochondrion				B3H6G1
AT5G05120.1	C2H2 and C2HC zinc fingers superfamily protein;	5	0	0	201	22450.8	4.83667	-0.842289	nucleus	cytosol,mitochondrion,peroxisome,nucleus	nucleus		nucleus		nucleus				cytosol	nucleus		nucleus	mitochondrion			peroxisome	mitochondrion	cytosol,nucleus	nucleus		nucleus	nucleus				Q9FF62
AT5G05130.1	DNA/RNA helicase protein;	5	12	3	862	96351.3	8.49331	-0.324942	nucleus	cytosol,mitochondrion,plastid,nucleus	plastid		nucleus					mitochondrion	nucleus	nucleus		nucleus	mitochondrion				mitochondrion	cytosol,nucleus	nucleus		nucleus	nucleus	SwissProt: "nucleus" 16381842		nucleus:16381842	Q9FF61
AT5G05140.1	Transcription elongation factor (TFIIS) family protein;	5	39	3	436	49137.5	7.07031	-0.916972	nucleus	cytosol,mitochondrion,nucleus	nucleus		nucleus		nucleus		mitochondrion		nucleus	nucleus		nucleus	mitochondrion				mitochondrion	cytosol,nucleus	nucleus	mitochondrion	nucleus	nucleus				Q9FHK9
AT5G05150.1	autophagy-related gene 18E;	5	0	1	374	41671.2	8.47057	0.0441176	vacuole	plasma membrane,mitochondrion,golgi,nucleus,endoplasmic reticulum,extracellular,cytosol	plasma membrane		nucleus				mitochondrion	mitochondrion	cytosol			nucleus	mitochondrion		endoplasmic reticulum,golgi,extracellular		mitochondrion	cytosol,nucleus	cytosol		cytosol	cytosol				Q9FHK8		vacuole:15860012
AT5G05160.1	Leucine-rich repeat protein kinase family protein;	5	20	1	640	70567.9	6.89458	-0.0979687	plasma membrane,extracellular	plasma membrane,mitochondrion,golgi,endoplasmic reticulum,extracellular,cytosol	plasma membrane		endoplasmic reticulum,golgi,extracellular			endoplasmic reticulum,golgi,extracellular			plasma membrane			plasma membrane	endoplasmic reticulum,golgi,extracellular	endoplasmic reticulum,golgi,extracellular	endoplasmic reticulum,golgi,extracellular		mitochondrion	endoplasmic reticulum,golgi,extracellular	cytosol	endoplasmic reticulum,golgi,extracellular	extracellular	plasma membrane	Amigo: "plasma membrane" 17317660|SwissProt: "plasma membrane" 16381842|Tair: "plasma membrane" 17317660	plasma membrane:17317660	plasma membrane:16381842	Q9FHK7	plasma membrane:17317660		extracellular:15593128;extracellular:16356755;plasma membrane:17317660;plasma membrane:21433285
AT5G05170.1	Cellulose synthase family protein;Encodes a cellulose synthase isomer. CESA3 mutants have cellulose defect in the primary cell wall. Multiple lines of evidence suggest that CESA3, along with CESA1 and CESA6 are present in the same plasma membrane complex for cellulose biosynthesis. As inferred from the null role of secondary wall-type CesAs, included in a set of five primary wall-type CesAs that …	5	242	7	1065	119689	7.61116	-0.180845	plasma membrane	plasma membrane,mitochondrion,nucleus,peroxisome,plastid,cytosol	plasma membrane		cytosol						cytosol	nucleus		plastid	mitochondrion				plastid	cytosol,nucleus	cytosol		plasma membrane	peroxisome	Amigo: "plasma membrane" 10330464|Amigo: "golgi" 16618929|SwissProt: "plasma membrane" 16381842|Tair: "plasma membrane" 17317660|Tair: "golgi" 16618929	golgi:16618929;plasma membrane:10330464	plasma membrane:16381842	Q941L0	plasma membrane:17317660;golgi:16618929	cytoskeleton:17878303;cytosol:24147885;golgi:17878303;plasma membrane:17878303;plasma membrane:22926318;plasma membrane:24147885;plasma membrane:25926481	golgi:16618929;golgi:22430844;golgi:22923678;golgi:25900983;golgi:25122472;golgi:25900983;golgi:25900983;golgi:25900983;golgi:21826108;golgi:25900983;plasma membrane:14506206;plasma membrane:15308754;plasma membrane:17317660;plasma membrane:19334764;plasma membrane:20374526;plasma membrane:20843791;plasma membrane:21433285;plasma membrane:23990937;plasma membrane:26781341;vacuole:18686298;vacuole…	AT2G20130.1::21798944;AT4G18780.1::22926318;AT4G18780.1:p,l,a,s,m,a, ,m,e,m,b,r,a,n,e:22926318;AT5G05170.1::22926318;AT5G17420.1::22926318;AT5G17420.1:p,l,a,s,m,a, ,m,e,m,b,r,a,n,e:22926318;AT5G44030.1::22926318;AT5G44030.1:p,l,a,s,m,a, ,m,e,m,b,r,a,n,e:22926318;AT5G64740.1::22926318
AT5G05180.1	;	5	14	1	432	49881.2	4.49907	-0.777315	nucleus	cytosol,mitochondrion,plastid,nucleus	nucleus		nucleus						cytosol	nucleus		nucleus	mitochondrion		plastid		mitochondrion	cytosol,nucleus	nucleus		nucleus	nucleus				Q9FHK5
AT5G05190.1	Protein of unknown function (DUF3133);	5	45	2	615	68354.4	6.87452	-1.03301	endoplasmic reticulum	mitochondrion,golgi,nucleus,endoplasmic reticulum,extracellular,cytosol	nucleus		nucleus						cytosol	nucleus		nucleus	mitochondrion		mitochondrion		mitochondrion	endoplasmic reticulum,golgi,extracellular	nucleus		nucleus	nucleus				Q9FHK4		endoplasmic reticulum:25747881;plasma membrane:25747881		AT1G48480.1::15618630;AT2G41680.1::21798944;AT3G02150.1::21798944;AT3G17840.1::15618630;AT4G15730.1::21798944;AT5G06780.1::21798944;AT5G53060.1::21798944;AT5G61010.1::21798944;AT5G61380.1::21798944
AT5G05200.1	Protein kinase superfamily protein;	5	91	7	540	60317.7	6.69917	-0.0546296	plastid	cytosol,mitochondrion,plasma membrane,plastid	plasma membrane		plastid			mitochondrion		mitochondrion	mitochondrion			plastid	mitochondrion	mitochondrion	mitochondrion		mitochondrion	mitochondrion	cytosol	mitochondrion	plastid	mitochondrion	Amigo: "plastid" 16461379|Amigo: "plastid" 16414959|Amigo: "plastid" 18431481|SwissProt: "cytosol,plastid" 16381842|Tair: "plastid" 16414959|Tair: "plastid" 18431481	plastid:16414959;plastid:16461379;plastid:18431481	plastid:16381842;cytosol:16381842	Q9ASX5	plastid:16414959;plastid:18431481		golgi:25900983;golgi:25900983;mitochondrion:27943495;plastid:21531424;plastid:24872594;plastid:18431481;plastid:16414959;plastid:16461379;plastid:22274653
AT5G05210.1	Surfeit locus protein 6;	5	39	3	386	45144.6	10.5345	-1.62591	nucleus	cytosol,mitochondrion,nucleus	nucleus		nucleus						nucleus	nucleus		nucleus	mitochondrion				mitochondrion	cytosol,nucleus	nucleus		nucleus	nucleus				Q9FLD3
AT5G05220.1	;	5	2	2	182	20733.5	7.88921	-0.923077	plastid	cytosol,mitochondrion,plastid,nucleus	nucleus		plastid			plastid		mitochondrion	cytosol	nucleus	plastid	nucleus	plastid	plastid	plastid		mitochondrion	plastid	nucleus	plastid	plastid	nucleus				Q9FLD2		plastid:21443605
AT5G05230.1	RING/U-box superfamily protein;	5	15	6	363	39373.4	4.9573	-0.601653	nucleus	mitochondrion,golgi,nucleus,endoplasmic reticulum,extracellular,cytosol	cytosol		nucleus						cytosol	nucleus		nucleus	mitochondrion				mitochondrion	endoplasmic reticulum,golgi,extracellular	cytosol		nucleus	nucleus				Q6DBN5
AT5G05240.1	Uncharacterised conserved protein (UCP030365);	5	4	1	530	58278.5	7.27842	-0.566604	nucleus	cytosol,mitochondrion,nucleus	nucleus		nucleus						nucleus	nucleus		nucleus	mitochondrion				mitochondrion	cytosol,nucleus	nucleus		nucleus	nucleus
AT5G05250.1	;	5	3	1	239	25864.6	6.74387	-0.359414	cytosol	mitochondrion,nucleus,plastid,extracellular,cytosol	extracellular		plastid						cytosol			nucleus,mitochondrion,plastid,extracellular	mitochondrion				plastid	cytosol,nucleus	nucleus	mitochondrion	cytosol	plastid				Q9FLC9
AT5G05260.1	cytochrome p450 79a2;Encodes cytochrome P450 CYP79A2.	5	0	1	523	59170.2	9.63702	-0.238623	endoplasmic reticulum	mitochondrion,golgi,endoplasmic reticulum,plastid,extracellular,cytosol	cytosol		cytosol		plastid	plastid	mitochondrion		mitochondrion			endoplasmic reticulum	endoplasmic reticulum,golgi,extracellular	endoplasmic reticulum,golgi,extracellular	mitochondrion		mitochondrion	mitochondrion	mitochondrion	mitochondrion	plastid	endoplasmic reticulum	SwissProt: "endoplasmic reticulum" 16381842		endoplasmic reticulum:16381842	Q9FLC8
AT5G05270.1	Chalcone-flavanone isomerase family protein;	5	61	3	209	23332.8	4.45818	-0.202871	cytosol	mitochondrion,nucleus,plastid,cytosol,cytoskeleton	cytosol		cytosol		cytosol	plastid			cytosol			plastid	mitochondrion				mitochondrion	cytosol,nucleus	cytosol		cytoskeleton	cytosol				Q8VZW3
AT5G05280.1	RING/U-box superfamily protein;	5	0	1	176	19121.3	8.27289	0.0136364	plasma membrane	plasma membrane,mitochondrion,golgi,nucleus,endoplasmic reticulum,plastid,extracellular,cytosol	plasma membrane		nucleus			mitochondrion			endoplasmic reticulum			nucleus	endoplasmic reticulum,golgi,extracellular	plastid	endoplasmic reticulum,golgi,extracellular		mitochondrion	plastid	extracellular		cytosol	plasma membrane	SwissProt: "plasma membrane" 16381842		plasma membrane:16381842	Q9FLC6
AT5G05282.1	conserved peptide upstream open reading frame 64;Upstream open reading frames (uORFs) are small open reading frames found in the 5' UTR of a mature mRNA, and can potentially mediate translational regulation of the largest, or major, ORF (mORF). CPuORF64 represents a conserved upstream opening reading frame relative to major ORF AT5G05280.1	5	0	1	22	2659.28	9.43979	-0.05	plasma membrane	mitochondrion,golgi,nucleus,endoplasmic reticulum,peroxisome,plastid,extracellular,cytosol	plastid		endoplasmic reticulum,golgi,extracellular						cytosol			plastid	mitochondrion		endoplasmic reticulum,golgi,extracellular		mitochondrion	cytosol,nucleus	mitochondrion			peroxisome				B3H6X9
AT5G05290.1	expansin A2;Encodes an expansin. Naming convention from the Expansin Working Group (Kende et al, 2004. Plant Mol Bio)	5	3	2	255	27750.3	4.77674	-0.214118	extracellular	nucleus,endoplasmic reticulum,golgi,extracellular	extracellular		endoplasmic reticulum,golgi,extracellular		nucleus	endoplasmic reticulum,golgi,extracellular			endoplasmic reticulum			extracellular	endoplasmic reticulum,golgi,extracellular	endoplasmic reticulum,golgi,extracellular	endoplasmic reticulum,golgi,extracellular		endoplasmic reticulum,golgi,extracellular	endoplasmic reticulum,golgi,extracellular	extracellular	endoplasmic reticulum,golgi,extracellular	nucleus	extracellular	SwissProt: "extracellular,plasma membrane" 16381842		extracellular:16381842;plasma membrane:16381842	Q38866
AT5G05300.1	;	5	4	0	102	10555.9	9.71867	0.448039	extracellular	plasma membrane,mitochondrion,golgi,endoplasmic reticulum,plastid,extracellular	plasma membrane		endoplasmic reticulum,golgi,extracellular			endoplasmic reticulum,golgi,extracellular	mitochondrion		extracellular			plasma membrane,mitochondrion,golgi,plastid	endoplasmic reticulum,golgi,extracellular	endoplasmic reticulum,golgi,extracellular	endoplasmic reticulum,golgi,extracellular		endoplasmic reticulum,golgi,extracellular	endoplasmic reticulum,golgi,extracellular	extracellular	endoplasmic reticulum,golgi,extracellular	plastid	extracellular
AT5G05310.1	TLC ATP/ADP transporter;	5	7	0	469	50576	9.81731	0.635394	plasma membrane	plasma membrane,mitochondrion,golgi,endoplasmic reticulum,plastid,extracellular	plasma membrane		plastid			plastid			endoplasmic reticulum			plasma membrane	endoplasmic reticulum,golgi,extracellular	plastid	endoplasmic reticulum,golgi,extracellular		mitochondrion	endoplasmic reticulum,golgi,extracellular	extracellular		plasma membrane	plasma membrane
AT5G05320.1	FAD/NAD(P)-binding oxidoreductase family protein;	5	26	4	406	45609.2	9.30116	-0.218473	peroxisome,plastid	mitochondrion,golgi,nucleus,endoplasmic reticulum,plastid,extracellular,cytosol	cytosol		cytosol			endoplasmic reticulum,golgi,extracellular			cytosol			plastid	mitochondrion				plastid	cytosol,nucleus	mitochondrion		plastid	cytosol				Q9FLC2			plastid:24872594
AT5G05330.1	HMG-box (high mobility group) DNA-binding family protein;Encodes a protein with a putative HMG-box domain. The high-mobility group (HMG) proteins are chromatin-associated proteins that act as architectural factors in various nucleoprotein structures, which regulate DNA-dependent processes such as transcription and recombination. Expression of this gene was not detected according to Grasser et al.…	5	29	2	220	25935.4	6.37355	-0.885	nucleus	cytosol,mitochondrion,plastid,nucleus	cytosol		plastid				mitochondrion		nucleus	nucleus	plastid	nucleus	mitochondrion	plastid	mitochondrion		mitochondrion	mitochondrion	nucleus	plastid	nucleus	nucleus				Q58FU4
AT5G05340.1	Peroxidase superfamily protein;	5	9	2	324	34217.3	8.39612	-0.0580247	extracellular	golgi,nucleus,endoplasmic reticulum,extracellular,cytosol	extracellular		endoplasmic reticulum,golgi,extracellular		extracellular	endoplasmic reticulum,golgi,extracellular			extracellular			cytosol	endoplasmic reticulum,golgi,extracellular	endoplasmic reticulum,golgi,extracellular	endoplasmic reticulum,golgi,extracellular		endoplasmic reticulum,golgi,extracellular	endoplasmic reticulum,golgi,extracellular	nucleus	endoplasmic reticulum,golgi,extracellular	extracellular	extracellular	SwissProt: "extracellular" 16381842		extracellular:16381842	Q9FLC0			cytosol:21166475;extracellular:14595688;extracellular:16356755;extracellular:28155257;golgi:22430844
AT5G05350.1	PLAC8 family protein;	5	43	1	526	59685.5	7.88333	-0.0304183	plasma membrane	plasma membrane,mitochondrion,nucleus,peroxisome,plastid,cytosol	plasma membrane		nucleus						cytosol		plastid	plasma membrane	plastid		plastid		mitochondrion	plastid	cytosol	plastid	plasma membrane	peroxisome				Q5XV52
AT5G05360.1	;	5	31	4	163	17999	10.1954	-0.888344	plastid	cytosol,mitochondrion,plastid,nucleus	plastid		plastid			mitochondrion		mitochondrion	mitochondrion	nucleus	plastid	nucleus	plastid		plastid		mitochondrion	mitochondrion	nucleus	plastid	cytosol	nucleus				Q84W16
AT5G05365.1	Heavy metal transport/detoxification superfamily protein ;	5	86	2	77	8869.76	7.25742	-0.316883	cytosol	mitochondrion,golgi,nucleus,endoplasmic reticulum,plastid,extracellular,cytosol	cytosol		endoplasmic reticulum,golgi,extracellular						cytosol			nucleus	mitochondrion				endoplasmic reticulum,golgi,extracellular	cytosol,nucleus	extracellular		plastid	cytosol
AT5G05370.1	Cytochrome b-c1 complex, subunit 8 protein;	5	132	1	72	8418.37	10.007	-0.245833	mitochondrion	mitochondrion,golgi,endoplasmic reticulum,plastid,extracellular,cytosol	cytosol		plastid		mitochondrion	mitochondrion			mitochondrion			mitochondrion	mitochondrion				endoplasmic reticulum,golgi,extracellular	mitochondrion	mitochondrion		mitochondrion	mitochondrion	Amigo: "mitochondrion" 18189341|Tair: "mitochondrion" 18189341	mitochondrion:18189341		Q9FLB7	mitochondrion:18189341		mitochondrion:12970493;mitochondrion:18189341;mitochondrion:27943495;plastid:24872594
AT5G05380.1	prenylated RAB acceptor 1.B3;	5	21	5	217	23530.7	8.87865	0.490783	plastid	plasma membrane,mitochondrion,golgi,endoplasmic reticulum,peroxisome,plastid,extracellular	plasma membrane		plastid			plastid		mitochondrion	peroxisome		plastid	plasma membrane	endoplasmic reticulum,golgi,extracellular		mitochondrion		plastid	plastid	extracellular	plastid	plastid	plastid	Amigo: "endoplasmic reticulum" 18583532|SwissProt: "endoplasmic reticulum" 16381842|Tair: "endoplasmic reticulum" 18583532	endoplasmic reticulum:18583532	endoplasmic reticulum:16381842	Q9FLB6	endoplasmic reticulum:18583532
AT5G05390.1	laccase 12;putative laccase, a member of laccase family of genes (17 members in Arabidopsis).	5	2	0	565	62737.3	9.60343	-0.147434	extracellular	plasma membrane,golgi,endoplasmic reticulum,plastid,extracellular	plasma membrane		endoplasmic reticulum,golgi,extracellular			endoplasmic reticulum,golgi,extracellular			extracellular			plasma membrane	endoplasmic reticulum,golgi,extracellular	endoplasmic reticulum,golgi,extracellular	endoplasmic reticulum,golgi,extracellular		endoplasmic reticulum,golgi,extracellular	endoplasmic reticulum,golgi,extracellular	extracellular	endoplasmic reticulum,golgi,extracellular	plastid	extracellular	SwissProt: "extracellular" 16381842		extracellular:16381842	Q9FLB5			extracellular:28155257
AT5G05400.1	LRR and NB-ARC domains-containing disease resistance protein;	5	1	0	874	99762.7	6.41425	-0.231808	plastid	cytosol,mitochondrion,plastid,nucleus	cytosol		nucleus			plastid		mitochondrion	cytosol			cytosol	plastid	plastid	mitochondrion		mitochondrion	plastid	cytosol	plastid	plastid	cytosol				Q9FLB4
AT5G05410.1	DRE-binding protein 2A;Encodes a transcription factor that specifically binds to DRE/CRT cis elements (responsive to drought and low-temperature stress). Belongs to the DREB subfamily A-2 of ERF/AP2 transcription factor family (DREB2A). There are eight members in this subfamily including DREB2B. The protein contains one AP2 domain. Overexpression of transcriptional activation domain of DREB2A res…	5	26	3	335	37704.4	4.92836	-0.985672	nucleus	cytosol,mitochondrion,nucleus	nucleus		nucleus		nucleus		mitochondrion		nucleus	nucleus		nucleus	mitochondrion				mitochondrion	cytosol,nucleus	nucleus		nucleus	nucleus	Amigo: "nucleus" 16617101|SwissProt: "nucleus" 16381842	nucleus:16617101	nucleus:16381842	O82132		nucleus:16617101;nucleus:21443605;nucleus:21640171		AT1G06770.1::18552202;AT1G20100.1::18552202;AT1G20960.1::18552202;AT1G21130.1::18552202;AT1G21560.1::18552202;AT1G31180.1::18552202;AT1G31817.1::18552202;AT1G32230.1::19548978;AT1G32230.1::19548978;AT1G53280.1::18552202;AT1G54440.1::18552202;AT1G68560.1::18552202;AT1G70300.1::18552202;AT2G30350.1::18552202;AT2G30580.1::18552202;AT2G35500.1::18552202;AT2G35510.1::19548978;AT3G04260.1::18552202;AT3…
AT5G05420.1	FKBP-like peptidyl-prolyl cis-trans isomerase family protein;	5	0	2	143	15339.5	9.02077	-0.409091	cytosol	mitochondrion,nucleus,plastid,cytosol,vacuole	plastid		nucleus		nucleus				cytosol			vacuole	mitochondrion				mitochondrion	cytosol,nucleus	nucleus		cytosol	cytosol				Q9FLB3
AT5G05430.1	RNA-binding protein;	5	0	0	158	17497.6	5.5659	-0.320886	cytosol	nucleus,cytosol,mitochondrion,extracellular	extracellular		nucleus						cytosol			extracellular	mitochondrion				mitochondrion	cytosol,nucleus	extracellular		cytosol	cytosol
AT5G05440.1	Polyketide cyclase/dehydrase and lipid transport superfamily protein;Encodes a member of the PYR (pyrabactin resistance )/PYL(PYR1-like)/RCAR (regulatory components of ABA receptor) family proteins with 14 members. PYR/PYL/RCAR family proteins function as abscisic acid sensors. Mediate ABA-dependent regulation of protein phosphatase 2Cs ABI1 and ABI2.	5	115	4	203	22662.8	6.43921	-0.362069	cytosol	nucleus,cytosol,mitochondrion,extracellular	cytosol		nucleus						cytosol	nucleus		cytosol	mitochondrion				mitochondrion	cytosol,nucleus	extracellular		cytosol	cytosol	SwissProt: "cytosol,nucleus" 16381842		cytosol:16381842;nucleus:16381842	Q9FLB1				AT1G72770.1::19624469;AT1G72770.1::19624469;AT1G72770.1::19624469;AT1G72770.1::19407142;AT4G26080.1::21798944;AT5G57050.1::21798944
AT5G05450.1	P-loop containing nucleoside triphosphate hydrolases superfamily protein;	5	34	2	593	66943	9.04874	-0.396796	nucleus	mitochondrion,golgi,nucleus,endoplasmic reticulum,extracellular,cytosol	cytosol		nucleus						nucleus	nucleus		nucleus	mitochondrion				endoplasmic reticulum,golgi,extracellular	cytosol,nucleus	nucleus		nucleus	cytosol							cytoskeleton:24134884
AT5G05460.1	Glycosyl hydrolase family 85 ;	5	7	0	680	76354.4	6.14395	-0.266765	cytosol,vacuole	plasma membrane,mitochondrion,nucleus,plastid,cytosol	plasma membrane		nucleus			plastid			cytosol		plastid	plastid	mitochondrion	plastid	plastid		mitochondrion	plastid	cytosol	plastid	nucleus	plastid				Q9FLA9			extracellular:26572690;plasma membrane:19334764;vacuole:22923678
AT5G05470.1	eukaryotic translation initiation factor 2 alpha subunit;protein synthesis initiation factor eIF2 alpha	5	35	4	344	38802.8	5.00252	-0.375872	cytosol	cytosol,mitochondrion,plastid,nucleus	cytosol		nucleus		cytosol				cytosol			plastid	mitochondrion				mitochondrion	cytosol,nucleus	nucleus		cytosol	cytosol							cytosol:21166475;plasma membrane:19334764
AT5G05480.1	Peptide-N4-(N-acetyl-beta-glucosaminyl)asparagine amidase A protein;	5	27	4	608	68438.5	5.27096	-0.321053	extracellular	plasma membrane,mitochondrion,golgi,endoplasmic reticulum,plastid,extracellular,cytosol	plasma membrane		plastid			endoplasmic reticulum,golgi,extracellular		mitochondrion	cytosol			plasma membrane	endoplasmic reticulum,golgi,extracellular	endoplasmic reticulum,golgi,extracellular	endoplasmic reticulum,golgi,extracellular		mitochondrion	mitochondrion	extracellular	plastid	plastid	plasma membrane	Amigo: "vacuole" 15539469|Tair: "vacuole" 15539469	vacuole:15539469		Q9FFG6	vacuole:15539469		extracellular:26572690;plastid:24872594
AT5G05490.1	Rad21/Rec8-like family protein;Encodes a RAD21-like gene essential for meiosis. Encodes a 627 a.a. protein that is slightly longer in the N-terminus than SYN1 BP5.	5	1	1	627	71231.8	6.16037	-0.799203	nucleus	mitochondrion,golgi,nucleus,endoplasmic reticulum,extracellular,cytosol	nucleus		nucleus		nucleus	mitochondrion		mitochondrion	nucleus	nucleus		nucleus	mitochondrion	endoplasmic reticulum,golgi,extracellular	mitochondrion		mitochondrion	mitochondrion	nucleus	mitochondrion	cytosol	nucleus	SwissProt: "nucleus" 16381842		nucleus:16381842	Q9S7T7
AT5G05500.1	Pollen Ole e 1 allergen and extensin family protein;	5	13	2	183	20171.2	8.35576	-0.115847	extracellular	plasma membrane,golgi,nucleus,endoplasmic reticulum,plastid,extracellular	plasma membrane		endoplasmic reticulum,golgi,extracellular			endoplasmic reticulum,golgi,extracellular			endoplasmic reticulum			plastid	endoplasmic reticulum,golgi,extracellular	endoplasmic reticulum,golgi,extracellular	endoplasmic reticulum,golgi,extracellular		endoplasmic reticulum,golgi,extracellular	endoplasmic reticulum,golgi,extracellular	nucleus	endoplasmic reticulum,golgi,extracellular	extracellular	extracellular				Q9FFG5
AT5G05510.1	Mad3/BUB1 homology region 1;	5	2	2	471	54230.8	5.46274	-0.922081	nucleus	cytosol,mitochondrion,nucleus	cytosol		nucleus						nucleus	nucleus		nucleus	mitochondrion				mitochondrion	cytosol,nucleus	nucleus		nucleus	nucleus								AT1G01370.1:n,u,c,l,e,u,s:25262777;AT2G22640.1::25262777;AT2G33560.1:n,u,c,l,e,u,s:25262777;AT2G33560.1:n,u,c,l,e,u,s:25262777;AT2G33560.1:c,y,t,o,s,k,e,l,e,t,o,n:25262777;AT3G25980.1:n,u,c,l,e,u,s:25262777;AT3G25980.1:c,y,t,o,s,k,e,l,e,t,o,n:25262777;AT5G05510.1::25262777
AT5G05520.1	Outer membrane OMP85 family protein;	5	34	4	524	58523	6.44511	-0.449618	mitochondrion	cytosol,mitochondrion,plastid,nucleus	plastid		nucleus						cytosol			nucleus	mitochondrion				mitochondrion	cytosol,nucleus	cytosol		nucleus	cytosol	Amigo: "mitochondrion,plastid" 16618929|Tair: "mitochondrion,plastid" 16618929	mitochondrion:16618929;plastid:16618929		Q9FFG3	plastid:16618929;mitochondrion:16618929		golgi:25900983;golgi:25900983;golgi:25900983;mitochondrion:21472856;mitochondrion:21841088;mitochondrion:22923678;mitochondrion:27943495;mitochondrion:21896887;plasma membrane:21433285;unclear:16618929;vacuole:15215502
AT5G05530.1	RING/U-box superfamily protein;	5	6	2	199	23166.9	7.70779	-0.269347	mitochondrion	mitochondrion,nucleus,endoplasmic reticulum,plastid,cytosol	endoplasmic reticulum		plastid			mitochondrion		mitochondrion	mitochondrion			nucleus	mitochondrion		mitochondrion		mitochondrion	mitochondrion	cytosol	mitochondrion	mitochondrion	mitochondrion				Q9FFG2
AT5G05540.1	small RNA degrading nuclease 2;	5	22	2	466	53185.2	8.74893	-0.506867	nucleus	mitochondrion,golgi,nucleus,endoplasmic reticulum,plastid,extracellular,cytosol	extracellular		nucleus			endoplasmic reticulum,golgi,extracellular			nucleus	nucleus		plastid,nucleus	mitochondrion				mitochondrion	cytosol,nucleus	cytosol		cytosol	nucleus	SwissProt: "nucleus" 16381842		nucleus:16381842	Q9FFG1				AT5G02050.1::21798944
AT5G05550.1	sequence-specific DNA binding transcription factors;	5	11	1	246	28193.3	9.02146	-0.992683	nucleus	cytosol,mitochondrion,nucleus	cytosol		nucleus						cytosol	nucleus		nucleus	mitochondrion				mitochondrion	cytosol,nucleus	nucleus		nucleus	cytosol				Q94AX7
AT5G05560.1	E3 ubiquitin ligase, putative;Arabidopsis thaliana E3 ubiquitin ligase	5	1	0	1678	186286	6.57337	-0.0212157	nucleus	cytosol,mitochondrion,plasma membrane,nucleus			nucleus						cytosol	nucleus		nucleus	mitochondrion				mitochondrion	cytosol,nucleus	cytosol		plasma membrane	plasma membrane				Q9FFF9			cytoskeleton:24134884;plastid:24872594	AT2G42260.1::20706207
AT5G05570.1	transducin family protein / WD-40 repeat family protein;	5	14	0	1124	122667	5.53723	-0.129626	mitochondrion	cytosol,mitochondrion,plastid,nucleus	cytosol		nucleus			mitochondrion			cytosol			plastid	mitochondrion		mitochondrion		mitochondrion	mitochondrion	cytosol	mitochondrion	plastid	cytosol	Amigo: "plasma membrane" 17317660|Tair: "plasma membrane" 17317660	plasma membrane:17317660		Q9FFF8	plasma membrane:17317660	mitochondrion:12837943	plasma membrane:17317660;plastid:20061580
AT5G05580.1	fatty acid desaturase 8;Encodes a temperature sensitive plastidic fatty acid desaturase.	5	59	8	435	50139	8.78794	-0.318161	plastid	plasma membrane,mitochondrion,endoplasmic reticulum,plastid,peroxisome,vacuole	vacuole		plastid		plastid	plastid		mitochondrion	peroxisome		plastid	endoplasmic reticulum,plastid	plastid	plastid	plastid		mitochondrion	mitochondrion	mitochondrion	plastid	plasma membrane	plastid	Amigo: "plastid" 7846164|SwissProt: "plastid" 16381842|Tair: "plastid" 12938931	plastid:7846164	plastid:16381842	P48622	plastid:12938931	plastid:26079601	plastid:12938931
AT5G05590.1	phosphoribosylanthranilate isomerase 2;Encodes phosphoribosylanthranilate isomerase which catalyzes the third step in the tryptophan biosynthetic pathway.	5	44	1	275	29621.1	8.62912	-0.233091	plastid	cytosol,mitochondrion,plastid	plastid		plastid					mitochondrion	plastid		plastid	plastid	plastid		plastid		plastid	plastid	cytosol	plastid	plastid	plastid	Amigo: "plastid" 7773017|Amigo: "plastid" 7890741|Tair: "plastid" 7773017	plastid:7773017;plastid:7890741		Q42527	plastid:7773017		plastid:21531424
AT5G05598.1	;Encodes a Defensin-like (DEFL) family protein	5	0	0	60	7214.19	9.24288	0.633333	extracellular	plasma membrane,golgi,nucleus,endoplasmic reticulum,plastid,extracellular	plasma membrane		plastid			endoplasmic reticulum,golgi,extracellular			endoplasmic reticulum			plastid	endoplasmic reticulum,golgi,extracellular	endoplasmic reticulum,golgi,extracellular	endoplasmic reticulum,golgi,extracellular		endoplasmic reticulum,golgi,extracellular	endoplasmic reticulum,golgi,extracellular	nucleus	endoplasmic reticulum,golgi,extracellular	extracellular	extracellular				A8MR84
AT5G05600.1	2-oxoglutarate (2OG) and Fe(II)-dependent oxygenase superfamily protein;	5	74	4	371	42179.2	6.2425	-0.481941	cytosol	cytosol,mitochondrion,nucleus	cytosol		cytosol						cytosol			cytosol	mitochondrion				mitochondrion	cytosol,nucleus	cytosol		cytosol	cytosol				Q9FFF6
AT5G05610.1	alfin-like 1;AL1 encodes a member of the Alfin-Like family of nuclear-localized PhD domain containing homeodomain proteins. Binds to H3K4 di or trimethylated DNA.	5	43	2	241	27224.2	5.77274	-0.623237	nucleus	cytosol,mitochondrion,plastid,nucleus	plastid		nucleus		nucleus				nucleus	nucleus		nucleus	mitochondrion				mitochondrion	cytosol,nucleus	nucleus		nucleus	nucleus	Amigo: "nucleus" 19154204|Tair: "nucleus" 19154204	nucleus:19154204		Q9FFF5	nucleus:19154204
AT5G05620.1	gamma-tubulin complex protein 2;Paralog of TUBG1, required for centrosomal and noncentrosomal microtubule nucleation. Involved in specification of cell identity, such as stomatal patterning. Constitutively expressed throughout plant.	5	15	3	474	53280.5	5.94732	-0.322363	cytosol	cytosol,mitochondrion,nucleus	cytosol		nucleus		nucleus				cytosol			cytosol	mitochondrion				mitochondrion	cytosol,nucleus	nucleus		cytosol	cytosol	Amigo: "cytoskeleton" 16603653|Amigo: "nucleus,plasma membrane" 17714428|Amigo: "mitochondrion" 14671022|Tair: "cytoskeleton" 16603653|Tair: "nucleus,plasma membrane" 17714428|Tair: "mitochondrion" 14671022	cytoskeleton:16603653;mitochondrion:14671022;nucleus:17714428;plasma membrane:17714428		P38558	cytoskeleton:16603653;mitochondrion:14671022;nucleus:17714428;plasma membrane:17714428	cytoskeleton:12602947	cytoskeleton:24134884;mitochondrion:14671022
AT5G05630.1	Amino acid permease family protein;	5	12	3	490	53696.9	9.53519	0.61102	plasma membrane	plasma membrane,mitochondrion,endoplasmic reticulum,peroxisome,plastid,extracellular	plasma membrane		plastid						endoplasmic reticulum		plastid	plasma membrane	mitochondrion		plastid		plastid	mitochondrion	extracellular	plastid	plasma membrane	peroxisome				Q9FFL1
AT5G05640.1	nucleoprotein-related;	5	4	2	323	36136.6	8.47961	-0.0873065	cytosol	mitochondrion,golgi,nucleus,endoplasmic reticulum,plastid,extracellular,cytosol	golgi		nucleus						cytosol			plastid,nucleus	mitochondrion				endoplasmic reticulum,golgi,extracellular	cytosol,nucleus	nucleus		cytosol	cytosol				Q9FFL0
AT5G05650.1	;	5	0	0	125	14334.4	6.74072	0.0176	cytosol	plasma membrane,mitochondrion,nucleus,plastid,cytosol	plasma membrane		nucleus						cytosol			cytosol,plastid	mitochondrion				mitochondrion	cytosol,nucleus	nucleus		cytosol	cytosol
AT5G05657.1	;	5	0	0	137	15651.6	6.2144	-0.244526	plasma membrane	mitochondrion,golgi,nucleus,endoplasmic reticulum,plastid,extracellular,cytosol,vacuole	cytosol		nucleus			plastid			cytosol		plastid	nucleus,extracellular	mitochondrion				endoplasmic reticulum,golgi,extracellular	endoplasmic reticulum,golgi,extracellular	extracellular		plastid	vacuole				Q3E9K9
AT5G05660.1	sequence-specific DNA binding transcription factors;zinc ion binding;sequence-specific DNA binding transcription factors;Encodes a homolog of the mammalian zinc finger transcription factor NF-X1.	5	21	1	880	98887.3	8.30726	-0.604773	nucleus	mitochondrion,golgi,nucleus,peroxisome,plastid,extracellular,cytosol	extracellular		nucleus						nucleus	nucleus		golgi,nucleus	mitochondrion		plastid	peroxisome	plastid	cytosol,nucleus	extracellular		nucleus	nucleus						nucleus:22073231
AT5G05670.1	signal recognition particle binding;	5	55	3	260	29077.3	7.99148	-0.0907692	endoplasmic reticulum	mitochondrion,golgi,nucleus,endoplasmic reticulum,plastid,extracellular,cytosol	cytosol		nucleus						endoplasmic reticulum			plastid	mitochondrion		endoplasmic reticulum,golgi,extracellular		mitochondrion	cytosol,nucleus	cytosol		cytosol	cytosol	Amigo: "endoplasmic reticulum" 16618929|Amigo: "plasma membrane" 17317660|Tair: "plasma membrane" 17317660|Tair: "endoplasmic reticulum" 16618929	endoplasmic reticulum:16618929;plasma membrane:17317660		Q9FFK7	plasma membrane:17317660;endoplasmic reticulum:16618929		endoplasmic reticulum:16618929;endoplasmic reticulum:22923678;plasma membrane:17317660
AT5G05680.1	nuclear pore complex protein-related;Encodes MOS7 (Modifier of snc1,7), homologous to human and Drosophila melanogaster nucleoporin Nup88. Resides at the nuclear envelope. Modulates the nuclear concentrations of certain defense proteins regulates defense outputs.	5	20	2	810	89735.6	5.9731	-0.224321	nucleus	cytosol,mitochondrion,plastid,nucleus	plastid		nucleus						cytosol		plastid	nucleus	mitochondrion				mitochondrion	cytosol,nucleus	nucleus		plastid	cytosol	Amigo: "nucleus" 19700630	nucleus:19700630				nucleus:21189294
AT5G05690.1	Cytochrome P450 superfamily protein;Encodes a member of the CP90A family, a cytochrome P450 monooxygenase which converts 6-deoxocathasterone to 6-deoxoteasterone in the late C6 oxidation pathway and cathasterone to teasterone in the early C6 oxidation pathway of brassinolide biosynthesis. Expressed in cotyledons and leaves. Mutants display de-etiolation and derepression of light-induced genes in …	5	154	7	472	53788.5	9.46441	-0.0737288	endoplasmic reticulum	plasma membrane,mitochondrion,golgi,nucleus,endoplasmic reticulum,extracellular,vacuole	plasma membrane		endoplasmic reticulum,golgi,extracellular		nucleus	endoplasmic reticulum,golgi,extracellular		mitochondrion	endoplasmic reticulum			endoplasmic reticulum	endoplasmic reticulum,golgi,extracellular	endoplasmic reticulum,golgi,extracellular	mitochondrion		mitochondrion	mitochondrion	mitochondrion	mitochondrion	vacuole	endoplasmic reticulum	SwissProt: "plasma membrane" 16381842		plasma membrane:16381842	Q42569
AT5G05700.1	arginine-tRNA protein transferase 1;Encodes an arginyl-tRNA:protein transferase (ATE1), a component of the N-end rule pathway that targets protein degradation through the identity of the amino-terminal residue of specific protein substrates. Arabidopsis contains two ATE genes: At5g05700/ATE1, At3g11240/ATE2. Another component of the N-end rule pathway is At5g02310/PROTEOLYSIS6 (PRT6). PRT6 and AT…	5	21	8	632	71544.9	5.66534	-0.696994	nucleus	cytosol,mitochondrion,plastid,nucleus	nucleus		nucleus		cytosol				cytosol	nucleus		nucleus	mitochondrion				plastid	cytosol,nucleus	nucleus		nucleus	nucleus				Q9ZT48
AT5G05710.1	Pleckstrin homology (PH) domain superfamily protein;	5	19	4	144	16730.5	7.35696	-0.775	cytosol	mitochondrion,golgi,nucleus,plastid,extracellular,cytosol	plastid		plastid						cytosol			golgi,nucleus	mitochondrion				mitochondrion	cytosol,nucleus	extracellular		cytosol	cytosol				Q9FFK5
AT5G05720.1	RNA-binding (RRM/RBD/RNP motifs) family protein;	5	0	0	451	50708.1	7.75166	-0.643681	nucleus	cytosol,mitochondrion,plastid,nucleus	cytosol		nucleus				mitochondrion		nucleus			plastid,nucleus	mitochondrion				mitochondrion	cytosol,nucleus	nucleus		cytosol	nucleus
AT5G05730.1	anthranilate synthase alpha subunit 1;ASA1 encodes the alpha subunit of anthranilate synthase, which catalyzes the rate-limiting step of tryptophan synthesis. ASA1 is induced by ethylene, and forms a link between ethylene signalling and auxin synthesis in roots.	5	53	3	595	66315.2	6.44945	-0.307563	plastid	cytosol,mitochondrion,plastid	plastid		plastid		plastid	plastid		mitochondrion	plastid		plastid	plastid	plastid	plastid	plastid		mitochondrion	plastid	cytosol	plastid	plastid	plastid	Amigo: "plastid" 1392592|SwissProt: "plastid" 16381842|Tair: "plastid" 18431481	plastid:1392592	plastid:16381842	P32068	plastid:18431481		extracellular:26572690;mitochondrion:21841088;plastid:18431481;plastid:21531424;plastid:20061580;plastid:24361574;plastid:24872594
AT5G05740.1	ethylene-dependent gravitropism-deficient and yellow-green-like 2;S2P-like putative metalloprotease, also contain transmembrane helices near their C-termini and many of them, five of seven, contain a conserved zinc-binding motif HEXXH. Homolog of EGY1. Each of the EGY1 and EGY-like proteins share two additional highly conserved motifs, the previously reported NPDG motif (aa 442–454 in EGY1, Rudne…	5	45	0	556	60067.6	4.72356	0.215468	plastid	plasma membrane,mitochondrion,golgi,endoplasmic reticulum,plastid,extracellular,cytosol	plasma membrane		plastid			mitochondrion		mitochondrion	mitochondrion		plastid	plastid	plastid	plastid	mitochondrion		mitochondrion	endoplasmic reticulum,golgi,extracellular	cytosol	plastid	plastid	plasma membrane	Tair: "plastid" 15322131|Tair: "plastid" 18431481			Q9FFK3	plastid:18431481;plastid:15322131		plastid:15322131;plastid:21531424;plastid:23851315;plastid:18431481;plastid:20061580;plastid:23667806
AT5G05750.1	DNAJ heat shock N-terminal domain-containing protein;	5	83	9	294	32339.5	8.75531	-0.785034	cytosol	cytosol,mitochondrion,endoplasmic reticulum,nucleus	nucleus		nucleus		cytosol				cytosol			endoplasmic reticulum,nucleus	mitochondrion				mitochondrion	cytosol,nucleus	nucleus		nucleus	cytosol				Q9FFK2
AT5G05760.1	syntaxin of plants 31;A SNARE protein (ortholog of syntaxin 5), a membrane fusion machine component involved in cytokinesis	5	44	4	336	37313.7	9.02563	-0.399107	golgi	mitochondrion,golgi,nucleus,plastid,cytosol	nucleus		plastid		nucleus	mitochondrion			cytosol	nucleus		golgi	mitochondrion				mitochondrion	cytosol,nucleus	nucleus		golgi	cytosol	Amigo: "cytosol" 0012427991|SwissProt: "cytosol,endoplasmic reticulum,golgi" 16381842|Tair: "cytosol" 12427991	cytosol:0012427991	cytosol:16381842;endoplasmic reticulum:16381842;golgi:16381842	Q9FFK1	cytosol:12427991	golgi:12182707;golgi:15342965;golgi:15546360;golgi:15743878;golgi:16236155;golgi:16723734	plasma membrane:19334764	AT1G01010.1::21798944;AT1G02780.1::24556609;AT1G14320.1::24556609;AT1G27300.1::21798944;AT1G27400.1::24556609;AT1G43170.1::24556609;AT1G66280.1::24556609;AT2G04280.1::24556609;AT2G18020.1::24556609;AT2G40510.1::24556609;AT3G02080.1::24556609;AT3G04920.1::24556609;AT3G08580.1::24556609;AT3G09500.1::24556609;AT3G12030.1::24556609;AT3G16450.1::24556609;AT3G16460.1::24556609;AT3G20370.1::24556609;AT3…
AT5G05770.1	WUSCHEL related homeobox 7;Encodes a WUSCHEL-related homeobox gene family member with 65 amino acids in its homeodomain. Proteins in this family contain a sequence of eight residues (TLPLFPMH) downstream of the homeodomain called the WUS box.	5	3	0	122	13997.8	11.1091	-0.990164	nucleus	nucleus,mitochondrion,plastid,extracellular	extracellular		plastid				mitochondrion		nucleus			nucleus	mitochondrion		mitochondrion		mitochondrion	mitochondrion	nucleus		nucleus	nucleus	SwissProt: "nucleus" 16381842		nucleus:16381842	Q9FFK0
AT5G05780.1	RP non-ATPase subunit 8A;Encodes a putative 26S proteasome subunit RPN8a. The function of RPN8a and other 26S subunits may be required for specifying leaf adaxial identity.	5	156	8	308	34729.9	6.515	-0.0912338	cytosol,nucleus	nucleus,cytosol,mitochondrion,extracellular	nucleus		nucleus		nucleus				cytosol			cytosol	mitochondrion				mitochondrion	cytosol,nucleus	extracellular		cytosol	nucleus				O24412			cytosol:14623894;cytosol:21166475;golgi:25900983;golgi:25900983;golgi:25900983;plasma membrane:25641898;plasma membrane:19334764;vacuole:25900983	AT3G25860.1::24846764
AT5G05790.1	Duplicated homeodomain-like superfamily protein;	5	11	3	277	31378	8.30457	-0.636101	nucleus	mitochondrion,golgi,nucleus,endoplasmic reticulum,extracellular,cytosol	cytosol		nucleus		cytosol				nucleus			nucleus	mitochondrion				endoplasmic reticulum,golgi,extracellular	cytosol,nucleus	nucleus		nucleus	nucleus				Q9FFJ9
AT5G05800.1	;	5	33	1	449	52693.1	6.30761	-0.834076	nucleus	cytosol,mitochondrion,nucleus	nucleus		nucleus					mitochondrion	nucleus	nucleus		nucleus	mitochondrion		mitochondrion		mitochondrion	cytosol,nucleus	nucleus		nucleus	cytosol
AT5G05810.1	RING/U-box superfamily protein;	5	6	3	353	39573.2	9.47072	-0.354674	plasma membrane	plasma membrane,mitochondrion,golgi,nucleus,endoplasmic reticulum,plastid,extracellular	plasma membrane		endoplasmic reticulum,golgi,extracellular			endoplasmic reticulum,golgi,extracellular		mitochondrion	endoplasmic reticulum			nucleus	endoplasmic reticulum,golgi,extracellular	endoplasmic reticulum,golgi,extracellular	endoplasmic reticulum,golgi,extracellular		mitochondrion	endoplasmic reticulum,golgi,extracellular	nucleus	endoplasmic reticulum,golgi,extracellular	plastid	golgi	SwissProt: "plasma membrane" 16381842		plasma membrane:16381842	Q5EAE9
AT5G05820.1	Nucleotide-sugar transporter family protein;	5	31	4	309	33901.6	10.2296	0.827508	endoplasmic reticulum	plasma membrane,mitochondrion,golgi,endoplasmic reticulum,plastid,extracellular	plasma membrane		plastid			mitochondrion		mitochondrion	endoplasmic reticulum			golgi,plastid	endoplasmic reticulum,golgi,extracellular	endoplasmic reticulum,golgi,extracellular	mitochondrion		mitochondrion	mitochondrion	extracellular		plastid	plasma membrane				Q6DBP3			golgi:22430844
AT5G05830.1	RING/FYVE/PHD zinc finger superfamily protein;	5	23	2	204	22370.4	4.87569	-0.158824	cytosol	mitochondrion,nucleus,peroxisome,plastid,cytosol	plastid		nucleus						cytosol			nucleus	mitochondrion				mitochondrion	cytosol,nucleus	nucleus		cytosol	peroxisome				Q9FFJ5
AT5G05840.1	Protein of unknown function (DUF620);	5	30	2	439	48865.3	5.0781	-0.388155	cytosol	cytosol,mitochondrion,plastid,nucleus	cytosol		nucleus						cytosol	nucleus		plastid	mitochondrion				mitochondrion	cytosol,nucleus	cytosol		cytosol	cytosol				Q9FFJ4			cytosol:22522809;plastid:24872594
AT5G05850.1	plant intracellular ras group-related LRR 1;Encodes PIRL1, a member of the Plant Intracellular Ras-group-related LRRs (Leucine rich repeat proteins). PIRLs are a distinct, plant-specific class of intracellular LRRs that likely mediate protein interactions, possibly in the context of signal transduction. PIRL1 (AT5G05850) and PIRL9 (AT3G11330) are genetically redundant and are required for differe…	5	10	5	506	56581.2	4.51004	-0.331818	plastid	mitochondrion,nucleus,plastid,extracellular,cytosol	nucleus		nucleus			plastid			cytosol	nucleus	plastid	extracellular	plastid		plastid		mitochondrion	mitochondrion	nucleus	plastid	plastid	nucleus				Q9FFJ3
AT5G05860.1	UDP-glucosyl transferase 76C2;	5	20	5	450	50427.9	5.05987	-0.0362222	cytosol	plasma membrane,mitochondrion,golgi,nucleus,endoplasmic reticulum,plastid,extracellular,cytosol	cytosol		plastid			endoplasmic reticulum,golgi,extracellular			cytosol			plasma membrane	mitochondrion	endoplasmic reticulum,golgi,extracellular	mitochondrion		endoplasmic reticulum,golgi,extracellular	mitochondrion	cytosol	endoplasmic reticulum,golgi,extracellular	nucleus	golgi				Q9FIA0		cytosol:27602043
AT5G05870.1	UDP-glucosyl transferase 76C1;	5	23	5	464	52363.4	7.01802	-0.0971983	plasma membrane	plasma membrane,mitochondrion,nucleus,plastid,cytosol	plasma membrane		plastid			mitochondrion			cytosol	nucleus		plasma membrane,plastid	mitochondrion		mitochondrion		mitochondrion	mitochondrion	nucleus		nucleus	plasma membrane				Q9FI99
AT5G05880.1	UDP-Glycosyltransferase superfamily protein;	5	3	0	451	51629.3	6.67305	-0.201552	plasma membrane	plasma membrane,mitochondrion,golgi,nucleus,endoplasmic reticulum,plastid,extracellular,cytosol	mitochondrion		plastid			endoplasmic reticulum,golgi,extracellular			extracellular			plasma membrane	mitochondrion	endoplasmic reticulum,golgi,extracellular	endoplasmic reticulum,golgi,extracellular		mitochondrion	cytosol,nucleus	cytosol		plastid	golgi				Q9FI98
AT5G05890.1	UDP-Glycosyltransferase superfamily protein;	5	10	3	455	51740.4	5.15523	-0.143516	plasma membrane	plasma membrane,mitochondrion,golgi,nucleus,endoplasmic reticulum,plastid,extracellular,cytosol	plasma membrane		plastid			endoplasmic reticulum,golgi,extracellular			extracellular			plasma membrane	mitochondrion	endoplasmic reticulum,golgi,extracellular	endoplasmic reticulum,golgi,extracellular		mitochondrion	cytosol,nucleus	cytosol		plastid	plasma membrane				Q9FI97
AT5G05900.1	UDP-Glycosyltransferase superfamily protein;	5	0	0	450	51353.4	5.03099	-0.205333	plasma membrane,endoplasmic reticulum	plasma membrane,mitochondrion,golgi,nucleus,endoplasmic reticulum,plastid,extracellular,cytosol	plasma membrane	mitochondrion,plastid	plastid		extracellular	endoplasmic reticulum,golgi,extracellular		mitochondrion	extracellular			plasma membrane	mitochondrion	endoplasmic reticulum,golgi,extracellular			mitochondrion	cytosol,nucleus	cytosol		plastid	golgi
AT5G05910.1	RING/U-box superfamily protein;	5	0	0	151	17138	7.03752	-0.0523179	plasma membrane	plasma membrane,golgi,nucleus,endoplasmic reticulum,extracellular	plasma membrane		nucleus						nucleus			nucleus	endoplasmic reticulum,golgi,extracellular		endoplasmic reticulum,golgi,extracellular		endoplasmic reticulum,golgi,extracellular	endoplasmic reticulum,golgi,extracellular	nucleus		extracellular	plasma membrane				Q9FI95
AT5G05920.1	deoxyhypusine synthase;Encodes a deoxyhypusine synthase.	5	18	4	368	41065.9	4.88378	-0.261413	cytosol	mitochondrion,golgi,nucleus,endoplasmic reticulum,plastid,extracellular,cytosol	cytosol		cytosol						cytosol			cytosol,plastid	mitochondrion				endoplasmic reticulum,golgi,extracellular	cytosol,nucleus	cytosol		nucleus	cytosol				Q9FI94
AT5G05930.1	guanylyl cyclase 1;	5	16	7	274	30915.8	4.65109	-0.0558394	plasma membrane	mitochondrion,golgi,nucleus,endoplasmic reticulum,extracellular,cytosol	mitochondrion		nucleus						extracellular			nucleus	endoplasmic reticulum,golgi,extracellular	endoplasmic reticulum,golgi,extracellular	endoplasmic reticulum,golgi,extracellular		mitochondrion	endoplasmic reticulum,golgi,extracellular	nucleus		nucleus	cytosol				Q8L870
AT5G05940.1	ROP guanine nucleotide exchange factor 5;Encodes a member of KPP-like gene family, homolog of KPP (kinase partner protein) gene in tomato. Also a member of the RopGEF (guanine nucleotide exchange factor) family, containing the novel PRONE domain (plant-specific Rop nucleotide exchanger), which is exclusively active towards members of the Rop subfamily.	5	1	1	611	68468.9	9.17791	-0.47054	nucleus	cytosol,mitochondrion,plastid,nucleus	nucleus		nucleus						cytosol	nucleus	plastid	nucleus	mitochondrion	plastid			mitochondrion	cytosol,nucleus	nucleus	plastid	cytosol	cytosol				Q9FI92
AT5G05950.1	maternal effect embryo arrest 60;	5	15	4	175	18742.2	8.32516	0.866857	plasma membrane	plasma membrane,golgi,nucleus,endoplasmic reticulum,extracellular,vacuole	plasma membrane		nucleus			endoplasmic reticulum,golgi,extracellular			plasma membrane			plasma membrane,golgi	endoplasmic reticulum,golgi,extracellular		endoplasmic reticulum,golgi,extracellular		endoplasmic reticulum,golgi,extracellular	endoplasmic reticulum,golgi,extracellular	extracellular	endoplasmic reticulum,golgi,extracellular	vacuole	plasma membrane				Q9FI91
AT5G05960.1	Bifunctional inhibitor/lipid-transfer protein/seed storage 2S albumin superfamily protein;	5	36	2	116	12443.5	9.21159	0.115517	extracellular	plasma membrane,golgi,nucleus,endoplasmic reticulum,extracellular	nucleus		endoplasmic reticulum,golgi,extracellular			endoplasmic reticulum,golgi,extracellular			endoplasmic reticulum			plasma membrane	endoplasmic reticulum,golgi,extracellular	endoplasmic reticulum,golgi,extracellular	endoplasmic reticulum,golgi,extracellular		endoplasmic reticulum,golgi,extracellular	endoplasmic reticulum,golgi,extracellular	extracellular	endoplasmic reticulum,golgi,extracellular	extracellular	extracellular				Q8LBY9			extracellular:26572690;extracellular:28155257
AT5G05965.1	;	5	49	1	131	14273	9.32323	-1.0626	nucleus	mitochondrion,golgi,nucleus,endoplasmic reticulum,plastid,extracellular,cytosol	nucleus		nucleus	plastid	nucleus		mitochondrion		cytosol		plastid	nucleus	plastid		plastid		plastid	endoplasmic reticulum,golgi,extracellular	cytosol	plastid	nucleus	nucleus
AT5G05970.1	Transducin/WD40 repeat-like superfamily protein;a WD40 repeat protein related to the animal NEDD1/GCP-WD protein, which interacts with the g-tubulin complex. Plays a critical role in MT organization during mitosis	5	25	2	781	84632.9	7.0671	-0.440077	nucleus	mitochondrion,golgi,nucleus,endoplasmic reticulum,extracellular,cytosol	nucleus		nucleus						cytosol			nucleus	mitochondrion				endoplasmic reticulum,golgi,extracellular	endoplasmic reticulum,golgi,extracellular	nucleus		nucleus	cytosol	Amigo: "cytoskeleton" 19383896|Tair: "cytoskeleton" 19383896	cytoskeleton:19383896		B6EUA6	cytoskeleton:19383896		cytoskeleton:24134884
AT5G05980.1	DHFS-FPGS homolog B;	5	31	3	571	63348.9	6.51036	-0.156918	cytosol	cytosol,mitochondrion,plastid	cytosol		plastid			mitochondrion		mitochondrion	mitochondrion		plastid	plastid	mitochondrion	mitochondrion	mitochondrion		mitochondrion	mitochondrion	cytosol	mitochondrion	plastid	mitochondrion	Amigo: "plastid" 11752472|Tair: "plastid" 11752472	plastid:11752472		Q8W040	plastid:11752472	cytosol:21502816;plastid:21502816	cytosol:21166475;extracellular:26572690;golgi:25900983;golgi:25900983;golgi:25900983;vacuole:25900983
AT5G05987.1	prenylated RAB acceptor 1.A2;	5	27	2	209	24188.7	10.7764	0.261722	plasma membrane	plasma membrane,mitochondrion,golgi,nucleus,endoplasmic reticulum,peroxisome,extracellular,cytosol,vacuole	plasma membrane		nucleus						cytosol			plasma membrane	endoplasmic reticulum,golgi,extracellular				mitochondrion	cytosol,nucleus	mitochondrion		vacuole	peroxisome	Amigo: "endoplasmic reticulum" 18583532|SwissProt: "endoplasmic reticulum" 16381842|Tair: "endoplasmic reticulum" 18583532	endoplasmic reticulum:18583532	endoplasmic reticulum:16381842	Q8GWC3	endoplasmic reticulum:18583532
AT5G05990.1	Mitochondrial glycoprotein family protein;	5	40	3	259	30070.4	5.1832	-0.79112	mitochondrion	cytosol,mitochondrion,plastid,nucleus	cytosol		plastid	plastid		mitochondrion	mitochondrion	mitochondrion	mitochondrion		plastid	mitochondrion,nucleus	mitochondrion	mitochondrion	mitochondrion		mitochondrion	mitochondrion	nucleus	mitochondrion	mitochondrion	mitochondrion				Q9FI87			mitochondrion:21841088;mitochondrion:27943495
AT5G06000.1	eukaryotic translation initiation factor 3G2;One of the 2 genes that code for the G subunit of eukaryotic initiation factor 3 (EIF3).	5	7	2	308	34690.1	8.11671	-0.672078	cytosol	cytosol,mitochondrion,plastid,nucleus	nucleus		nucleus		cytosol				nucleus	nucleus		plastid	mitochondrion				mitochondrion	cytosol,nucleus	nucleus		nucleus	cytosol				Q9FI86
AT5G06010.1	;	5	14	0	107	12121.4	7.50885	-1.00654	nucleus	cytosol,mitochondrion,plastid,nucleus	nucleus		nucleus						cytosol		plastid	nucleus	mitochondrion				plastid	cytosol,nucleus	nucleus	plastid	nucleus	nucleus				Q9FI85
AT5G06020.1	Plant self-incompatibility protein S1 family;	5	0	1	151	17751.1	8.36006	-0.435762	extracellular	mitochondrion,golgi,endoplasmic reticulum,plastid,extracellular,cytosol	mitochondrion		plastid		cytosol	endoplasmic reticulum,golgi,extracellular			endoplasmic reticulum			plastid,extracellular	endoplasmic reticulum,golgi,extracellular		endoplasmic reticulum,golgi,extracellular		endoplasmic reticulum,golgi,extracellular	endoplasmic reticulum,golgi,extracellular	cytosol	endoplasmic reticulum,golgi,extracellular	extracellular	extracellular
AT5G06030.1	Plant self-incompatibility protein S1 family;	5	0	0	150	17513.1	8.65148	0.004	extracellular	plasma membrane,mitochondrion,golgi,endoplasmic reticulum,plastid,extracellular	plasma membrane		plastid		extracellular	endoplasmic reticulum,golgi,extracellular			extracellular			plasma membrane,mitochondrion,plastid	endoplasmic reticulum,golgi,extracellular	endoplasmic reticulum,golgi,extracellular	endoplasmic reticulum,golgi,extracellular		endoplasmic reticulum,golgi,extracellular	endoplasmic reticulum,golgi,extracellular	mitochondrion	endoplasmic reticulum,golgi,extracellular	extracellular	extracellular
AT5G06040.1	self-incompatibility protein-related;	5	0	0	111	12616.7	8.12662	0.290991	extracellular	golgi,nucleus,endoplasmic reticulum,plastid,extracellular,vacuole	extracellular		plastid		vacuole	endoplasmic reticulum,golgi,extracellular			endoplasmic reticulum			nucleus	endoplasmic reticulum,golgi,extracellular		endoplasmic reticulum,golgi,extracellular		endoplasmic reticulum,golgi,extracellular	endoplasmic reticulum,golgi,extracellular	nucleus	endoplasmic reticulum,golgi,extracellular	plastid	extracellular
AT5G06043.1	;	5	23	1	122	13587	8.77008	-0.383607	cytosol	cytosol,mitochondrion,plastid,nucleus	nucleus		nucleus				mitochondrion		cytosol		plastid	mitochondrion	plastid		mitochondrion		mitochondrion	mitochondrion	nucleus	plastid	nucleus	cytosol
AT5G06050.1	Putative methyltransferase family protein;	5	39	4	682	77715.1	7.26246	-0.319062	plasma membrane	plasma membrane,mitochondrion,golgi,nucleus,endoplasmic reticulum,plastid,extracellular,cytosol	plasma membrane		endoplasmic reticulum,golgi,extracellular			mitochondrion			golgi	nucleus		plastid	endoplasmic reticulum,golgi,extracellular	mitochondrion	endoplasmic reticulum,golgi,extracellular		mitochondrion	endoplasmic reticulum,golgi,extracellular	cytosol	endoplasmic reticulum,golgi,extracellular	plasma membrane	golgi	SwissProt: "golgi" 16381842		golgi:16381842	Q9FG39
AT5G06060.1	NAD(P)-binding Rossmann-fold superfamily protein;	5	58	4	264	28293.8	7.80573	0.0185606	cytosol	mitochondrion,nucleus,peroxisome,plastid,cytosol	plastid		cytosol		cytosol				peroxisome			plastid	mitochondrion				mitochondrion	cytosol,nucleus	mitochondrion		cytosol	peroxisome				Q9LHT0			cytosol:21166475;extracellular:26572690	AT2G29330.1::21798944;AT2G29360.1::21798944;AT3G46090.1::17259181
AT5G06070.1	C2H2 and C2HC zinc fingers superfamily protein;Isolated as a mutation defective in petal development with specific effects on adaxial petals which are filamentous or absent. Encodes a Superman (SUP) like protein with zinc finger motifs. Transcript is detected in petal primordia and protein is localized to the nucleus.	5	7	3	226	25339.1	7.82862	-0.730531	nucleus	cytosol,mitochondrion,nucleus	nucleus		nucleus		nucleus				cytosol	nucleus		nucleus	mitochondrion		mitochondrion		mitochondrion	cytosol,nucleus	nucleus		nucleus	nucleus	Amigo: "nucleus" 14681191|SwissProt: "nucleus" 16381842|Tair: "nucleus" 14681191	nucleus:14681191	nucleus:16381842	Q9LHS9	nucleus:14681191
AT5G06080.1	LOB domain-containing protein 33;	5	0	1	177	20243.8	6.77861	-0.350282	nucleus	nucleus,mitochondrion,plastid,extracellular	extracellular		plastid		nucleus	mitochondrion		mitochondrion	mitochondrion	nucleus	plastid	nucleus	mitochondrion		mitochondrion		mitochondrion	mitochondrion	nucleus	mitochondrion	nucleus	nucleus				Q9LHS8
AT5G06090.1	glycerol-3-phosphate acyltransferase 7;Encodes a protein with glycerol-3-phosphate acyltransferase activity.	5	0	0	500	56085.6	8.71894	0.2454	endoplasmic reticulum	plasma membrane,mitochondrion,golgi,nucleus,endoplasmic reticulum,extracellular,cytosol	plasma membrane		cytosol						cytosol			mitochondrion,endoplasmic reticulum	endoplasmic reticulum,golgi,extracellular		endoplasmic reticulum,golgi,extracellular		mitochondrion	cytosol,nucleus	extracellular		plasma membrane	plasma membrane	SwissProt: "plasma membrane" 16381842		plasma membrane:16381842	Q9LHS7
AT5G06100.1	myb domain protein 33;Encodes a member of the myb family of transcription factors (MYB33), contains Pfam profile: PF00249 myb DNA-binding domain. Double mutants with MYB65 are male sterile- anthers are small, pollen development is defective. Spatial expression appears to be under the control of miR159, contains a target site for this micro RNA. When the target site is mutated , expression is dete…	5	8	2	451	51013.4	5.44703	-0.713747	nucleus	cytosol,mitochondrion,nucleus	nucleus		nucleus		nucleus				nucleus	nucleus		nucleus	mitochondrion				mitochondrion	cytosol,nucleus	nucleus		nucleus	nucleus	Amigo: "nucleus" 11743113	nucleus:11743113		Q9LHS6
AT5G06110.1	DnaJ domain ;Myb-like DNA-binding domain;	5	56	1	663	75637	8.93725	-1.04721	nucleus	mitochondrion,golgi,nucleus,plastid,cytosol	nucleus		nucleus			plastid			nucleus	nucleus		golgi,nucleus	mitochondrion				mitochondrion	cytosol,nucleus	nucleus		cytosol	nucleus				Q9LHS5
AT5G06120.1	ARM repeat superfamily protein;	5	9	0	1066	121195	6.64357	0.0153846	golgi	plasma membrane,mitochondrion,golgi,nucleus,endoplasmic reticulum,extracellular,cytosol	plasma membrane		nucleus		nucleus				cytosol			nucleus	mitochondrion				mitochondrion	endoplasmic reticulum,golgi,extracellular	nucleus		nucleus	cytosol				Q9LHS4			golgi:25900983;golgi:25900983;golgi:25900983
AT5G06130.1	chaperone protein dnaJ-related;	5	47	1	231	25443.2	8.41312	0.0004329	vacuole	plasma membrane,mitochondrion,nucleus,endoplasmic reticulum,cytosol	plasma membrane		nucleus		endoplasmic reticulum		mitochondrion		plasma membrane			cytosol,mitochondrion,plasma membrane,nucleus	mitochondrion				mitochondrion	cytosol,nucleus	nucleus		cytosol	cytosol				Q9LHS3			plasma membrane:19334764;plastid:20061580;plastid:24872594
AT5G06140.1	sorting nexin 1;Homolog of yeast retromer subunit VPS5. Part of a retromer-like protein complex involved in endosome to lysosome protein transport. In roots it co-localizes with the PIN2 auxin efflux carrier. Involved in endocytic sorting of membrane proteins including PIN2, BOR1 and BRI1.	5	74	3	402	46525.7	7.27544	-0.584577	cytosol	cytosol,mitochondrion,plastid,nucleus	cytosol		nucleus			plastid			cytosol		plastid	nucleus	plastid				mitochondrion	cytosol,nucleus	cytosol	plastid	cytosol	cytosol	Amigo: "cytosol" 16936718|Amigo: "cytosol" 16582012|Tair: "cytosol" 16936718|Tair: "cytosol" 16582012	cytosol:16582012;cytosol:16936718		Q9FG38	cytosol:16936718;cytosol:16582012	golgi:16936718;golgi:19796370	cytosol:21166475;golgi:25900983;golgi:25900983;golgi:25900983;golgi:25900983;vacuole:25900983	AT2G30330.1::20971704;AT2G30330.1::20971704;AT2G30330.1::20971704;AT3G47810.1::17889650;AT5G06140.1::21156856;AT5G06140.1::21156856;AT5G07120.1::21156856;AT5G07120.1::21156856;AT5G07120.1::21156856;AT5G49550.1::20971704;AT5G58440.1::21156856;AT5G58440.1::21156856
AT5G06150.1	Cyclin family protein;Encodes a cyclin whose expression is reduced in response to high salt.	5	26	1	445	49849.7	9.75544	-0.259775	cytosol	cytosol,mitochondrion,nucleus	cytosol		nucleus		nucleus	mitochondrion			nucleus			nucleus	mitochondrion		mitochondrion		mitochondrion	mitochondrion	mitochondrion		cytosol	nucleus				Q39067		cytosol:20018602		AT1G04810.1::20706207;AT1G20930.1::20706207;AT1G48920.1::20706207;AT1G71380.1::20706207;AT2G06210.1::20706207;AT2G27960.1::20706207;AT2G27970.1::20706207;AT2G44350.1::20706207;AT3G11270.1::20706207;AT3G54180.1::20706207;AT4G24820.1::20706207;AT4G28230.1::20706207;AT5G20920.1::20706207;AT5G25460.1::20706207;AT5G27640.1::20706207
AT5G06160.1	splicing factor-related;Encodes a protein with similarity to pre-mRNA splicing factor SF3a60 that is involved in gametic cell fate determination. Loss of function results in the ectopic expression of egg cell makers suggesting a role in restriction of gametic cell fate. Expressed strongly in gametophytes and weakly in sporophytes.	5	38	2	504	58975.3	4.96849	-0.898214	nucleus	cytosol,mitochondrion,nucleus	cytosol		nucleus					mitochondrion	nucleus			nucleus	mitochondrion				mitochondrion	cytosol,nucleus	cytosol		cytosol	nucleus	Amigo: "cytosol" 18433157|Tair: "cytosol" 18433157	cytosol:18433157		Q9FG01	cytosol:18433157		cytosol:18433157;nucleus:18433157;plasma membrane:21433285	AT5G52240.1::21798944
AT5G06170.1	sucrose-proton symporter 9;sucrose symporter with hight affinity for sucrose (K0.5=0.066 +/- 0.025mM), that can also transport a wide range of glucosides.	5	2	0	491	52581.2	9.32421	0.619552	plasma membrane	plasma membrane,mitochondrion,golgi,nucleus,endoplasmic reticulum,peroxisome,extracellular,cytosol	plasma membrane		nucleus		peroxisome				endoplasmic reticulum			plasma membrane	mitochondrion		endoplasmic reticulum,golgi,extracellular		mitochondrion	cytosol,nucleus	extracellular		plasma membrane	plasma membrane	Amigo: "plasma membrane" 17098854|Amigo: "plasma membrane" 18359840|SwissProt: "plasma membrane" 16381842|Tair: "plasma membrane" 17098854	plasma membrane:17098854;plasma membrane:18359840	plasma membrane:16381842	Q9FG00	plasma membrane:17098854
AT5G06180.1	Protein of unknown function (DUF1022);	5	5	3	404	44983.5	9.86553	-0.136881	mitochondrion	plasma membrane,mitochondrion,golgi,endoplasmic reticulum,plastid,extracellular,cytosol	plasma membrane		plastid			mitochondrion	mitochondrion		mitochondrion			plastid	mitochondrion		endoplasmic reticulum,golgi,extracellular		mitochondrion	mitochondrion	mitochondrion	mitochondrion	mitochondrion	cytosol				Q8LGK6
AT5G06190.1	;	5	43	2	66	7695.71	11.2204	0.0272727	mitochondrion	cytosol,mitochondrion,plasma membrane,plastid	plasma membrane		plastid			mitochondrion			cytosol			plastid	mitochondrion	mitochondrion			mitochondrion	mitochondrion	mitochondrion	mitochondrion	cytosol	cytosol				Q9FFZ8
AT5G06200.1	Uncharacterised protein family (UPF0497);	5	0	0	202	21112.8	6.50701	0.783168	plasma membrane	plasma membrane,golgi,nucleus,endoplasmic reticulum,plastid,extracellular,cytosol,vacuole	plasma membrane		nucleus						cytosol			plasma membrane,golgi,nucleus	endoplasmic reticulum,golgi,extracellular		endoplasmic reticulum,golgi,extracellular		plastid	endoplasmic reticulum,golgi,extracellular	extracellular		vacuole	plasma membrane
AT5G06210.1	RNA binding (RRM/RBD/RNP motifs) family protein;	5	38	3	146	15422.4	9.3757	-0.0746575	mitochondrion	mitochondrion,plastid,nucleus	mitochondrion		plastid	plastid	nucleus	mitochondrion	mitochondrion	mitochondrion	mitochondrion			plastid	mitochondrion	mitochondrion	mitochondrion		mitochondrion	mitochondrion	mitochondrion	mitochondrion	plastid	mitochondrion				Q9FFZ6			mitochondrion:27943495
AT5G06220.1	LETM1-like protein;	5	51	0	832	92412.3	5.56973	-0.340986	plastid	plasma membrane,mitochondrion,golgi,nucleus,endoplasmic reticulum,plastid,extracellular,cytosol	plasma membrane		nucleus			mitochondrion			mitochondrion			plastid,nucleus	mitochondrion				endoplasmic reticulum,golgi,extracellular	mitochondrion	nucleus	mitochondrion	plastid	cytosol							golgi:25900983;golgi:25900983;golgi:25900983;plastid:20061580;plastid:24872594
AT5G06230.1	TRICHOME BIREFRINGENCE-LIKE 9;Encodes a member of the TBL (TRICHOME BIREFRINGENCE-LIKE) gene family containing a plant-specific DUF231 (domain of unknown function) domain. TBL gene family has 46 members, two of which (TBR/AT5G06700 and TBL3/AT5G01360) have been shown to be involved in the synthesis and deposition of secondary wall cellulose, presumably by influencing the esterification state of p…	5	33	4	413	48142.3	9.00042	-0.528814	extracellular	plasma membrane,mitochondrion,golgi,endoplasmic reticulum,plastid,extracellular,cytosol	plasma membrane		plastid	plastid		endoplasmic reticulum,golgi,extracellular			endoplasmic reticulum			plastid	endoplasmic reticulum,golgi,extracellular	plastid	endoplasmic reticulum,golgi,extracellular		mitochondrion	endoplasmic reticulum,golgi,extracellular	cytosol	endoplasmic reticulum,golgi,extracellular	cytosol	golgi				Q9FFZ4			extracellular:16356755;extracellular:16729891
AT5G06240.1	embryo defective 2735;	5	18	4	162	18530.2	9.6266	-0.748765	nucleus	cytosol,mitochondrion,plastid,nucleus	cytosol		nucleus		cytosol				nucleus	nucleus		plastid,nucleus	mitochondrion				mitochondrion	cytosol,nucleus	nucleus		plastid	nucleus				Q9FFZ3				AT1G14340.1::21798944;AT1G47260.1::21798944;AT4G25660.1::21798944
AT5G06250.1	AP2/B3-like transcriptional factor family protein;	5	7	0	267	29998.6	7.25294	-0.57603	nucleus	nucleus,cytosol,mitochondrion,extracellular	extracellular		nucleus		nucleus				nucleus	nucleus		nucleus	mitochondrion				mitochondrion	cytosol,nucleus	extracellular		nucleus	nucleus				B3H5L5
AT5G06260.1	TLD-domain containing nucleolar protein;	5	30	4	424	47426.5	5.44249	-0.381368	cytosol	plasma membrane,mitochondrion,nucleus,plastid,extracellular,cytosol	plasma membrane		plastid	plastid			mitochondrion		cytosol			plastid	plastid		plastid		mitochondrion	cytosol,nucleus	extracellular		nucleus	nucleus				Q9FNI2
AT5G06265.1	hyaluronan mediated motility receptor-related;	5	13	1	106	12583.2	4.74661	-0.429245	extracellular	plasma membrane,golgi,nucleus,endoplasmic reticulum,plastid,extracellular,cytosol	cytosol		endoplasmic reticulum,golgi,extracellular		plasma membrane	endoplasmic reticulum,golgi,extracellular			extracellular			nucleus	endoplasmic reticulum,golgi,extracellular	endoplasmic reticulum,golgi,extracellular	endoplasmic reticulum,golgi,extracellular		endoplasmic reticulum,golgi,extracellular	endoplasmic reticulum,golgi,extracellular	nucleus	endoplasmic reticulum,golgi,extracellular	plastid	extracellular
AT5G06270.1	;	5	36	5	122	13309.8	9.82175	-0.666393	plastid	cytosol,mitochondrion,plastid,nucleus	nucleus		plastid	plastid		mitochondrion		mitochondrion	cytosol	nucleus	plastid	nucleus	mitochondrion	mitochondrion	mitochondrion		plastid	plastid	nucleus	plastid	mitochondrion	nucleus				Q9FNI1
AT5G06280.1	;	5	21	2	156	17226.6	10.0528	0.0326923	plastid	plasma membrane,mitochondrion,nucleus,plastid,cytosol	plasma membrane		nucleus	plastid		mitochondrion	mitochondrion		cytosol		plastid	nucleus	plastid	plastid	plastid		mitochondrion	plastid	nucleus	plastid	mitochondrion	plastid				Q9FNI0
AT5G06290.1	2-cysteine peroxiredoxin B;Encodes a 2-Cys peroxiredoxin (2-Cys PrxB) that contains two catalytic Cys residues.	5	271	8	273	29781.4	5.41404	-0.0578755	plastid	cytosol,mitochondrion,plastid,extracellular	plastid	mitochondrion,plastid	plastid	plastid	plastid	plastid		mitochondrion	plastid		plastid	cytosol,plastid	plastid	plastid	plastid		mitochondrion	plastid	extracellular	plastid	plastid	plastid	Amigo: "plastid" 16923014|SwissProt: "plastid" 16381842|Tair: "plastid" 15028209|Tair: "plastid" 16207701|Tair: "plastid" 16923014	plastid:16923014	plastid:16381842	Q9C5R8	plastid:15028209;plastid:16923014;plastid:16207701		plastid:15028209;plastid:16207701;plastid:20423899;plastid:21531424;plastid:23851315;plastid:16923014;plastid:18431481;plastid:18633119;plastid:20061580;plastid:24361574;plastid:24872594	AT2G41680.1::25448674;AT3G11630.1::21798944
AT5G06300.1	Putative lysine decarboxylase family protein;	5	20	2	217	23890.8	5.37914	-0.112903	cytosol	cytosol,mitochondrion,plastid,nucleus	cytosol		cytosol		nucleus				cytosol			plastid	mitochondrion				mitochondrion	cytosol,nucleus	cytosol		cytosol	cytosol	Amigo: "cytosol,nucleus" 19837870	cytosol:19837870;nucleus:19837870		Q9FNH8
AT5G06310.1	Nucleic acid-binding, OB-fold-like protein;Encodes AtPOT1b. Note on nomenclature: different names have been given to Arabidopsis POT-like genes (Kuchar and Fajkus, 2004; Shakirov et al, 2005; Tani and Murata, 2005). According to a unifying nomenclature (Surovtseva et al, 2007), At2g05210 (previously named AtPOT1) is designated AtPOT1a, while At5g06310 (previously named AtPOT2) is designated AtPOT…	5	81	3	454	52574.7	8.1331	-0.215419	cytosol	plasma membrane,mitochondrion,golgi,nucleus,endoplasmic reticulum,extracellular,cytosol	plasma membrane		nucleus						cytosol			nucleus	mitochondrion		endoplasmic reticulum,golgi,extracellular		endoplasmic reticulum,golgi,extracellular	cytosol,nucleus	nucleus		cytosol	cytosol				Q6NKX5				AT1G49950.1::15589838;AT1G49950.1::18387366;AT1G49950.1::15589838;AT3G49850.1::18387366;AT5G67580.1::18387366
AT5G06320.1	NDR1/HIN1-like 3;encodes a protein whose sequence is similar to tobacco hairpin-induced gene (HIN1) and Arabidopsis non-race specific disease resistance gene (NDR1). Expression of this gene is induced by cucumber mosaic virus, spermine and Pseudomonas syringae pv. tomato DC3000. The gene product is localized to the plasma membrane.	5	225	6	231	25948.7	9.54199	-0.0887446	plasma membrane	plasma membrane,mitochondrion,golgi,nucleus,endoplasmic reticulum,plastid,extracellular,cytosol	cytosol		endoplasmic reticulum,golgi,extracellular			plastid			plasma membrane			cytosol	endoplasmic reticulum,golgi,extracellular		endoplasmic reticulum,golgi,extracellular		mitochondrion	cytosol,nucleus	mitochondrion		plasma membrane	plasma membrane	Amigo: "plasma membrane" 12913158|Amigo: "plasma membrane" 16618929|Tair: "plasma membrane" 17317660|Tair: "plasma membrane" 16618929	plasma membrane:12913158;plasma membrane:16618929		Q9FNH6	plasma membrane:17317660;plasma membrane:16618929	unclear:14666423	golgi:22430844;golgi:25900983;golgi:25900983;golgi:21826108;golgi:25900983;mitochondrion:27122571;plasma membrane:25641898;plasma membrane:15574830;plasma membrane:16618929;plasma membrane:17317660;plasma membrane:17644812;plasma membrane:19334764;plasma membrane:20843791;plasma membrane:21433285;plasma membrane:22215637;plasma membrane:22318864;plasma membrane:22923678;plasma membrane:23990937;p…	AT4G19030.1::21798944;AT5G22290.1::21798944
AT5G06330.1	Late embryogenesis abundant (LEA) hydroxyproline-rich glycoprotein family;	5	4	2	207	23131	9.09869	0.164251	plasma membrane	plasma membrane,mitochondrion,golgi,nucleus,endoplasmic reticulum,extracellular,cytosol	plasma membrane		nucleus			mitochondrion			plasma membrane			plasma membrane	endoplasmic reticulum,golgi,extracellular		endoplasmic reticulum,golgi,extracellular		mitochondrion	endoplasmic reticulum,golgi,extracellular	extracellular		cytosol	plasma membrane				Q9FNH5
AT5G06340.1	nudix hydrolase homolog 27;	5	69	4	227	25864.9	8.77288	-0.370925	plastid	cytosol,mitochondrion,plastid,nucleus	cytosol		plastid	plastid	nucleus	mitochondrion			mitochondrion		plastid	plastid	plastid	plastid	plastid		plastid	plastid	cytosol	plastid	plastid	plastid	Amigo: "plastid" 18815383|SwissProt: "plastid" 16381842|Tair: "plastid" 18815383	plastid:18815383	plastid:16381842	Q9FNH4	plastid:18815383	plastid:18815383
AT5G06350.1	ARM repeat superfamily protein;	5	5	0	877	99996.2	8.30165	-0.0978335	nucleus	cytosol,mitochondrion,plastid,nucleus	nucleus		plastid			mitochondrion	mitochondrion	mitochondrion	nucleus	nucleus	plastid	cytosol,nucleus	mitochondrion		mitochondrion		mitochondrion	mitochondrion	nucleus		nucleus	cytosol							cytoskeleton:24134884
AT5G06360.1	Ribosomal protein S8e family protein;	5	84	5	260	29756.5	10.8547	-0.734231	cytosol,nucleus	cytosol,mitochondrion,plastid,nucleus	cytosol		plastid		cytosol		mitochondrion		nucleus	nucleus		nucleus	mitochondrion				mitochondrion	cytosol,nucleus	nucleus		cytosol	nucleus				Q9FNH2
AT5G06370.1	NC domain-containing protein-related;	5	66	5	259	27848.6	7.96978	0.135135	cytosol	mitochondrion,nucleus,plastid,extracellular,cytosol	cytosol		nucleus		cytosol	plastid	mitochondrion		cytosol			plastid	mitochondrion		mitochondrion		mitochondrion	cytosol,nucleus	extracellular	mitochondrion	cytosol	cytosol				Q93V51				AT1G14340.1::21798944;AT3G55290.1::21798944
AT5G06380.1	;	5	41	1	146	16066.1	8.20467	-0.465068	plastid	mitochondrion,golgi,nucleus,endoplasmic reticulum,plastid,extracellular,cytosol	plastid		plastid	plastid		mitochondrion		mitochondrion	extracellular	nucleus	plastid	nucleus	mitochondrion		endoplasmic reticulum,golgi,extracellular		mitochondrion	cytosol,nucleus	nucleus	plastid	plastid	plastid
AT5G06390.1	FASCICLIN-like arabinogalactan protein 17 precursor;	5	19	3	458	50411.5	6.65904	-0.286463	plasma membrane	plasma membrane,mitochondrion,golgi,nucleus,endoplasmic reticulum,plastid,extracellular,cytosol	cytosol		cytosol	plastid		endoplasmic reticulum,golgi,extracellular			golgi	nucleus	plastid	plasma membrane,plastid	endoplasmic reticulum,golgi,extracellular	endoplasmic reticulum,golgi,extracellular	endoplasmic reticulum,golgi,extracellular		mitochondrion	mitochondrion	cytosol	endoplasmic reticulum,golgi,extracellular	plastid	golgi	SwissProt: "extracellular" 16381842|Tair: "vacuole" 15539469		extracellular:16381842	Q66GR0	vacuole:15539469		extracellular:28003327;plasma membrane:19334764
AT5G06400.1	Pentatricopeptide repeat (PPR) superfamily protein;	5	0	0	1030	116917	8.12571	-0.258641	mitochondrion	cytosol,mitochondrion,plastid,nucleus	cytosol		plastid	plastid		mitochondrion	mitochondrion	mitochondrion	mitochondrion		plastid	nucleus	mitochondrion	mitochondrion	mitochondrion		mitochondrion	mitochondrion	cytosol	mitochondrion	mitochondrion	cytosol
AT5G06410.1	DNAJ heat shock N-terminal domain-containing protein;	5	6	3	252	28932.4	7.65457	-0.644444	mitochondrion	mitochondrion,plastid,nucleus	nucleus		plastid	plastid		mitochondrion		mitochondrion	nucleus	nucleus	plastid	nucleus	mitochondrion	mitochondrion	mitochondrion		mitochondrion	mitochondrion	nucleus	plastid	plastid	nucleus				Q8L7K4			mitochondrion:27943495
AT5G06420.1	Zinc finger (CCCH-type/C3HC4-type RING finger) family protein;	5	11	3	378	42462.2	7.1325	-1.00106	nucleus	cytosol,mitochondrion,plastid,nucleus	nucleus		nucleus		nucleus				nucleus	nucleus		nucleus	mitochondrion	plastid	plastid		mitochondrion	cytosol,nucleus	nucleus		nucleus	nucleus				Q9FNG6
AT5G06430.1	Thioredoxin superfamily protein;	5	17	2	194	21753	9.89052	-0.409278	plastid	cytosol,mitochondrion,plastid,nucleus	mitochondrion		nucleus	plastid			mitochondrion		cytosol		plastid		plastid	plastid	plastid		plastid	plastid	nucleus	plastid	nucleus	cytosol				Q9FNG5			plastid:22923678;plastid:20061580
AT5G06440.1	;	5	19	1	405	46511.3	4.83014	-0.484198	cytosol	cytosol,mitochondrion,plastid,nucleus	cytosol		nucleus						cytosol	nucleus		plastid	mitochondrion				mitochondrion	cytosol,nucleus	nucleus		nucleus	cytosol	Amigo: "mitochondrion" 14671022|Tair: "mitochondrion" 14671022	mitochondrion:14671022		Q8RWI8	mitochondrion:14671022		mitochondrion:14671022;vacuole:18686298
AT5G06450.1	Polynucleotidyl transferase, ribonuclease H-like superfamily protein;	5	20	3	206	23216.6	4.63405	-0.148544	cytosol	cytosol,mitochondrion,plastid,nucleus	cytosol		cytosol						nucleus			plastid	mitochondrion				mitochondrion	cytosol,nucleus	cytosol		cytosol	cytosol	Amigo: "vacuole" 15539469|Amigo: "plasma membrane" 17151019|Tair: "vacuole" 15539469|Tair: "plasma membrane" 17151019	plasma membrane:17151019;vacuole:15539469		Q9FNG3	vacuole:15539469;plasma membrane:17151019		vacuole:17151019
AT5G06460.1	ubiquitin activating enzyme 2;Encodes a ubiquitin-activating enzyme (E1), involved in the first step in conjugating multiple ubiquitins to proteins targeted for degradation. Gene is expressed in most tissues examined.	5	29	0	1077	119630	4.91836	-0.222563	nucleus	cytosol,mitochondrion,plastid,nucleus	cytosol		nucleus		cytosol				cytosol	nucleus		nucleus	mitochondrion	plastid			mitochondrion	cytosol,nucleus	cytosol		plastid	nucleus	Amigo: "nucleus" 9076989	nucleus:9076989		P92974			cytosol:21166475;golgi:25900983;golgi:25900983;golgi:25900983
AT5G06470.1	Glutaredoxin family protein;	5	4	0	239	27365.8	6.61396	-0.557322	cytosol	cytosol,mitochondrion,plastid,nucleus	cytosol		nucleus						cytosol	nucleus		plastid,nucleus	mitochondrion	mitochondrion			mitochondrion	cytosol,nucleus	nucleus	mitochondrion	nucleus	cytosol				Q9FNG2
AT5G06480.1	Immunoglobulin E-set superfamily protein;	5	13	3	153	16829.5	5.17638	0.275817	extracellular	plasma membrane,golgi,nucleus,endoplasmic reticulum,plastid,extracellular,cytosol	cytosol		endoplasmic reticulum,golgi,extracellular			endoplasmic reticulum,golgi,extracellular			extracellular			plastid,nucleus	endoplasmic reticulum,golgi,extracellular	endoplasmic reticulum,golgi,extracellular	endoplasmic reticulum,golgi,extracellular		endoplasmic reticulum,golgi,extracellular	endoplasmic reticulum,golgi,extracellular	cytosol	endoplasmic reticulum,golgi,extracellular	extracellular	plasma membrane				Q9FG22
AT5G06490.1	RING/U-box superfamily protein;	5	0	0	197	22032.5	6.33878	-0.224365	plasma membrane	plasma membrane,mitochondrion,golgi,nucleus,endoplasmic reticulum,plastid,extracellular,cytosol	plasma membrane		nucleus		nucleus	plastid			plasma membrane	nucleus		nucleus	mitochondrion		endoplasmic reticulum,golgi,extracellular		mitochondrion	cytosol,nucleus	nucleus		plastid	plasma membrane	SwissProt: "plasma membrane" 16381842		plasma membrane:16381842	Q9FG21
AT5G06500.1	AGAMOUS-like 96;	5	2	1	242	27299.5	4.77854	-0.542975	nucleus	cytosol,mitochondrion,nucleus	cytosol		nucleus		nucleus	mitochondrion			nucleus	nucleus		nucleus	mitochondrion	mitochondrion	mitochondrion		mitochondrion	mitochondrion	nucleus	mitochondrion	nucleus	nucleus	SwissProt: "nucleus" 16381842		nucleus:16381842	Q9FG20				AT1G48150.1::15805477;AT1G48150.1::15805477;AT1G77980.1::15805477;AT1G77980.1::15805477;AT3G43810.1::17360592
AT5G06510.1	nuclear factor Y, subunit A10;	5	3	2	269	29796	8.84664	-0.64052	nucleus	cytosol,mitochondrion,plastid,nucleus	nucleus		nucleus						nucleus	nucleus		nucleus	mitochondrion				plastid	cytosol,nucleus	nucleus		nucleus	nucleus	SwissProt: "nucleus" 16381842		nucleus:16381842	Q8LFU0		cytosol:25461698;nucleus:in house;nucleus:25461698
AT5G06520.1	SWAP (Suppressor-of-White-APricot)/surp domain-containing protein;	5	0	0	679	76701	6.79801	-0.334021	cytosol	plasma membrane,mitochondrion,nucleus,plastid,cytosol	plasma membrane		nucleus						cytosol			nucleus	mitochondrion				plastid	cytosol,nucleus	nucleus		nucleus	cytosol
AT5G06530.1	ABC-2 type transporter family protein;	5	46	4	751	82936.2	9.63938	0.0508655	plasma membrane	plasma membrane,mitochondrion,nucleus,peroxisome,plastid	plasma membrane		nucleus						peroxisome			plasma membrane	mitochondrion		plastid		mitochondrion	mitochondrion	mitochondrion		plasma membrane	plasma membrane	Amigo: "plasma membrane" 17317660|SwissProt: "plasma membrane" 16381842|Tair: "plasma membrane" 17317660	plasma membrane:17317660	plasma membrane:16381842	Q93YS4	plasma membrane:17317660		plasma membrane:25641898;plasma membrane:17317660;plasma membrane:22215637;plasma membrane:22318864;plasma membrane:26781341
AT5G06540.1	Pentatricopeptide repeat (PPR) superfamily protein;	5	0	0	622	70499	7.99912	-0.0424437	mitochondrion	mitochondrion,golgi,nucleus,endoplasmic reticulum,plastid,extracellular,cytosol	cytosol		plastid			mitochondrion	mitochondrion		extracellular			cytosol,mitochondrion,plastid,nucleus	mitochondrion	mitochondrion	mitochondrion		endoplasmic reticulum,golgi,extracellular	endoplasmic reticulum,golgi,extracellular	cytosol	endoplasmic reticulum,golgi,extracellular	mitochondrion	cytosol				Q9FG16		mitochondrion:in house;plastid:in house
AT5G06550.1	;	5	10	3	502	57422.2	5.24067	-0.410159	mitochondrion	cytosol,mitochondrion,plastid,nucleus	cytosol		nucleus				mitochondrion	mitochondrion	mitochondrion			plastid	mitochondrion	mitochondrion	mitochondrion		mitochondrion	cytosol,nucleus	cytosol	mitochondrion	nucleus	cytosol				Q67XX3
AT5G06560.1	Protein of unknown function, DUF593;	5	37	2	518	59430.1	5.58572	-0.77471	nucleus	cytosol,mitochondrion,nucleus	nucleus		nucleus					mitochondrion	cytosol	nucleus		nucleus	mitochondrion				mitochondrion	cytosol,nucleus	nucleus		nucleus	nucleus				Q9FG14				AT3G43810.1::17360592
AT5G06570.1	alpha/beta-Hydrolases superfamily protein;	5	10	2	329	36599.4	5.36373	-0.199392	cytosol	plasma membrane,mitochondrion,golgi,nucleus,endoplasmic reticulum,extracellular,cytosol	plasma membrane		cytosol		cytosol				cytosol			nucleus	mitochondrion		endoplasmic reticulum,golgi,extracellular		mitochondrion	cytosol,nucleus	extracellular		cytosol	cytosol				Q9FG13				AT1G52695.1::21798944
AT5G06580.1	FAD-linked oxidases family protein;Encodes a protein with glycolate dehydrogenase activity, which was shown to complement various subunits of the E. coli glycolate oxidase complex. It has not been ruled out that the enzyme might be involved in other catalytic activities in vivo.	5	21	1	567	62179.1	6.90143	-0.129453	mitochondrion	cytosol,mitochondrion,plastid	plastid	mitochondrion,plastid	plastid	plastid	mitochondrion	mitochondrion		mitochondrion	mitochondrion		plastid	plastid	mitochondrion	mitochondrion	mitochondrion		mitochondrion	mitochondrion	cytosol	plastid	plastid	mitochondrion	Amigo: "mitochondrion" 17137349|Amigo: "mitochondrion" 14966218|SwissProt: "mitochondrion" 16381842|Tair: "mitochondrion" 14966218|Tair: "mitochondrion" 17137349	mitochondrion:14966218;mitochondrion:17137349	mitochondrion:16381842	Q94AX4	mitochondrion:17137349;mitochondrion:14966218		mitochondrion:17137349;mitochondrion:21841088;mitochondrion:24727099;mitochondrion:27943495
AT5G06590.1	;	5	9	2	314	34860.8	4.58178	-0.453503	nucleus	cytosol,mitochondrion,plastid,nucleus	nucleus		nucleus	plastid					cytosol	nucleus		nucleus	mitochondrion				mitochondrion	cytosol,nucleus	nucleus		nucleus	nucleus				Q8GYE1			cytosol:22522809
AT5G06600.1	ubiquitin-specific protease 12;Encodes a ubiquitin-specific protease.	5	82	2	1116	130614	5.5326	-0.642921	cytosol	cytosol,mitochondrion,nucleus	cytosol		nucleus						cytosol			nucleus	mitochondrion				mitochondrion	cytosol,nucleus	cytosol		cytosol	cytosol				Q9FPT1		cytosol:23645632;nucleus:23645632	cytosol:21166475;golgi:25900983;golgi:25900983
AT5G06610.1	Protein of unknown function (DUF620);	5	13	3	368	40938.3	7.20585	-0.238043	cytosol	mitochondrion,nucleus,plastid,extracellular,cytosol	cytosol		nucleus						cytosol			plastid	mitochondrion				mitochondrion	cytosol,nucleus	extracellular		nucleus	cytosol
AT5G06620.1	SET domain protein 38;	5	6	0	325	36136.3	6.73166	-0.0793846	mitochondrion	plasma membrane,mitochondrion,plastid,nucleus	plasma membrane		plastid			mitochondrion		mitochondrion	mitochondrion		plastid	nucleus	mitochondrion	mitochondrion	mitochondrion		mitochondrion	mitochondrion	nucleus	mitochondrion	mitochondrion	mitochondrion	SwissProt: "nucleus" 16381842		nucleus:16381842	Q9FG08				AT4G26630.1::25387881
AT5G06630.1	proline-rich extensin-like family protein;	5	8	0	440	49837.5	9.72672	-0.992273	extracellular	plastid,endoplasmic reticulum,golgi,extracellular	plastid		endoplasmic reticulum,golgi,extracellular			endoplasmic reticulum,golgi,extracellular			extracellular		plastid	extracellular	endoplasmic reticulum,golgi,extracellular	endoplasmic reticulum,golgi,extracellular	endoplasmic reticulum,golgi,extracellular		endoplasmic reticulum,golgi,extracellular	endoplasmic reticulum,golgi,extracellular	extracellular	endoplasmic reticulum,golgi,extracellular	extracellular	extracellular				Q9FG07
AT5G06640.1	Proline-rich extensin-like family protein;	5	4	0	689	77510.7	9.67496	-1.06851	extracellular	mitochondrion,golgi,nucleus,endoplasmic reticulum,plastid,extracellular,cytosol	nucleus		endoplasmic reticulum,golgi,extracellular			mitochondrion			extracellular		plastid	extracellular	endoplasmic reticulum,golgi,extracellular		endoplasmic reticulum,golgi,extracellular		mitochondrion	endoplasmic reticulum,golgi,extracellular	extracellular		cytosol	cytosol				Q9FG06
AT5G06650.1	C2H2 and C2HC zinc fingers superfamily protein;	5	0	0	191	22466.9	9.43954	-1.05864	nucleus	cytosol,mitochondrion,nucleus	nucleus		nucleus		nucleus				cytosol	nucleus		nucleus	mitochondrion				mitochondrion	cytosol,nucleus	nucleus		nucleus	nucleus				Q9FG05
AT5G06660.1	Protein of unknown function DUF106, transmembrane;	5	52	3	196	21418.4	10.4833	0.105102	plasma membrane,endoplasmic reticulum	plasma membrane,mitochondrion,golgi,nucleus,endoplasmic reticulum,peroxisome,plastid,extracellular,vacuole	plasma membrane		nucleus			endoplasmic reticulum,golgi,extracellular			endoplasmic reticulum			peroxisome,plastid	endoplasmic reticulum,golgi,extracellular	plastid	endoplasmic reticulum,golgi,extracellular		endoplasmic reticulum,golgi,extracellular	endoplasmic reticulum,golgi,extracellular	mitochondrion	endoplasmic reticulum,golgi,extracellular	vacuole	plasma membrane				Q9FG04			golgi:25900983
AT5G06670.1	P-loop containing nucleoside triphosphate hydrolases superfamily protein;	5	2	0	986	110043	5.84983	-0.632657	plastid	cytosol,mitochondrion,plastid,nucleus	nucleus		plastid	plastid		mitochondrion	mitochondrion		cytosol		plastid	nucleus	plastid		plastid		mitochondrion	plastid	nucleus	plastid	cytosol	cytosol				Q9FG03			plastid:20061580
AT5G06680.1	spindle pole body component 98;Encodes protein similar to yeast SCP98. Yeast SCP98 is essential for the microtubule nucleation activity of the gamma-tubulin ring complexes.	5	18	3	838	94652.1	6.95264	-0.161933	cytosol	cytosol,mitochondrion,plastid,nucleus	cytosol		nucleus						cytosol			nucleus	mitochondrion				plastid	cytosol,nucleus	cytosol		nucleus	cytosol	Amigo: "nucleus,plasma membrane" 12006626|Tair: "nucleus,plasma membrane" 12006626	nucleus:12006626;plasma membrane:12006626		Q9FG37	plasma membrane:12006626;nucleus:12006626	cytoskeleton:12006626;nucleus:12006626;plasma membrane:12006626	cytoskeleton:24134884;vacuole:23903016	AT1G73790.1::22404201;AT1G73790.1::22427335;AT1G73790.1::22427335;AT4G09550.1::22404201;AT4G09550.1::22427335;AT4G09550.1::22427335
AT5G06690.1	WCRKC thioredoxin 1;Encodes a thioredoxin (WCRKC1) localized in chloroplast stroma. Contains a WCRKC motif.	5	30	1	210	24518	10.048	-0.495714	plastid	cytosol,mitochondrion,plastid,nucleus	nucleus		plastid				mitochondrion	mitochondrion	plastid		plastid	plastid	mitochondrion		mitochondrion		mitochondrion	mitochondrion	nucleus	plastid	mitochondrion	cytosol	SwissProt: "plastid" 16381842|Tair: "plastid" 19259774		plastid:16381842	Q9FG36	plastid:19259774
AT5G06700.1	Plant protein of unknown function (DUF828);Encodes a member of the TBL (TRICHOME BIREFRINGENCE-LIKE) gene family containing a plant-specific DUF231 (domain of unknown function) domain. TBL gene family has 46 members, two of which (TBR/AT5G06700 and TBL3/AT5G01360) have been shown to be involved in the synthesis and deposition of secondary wall cellulose, presumably by influencing the esterificati…	5	84	3	608	67928.4	9.1231	-0.609211	golgi	mitochondrion,golgi,nucleus,endoplasmic reticulum,plastid,extracellular,cytosol	extracellular		nucleus	plastid		mitochondrion			endoplasmic reticulum	nucleus		nucleus	endoplasmic reticulum,golgi,extracellular		plastid		mitochondrion	cytosol,nucleus	nucleus		plastid	plastid				Q9FG35			golgi:22923678
AT5G06710.1	homeobox from Arabidopsis thaliana;Homeobox-leucine zipper protein.	5	14	5	336	37605.1	8.27303	-0.83125	nucleus	cytosol,plastid,nucleus	nucleus		nucleus	plastid	nucleus				nucleus	nucleus		nucleus	plastid		plastid		plastid	cytosol,nucleus	nucleus	plastid	nucleus	nucleus	SwissProt: "nucleus" 16381842		nucleus:16381842	P46665				AT3G60390.1::21798944;AT4G26100.1::21798944;AT4G37790.1::21798944;AT5G47370.1::21798944
AT5G06720.1	peroxidase 2;	5	15	4	335	34991	4.52181	0.12597	extracellular	golgi,nucleus,endoplasmic reticulum,plastid,extracellular,cytosol,vacuole	extracellular		nucleus	plastid	plastid	endoplasmic reticulum,golgi,extracellular			extracellular			vacuole	endoplasmic reticulum,golgi,extracellular	endoplasmic reticulum,golgi,extracellular	endoplasmic reticulum,golgi,extracellular		endoplasmic reticulum,golgi,extracellular	endoplasmic reticulum,golgi,extracellular	cytosol	endoplasmic reticulum,golgi,extracellular	plastid	extracellular	SwissProt: "extracellular" 16381842		extracellular:16381842	Q42578			extracellular:15694452;extracellular:16356755;golgi:22430844
AT5G06730.1	Peroxidase superfamily protein;	5	11	5	358	37292.5	4.27478	0.0335196	vacuole	golgi,nucleus,endoplasmic reticulum,plastid,extracellular,cytosol,vacuole	extracellular		nucleus	plastid	plastid	endoplasmic reticulum,golgi,extracellular			endoplasmic reticulum	nucleus	plastid	vacuole	endoplasmic reticulum,golgi,extracellular	endoplasmic reticulum,golgi,extracellular	plastid		endoplasmic reticulum,golgi,extracellular	endoplasmic reticulum,golgi,extracellular	cytosol	endoplasmic reticulum,golgi,extracellular	plastid	extracellular	Amigo: "plasma membrane" 17151019|SwissProt: "extracellular,vacuole" 16381842|Tair: "plasma membrane" 17151019	plasma membrane:17151019	vacuole:16381842;extracellular:16381842	Q9FG34	plasma membrane:17151019		vacuole:17151019
AT5G06740.1	Concanavalin A-like lectin protein kinase family protein;	5	2	0	652	72872	7.29489	-0.292331	plasma membrane	plasma membrane,golgi,nucleus,endoplasmic reticulum,plastid,extracellular,cytosol	extracellular		endoplasmic reticulum,golgi,extracellular		nucleus	endoplasmic reticulum,golgi,extracellular			endoplasmic reticulum			cytosol,plasma membrane,nucleus	endoplasmic reticulum,golgi,extracellular	endoplasmic reticulum,golgi,extracellular	endoplasmic reticulum,golgi,extracellular		endoplasmic reticulum,golgi,extracellular	endoplasmic reticulum,golgi,extracellular	cytosol	endoplasmic reticulum,golgi,extracellular	plastid	plasma membrane
AT5G06750.1	Protein phosphatase 2C family protein;	5	21	6	393	44142.7	6.8836	-0.221629	golgi	mitochondrion,golgi,nucleus,endoplasmic reticulum,plastid,extracellular,cytosol	plastid		nucleus					mitochondrion	cytosol			nucleus	mitochondrion	endoplasmic reticulum,golgi,extracellular	mitochondrion		mitochondrion	mitochondrion	mitochondrion	mitochondrion	mitochondrion	cytosol				Q84JD5		golgi:23832523
AT5G06755.1	;	5	13	0	119	13717.8	4.4072	-0.531092	cytosol	mitochondrion,nucleus,plastid,extracellular,cytosol	extracellular		nucleus			plastid			cytosol			nucleus	mitochondrion				mitochondrion	cytosol,nucleus	extracellular		nucleus	cytosol
AT5G06760.1	Late Embryogenesis Abundant 4-5;Encodes LEA4-5, a member of the Late Embryogenesis Abundant (LEA) proteins which typically accumulate in response to low water availability conditions imposed during development or by the environment. Most of thediverse set of LEA proteins can be grouped according to properties such as high hydrophilicity and high content of glycine or other small amino acids in wh…	5	58	3	158	16179.9	10.1026	-0.814557	peroxisome	cytosol,mitochondrion,vacuole,nucleus	nucleus		nucleus		vacuole				cytosol	nucleus		nucleus	mitochondrion				mitochondrion	cytosol,nucleus	mitochondrion		nucleus	nucleus				Q9FG31		peroxisome:10737809
AT5G06770.1	KH domain-containing protein / zinc finger (CCCH type) family protein;	5	37	3	240	25369.1	10.1678	-0.6275	nucleus	cytosol,mitochondrion,plastid,nucleus	nucleus		nucleus		nucleus		mitochondrion		nucleus		plastid	plastid,nucleus	mitochondrion				mitochondrion	cytosol,nucleus	nucleus		cytosol	nucleus				Q9FG30				AT5G04280.1::21798944;AT5G51120.1::21798944
AT5G06780.1	Emsy N Terminus (ENT)/ plant Tudor-like domains-containing protein;	5	25	7	320	36353.3	6.24638	-0.821875	nucleus	mitochondrion,golgi,nucleus,endoplasmic reticulum,plastid,extracellular,cytosol,cytoskeleton	cytosol		nucleus						cytosol	nucleus		plastid,nucleus	endoplasmic reticulum,golgi,extracellular				mitochondrion	cytosol,nucleus	extracellular		cytoskeleton	nucleus								AT1G19010.1::21798944;AT4G30490.1::21798944;AT5G06950.1::21798944;AT5G65683.1::21798944
AT5G06790.1	;	5	10	2	209	23893.5	8.60191	-0.521053	plastid	mitochondrion,plastid,nucleus	nucleus	mitochondrion,plastid	plastid	plastid		mitochondrion		mitochondrion	nucleus	nucleus	plastid	nucleus	plastid	plastid	plastid		plastid	plastid	nucleus	plastid	plastid	nucleus				Q9FG28
AT5G06800.1	myb-like HTH transcriptional regulator family protein;	5	5	3	375	42705.3	7.44064	-0.785867	nucleus	cytosol,mitochondrion,plastid,nucleus	nucleus		nucleus			plastid			nucleus	nucleus		nucleus	mitochondrion		plastid		mitochondrion	cytosol,nucleus	nucleus		nucleus	nucleus				Q0WVU3
AT5G06810.1	Mitochondrial transcription termination factor family protein;	5	2	0	1141	131213	8.67114	-0.187993	mitochondrion	mitochondrion,golgi,endoplasmic reticulum,plastid,extracellular,cytosol	cytosol		plastid	plastid		mitochondrion	mitochondrion	mitochondrion	mitochondrion		plastid	plastid	mitochondrion		mitochondrion		endoplasmic reticulum,golgi,extracellular	mitochondrion	cytosol	mitochondrion	plastid	cytosol						mitochondrion:21464319;mitochondrion:21908688;plastid:21908688
AT5G06820.1	STRUBBELIG-receptor family 2;	5	2	1	735	81303.6	8.31158	-0.162449	plasma membrane	plasma membrane,mitochondrion,golgi,nucleus,endoplasmic reticulum,extracellular	plasma membrane		endoplasmic reticulum,golgi,extracellular			endoplasmic reticulum,golgi,extracellular		mitochondrion	endoplasmic reticulum	nucleus		plasma membrane	endoplasmic reticulum,golgi,extracellular	endoplasmic reticulum,golgi,extracellular	endoplasmic reticulum,golgi,extracellular		mitochondrion	endoplasmic reticulum,golgi,extracellular	nucleus	endoplasmic reticulum,golgi,extracellular	plasma membrane	plasma membrane	SwissProt: "plasma membrane" 16381842		plasma membrane:16381842	Q9FG24
AT5G06830.1	;	5	14	3	549	62132.5	4.44361	-0.42204	cytosol	cytosol,mitochondrion,plastid,nucleus	nucleus		nucleus						cytosol	nucleus		plastid,nucleus	mitochondrion				mitochondrion	cytosol,nucleus	nucleus		cytosol	cytosol							plasma membrane:21433285
AT5G06839.1	bZIP transcription factor family protein;	5	1	1	417	46599.3	7.06126	-0.509113	nucleus	cytosol,mitochondrion,plastid,nucleus	nucleus		nucleus		nucleus	plastid			nucleus	nucleus		nucleus	mitochondrion				mitochondrion	cytosol,nucleus	nucleus		nucleus	nucleus				Q93XM5
AT5G06850.1	C2 calcium/lipid-binding plant phosphoribosyltransferase family protein;	5	9	2	794	91008.1	9.42383	-0.302267	cytosol	cytosol,mitochondrion,plasma membrane,nucleus	cytosol		nucleus						cytosol			cytosol	mitochondrion				mitochondrion	cytosol,nucleus	mitochondrion		plasma membrane	cytosol				Q9FL59
AT5G06860.1	polygalacturonase inhibiting protein 1;Encodes a polygalacturonase inhibiting protein involved in defense response. PGIPs inhibit the function of cell wall pectin degrading enzymes such as those produced by fungal pathogens. PGIP1 is induced by fungal infection.	5	37	6	330	36691.3	8.04583	-0.0912121	extracellular	golgi,nucleus,endoplasmic reticulum,extracellular,cytosol	extracellular		endoplasmic reticulum,golgi,extracellular		nucleus	endoplasmic reticulum,golgi,extracellular			endoplasmic reticulum			extracellular	endoplasmic reticulum,golgi,extracellular	endoplasmic reticulum,golgi,extracellular	endoplasmic reticulum,golgi,extracellular		endoplasmic reticulum,golgi,extracellular	endoplasmic reticulum,golgi,extracellular	cytosol	endoplasmic reticulum,golgi,extracellular	extracellular	extracellular	SwissProt: "extracellular,plasma membrane" 16381842		extracellular:16381842;plasma membrane:16381842	Q9M5J9			extracellular:14595688;extracellular:16287169;extracellular:16356755;extracellular:16729891;extracellular:18998720;extracellular:21109274;extracellular:28155257;golgi:22430844
AT5G06870.1	polygalacturonase inhibiting protein 2;Encodes a polygalacturonase inhibiting protein involved in plant defense response. PGIPs inhibit the activity of pectin degrading enzymes such as those produced by fungal pathogens. PGIP2 is induced by fungal infection and methyl jasmonate.	5	68	5	330	37069.9	9.04763	-0.171515	extracellular	mitochondrion,golgi,nucleus,endoplasmic reticulum,extracellular,cytosol	cytosol		endoplasmic reticulum,golgi,extracellular		nucleus	endoplasmic reticulum,golgi,extracellular			extracellular			extracellular	endoplasmic reticulum,golgi,extracellular	endoplasmic reticulum,golgi,extracellular	endoplasmic reticulum,golgi,extracellular		mitochondrion	endoplasmic reticulum,golgi,extracellular	mitochondrion	endoplasmic reticulum,golgi,extracellular	cytosol	extracellular	SwissProt: "extracellular,plasma membrane" 16381842		extracellular:16381842;plasma membrane:16381842	Q9M5J8			extracellular:14595688;extracellular:15593128;extracellular:16287169;extracellular:16356755;extracellular:28155257;extracellular:25852701;nucleus:23396599
AT5G06890.1	Ubiquitin-like superfamily protein;	5	0	0	66	7192.67	7.53918	-0.162121	cytosol	mitochondrion,golgi,nucleus,endoplasmic reticulum,extracellular,cytosol	extracellular		endoplasmic reticulum,golgi,extracellular						cytosol			nucleus	mitochondrion				endoplasmic reticulum,golgi,extracellular	cytosol,nucleus	extracellular		cytosol	cytosol
AT5G06900.1	cytochrome P450, family 93, subfamily D, polypeptide 1;member of CYP93D	5	0	0	507	57483.2	6.34282	-0.0998028	endoplasmic reticulum	plasma membrane,mitochondrion,golgi,endoplasmic reticulum,extracellular,cytosol,vacuole	plasma membrane		cytosol		vacuole	endoplasmic reticulum,golgi,extracellular			endoplasmic reticulum			endoplasmic reticulum	endoplasmic reticulum,golgi,extracellular	endoplasmic reticulum,golgi,extracellular	endoplasmic reticulum,golgi,extracellular		mitochondrion	endoplasmic reticulum,golgi,extracellular	cytosol	endoplasmic reticulum,golgi,extracellular	plasma membrane	endoplasmic reticulum
AT5G06905.1	cytochrome P450, family 712, subfamily A, polypeptide 2;member of CYP712A	5	0	0	521	59315.1	8.93822	-0.22476	endoplasmic reticulum	mitochondrion,golgi,endoplasmic reticulum,plastid,extracellular,cytosol	mitochondrion		plastid	plastid		endoplasmic reticulum,golgi,extracellular		mitochondrion	endoplasmic reticulum		plastid	endoplasmic reticulum	endoplasmic reticulum,golgi,extracellular	endoplasmic reticulum,golgi,extracellular	mitochondrion		mitochondrion	plastid	cytosol	plastid	plastid	endoplasmic reticulum
AT5G06910.1	J-domain protein 6;DnaJ homologue, contains J domain which is common in all known DnaJ proteins but missing G/F domain.	5	19	2	284	32575.4	8.71029	-1.11725	nucleus	cytosol,mitochondrion,nucleus	nucleus		nucleus						nucleus	nucleus		nucleus	mitochondrion				mitochondrion	cytosol,nucleus	nucleus		nucleus	cytosol	SwissProt: "nucleus" 16381842		nucleus:16381842	Q9FL54		cytosol:15726812;nucleus:15726812
AT5G06920.1	FASCICLIN-like arabinogalactan protein 21 precursor;	5	17	0	353	38901.6	6.70728	0.0804533	extracellular	plasma membrane,golgi,endoplasmic reticulum,plastid,extracellular,vacuole	plasma membrane		plastid	plastid		endoplasmic reticulum,golgi,extracellular			endoplasmic reticulum		plastid	plasma membrane	endoplasmic reticulum,golgi,extracellular	endoplasmic reticulum,golgi,extracellular	endoplasmic reticulum,golgi,extracellular		endoplasmic reticulum,golgi,extracellular	endoplasmic reticulum,golgi,extracellular	extracellular	endoplasmic reticulum,golgi,extracellular	plastid	vacuole	SwissProt: "extracellular" 16381842		extracellular:16381842	Q9FL53
AT5G06930.1	;	5	8	1	723	80576.7	5.96241	-0.539281	plastid	cytosol,mitochondrion,plastid,nucleus	nucleus		plastid	plastid		mitochondrion		mitochondrion	cytosol		plastid	nucleus	plastid		mitochondrion		mitochondrion	plastid	nucleus	plastid	plastid	nucleus				Q0WQA5			plastid:24872594
AT5G06940.1	Leucine-rich repeat receptor-like protein kinase family protein;	5	8	0	872	95687.2	7.28485	0.0393349	plasma membrane	plasma membrane,mitochondrion,golgi,nucleus,endoplasmic reticulum,plastid,extracellular,cytosol,vacuole	plasma membrane		endoplasmic reticulum,golgi,extracellular	plastid		mitochondrion			plasma membrane	nucleus		plasma membrane	endoplasmic reticulum,golgi,extracellular	endoplasmic reticulum,golgi,extracellular	endoplasmic reticulum,golgi,extracellular		mitochondrion	endoplasmic reticulum,golgi,extracellular	cytosol	endoplasmic reticulum,golgi,extracellular	vacuole	plasma membrane	SwissProt: "plasma membrane" 16381842		plasma membrane:16381842	Q9FL51
AT5G06950.1	bZIP transcription factor family protein;Transcription factor of the B-ZIP family that has high affinity for C-box motifs. Interacts with NPR1 and may regulate PR gene expression. Phosphorylated by a CK2-like protein in vitro. Phosphorylation is enhanced by salicylic acid treatment.	5	33	3	330	36686.5	9.01244	-0.575758	nucleus	cytosol,mitochondrion,nucleus	nucleus		nucleus		nucleus				nucleus	nucleus		nucleus	mitochondrion				mitochondrion	cytosol,nucleus	cytosol		nucleus	nucleus	Amigo: "nucleus" 11479572|Amigo: "nucleus" 15821979|SwissProt: "nucleus" 16381842|Tair: "nucleus" 11479572	nucleus:11479572;nucleus:15821979	nucleus:16381842	P43273	nucleus:11479572	cytosol:15821979;nucleus:12472682;nucleus:15821979		AT1G02450.1::15749762;AT1G02450.1::15749762;AT1G28480.1::17397508;AT1G28480.1::17397508;AT1G28480.1::21798944;AT1G32230.1::19548978;AT1G64280.1::12084833;AT1G64280.1::18571510;AT1G64280.1::19490895;AT1G64280.1::11442055;AT1G64280.1::15749762;AT1G64280.1::12383081;AT1G64280.1::10662863;AT1G64280.1::10662863;AT1G64280.1::15634206;AT1G64280.1::12383081;AT1G64280.1::15749762;AT1G64280.1::10659709;AT1…
AT5G06960.1	OCS-element binding factor 5;Encodes a basic leucine zipper (B-ZIP) containing protein that interacts with NPR1 to promote expression of salicylic acid induced genes. Binds the ocs-element.	5	22	4	330	36892.6	8.9213	-0.610606	nucleus	cytosol,mitochondrion,nucleus	nucleus		nucleus		nucleus				nucleus	nucleus		nucleus	mitochondrion				mitochondrion	cytosol,nucleus	cytosol		nucleus	nucleus	SwissProt: "nucleus" 16381842		nucleus:16381842	Q39163				AT1G64280.1::10662863;AT1G64280.1::12383081;AT1G64280.1::12383081;AT1G64280.1::10659709;AT1G64280.1::12383081;AT1G64280.1::10659709;AT1G64280.1::15634206;AT2G41370.1::21798944;AT3G02000.1::19218396;AT4G19660.1::15634206;AT5G06960.1::17098811;AT5G06960.1::21798944;AT5G06960.1::17098811
AT5G06970.1	Protein of unknown function (DUF810);	5	19	1	1101	124530	6.15292	-0.287466	golgi	cytosol,mitochondrion,plastid,nucleus	nucleus		nucleus						cytosol	nucleus		plastid,nucleus	mitochondrion				mitochondrion	mitochondrion	nucleus		nucleus	cytosol				Q8RX56		golgi:23896897;golgi:24163289	golgi:25900983;golgi:25900983;golgi:25900983;golgi:25900983;golgi:25900983;nucleus:23396599;plasma membrane:22318864;plasma membrane:26781341;plastid:24872594	AT2G18960.1:p,l,a,s,m,a, ,m,e,m,b,r,a,n,e:24163289
AT5G06980.1	;	5	39	1	275	32128.5	4.15281	-1.02327	nucleus	cytosol,mitochondrion,nucleus	nucleus		nucleus					mitochondrion	cytosol	nucleus		nucleus	mitochondrion				mitochondrion	cytosol,nucleus	nucleus		nucleus	nucleus
AT5G06990.1	Protein of unknown function, DUF617;	5	29	1	261	28387.7	10.3409	-0.324521	plastid	mitochondrion,plastid,nucleus	mitochondrion	mitochondrion,plastid	plastid	plastid		plastid			plastid		plastid	plastid	plastid	plastid	plastid		mitochondrion	plastid	nucleus	plastid	plastid	plastid				Q9FL47
AT5G07000.1	sulfotransferase 2B;Encodes a member of the sulfotransferase family of proteins. Although it has 85% amino acid identity with ST2A (At5g07010), this protein is not able to transfer a sulfate group to 11- or 12-hydroxyjasmonic acid in vitro. It may be able to act on structurally related jasmonates.	5	28	5	347	39655.4	6.32324	-0.292219	cytosol	cytosol,mitochondrion,vacuole,nucleus	cytosol		nucleus		vacuole				cytosol			cytosol	mitochondrion				mitochondrion	cytosol,nucleus	cytosol		nucleus	cytosol				Q8GZ53
AT5G07010.1	sulfotransferase 2A;Encodes a sulfotransferase that acts specifically on 11- and 12-hydroxyjasmonic acid. Transcript levels for this enzyme are increased by treatments with jasmonic acid (JA), 12-hydroxyJA, JA-isoleucine, and 12-oxyphytodienoic acid (a JA precursor).	5	40	7	359	41366.6	7.20556	-0.337047	cytosol	mitochondrion,golgi,nucleus,endoplasmic reticulum,plastid,extracellular,cytosol,vacuole	cytosol		nucleus		vacuole	mitochondrion			cytosol			cytosol	mitochondrion		plastid		endoplasmic reticulum,golgi,extracellular	plastid	cytosol		plastid	cytosol				Q8L5A7				AT5G35750.1::18642946
AT5G07020.1	proline-rich family protein;	5	117	6	235	24396.4	4.41256	-0.193191	plastid	plasma membrane,mitochondrion,golgi,nucleus,endoplasmic reticulum,plastid,extracellular,cytosol	plastid		endoplasmic reticulum,golgi,extracellular	plastid	cytosol	plastid		mitochondrion	plastid			plasma membrane,nucleus	plastid	plastid	plastid		mitochondrion	plastid	mitochondrion		plastid	plastid	Amigo: "plastid" 15322131|Amigo: "plastid" 15028209|Amigo: "plastid" 18431481|Tair: "plastid" 15322131|Tair: "plastid" 15028209	plastid:15028209;plastid:15322131;plastid:18431481		Q9FL44	plastid:15028209;plastid:15322131		mitochondrion:27122571;mitochondrion:27943495;plastid:14729914;plastid:15028209;plastid:15322131;plastid:16648217;plastid:21531424;plastid:23549413;plastid:23851315;plastid:24361574;plastid:18431481;plastid:20061580;plastid:24872594
AT5G07030.1	Eukaryotic aspartyl protease family protein;	5	158	4	455	48696.9	10.0586	0.0226374	extracellular	plasma membrane,mitochondrion,golgi,nucleus,endoplasmic reticulum,plastid,extracellular,vacuole	mitochondrion		nucleus	plastid		plastid			vacuole			plasma membrane	endoplasmic reticulum,golgi,extracellular		endoplasmic reticulum,golgi,extracellular		mitochondrion	endoplasmic reticulum,golgi,extracellular	nucleus		endoplasmic reticulum	vacuole				Q9FL43			extracellular:15593128;extracellular:16356755;extracellular:16729891;extracellular:21109274;extracellular:26572690;extracellular:28155257;extracellular:25852701;golgi:25900983;golgi:25900983;golgi:25900983;golgi:25900983;plasma membrane:19334764;vacuole:25900983
AT5G07040.1	RING/U-box superfamily protein;	5	0	0	159	17210.9	6.46258	0.173585	plasma membrane	plasma membrane,mitochondrion,golgi,nucleus,endoplasmic reticulum,extracellular,vacuole	extracellular		nucleus			endoplasmic reticulum,golgi,extracellular			endoplasmic reticulum			nucleus	endoplasmic reticulum,golgi,extracellular		endoplasmic reticulum,golgi,extracellular		mitochondrion	endoplasmic reticulum,golgi,extracellular	nucleus	endoplasmic reticulum,golgi,extracellular	vacuole	plasma membrane	SwissProt: "plasma membrane" 16381842		plasma membrane:16381842	Q9FL42
AT5G07050.1	nodulin MtN21 /EamA-like transporter family protein;	5	0	2	402	44358.2	9.31555	0.522637	plasma membrane,vacuole	plasma membrane,mitochondrion,golgi,endoplasmic reticulum,plastid,extracellular,vacuole	plasma membrane		plastid						golgi			plasma membrane	endoplasmic reticulum,golgi,extracellular				mitochondrion	plastid	extracellular		vacuole	plasma membrane				Q9FL41
AT5G07060.1	CCCH-type zinc fingerfamily protein with RNA-binding domain;	5	2	2	363	41756.8	6.56478	-0.887879	nucleus	mitochondrion,golgi,nucleus,endoplasmic reticulum,plastid,extracellular,cytosol	nucleus		nucleus						nucleus	nucleus		plastid	mitochondrion				endoplasmic reticulum,golgi,extracellular	cytosol,nucleus	nucleus		nucleus	nucleus				Q9FL40
AT5G07070.1	CBL-interacting protein kinase 2;Encodes CBL-interacting protein kinase 2 (CIPK2).	5	7	2	456	51871.8	8.44158	-0.434211	cytosol	cytosol,mitochondrion,nucleus	cytosol		cytosol		cytosol				cytosol			nucleus	mitochondrion				mitochondrion	cytosol,nucleus	cytosol		cytosol	cytosol				Q9LYQ8				AT4G01420.1::11230129;AT4G17615.1::11115898;AT4G17615.1::11230129;AT4G17615.1::10590166;AT4G26570.1::11230129;AT4G26570.1::11115898;AT5G24270.1::11230129;AT5G24270.1::11115898;AT5G55990.1::11230129
AT5G07080.1	HXXXD-type acyl-transferase family protein;	5	18	5	450	48953	6.66503	-0.0464444	plastid	cytosol,mitochondrion,plasma membrane,plastid	plasma membrane		plastid	plastid		plastid			cytosol		plastid	cytosol	plastid	plastid	plastid		mitochondrion	mitochondrion	mitochondrion		plastid	plastid				Q9LYQ7
AT5G07090.1	Ribosomal protein S4 (RPS4A) family protein;	5	518	5	262	29875.7	10.8452	-0.517176	cytosol	cytosol,mitochondrion,plastid,nucleus	cytosol		plastid		nucleus			mitochondrion	mitochondrion		plastid	cytosol	mitochondrion		mitochondrion		mitochondrion	cytosol,nucleus	mitochondrion	mitochondrion	mitochondrion	cytosol	Amigo: "plasma membrane" 17151019|Amigo: "cytosol" 11598216|SwissProt: "cytosol" 16381842|Tair: "plasma membrane" 17151019	cytosol:11598216;plasma membrane:17151019	cytosol:16381842	P49204	plasma membrane:17151019		cytosol:15821981;cytosol:22522809;golgi:25900983;golgi:25900983;golgi:25900983;golgi:25900983;golgi:25900983;plasma membrane:22215637;vacuole:17151019
AT5G07100.1	WRKY DNA-binding protein 26;Encodes WRKY DNA-binding protein 26 (WRKY26).	5	14	4	309	34912.4	10.0157	-0.847896	nucleus	mitochondrion,plastid,nucleus	nucleus		nucleus	plastid	nucleus	mitochondrion			nucleus	nucleus	plastid	nucleus	mitochondrion		mitochondrion		mitochondrion	mitochondrion	nucleus	mitochondrion	nucleus	nucleus	SwissProt: "nucleus" 16381842		nucleus:16381842	Q9C5T3
AT5G07110.1	prenylated RAB acceptor 1.B6;	5	31	5	216	23139.2	8.50551	0.546296	plasma membrane	plasma membrane,mitochondrion,golgi,endoplasmic reticulum,plastid,extracellular,vacuole	plasma membrane		plastid	plastid		plastid			endoplasmic reticulum			plasma membrane	endoplasmic reticulum,golgi,extracellular		plastid		mitochondrion	plastid	extracellular	plastid	vacuole	plastid	Amigo: "endoplasmic reticulum" 18583532|SwissProt: "endoplasmic reticulum" 16381842|Tair: "endoplasmic reticulum" 18583532	endoplasmic reticulum:18583532	endoplasmic reticulum:16381842	Q9LYQ4	endoplasmic reticulum:18583532		plasma membrane:19334764	AT1G56330.1::21798944;AT3G46060.1::21798944;AT4G25660.1::21798944;AT4G25680.1::21798944;AT5G56020.1::21798944;AT5G58750.1::21798944
AT5G07120.1	sorting nexin 2B;Encodes sorting nexin SNX2b. SNX2b is peripherally associated with membranes. Involved in vesicular trafficking from endosomes to the vacuole.	5	29	2	572	64285.4	5.22634	-0.670804	cytosol	cytosol,mitochondrion,plastid,nucleus	nucleus		nucleus						cytosol	nucleus		nucleus	mitochondrion		plastid		mitochondrion	cytosol,nucleus	nucleus		nucleus	cytosol				B9DFS6		golgi:19825596		AT5G06140.1::21156856;AT5G06140.1::21156856;AT5G07120.1::21156856;AT5G07120.1::21156856;AT5G58440.1::21156856;AT5G58440.1::21156856;AT5G58440.1::21156856
AT5G07130.1	laccase 13;putative laccase, a member of laccase family of genes (17 members in Arabidopsis).	5	3	1	569	63148.3	7.46156	-0.141828	extracellular	plasma membrane,golgi,endoplasmic reticulum,peroxisome,extracellular	plasma membrane		endoplasmic reticulum,golgi,extracellular		peroxisome	endoplasmic reticulum,golgi,extracellular			extracellular			plasma membrane	endoplasmic reticulum,golgi,extracellular	endoplasmic reticulum,golgi,extracellular	endoplasmic reticulum,golgi,extracellular		endoplasmic reticulum,golgi,extracellular	endoplasmic reticulum,golgi,extracellular	extracellular	endoplasmic reticulum,golgi,extracellular	endoplasmic reticulum	extracellular	SwissProt: "extracellular" 16381842		extracellular:16381842	Q9LYQ2
AT5G07140.1	Protein kinase superfamily protein;	5	14	2	583	64461.3	5.60032	-0.199485	cytosol	cytosol,mitochondrion,plasma membrane,nucleus	plasma membrane		nucleus						cytosol	nucleus		plasma membrane	mitochondrion				mitochondrion	cytosol,nucleus	cytosol		cytosol	cytosol				Q8RY84				AT3G46090.1::17259181
AT5G07150.1	Leucine-rich repeat protein kinase family protein;	5	1	0	553	61670	4.87437	-0.118083	plasma membrane	plasma membrane,mitochondrion,golgi,nucleus,endoplasmic reticulum,extracellular	plasma membrane		endoplasmic reticulum,golgi,extracellular		plasma membrane	endoplasmic reticulum,golgi,extracellular			plasma membrane	nucleus		plasma membrane	endoplasmic reticulum,golgi,extracellular	endoplasmic reticulum,golgi,extracellular	endoplasmic reticulum,golgi,extracellular		mitochondrion	mitochondrion	extracellular	endoplasmic reticulum,golgi,extracellular	plasma membrane	plasma membrane				Q9LYQ0
AT5G07160.1	Basic-leucine zipper (bZIP) transcription factor family protein;	5	0	3	150	17148.6	10.1495	-0.634	nucleus	mitochondrion,plastid,nucleus	plastid		nucleus			plastid			nucleus			nucleus	mitochondrion	plastid			mitochondrion	mitochondrion	nucleus		nucleus	nucleus				Q56FQ1
AT5G07170.1	Cell cycle regulated microtubule associated protein;	5	8	0	394	45088.5	9.69715	-0.796193	nucleus	cytosol,mitochondrion,nucleus	nucleus		nucleus						cytosol	nucleus		nucleus	mitochondrion				mitochondrion	cytosol,nucleus	nucleus		nucleus	cytosol
AT5G07180.1	ERECTA-like 2;Encodes a receptor-like kinase that, together with ER and ERL1 governs the initial decision of protodermal cells to either divide proliferatively to produce pavement cells or divide asymmetrically to generate stomatal complexes. It is also important for maintaining stomatal stem cell activity and preventing terminal differentiation of the meristemoid into the guard mother cell. When…	5	8	1	967	106686	6.72226	0.00754912	plasma membrane	plasma membrane,mitochondrion,golgi,nucleus,endoplasmic reticulum,peroxisome,extracellular,cytosol	plasma membrane		nucleus			endoplasmic reticulum,golgi,extracellular			endoplasmic reticulum			plasma membrane	endoplasmic reticulum,golgi,extracellular	endoplasmic reticulum,golgi,extracellular	endoplasmic reticulum,golgi,extracellular	peroxisome	mitochondrion	mitochondrion	cytosol	endoplasmic reticulum,golgi,extracellular	plasma membrane	plasma membrane	SwissProt: "plasma membrane" 16381842		plasma membrane:16381842	Q6XAT2		plasma membrane:23686240
AT5G07190.1	seed gene 3;Gene is expressed preferentially in the embryo and encodes a unique protein of unknown function.	5	36	4	213	23084.4	6.74242	-0.113146	extracellular	plasma membrane,golgi,nucleus,endoplasmic reticulum,plastid,extracellular,vacuole	plasma membrane		endoplasmic reticulum,golgi,extracellular	plastid		endoplasmic reticulum,golgi,extracellular			endoplasmic reticulum			plasma membrane	endoplasmic reticulum,golgi,extracellular	endoplasmic reticulum,golgi,extracellular	endoplasmic reticulum,golgi,extracellular		endoplasmic reticulum,golgi,extracellular	endoplasmic reticulum,golgi,extracellular	nucleus	endoplasmic reticulum,golgi,extracellular	extracellular	vacuole				Q9LYP6			extracellular:21109274;plasma membrane:19334764
AT5G07200.1	gibberellin 20-oxidase 3;encodes a gibberellin 20-oxidase.	5	27	5	380	43439.6	7.36907	-0.457895	cytosol	cytosol,mitochondrion,nucleus	cytosol		nucleus						cytosol			cytosol	mitochondrion				mitochondrion	cytosol,nucleus	mitochondrion		nucleus	cytosol				Q39112
AT5G07210.1	response regulator 21;member of Response Regulator: B- Type	5	0	0	621	70230.1	6.3548	-0.716586	nucleus	mitochondrion,golgi,nucleus,endoplasmic reticulum,plastid,extracellular,cytosol	cytosol		nucleus						nucleus	nucleus		nucleus	mitochondrion	plastid			mitochondrion	endoplasmic reticulum,golgi,extracellular	nucleus	endoplasmic reticulum,golgi,extracellular	nucleus	nucleus	SwissProt: "nucleus" 16381842|Tair: "plastid" 18431481		nucleus:16381842	Q9LYP5	plastid:18431481
AT5G07220.1	BCL-2-associated athanogene 3;A member of Arabidopsis BAG (Bcl-2-associated athanogene) proteins, plant homologs of mammalian regulators of apoptosis. Plant BAG proteins are multi-functional and remarkably similar to their animal counterparts, as they regulate apoptotic-like processes ranging from pathogen attack, to abiotic stress, to plant development.	5	107	2	303	34246.1	9.8912	-0.592079	cytosol	cytosol,mitochondrion,plastid,nucleus	plastid		nucleus						cytosol			nucleus	mitochondrion				mitochondrion	cytosol,nucleus	mitochondrion		nucleus	cytosol				Q9LYP4				AT5G02500.1::16003391
AT5G07225.1	RING/U-box superfamily protein;	5	2	0	234	27490.2	6.78301	-0.858547	nucleus	cytosol,mitochondrion,nucleus	nucleus		nucleus		nucleus				nucleus	nucleus		nucleus	mitochondrion				mitochondrion	cytosol,nucleus	nucleus		nucleus	nucleus
AT5G07230.1	Bifunctional inhibitor/lipid-transfer protein/seed storage 2S albumin superfamily protein;	5	30	2	91	9283.41	6.07886	0.671429	extracellular	plasma membrane,golgi,nucleus,endoplasmic reticulum,plastid,extracellular	extracellular		endoplasmic reticulum,golgi,extracellular	plastid	nucleus	endoplasmic reticulum,golgi,extracellular			endoplasmic reticulum			plasma membrane	endoplasmic reticulum,golgi,extracellular	endoplasmic reticulum,golgi,extracellular	endoplasmic reticulum,golgi,extracellular		endoplasmic reticulum,golgi,extracellular	endoplasmic reticulum,golgi,extracellular	extracellular	endoplasmic reticulum,golgi,extracellular	extracellular	extracellular	SwissProt: "extracellular" 16381842		extracellular:16381842	Q00762
AT5G07240.1	IQ-domain 24;	5	41	8	401	45265.9	10.8723	-0.892519	nucleus	cytosol,mitochondrion,plastid,nucleus	nucleus		nucleus			mitochondrion	mitochondrion		mitochondrion	nucleus	plastid	nucleus	mitochondrion		mitochondrion		mitochondrion	cytosol,nucleus	nucleus	mitochondrion	nucleus	nucleus				Q9LYP2		nucleus:28115582		AT1G35670.1::19130088
AT5G07250.1	RHOMBOID-like protein 3;	5	42	3	346	38493.4	9.47241	0.386416	plasma membrane	plasma membrane,mitochondrion,golgi,nucleus,endoplasmic reticulum,extracellular,cytosol	plasma membrane		nucleus		plasma membrane				cytosol			plasma membrane	endoplasmic reticulum,golgi,extracellular				mitochondrion	cytosol,nucleus	extracellular		plasma membrane	plasma membrane				Q9LYP1				AT3G16310.1::21798944;AT5G22290.1::21798944
AT5G07260.1	START (StAR-related lipid-transfer) lipid-binding domain;	5	3	2	541	61692	7.20141	-0.168022	cytosol	plasma membrane,mitochondrion,nucleus,plastid,cytosol	plasma membrane		plastid			plastid	mitochondrion		cytosol			nucleus	mitochondrion		mitochondrion		mitochondrion	mitochondrion	cytosol	mitochondrion	nucleus	cytosol				Q84JD1
AT5G07270.1	XB3 ortholog 3 in Arabidopsis thaliana;	5	24	3	513	55350.3	6.87982	-0.0578947	endoplasmic reticulum,nucleus	mitochondrion,golgi,nucleus,endoplasmic reticulum,plastid,extracellular,cytosol	cytosol		nucleus						nucleus	nucleus		endoplasmic reticulum,nucleus	mitochondrion		endoplasmic reticulum,golgi,extracellular		endoplasmic reticulum,golgi,extracellular	cytosol,nucleus	extracellular		plastid	cytosol				Q4FE45
AT5G07280.1	Leucine-rich repeat transmembrane protein kinase;Encodes EMS1 (EXCESS MICROSPOROCYTES1), a putative leucine-rich repeat receptor protein kinase that controls somatic and reproductive cell fates in Arabidopsis anther.	5	23	2	1192	129807	5.67424	0.0360738	plasma membrane	plasma membrane,golgi,nucleus,endoplasmic reticulum,plastid,extracellular,cytosol	nucleus		endoplasmic reticulum,golgi,extracellular	plastid	nucleus	endoplasmic reticulum,golgi,extracellular			endoplasmic reticulum	nucleus	plastid	plasma membrane	endoplasmic reticulum,golgi,extracellular	endoplasmic reticulum,golgi,extracellular	endoplasmic reticulum,golgi,extracellular		plastid	endoplasmic reticulum,golgi,extracellular	cytosol	endoplasmic reticulum,golgi,extracellular	plasma membrane	plasma membrane	SwissProt: "plasma membrane" 16381842		plasma membrane:16381842	Q9LYN8			plasma membrane:23990937	AT4G24972.1::18250314;AT4G24972.1::18250314;AT4G24972.1::18250314;AT4G24973.1::18250314;AT4G24973.1::18250314
AT5G07290.1	MEI2-like 4;AML4 A member of mei2-like gene family, predominantly plant-based family of genes encoding RNA binding proteins with characteristic presence of a highly conserved RNA binding motif first described in the mei2 gene of the fission yeast S. pombe. In silico analyses reveal nine mei2 -like genes in A. thaliana. They were grouped into four distinct clades, based on overall sequence similar…	5	36	2	907	99895.9	6.91451	-0.579603	nucleus	cytosol,mitochondrion,plastid,nucleus	nucleus		nucleus						nucleus			plastid,nucleus	mitochondrion				mitochondrion	cytosol,nucleus	nucleus		nucleus	nucleus				Q9LYN7
AT5G07300.1	Calcium-dependent phospholipid-binding Copine family protein;Encodes a copine-like protein, which is a member of a newly identified class of calcium-dependent, phospholipid binding proteins that are present in a wide range of organisms.	5	43	8	586	64036.9	4.82825	-0.125256	plasma membrane	cytosol,mitochondrion,plastid,nucleus	plastid		nucleus		cytosol	plastid			cytosol			cytosol,plastid	mitochondrion				mitochondrion	cytosol,nucleus	cytosol		cytosol	cytosol	Tair: "plasma membrane" 17644812			Q9LY30	plasma membrane:17644812		golgi:25900983;plasma membrane:25641898;plasma membrane:17644812;plasma membrane:21433285;plasma membrane:22215637;plasma membrane:22318864;plasma membrane:26781341	AT2G45760.1::17631528;AT3G61190.1::21798944;AT3G61190.1::17631528
AT5G07310.1	Integrase-type DNA-binding superfamily protein;encodes a member of the ERF (ethylene response factor) subfamily B-4 of ERF/AP2 transcription factor family. The protein contains one AP2 domain. There are 7 members in this subfamily.	5	0	3	263	29407.2	7.08684	-1.11027	nucleus	cytosol,mitochondrion,nucleus	nucleus		nucleus		nucleus				nucleus	nucleus		nucleus	mitochondrion				mitochondrion	cytosol,nucleus	nucleus		nucleus	nucleus	SwissProt: "nucleus" 16381842		nucleus:16381842	Q9LY29
AT5G07320.1	Mitochondrial substrate carrier family protein;	5	12	1	479	53972.7	7.19146	-0.182463	cytosol	cytosol,mitochondrion,plasma membrane,nucleus	cytosol		cytosol						cytosol			plasma membrane	mitochondrion				mitochondrion	cytosol,nucleus	cytosol		cytosol	mitochondrion				Q9LY28			mitochondrion:27943495;plasma membrane:19334764
AT5G07330.1	;	5	10	2	165	18368.9	10.3436	-0.450909	mitochondrion	plasma membrane,mitochondrion,golgi,nucleus,plastid,extracellular,cytosol	cytosol		plastid	plastid		mitochondrion	mitochondrion	mitochondrion	mitochondrion			plasma membrane,mitochondrion,golgi,nucleus,plastid,extracellular,cytosol	mitochondrion	mitochondrion	mitochondrion		mitochondrion	mitochondrion	nucleus	mitochondrion	mitochondrion	mitochondrion				Q9LY27
AT5G07340.1	Calreticulin family protein;	5	42	2	532	60493.1	4.46194	-0.686654	endoplasmic reticulum	golgi,nucleus,endoplasmic reticulum,extracellular,cytosol	cytosol		endoplasmic reticulum,golgi,extracellular		endoplasmic reticulum	endoplasmic reticulum,golgi,extracellular			endoplasmic reticulum			endoplasmic reticulum	endoplasmic reticulum,golgi,extracellular	endoplasmic reticulum,golgi,extracellular	endoplasmic reticulum,golgi,extracellular		endoplasmic reticulum,golgi,extracellular	endoplasmic reticulum,golgi,extracellular	nucleus	endoplasmic reticulum,golgi,extracellular	cytosol	endoplasmic reticulum	Amigo: "endoplasmic reticulum" 16618929|Amigo: "plasma membrane" 17151019|Amigo: "plastid" 15028209|SwissProt: "endoplasmic reticulum" 16381842|Tair: "endoplasmic reticulum" 16618929|Tair: "plasma membrane" 17151019|Tair: "plastid" 15028209	endoplasmic reticulum:16618929;plasma membrane:17151019;plastid:15028209	endoplasmic reticulum:16381842	Q38798	plastid:15028209;plasma membrane:17151019;endoplasmic reticulum:16618929	endoplasmic reticulum:26680228	endoplasmic reticulum:16618929;endoplasmic reticulum:22923678;golgi:25900983;golgi:25900983;golgi:25900983;plasma membrane:25641898;plasma membrane:21433285;plasma membrane:22215637;plastid:15028209;vacuole:17151019
AT5G07350.1	TUDOR-SN protein 1;RNA binding protein with nuclease activity essential for stress response. Involved in mechanisms acting on mRNAs entering the secretory pathway. Functionally redundant with TSN2.	5	62	1	991	108241	7.32925	-0.334208	nucleus	cytosol,mitochondrion,plastid,nucleus	plastid		nucleus			mitochondrion			nucleus			plastid	mitochondrion				plastid	cytosol,nucleus	mitochondrion	mitochondrion	plastid	cytosol	Tair: "plasma membrane" 17317660|Tair: "plastid" 15028209			Q8VZG7	plasma membrane:17317660;plastid:15028209		cytoskeleton:24134884;cytosol:18433157;cytosol:21166475;golgi:25900983;golgi:25900983;golgi:25900983;golgi:25900983;golgi:25900983;nucleus:18433157;plasma membrane:15574830;plasma membrane:17317660;plasma membrane:19334764;plasma membrane:20374526;plasma membrane:21433285;plasma membrane:22215637;plasma membrane:26781341;plastid:15028209;plastid:24872594;vacuole:25900983
AT5G07360.1	Amidase family protein;	5	23	2	659	72954	7.88513	-0.184219	extracellular	mitochondrion,golgi,nucleus,endoplasmic reticulum,plastid	plastid		plastid	plastid		plastid			endoplasmic reticulum	nucleus	plastid	plastid	plastid	plastid			mitochondrion	mitochondrion	mitochondrion	mitochondrion	plastid	golgi				Q9LY24			extracellular:26572690
AT5G07370.1	inositol polyphosphate kinase 2 alpha;Encodes inositol polyphosphate kinase, which phosphorylates inositol 1,4,5-triphosphate and inositol 1,3,4,5-tetrakisphosphate to generate inositol 1,3,4,5,6-pentakisphosphate	5	51	4	286	31947.5	5.3759	-0.427622	cytosol	cytosol,mitochondrion,plastid,nucleus	cytosol		nucleus						cytosol			plastid	mitochondrion				mitochondrion	cytosol,nucleus	cytosol		nucleus	cytosol	Amigo: "nucleus,plasma membrane" 15618435|SwissProt: "nucleus,plasma membrane" 16381842|Tair: "nucleus,plasma membrane" 15618435	nucleus:15618435;plasma membrane:15618435	nucleus:16381842;plasma membrane:16381842	Q9LY23	plasma membrane:15618435;nucleus:15618435		cytosol:21166475
AT5G07380.1	;	5	12	2	641	71711.3	6.30582	-0.175195	plasma membrane	plasma membrane,mitochondrion,golgi,nucleus,endoplasmic reticulum,extracellular,cytosol	plasma membrane		endoplasmic reticulum,golgi,extracellular		cytosol	mitochondrion			plasma membrane	nucleus		nucleus	endoplasmic reticulum,golgi,extracellular		endoplasmic reticulum,golgi,extracellular		endoplasmic reticulum,golgi,extracellular	mitochondrion	nucleus	endoplasmic reticulum,golgi,extracellular	nucleus	cytosol
AT5G07390.1	respiratory burst oxidase homolog A;	5	9	1	902	102941	9.54266	-0.229047	plasma membrane	cytosol,mitochondrion,plasma membrane,nucleus	plasma membrane		nucleus						cytosol			plasma membrane	mitochondrion				mitochondrion	cytosol,nucleus	mitochondrion		plasma membrane	cytosol	Amigo: "plasma membrane" 9490748|SwissProt: "plasma membrane" 16381842|Tair: "plasma membrane" 9490748	plasma membrane:9490748	plasma membrane:16381842	O81209	plasma membrane:9490748		plasma membrane:26748395
AT5G07400.1	forkhead-associated domain-containing protein / FHA domain-containing protein;	5	10	0	1084	121383	6.85008	-0.320849	nucleus	plasma membrane,mitochondrion,nucleus,plastid,cytosol	plasma membrane		nucleus			mitochondrion			nucleus			plastid,nucleus	mitochondrion				mitochondrion	cytosol,nucleus	cytosol	mitochondrion	mitochondrion	cytosol
AT5G07410.1	Pectin lyase-like superfamily protein;	5	47	3	361	39339.3	8.70028	-0.101108	extracellular	cytosol,endoplasmic reticulum,golgi,extracellular	extracellular		endoplasmic reticulum,golgi,extracellular			endoplasmic reticulum,golgi,extracellular			extracellular			extracellular	endoplasmic reticulum,golgi,extracellular	endoplasmic reticulum,golgi,extracellular	endoplasmic reticulum,golgi,extracellular		endoplasmic reticulum,golgi,extracellular	endoplasmic reticulum,golgi,extracellular	cytosol	endoplasmic reticulum,golgi,extracellular	extracellular	extracellular	SwissProt: "extracellular" 16381842		extracellular:16381842	Q9LY19
AT5G07420.1	Pectin lyase-like superfamily protein;	5	16	3	361	39660.5	9.39728	-0.140443	extracellular	plasma membrane,mitochondrion,golgi,endoplasmic reticulum,extracellular,vacuole	plasma membrane		endoplasmic reticulum,golgi,extracellular			endoplasmic reticulum,golgi,extracellular			extracellular			extracellular	endoplasmic reticulum,golgi,extracellular	endoplasmic reticulum,golgi,extracellular	endoplasmic reticulum,golgi,extracellular		endoplasmic reticulum,golgi,extracellular	endoplasmic reticulum,golgi,extracellular	mitochondrion	endoplasmic reticulum,golgi,extracellular	extracellular	vacuole	SwissProt: "extracellular" 16381842		extracellular:16381842	Q9LY18
AT5G07430.1	Pectin lyase-like superfamily protein;	5	14	1	361	39912.7	9.11449	-0.225485	extracellular	mitochondrion,golgi,endoplasmic reticulum,peroxisome,extracellular	mitochondrion		endoplasmic reticulum,golgi,extracellular			endoplasmic reticulum,golgi,extracellular			extracellular			extracellular	endoplasmic reticulum,golgi,extracellular	endoplasmic reticulum,golgi,extracellular	endoplasmic reticulum,golgi,extracellular	peroxisome	endoplasmic reticulum,golgi,extracellular	endoplasmic reticulum,golgi,extracellular	extracellular	endoplasmic reticulum,golgi,extracellular	extracellular	extracellular
AT5G07440.1	glutamate dehydrogenase 2;Encodes the beta-subunit of the glutamate dehydrogenase. The enzyme is almost exclusively found in the mitochondria of stem and leaf companion cells.	5	160	1	411	44701.6	6.51035	-0.147932	mitochondrion	mitochondrion,golgi,endoplasmic reticulum,extracellular,cytosol	cytosol		mitochondrion		mitochondrion		mitochondrion	mitochondrion	cytosol			mitochondrion	mitochondrion		mitochondrion		endoplasmic reticulum,golgi,extracellular	mitochondrion	cytosol	mitochondrion	mitochondrion	mitochondrion	Amigo: "mitochondrion" 11743115|Amigo: "mitochondrion" 9112779|Amigo: "mitochondrion" 14671022|SwissProt: "mitochondrion" 16381842|Tair: "mitochondrion" 17137349|Tair: "mitochondrion" 9112779|Tair: "plasma membrane" 17151019|Tair: "mitochondrion" 18385124	mitochondrion:11743115;mitochondrion:14671022;mitochondrion:9112779	mitochondrion:16381842	Q38946	mitochondrion:9112779;mitochondrion:18385124;plasma membrane:17151019;mitochondrion:17137349		extracellular:18998720;extracellular:26572690;golgi:25900983;golgi:25900983;golgi:25900983;golgi:25900983;golgi:25900983;mitochondrion:11743115;mitochondrion:14671022;mitochondrion:17137349;mitochondrion:18385124;mitochondrion:19688752;mitochondrion:21296373;mitochondrion:21472856;mitochondrion:21841088;mitochondrion:22923678;mitochondrion:23444301;mitochondrion:24727099;mitochondrion:27122571;mi…
AT5G07450.1	cyclin p4;3;	5	5	2	216	25006.2	6.01237	-0.118981	nucleus	cytosol,mitochondrion,plasma membrane,nucleus	plasma membrane		nucleus						cytosol			nucleus	mitochondrion				mitochondrion	cytosol,nucleus	nucleus		nucleus	nucleus				Q9LY16				AT3G48750.1::15197472
AT5G07460.1	peptidemethionine sulfoxide reductase 2;ubiquitous enzyme that repairs oxidatively damaged proteins. Methionine sulfoxide reductase activity. Mutant lacking reductase activity showed increased protein oxidation, nitration and glycation of specific amino acid residues during darkness.	5	69	6	218	24435.6	4.86724	-0.663303	nucleus	nucleus,cytosol,mitochondrion,extracellular	cytosol		nucleus		nucleus				cytosol			nucleus	mitochondrion				mitochondrion	cytosol,nucleus	extracellular		cytosol	nucleus	Amigo: "cytosol" 17031545|Amigo: "cytosol" 18433157|Tair: "cytosol" 18433157	cytosol:17031545;cytosol:18433157		Q9LY15	cytosol:18433157		extracellular:26572690
AT5G07470.1	peptidemethionine sulfoxide reductase 3;ubiquitous enzyme that repairs oxidatively damaged proteins	5	86	4	202	22546.1	5.2671	-0.79604	nucleus	mitochondrion,golgi,nucleus,endoplasmic reticulum,plastid,extracellular,cytosol	nucleus		nucleus		nucleus				cytosol	nucleus		cytosol,plastid,nucleus	mitochondrion		endoplasmic reticulum,golgi,extracellular		mitochondrion	cytosol,nucleus	nucleus		nucleus	cytosol	Amigo: "cytosol" 17031545	cytosol:17031545		Q9LY14
AT5G07475.1	Cupredoxin superfamily protein;	5	5	2	192	21015	9.31434	0.00989583	extracellular	plasma membrane,mitochondrion,golgi,endoplasmic reticulum,plastid,extracellular	extracellular		endoplasmic reticulum,golgi,extracellular			endoplasmic reticulum,golgi,extracellular	mitochondrion	mitochondrion	extracellular			plasma membrane	endoplasmic reticulum,golgi,extracellular	endoplasmic reticulum,golgi,extracellular	endoplasmic reticulum,golgi,extracellular		endoplasmic reticulum,golgi,extracellular	endoplasmic reticulum,golgi,extracellular	extracellular	endoplasmic reticulum,golgi,extracellular	plastid	extracellular				Q7XA70
AT5G07480.1	KAR-UP oxidoreductase 1;	5	0	0	340	38288.7	5.78267	-0.426176	cytosol	cytosol,mitochondrion,peroxisome,nucleus	cytosol		nucleus						peroxisome			cytosol	mitochondrion				mitochondrion	cytosol,nucleus	nucleus		cytosol	cytosol
AT5G07490.1	;	5	22	2	149	16652.6	8.44324	-0.593289	cytosol,plasma membrane	plasma membrane,mitochondrion,golgi,nucleus,endoplasmic reticulum,peroxisome,plastid,extracellular,cytosol	cytosol		cytosol		cytosol				plasma membrane			plasma membrane,mitochondrion,nucleus,peroxisome,plastid,extracellular	endoplasmic reticulum,golgi,extracellular		mitochondrion		mitochondrion	cytosol,nucleus	cytosol		cytosol	cytosol
AT5G07500.1	Zinc finger C-x8-C-x5-C-x3-H type family protein;Encodes an embryo-specific zinc finger transcription factor required for heart-stage embryo formation.	5	6	3	245	28176.8	7.1842	-0.802857	nucleus	nucleus,cytosol,mitochondrion,extracellular	extracellular		nucleus			mitochondrion			nucleus	nucleus		nucleus	mitochondrion		mitochondrion		mitochondrion	cytosol,nucleus	nucleus		cytosol	cytosol	SwissProt: "nucleus" 16381842		nucleus:16381842	O65036
AT5G07510.1	glycine-rich protein 14;encodes a glycine-rich protein that is expressed in low abundance in stems and leaves, and very low abundance in flowers.	5	11	5	193	18463.8	12.4317	0.629534	extracellular	plasma membrane,mitochondrion,golgi,endoplasmic reticulum,extracellular,vacuole	plasma membrane		endoplasmic reticulum,golgi,extracellular			endoplasmic reticulum,golgi,extracellular		mitochondrion	endoplasmic reticulum			plasma membrane,vacuole	endoplasmic reticulum,golgi,extracellular	endoplasmic reticulum,golgi,extracellular	endoplasmic reticulum,golgi,extracellular		endoplasmic reticulum,golgi,extracellular	endoplasmic reticulum,golgi,extracellular	extracellular	endoplasmic reticulum,golgi,extracellular	vacuole	plasma membrane				Q1PDZ0
AT5G07520.1	glycine-rich protein 18;encodes a glycine-rich protein that is expressed only in flowers during a specific developmental stage (flower stage 12).	5	26	2	228	21483.9	10.5462	0.617982	extracellular	plasma membrane,golgi,endoplasmic reticulum,plastid,extracellular,vacuole	plasma membrane		endoplasmic reticulum,golgi,extracellular		vacuole	endoplasmic reticulum,golgi,extracellular			endoplasmic reticulum			plasma membrane	endoplasmic reticulum,golgi,extracellular	endoplasmic reticulum,golgi,extracellular	endoplasmic reticulum,golgi,extracellular		endoplasmic reticulum,golgi,extracellular	endoplasmic reticulum,golgi,extracellular	extracellular	endoplasmic reticulum,golgi,extracellular	plastid	extracellular				Q9LY10
AT5G07530.1	glycine rich protein 17;encodes a glycine-rich protein that has oleosin domain and is expressed specifically during flower stages 10 to 12. Protein is found on mature pollen coat.	5	41	2	543	53196.5	11.1294	-0.516759	endoplasmic reticulum	mitochondrion,golgi,nucleus,endoplasmic reticulum,plastid,extracellular,cytosol,vacuole	nucleus		nucleus	plastid	vacuole		mitochondrion		endoplasmic reticulum		plastid	nucleus	endoplasmic reticulum,golgi,extracellular		plastid		mitochondrion	cytosol,nucleus	nucleus	plastid	nucleus	cytosol	SwissProt: "cytosol,plasma membrane" 16381842		cytosol:16381842;plasma membrane:16381842	Q9LY09		endoplasmic reticulum:23602096;extracellular:26305561	plasma membrane:15574830
AT5G07540.1	glycine-rich protein 16;encodes a glycine-rich protein that is expressed only in flowers during a specific developmental stage (flower stages 11 and 12).	5	49	2	244	22301.5	10.851	0.146311	extracellular	plasma membrane,mitochondrion,golgi,nucleus,endoplasmic reticulum,plastid,extracellular,vacuole	nucleus		endoplasmic reticulum,golgi,extracellular	plastid	vacuole	endoplasmic reticulum,golgi,extracellular		mitochondrion	golgi			plasma membrane	endoplasmic reticulum,golgi,extracellular	endoplasmic reticulum,golgi,extracellular	endoplasmic reticulum,golgi,extracellular		endoplasmic reticulum,golgi,extracellular	endoplasmic reticulum,golgi,extracellular	extracellular	endoplasmic reticulum,golgi,extracellular	plastid	plasma membrane	SwissProt: "cytosol,plasma membrane" 16381842		cytosol:16381842;plasma membrane:16381842	Q9LY08
AT5G07550.1	glycine-rich protein 19;member of Oleosin-like protein family	5	707	3	106	10683.2	10.1284	0.963208	extracellular	plasma membrane,mitochondrion,golgi,endoplasmic reticulum,plastid,extracellular,vacuole	plasma membrane		endoplasmic reticulum,golgi,extracellular	plastid	vacuole	endoplasmic reticulum,golgi,extracellular		mitochondrion	golgi			plasma membrane	endoplasmic reticulum,golgi,extracellular	endoplasmic reticulum,golgi,extracellular	endoplasmic reticulum,golgi,extracellular		endoplasmic reticulum,golgi,extracellular	endoplasmic reticulum,golgi,extracellular	extracellular	endoplasmic reticulum,golgi,extracellular	vacuole	extracellular	SwissProt: "cytosol,plasma membrane" 16381842		cytosol:16381842;plasma membrane:16381842	Q42574		extracellular:26305561
AT5G07560.1	glycine-rich protein 20;Lipid-binding oleosins, glycine-rich protein.	5	174	5	153	15459.4	11.1996	0.558824	plasma membrane	plasma membrane,mitochondrion,golgi,nucleus,endoplasmic reticulum,extracellular,cytosol	plasma membrane		nucleus		cytosol		mitochondrion		golgi			plasma membrane,nucleus	endoplasmic reticulum,golgi,extracellular	mitochondrion	endoplasmic reticulum,golgi,extracellular		mitochondrion	cytosol,nucleus	extracellular		nucleus	plasma membrane				Q9LY07
AT5G07570.1	glycine/proline-rich protein;	5	0	0	1504	148470	3.35873	0.290492	extracellular	plasma membrane,mitochondrion,golgi,nucleus,endoplasmic reticulum,extracellular,cytosol	extracellular		endoplasmic reticulum,golgi,extracellular			endoplasmic reticulum,golgi,extracellular		mitochondrion	endoplasmic reticulum			plasma membrane,nucleus	endoplasmic reticulum,golgi,extracellular	endoplasmic reticulum,golgi,extracellular	endoplasmic reticulum,golgi,extracellular		endoplasmic reticulum,golgi,extracellular	endoplasmic reticulum,golgi,extracellular	cytosol	endoplasmic reticulum,golgi,extracellular	plasma membrane	plasma membrane				Q9LY06
AT5G07571.1	Oleosin family protein;	5	8	1	129	14242.1	11.9627	0.365116	plasma membrane,endoplasmic reticulum	plasma membrane,mitochondrion,golgi,endoplasmic reticulum,plastid,extracellular,vacuole	mitochondrion		plastid		vacuole	mitochondrion	mitochondrion	mitochondrion	golgi		plastid	plasma membrane,golgi	endoplasmic reticulum,golgi,extracellular	endoplasmic reticulum,golgi,extracellular	endoplasmic reticulum,golgi,extracellular		mitochondrion	mitochondrion	mitochondrion	mitochondrion	plasma membrane	plasma membrane
AT5G07572.1	;	5	9	1	116	12591.4	11.3985	-0.0362069	mitochondrion	mitochondrion,plastid	plastid		plastid		mitochondrion	mitochondrion		mitochondrion	mitochondrion		plastid	plastid	mitochondrion	mitochondrion	plastid		mitochondrion	mitochondrion	mitochondrion	mitochondrion	mitochondrion	mitochondrion
AT5G07580.1	Integrase-type DNA-binding superfamily protein;encodes a member of the ERF (ethylene response factor) subfamily B-3 of ERF/AP2 transcription factor family. The protein contains one AP2 domain. There are 18 members in this subfamily including ATERF-1, ATERF-2, AND ATERF-5.	5	61	2	274	31161.4	5.66013	-0.448175	plasma membrane	mitochondrion,golgi,nucleus,endoplasmic reticulum,plastid,extracellular,cytosol	nucleus		plastid		nucleus	mitochondrion			endoplasmic reticulum	nucleus	plastid	nucleus	endoplasmic reticulum,golgi,extracellular	endoplasmic reticulum,golgi,extracellular	endoplasmic reticulum,golgi,extracellular		mitochondrion	cytosol,nucleus	nucleus		plastid	golgi	SwissProt: "nucleus" 16381842		nucleus:16381842	Q9LY05
AT5G07590.1	Transducin/WD40 repeat-like superfamily protein;	5	16	8	458	51855.8	4.58957	-0.0866812	cytosol	plasma membrane,mitochondrion,golgi,nucleus,endoplasmic reticulum,extracellular,cytosol	plasma membrane		nucleus		cytosol				cytosol			nucleus	mitochondrion				endoplasmic reticulum,golgi,extracellular	cytosol,nucleus	cytosol		cytosol	cytosol				Q5PP39		cytosol:24134884	cytoskeleton:24134884
AT5G07600.1	Oleosin family protein;	5	6	0	230	22090.6	10.9853	0.489565	extracellular	plasma membrane,golgi,endoplasmic reticulum,extracellular,vacuole	plasma membrane		endoplasmic reticulum,golgi,extracellular		vacuole	endoplasmic reticulum,golgi,extracellular			golgi			plasma membrane	endoplasmic reticulum,golgi,extracellular	endoplasmic reticulum,golgi,extracellular	endoplasmic reticulum,golgi,extracellular		endoplasmic reticulum,golgi,extracellular	endoplasmic reticulum,golgi,extracellular	extracellular	endoplasmic reticulum,golgi,extracellular	vacuole	plasma membrane				Q9FLS1
AT5G07610.1	F-box family protein;	5	5	0	420	48314	7.83914	-0.297857	mitochondrion	plasma membrane,mitochondrion,plastid,nucleus	plasma membrane	mitochondrion,plastid	plastid	plastid	nucleus	mitochondrion	mitochondrion	mitochondrion	mitochondrion		plastid	nucleus	mitochondrion		plastid		mitochondrion	mitochondrion	nucleus	plastid	mitochondrion	mitochondrion				Q9FLS0
AT5G07620.1	Protein kinase superfamily protein;	5	3	0	359	40161.5	5.67968	-0.0899721	plasma membrane	plasma membrane,mitochondrion,golgi,nucleus,endoplasmic reticulum,plastid,extracellular,cytosol	cytosol		endoplasmic reticulum,golgi,extracellular			endoplasmic reticulum,golgi,extracellular			plasma membrane			nucleus	endoplasmic reticulum,golgi,extracellular	endoplasmic reticulum,golgi,extracellular	endoplasmic reticulum,golgi,extracellular		mitochondrion	endoplasmic reticulum,golgi,extracellular	cytosol	endoplasmic reticulum,golgi,extracellular	plastid	golgi				Q9FLR9
AT5G07630.1	lipid transporters;	5	11	0	611	70472.4	8.96715	0.308674	plasma membrane	cytosol,mitochondrion,plasma membrane,nucleus	plasma membrane		nucleus						cytosol			plasma membrane	mitochondrion				mitochondrion	cytosol,nucleus	nucleus		plasma membrane	plasma membrane				Q9FLR8
AT5G07640.1	RING/U-box superfamily protein;	5	1	0	316	35734.7	4.60506	-0.185443	cytosol,plasma membrane	golgi,nucleus,endoplasmic reticulum,extracellular,cytosol	cytosol		nucleus						nucleus			nucleus	endoplasmic reticulum,golgi,extracellular		endoplasmic reticulum,golgi,extracellular		endoplasmic reticulum,golgi,extracellular	cytosol,nucleus	extracellular		cytosol	cytosol				Q9FLR7
AT5G07650.1	Actin-binding FH2 protein;	5	0	0	815	91429.1	8.33167	-0.311288	nucleus	cytosol,mitochondrion,plastid,nucleus	nucleus		nucleus	plastid		plastid			cytosol	nucleus	plastid	nucleus	mitochondrion		plastid		mitochondrion	mitochondrion	cytosol	plastid	cytosol	cytosol
AT5G07660.1	structural maintenance of chromosomes 6A;Encodes SMC6A (STRUCTURAL MAINTENANCE OF CHROMOSOMES 6A), a component of the SMC5/6 complex. SMC5/6 complex promotes sister chromatid alignment and homologous recombination after DNA damage.	5	0	0	1058	122201	7.52569	-0.735444	nucleus	cytosol,mitochondrion,nucleus	cytosol		nucleus						cytosol	nucleus		nucleus	mitochondrion				mitochondrion	cytosol,nucleus	nucleus		nucleus	nucleus				Q9FLR5			cytosol:22522809
AT5G07670.1	RNI-like superfamily protein;	5	13	2	476	52995.7	7.79551	0.0233193	cytosol	cytosol,mitochondrion,plastid,nucleus	mitochondrion		plastid			mitochondrion			cytosol		plastid	nucleus	mitochondrion		plastid		mitochondrion	cytosol,nucleus	cytosol		nucleus	nucleus
AT5G07680.1	NAC domain containing protein 80;	5	29	2	329	37519.5	9.17801	-0.662614	nucleus	cytosol,mitochondrion,nucleus	nucleus		nucleus						nucleus			nucleus	mitochondrion				mitochondrion	cytosol,nucleus	cytosol		nucleus	cytosol				Q9FLR3
AT5G07690.1	myb domain protein 29;Encodes a putative transcription factor (MYB29).	5	17	5	336	37967.9	4.96906	-0.82381	nucleus	cytosol,mitochondrion,nucleus	nucleus		nucleus		nucleus				nucleus	nucleus		nucleus	mitochondrion		mitochondrion		mitochondrion	cytosol,nucleus	nucleus		nucleus	nucleus				Q9FLR1
AT5G07700.1	myb domain protein 76;Encodes a putative transcription factor (MYB76).	5	5	5	338	38196.4	5.17107	-0.79645	nucleus	cytosol,mitochondrion,nucleus	nucleus		nucleus		nucleus				nucleus	nucleus		nucleus	mitochondrion				mitochondrion	cytosol,nucleus	nucleus		nucleus	nucleus				Q9SPG5
AT5G07710.1	Polynucleotidyl transferase, ribonuclease H-like superfamily protein;	5	2	1	468	52170.1	5.35604	-0.263675	nucleus	mitochondrion,golgi,nucleus,endoplasmic reticulum,plastid,extracellular,cytosol	cytosol		nucleus						nucleus	nucleus		plastid	mitochondrion				endoplasmic reticulum,golgi,extracellular	cytosol,nucleus	nucleus		nucleus	nucleus							plastid:24872594
AT5G07720.1	Galactosyl transferase GMA12/MNN10 family protein;	5	12	3	457	52370.1	7.82077	-0.370678	mitochondrion	cytosol,mitochondrion,golgi,plastid	cytosol		plastid	plastid		mitochondrion			golgi		plastid	cytosol,plastid	mitochondrion				mitochondrion	mitochondrion	cytosol	plastid	cytosol	cytosol	SwissProt: "golgi" 16381842		golgi:16381842	Q9LF80
AT5G07730.1	;	5	2	2	264	30095.5	6.35274	-0.590909	nucleus	cytosol,mitochondrion,plastid,nucleus	nucleus		nucleus						cytosol	nucleus		nucleus	mitochondrion		plastid		mitochondrion	cytosol,nucleus	nucleus		nucleus	nucleus								AT2G30580.1::21798944;AT3G10260.1::21798944;AT5G49540.1::21798944;AT5G51010.1::21798944
AT5G07740.1	actin binding;	5	6	0	1649	178157	7.34525	-0.620315	nucleus	mitochondrion,golgi,nucleus,endoplasmic reticulum,extracellular,cytosol			nucleus					mitochondrion	cytosol	nucleus		nucleus	mitochondrion				mitochondrion	endoplasmic reticulum,golgi,extracellular	nucleus		nucleus	nucleus
AT5G07760.1	formin homology 2 domain-containing protein / FH2 domain-containing protein;	5	0	0	853	95547.5	7.51119	-0.286635	plastid	mitochondrion,nucleus,plastid,extracellular,cytosol	cytosol		nucleus	plastid		plastid			cytosol	nucleus	plastid	nucleus	plastid		plastid		mitochondrion	plastid	extracellular	plastid	cytosol	nucleus				Q9FLQ6			plastid:20061580
AT5G07770.1	Actin-binding FH2 protein;	5	12	0	722	79239.6	9.51107	-0.366343	plastid	cytosol,mitochondrion,plastid,nucleus	nucleus		nucleus	plastid		plastid			cytosol	nucleus	plastid	nucleus	plastid		plastid		mitochondrion	mitochondrion	nucleus	plastid	cytosol	plastid				Q9FF15
AT5G07780.1	Actin-binding FH2 (formin homology 2) family protein;	5	2	1	464	52413.3	9.51581	-0.388793	plastid	mitochondrion,nucleus,peroxisome,plastid,cytosol	nucleus		nucleus	plastid		plastid		mitochondrion	cytosol	nucleus	plastid	nucleus	plastid	plastid	mitochondrion		mitochondrion	plastid	nucleus	plastid	plastid	peroxisome				Q9FF14
AT5G07790.1	;	5	7	1	616	69754.2	8.458	-0.76461	nucleus	cytosol,mitochondrion,nucleus	nucleus		nucleus				mitochondrion		nucleus	nucleus		nucleus	mitochondrion				mitochondrion	cytosol,nucleus	nucleus		nucleus	nucleus				Q9FF13			mitochondrion:27943495
AT5G07800.1	Flavin-binding monooxygenase family protein;	5	7	1	460	52340.1	6.20758	-0.391739	cytosol	mitochondrion,golgi,nucleus,endoplasmic reticulum,plastid,extracellular,cytosol	cytosol		nucleus			mitochondrion			cytosol			plastid	mitochondrion		endoplasmic reticulum,golgi,extracellular		mitochondrion	cytosol,nucleus	mitochondrion		mitochondrion	cytosol
AT5G07810.1	SNF2 domain-containing protein / helicase domain-containing protein / HNH endonuclease domain-containing protein;	5	3	0	1190	134326	6.83819	-0.517563	nucleus	cytosol,mitochondrion,nucleus	cytosol		nucleus						nucleus	nucleus		nucleus	mitochondrion				mitochondrion	cytosol,nucleus	nucleus		nucleus	nucleus				Q9FF11
AT5G07820.1	Plant calmodulin-binding protein-related;	5	25	1	561	62667.2	10.543	-1.0139	nucleus	cytosol,mitochondrion,plastid,nucleus	plastid		nucleus						cytosol	nucleus		nucleus	mitochondrion				mitochondrion	cytosol,nucleus	nucleus		nucleus	nucleus				Q9SDA2			cytoskeleton:24134884
AT5G07830.1	glucuronidase 2;Belongs to the plant glycoside hydrolase family 79. Encodes a protein with several posttranslational modification sites including O-&#946;-GlcNAc attachment sites and serine-, threonine- and tyrosine-phosphorylation sites, suggesting that this protein is extensively modified posttranslationally. The protein is predicted (WoLF PSORT program) to be membrane-associated.	5	36	3	543	60253.6	9.19534	-0.137569	extracellular	plasma membrane,mitochondrion,golgi,endoplasmic reticulum,plastid,extracellular,cytosol	plasma membrane		endoplasmic reticulum,golgi,extracellular			endoplasmic reticulum,golgi,extracellular			golgi			cytosol	endoplasmic reticulum,golgi,extracellular	endoplasmic reticulum,golgi,extracellular	endoplasmic reticulum,golgi,extracellular		endoplasmic reticulum,golgi,extracellular	endoplasmic reticulum,golgi,extracellular	mitochondrion	endoplasmic reticulum,golgi,extracellular	plastid	plasma membrane	SwissProt: "(not in plants),extracellular" 16381842		(not in plants):16381842;extracellular:16381842	Q9FF10			extracellular:15593128;extracellular:16287169;extracellular:16356755;extracellular:21109274;extracellular:26572690;extracellular:28155257;plasma membrane:19334764
AT5G07840.1	Ankyrin repeat family protein;	5	41	5	175	19257.8	7.01826	-0.564571	cytosol	cytosol,mitochondrion,plastid,nucleus	cytosol		nucleus						cytosol	nucleus		plastid	mitochondrion				mitochondrion	mitochondrion	nucleus	mitochondrion	nucleus	cytosol				Q9SDA0				AT1G22920.1::21798944;AT3G01340.1::21798944;AT5G22355.1::21798944
AT5G07842.1	conserved peptide upstream open reading frame 16;Upstream open reading frames (uORFs) are small open reading frames found in the 5' UTR of a mature mRNA, and can potentially mediate translational regulation of the largest, or major, ORF (mORF). CPuORF16 represents a conserved upstream opening reading frame relative to major ORF AT5G07840.1	5	42	5	38	4192.23	8.53483	0.605263	plasma membrane	plasma membrane,golgi,nucleus,endoplasmic reticulum,plastid,extracellular,cytosol,vacuole	plasma membrane		endoplasmic reticulum,golgi,extracellular			plastid			cytosol		plastid	plasma membrane,plastid,nucleus	endoplasmic reticulum,golgi,extracellular				endoplasmic reticulum,golgi,extracellular	endoplasmic reticulum,golgi,extracellular	extracellular	endoplasmic reticulum,golgi,extracellular	cytosol	vacuole				B3H6R2
AT5G07850.1	HXXXD-type acyl-transferase family protein;	5	0	0	456	50760.5	6.5094	-0.126535	cytosol	plasma membrane,mitochondrion,nucleus,extracellular,cytosol	plasma membrane		nucleus						cytosol			cytosol	mitochondrion				mitochondrion	cytosol,nucleus	extracellular		nucleus	cytosol
AT5G07860.1	HXXXD-type acyl-transferase family protein;	5	20	6	454	50436.2	6.82863	-0.243833	cytosol	nucleus,cytosol,mitochondrion,extracellular	extracellular		nucleus						cytosol			cytosol	mitochondrion				mitochondrion	cytosol,nucleus	nucleus		cytosol	cytosol				Q9SD98
AT5G07870.1	HXXXD-type acyl-transferase family protein;	5	14	1	464	51740.9	7.9032	-0.267241	cytosol,golgi	plasma membrane,mitochondrion,nucleus,peroxisome,extracellular,cytosol	plasma membrane		nucleus				mitochondrion		cytosol			cytosol	mitochondrion				mitochondrion	cytosol,nucleus	extracellular		cytosol	peroxisome				Q9SD97
AT5G07880.1	synaptosomal-associated protein SNAP25-like 29;member of mammalian SNAP25 Gene Family, a type of SNARE proteins with two chains. There are three members in Arabidopsis: SNAP30, SNAP29, and SNAP33.	5	0	1	251	28309.3	8.19773	-0.932669	cytosol	cytosol,mitochondrion,golgi,nucleus	nucleus		nucleus		nucleus				cytosol	nucleus		golgi	mitochondrion				mitochondrion	cytosol,nucleus	nucleus		nucleus	nucleus	SwissProt: "cytosol,plasma membrane" 16381842		cytosol:16381842;plasma membrane:16381842	Q9SD96		cytosol:15342965		AT1G12360.1::11591731
AT5G07890.1	myosin heavy chain-related;	5	22	0	409	47556.5	4.59588	-0.7022	nucleus	cytosol,mitochondrion,plastid,nucleus	nucleus		nucleus				mitochondrion		cytosol	nucleus	plastid	nucleus	plastid		plastid		mitochondrion	plastid	cytosol	plastid	nucleus	nucleus	Amigo: "nucleus" 14617066|Tair: "nucleus" 14617066	nucleus:14617066		B9DG86	nucleus:14617066		nucleus:14617066	AT5G61200.1::19745810;AT5G61200.1::19745810
AT5G07900.1	Mitochondrial transcription termination factor family protein;	5	19	5	405	45848.3	9.48696	-0.00790123	plastid	plasma membrane,mitochondrion,golgi,peroxisome,plastid,extracellular	plasma membrane		plastid	plastid		plastid		mitochondrion	peroxisome			plasma membrane	plastid	plastid	plastid		mitochondrion	mitochondrion	extracellular	plastid	plastid	golgi				Q9SD94		mitochondrion:21464319	golgi:25900983;golgi:25900983;mitochondrion:21296373;plastid:24872594
AT5G07910.1	Leucine-rich repeat (LRR) family protein;	5	42	3	262	29138.5	6.75845	-0.235114	plasma membrane	mitochondrion,nucleus,plastid,extracellular,cytosol	plastid		plastid			mitochondrion		mitochondrion	cytosol	nucleus		extracellular	mitochondrion		mitochondrion		mitochondrion	mitochondrion	nucleus	mitochondrion	nucleus	cytosol	Amigo: "plasma membrane" 17317660|Amigo: "plasma membrane" 16618929|Amigo: "plasma membrane" 17644812|Tair: "plasma membrane" 17317660|Tair: "plasma membrane" 16618929	plasma membrane:16618929;plasma membrane:17317660;plasma membrane:17644812		Q8RWI2	plasma membrane:17317660;plasma membrane:16618929		plasma membrane:16618929;plasma membrane:17317660;plasma membrane:17644812;plasma membrane:22215637;plasma membrane:22923678;plasma membrane:26781341
AT5G07920.1	diacylglycerol kinase1;diacylglycerol kinase	5	13	2	728	79988	6.61558	-0.263736	plasma membrane	mitochondrion,golgi,nucleus,endoplasmic reticulum,extracellular,cytosol	cytosol		nucleus		nucleus				endoplasmic reticulum			nucleus	endoplasmic reticulum,golgi,extracellular		endoplasmic reticulum,golgi,extracellular		mitochondrion	cytosol,nucleus	cytosol		nucleus	cytosol	SwissProt: "plasma membrane" 16381842		plasma membrane:16381842	Q39017
AT5G07930.1	MEI2 C-terminal RRM only like 2;a member of mei2-like gene family; phylogenetic analysis revealed that it belongs to the fourth clade of mei2-like proteins, with conserved C-terminal RNA recognition motif (RRM) only.	5	0	0	282	32702.6	8.43322	-0.62766	nucleus	cytosol,mitochondrion,plastid,nucleus	nucleus		nucleus						nucleus	nucleus		plastid,nucleus	mitochondrion				mitochondrion	cytosol,nucleus	cytosol		nucleus	nucleus				Q9SD91
AT5G07940.1	;	5	19	0	1526	167427	6.38987	-0.794561	nucleus	cytosol,mitochondrion,nucleus	nucleus		nucleus						nucleus	nucleus		nucleus	mitochondrion				mitochondrion	cytosol,nucleus	nucleus		nucleus	nucleus				Q9FF08
AT5G07950.1	;	5	19	3	303	34061.9	7.45641	-0.176898	plastid	mitochondrion,plastid,nucleus	plastid		plastid	plastid		plastid		mitochondrion	plastid		plastid	nucleus	plastid	plastid	plastid		mitochondrion	plastid	nucleus	plastid	plastid	plastid				Q8LA67
AT5G07960.1	;	5	136	5	107	11744.4	9.59143	0.0785047	plasma membrane,nucleus	plasma membrane,mitochondrion,golgi,nucleus,endoplasmic reticulum,plastid,extracellular,cytosol	plasma membrane		nucleus		nucleus	plastid			cytosol		plastid	plastid,nucleus	endoplasmic reticulum,golgi,extracellular				mitochondrion	plastid	nucleus		plastid	plastid	SwissProt: "plasma membrane" 16381842		plasma membrane:16381842	Q9SD88				AT5G22290.1::21798944
AT5G07970.1	dentin sialophosphoprotein-related;	5	24	2	1097	121125	6.25488	-0.714676	nucleus	cytosol,mitochondrion,nucleus	nucleus		nucleus						nucleus			nucleus	mitochondrion				mitochondrion	cytosol,nucleus	nucleus		nucleus	nucleus
AT5G07980.1	dentin sialophosphoprotein-related;	5	15	0	1501	164370	6.73231	-0.776083	nucleus	cytosol,mitochondrion,nucleus	nucleus		nucleus						nucleus	nucleus		nucleus	mitochondrion				mitochondrion	cytosol,nucleus	nucleus		nucleus	nucleus				Q9SD86
AT5G07990.1	Cytochrome P450 superfamily protein;Required for flavonoid 3' hydroxylase activity.	5	44	5	513	56789.9	8.17834	-0.0894737	endoplasmic reticulum	mitochondrion,golgi,endoplasmic reticulum,plastid,extracellular,cytosol,vacuole	cytosol		endoplasmic reticulum,golgi,extracellular		plastid	endoplasmic reticulum,golgi,extracellular		mitochondrion	endoplasmic reticulum		plastid	endoplasmic reticulum	endoplasmic reticulum,golgi,extracellular	endoplasmic reticulum,golgi,extracellular	mitochondrion		mitochondrion	mitochondrion	mitochondrion	mitochondrion	vacuole	golgi	SwissProt: "endoplasmic reticulum" 16381842		endoplasmic reticulum:16381842	Q9SD85
AT5G08000.1	glucan endo-1,3-beta-glucosidase-like protein 3;Encodes a member of the X8-GPI family of proteins. It localizes to the plasmodesmata and binds callose.	5	38	4	194	19901.2	6.7103	-0.123711	extracellular	plasma membrane,mitochondrion,golgi,endoplasmic reticulum,extracellular	plasma membrane		endoplasmic reticulum,golgi,extracellular			endoplasmic reticulum,golgi,extracellular			extracellular			plasma membrane	endoplasmic reticulum,golgi,extracellular	endoplasmic reticulum,golgi,extracellular	endoplasmic reticulum,golgi,extracellular		endoplasmic reticulum,golgi,extracellular	endoplasmic reticulum,golgi,extracellular	mitochondrion	endoplasmic reticulum,golgi,extracellular	extracellular	extracellular	Amigo: "plasma membrane" 19223515|SwissProt: "plasma membrane" 16381842|Tair: "plasma membrane" 19223515|Tair: "plasma membrane" 14517339	plasma membrane:19223515	plasma membrane:16381842	Q9SD84	plasma membrane:19223515;plasma membrane:14517339		plasma membrane:14517339	AT2G24020.1::21798944
AT5G08010.1	;	5	6	0	566	63980.8	4.41501	-0.725265	nucleus	cytosol,mitochondrion,plastid,nucleus	nucleus		nucleus			plastid			cytosol	nucleus		nucleus	mitochondrion	plastid	plastid		mitochondrion	mitochondrion	nucleus	plastid	plastid	cytosol				Q9SD83
AT5G08020.1	RPA70-kDa subunit B;Encodes a homolog of Replication Protein A. rpa70b mutants are hypersensitive to UV-B radiation and MMS treatments suggesting a role for this protein in DNA damage repair.	5	1	0	604	67293	6.41061	-0.416556	nucleus	cytosol,mitochondrion,plastid,nucleus	plastid		nucleus						nucleus	nucleus		plastid	mitochondrion				mitochondrion	cytosol,nucleus	nucleus		cytosol	cytosol				Q9SD82
AT5G08030.1	PLC-like phosphodiesterases superfamily protein;	5	2	2	372	42883.9	5.64037	-0.434677	extracellular	plasma membrane,mitochondrion,golgi,nucleus,endoplasmic reticulum,plastid,extracellular,cytosol,vacuole	cytosol		endoplasmic reticulum,golgi,extracellular			endoplasmic reticulum,golgi,extracellular		mitochondrion	extracellular		plastid	plasma membrane	endoplasmic reticulum,golgi,extracellular	endoplasmic reticulum,golgi,extracellular	endoplasmic reticulum,golgi,extracellular		mitochondrion	endoplasmic reticulum,golgi,extracellular	nucleus	endoplasmic reticulum,golgi,extracellular	vacuole	vacuole				Q9SD81
AT5G08040.1	mitochondrial import receptor subunit TOM5 homolog;	5	99	2	54	6091.65	9.19348	0.227778	mitochondrion	plasma membrane,mitochondrion,golgi,nucleus,endoplasmic reticulum,plastid,extracellular,cytosol	plastid		nucleus						cytosol			mitochondrion	mitochondrion		endoplasmic reticulum,golgi,extracellular		endoplasmic reticulum,golgi,extracellular	cytosol,nucleus	extracellular		cytosol	plasma membrane	Amigo: "mitochondrion,plastid" 16618929|SwissProt: "mitochondrion" 16381842|Tair: "mitochondrion,plastid" 16618929	mitochondrion:16618929;plastid:16618929	mitochondrion:16381842	Q9SD80	plastid:16618929;mitochondrion:16618929		mitochondrion:22923678;mitochondrion:27943495;mitochondrion:21896887;unclear:16618929
AT5G08050.1	Protein of unknown function (DUF1118);	5	184	3	158	16581.3	9.89088	0.383544	plastid	plasma membrane,mitochondrion,nucleus,peroxisome,plastid,extracellular	extracellular		plastid	plastid		plastid	mitochondrion	mitochondrion	plastid		plastid	plasma membrane,peroxisome,nucleus	plastid	plastid	plastid		mitochondrion	mitochondrion	mitochondrion	plastid	plastid	plastid	Amigo: "plastid" 14729914|Amigo: "plastid" 15322131|Amigo: "plastid" 15028209|Amigo: "plastid" 18431481|Tair: "plastid" 15322131|Tair: "plastid" 18431481	plastid:14729914;plastid:15028209;plastid:15322131;plastid:18431481		Q9SD79	plastid:18431481;plastid:15322131		golgi:25900983;golgi:25900983;plasma membrane:19334764;plastid:14729914;plastid:15028209;plastid:15322131;plastid:21531424;plastid:23549413;plastid:18431481;plastid:18633119;plastid:20061580;plastid:24872594;vacuole:25900983
AT5G08055.1	Defensin-like (DEFL) family protein;Encodes a defensin-like (DEFL) family protein.	5	0	0	81	8844.5	7.88966	-0.249383	extracellular	nucleus,endoplasmic reticulum,golgi,extracellular	extracellular		endoplasmic reticulum,golgi,extracellular			endoplasmic reticulum,golgi,extracellular			extracellular			nucleus	endoplasmic reticulum,golgi,extracellular	endoplasmic reticulum,golgi,extracellular	endoplasmic reticulum,golgi,extracellular		endoplasmic reticulum,golgi,extracellular	endoplasmic reticulum,golgi,extracellular	nucleus	endoplasmic reticulum,golgi,extracellular	extracellular	extracellular	SwissProt: "extracellular" 16381842		extracellular:16381842	Q2V392
AT5G08060.1	;	5	193	5	131	15038.9	8.64041	-0.71374	mitochondrion	mitochondrion,nucleus,plastid,extracellular,cytosol	extracellular		plastid			mitochondrion		mitochondrion	cytosol			nucleus	mitochondrion	mitochondrion	mitochondrion		mitochondrion	mitochondrion	nucleus	mitochondrion	plastid	cytosol	Amigo: "mitochondrion" 14671022|Tair: "mitochondrion" 14671022	mitochondrion:14671022		Q9SD78	mitochondrion:14671022		mitochondrion:14671022;mitochondrion:21472856;mitochondrion:22923678;mitochondrion:23761796;mitochondrion:27122571;mitochondrion:27943495;mitochondrion:21896887
AT5G08070.1	TCP domain protein 17;TCP gene involved in heterochronic control of leaf differentiation.	5	5	1	242	27413.4	9.35936	-0.543388	nucleus	cytosol,mitochondrion,plastid,nucleus	cytosol		nucleus	plastid		mitochondrion	mitochondrion		cytosol		plastid	nucleus	mitochondrion				mitochondrion	cytosol,nucleus	nucleus	plastid	nucleus	nucleus	SwissProt: "nucleus" 16381842		nucleus:16381842	Q9LEZ9
AT5G08080.1	syntaxin of plants 132;member of SYP13 Gene Family	5	26	5	304	34227.1	6.33702	-0.55625	plasma membrane	cytosol,mitochondrion,golgi,nucleus	cytosol		nucleus		cytosol				cytosol			golgi	mitochondrion				mitochondrion	cytosol,nucleus	cytosol		cytosol	cytosol	SwissProt: "plasma membrane" 16381842|Tair: "plasma membrane" 17317660		plasma membrane:16381842	Q8VZU2	plasma membrane:17317660	cytosol:19098073;golgi:19098073;plasma membrane:15342965;plasma membrane:18088326;plasma membrane:19098073;plasma membrane:20012673;plasma membrane:26111864;plasma membrane:27163638	golgi:25900983;golgi:25900983;golgi:25900983;plasma membrane:25641898;plasma membrane:14506206;plasma membrane:14517339;plasma membrane:15308754;plasma membrane:15574830;plasma membrane:16635983;plasma membrane:17317660;plasma membrane:17644812;plasma membrane:19334764;plasma membrane:20843791;plasma membrane:22215637;plasma membrane:22318864;plasma membrane:22923678;plasma membrane:23990937;plas…	AT1G04170.1::24556609;AT1G04750.1::23661365;AT1G04750.1:p,l,a,s,m,a, ,m,e,m,b,r,a,n,e:23661365;AT1G04750.1::24556609;AT1G23410.1::24556609;AT1G25260.1::24556609;AT1G27400.1::24556609;AT1G36240.1::24556609;AT1G43170.1::24556609;AT1G56110.1::24556609;AT1G66280.1::24556609;AT1G76810.1::24556609;AT1G80410.1::24556609;AT2G17360.1::24556609;AT2G18020.1::24556609;AT2G23940.1::24556609;AT2G25980.1::24556…
AT5G08090.1	;	5	42	0	322	35958.2	4.77446	0.744099	plasma membrane	plasma membrane,mitochondrion,golgi,nucleus,endoplasmic reticulum,extracellular,cytosol	plasma membrane		nucleus						plasma membrane			plasma membrane	endoplasmic reticulum,golgi,extracellular				mitochondrion	cytosol,nucleus	extracellular		cytosol	plasma membrane
AT5G08100.1	N-terminal nucleophile aminohydrolases (Ntn hydrolases) superfamily protein;	5	47	3	315	33029.4	5.17679	0.00412698	cytosol	mitochondrion,golgi,nucleus,endoplasmic reticulum,peroxisome,extracellular,cytosol,vacuole	cytosol		cytosol		vacuole				cytosol			peroxisome	mitochondrion				endoplasmic reticulum,golgi,extracellular	cytosol,nucleus	cytosol		cytosol	cytosol				P50287			cytosol:21166475
AT5G08110.1	nucleic acid binding;ATP-dependent helicases;ATP binding;helicases;ATP-dependent helicases;	5	1	0	1141	126467	8.29986	-0.311043	nucleus	cytosol,mitochondrion,plastid,nucleus	nucleus		nucleus		nucleus				nucleus	nucleus	plastid	nucleus	mitochondrion				mitochondrion	cytosol,nucleus	nucleus		nucleus	nucleus
AT5G08120.1	movement protein binding protein 2C;Microtubule-associated and viral movement protein binding protein. Negatively regulates KN1 association to plasmodesmata and, consequently, cell-to-cell transport. Involved in the alignment of cortical microtubules, the patterning of stomata and in restricting tobamoviral infections.	5	44	5	326	37350.7	4.70592	-0.946319	cytosol	cytosol,mitochondrion,golgi,nucleus	nucleus		nucleus						cytosol	nucleus		golgi,nucleus	mitochondrion				mitochondrion	cytosol,nucleus	nucleus		nucleus	nucleus	Amigo: "cytoskeleton" 17965274|Tair: "cytoskeleton" 17965274	cytoskeleton:17965274		Q9LEZ4	cytoskeleton:17965274	cytoskeleton:19074626	cytoskeleton:24134884
AT5G08130.1	basic helix-loop-helix (bHLH) DNA-binding superfamily protein;Arabidopsis thaliana basic helix-loop-helix (bHLH) family protein involved in brassinosteroid signaling. It synergistically interacts with BES1 to bind to E box sequences (CANNTG).	5	43	2	409	45547.8	7.24123	-0.812225	nucleus	cytosol,mitochondrion,plastid,nucleus	nucleus		nucleus		nucleus				nucleus	nucleus		nucleus	mitochondrion		plastid		mitochondrion	cytosol,nucleus	nucleus		nucleus	nucleus	SwissProt: "nucleus" 16381842		nucleus:16381842	Q9LEZ3				AT1G12980.1::18830673;AT1G12980.1::18830673;AT1G12980.1::18830673;AT1G19350.1::15680330;AT1G19350.1::15680330;AT1G24590.1::18830673;AT1G24590.1::18830673;AT1G30490.1::18830673;AT1G30490.1::18830673
AT5G08139.1	RING/U-box superfamily protein;	5	26	7	376	41966.5	3.6349	-0.541223	nucleus	cytosol,mitochondrion,nucleus	cytosol		nucleus		nucleus				nucleus	nucleus		nucleus	mitochondrion				mitochondrion	cytosol,nucleus	nucleus		cytosol	nucleus								AT4G14640.1::17360592
AT5G08141.1	basic leucine-zipper 75;	5	0	0	137	16538.2	6.41642	-1.1562	nucleus	cytosol,mitochondrion,nucleus	nucleus		nucleus						nucleus	nucleus		nucleus	mitochondrion				mitochondrion	cytosol,nucleus	nucleus		nucleus	nucleus
AT5G08150.1	suppressor of phytochrome b 5;Encodes SOB5. Activation tagging lines accumulated higher level of cytokinin.	5	5	2	144	16200.6	3.79889	-1.32639	plasma membrane	mitochondrion,golgi,nucleus,endoplasmic reticulum,extracellular,cytosol	nucleus		nucleus						cytosol	nucleus		nucleus	mitochondrion				endoplasmic reticulum,golgi,extracellular	cytosol,nucleus	nucleus		nucleus	nucleus	Amigo: "nucleus,plasma membrane" 16709198	nucleus:16709198;plasma membrane:16709198				cytosol:16709198;plasma membrane:16709198
AT5G08160.1	serine/threonine protein kinase 3;Encodes a serine/threonine protein kinase.	5	70	7	347	38638.5	7.17892	-0.174063	cytosol	mitochondrion,golgi,nucleus,endoplasmic reticulum,extracellular,cytosol,cytoskeleton	cytosol		nucleus						cytosol			cytosol,nucleus	mitochondrion		endoplasmic reticulum,golgi,extracellular		mitochondrion	cytosol,nucleus	cytosol		cytoskeleton	cytosol				O04265			cytosol:21166475;plasma membrane:19334764
AT5G08170.1	porphyromonas-type peptidyl-arginine deiminase family protein;	5	44	8	383	43157.7	4.91941	-0.466841	cytosol	mitochondrion,nucleus,plastid,cytosol,cytoskeleton	cytosol		nucleus						cytosol			plastid	mitochondrion				mitochondrion	cytosol,nucleus	cytosol		cytoskeleton	cytosol				Q8GWW7
AT5G08180.1	Ribosomal protein L7Ae/L30e/S12e/Gadd45 family protein;	5	61	2	156	16949.1	10.0131	-0.201282	nucleus	cytosol,mitochondrion,nucleus	cytosol		nucleus		cytosol				cytosol			nucleus	mitochondrion				mitochondrion	cytosol,nucleus	nucleus		cytosol	nucleus	Amigo: "nucleus" 15496452|SwissProt: "nucleus" 16381842|Tair: "nucleus" 15496452	nucleus:15496452	nucleus:16381842	Q9LEY9	nucleus:15496452	nucleus:15496452	cytoskeleton:24134884;extracellular:26572690;nucleus:15496452;nucleus:23396599;vacuole:25900983
AT5G08185.1	microRNA162A;Encodes a microRNA that targets DCL1. MicroRNAs are regulatory RNAs with a mature length of ~21-nucleotides that are processed from hairpin precursors by Dicer-like enzymes. MicroRNAs can negatively regulate gene expression by attenuating translation or by directing mRNA cleavage.Mature sequence: UCGAUAAACCUCUGCAUCCAG	5	5	2	45	5408.65	8.23896	-0.00666667	extracellular	mitochondrion,golgi,endoplasmic reticulum,plastid,extracellular,cytosol,vacuole	cytosol		plastid			plastid	mitochondrion		extracellular			plastid	endoplasmic reticulum,golgi,extracellular				endoplasmic reticulum,golgi,extracellular	endoplasmic reticulum,golgi,extracellular	cytosol	endoplasmic reticulum,golgi,extracellular	extracellular	vacuole				Q8VZ98
AT5G08190.1	nuclear factor Y, subunit B12;	5	32	4	163	18357.7	4.29641	-0.625153	nucleus	cytosol,mitochondrion,plastid,nucleus	cytosol		nucleus		nucleus				nucleus	nucleus		nucleus	mitochondrion				mitochondrion	cytosol,nucleus	nucleus		plastid	nucleus				Q944I5
AT5G08200.1	peptidoglycan-binding LysM domain-containing protein;	5	15	2	409	44849.2	8.90389	-0.8	nucleus	cytosol,mitochondrion,nucleus	nucleus		nucleus						cytosol	nucleus		nucleus	mitochondrion				mitochondrion	cytosol,nucleus	nucleus		nucleus	nucleus				Q8L708
AT5G08220.1	;	5	2	0	71	7933.54	4.85704	0.257746	plasma membrane	plasma membrane,golgi,nucleus,endoplasmic reticulum,extracellular,cytosol	plasma membrane		endoplasmic reticulum,golgi,extracellular						cytosol			nucleus	endoplasmic reticulum,golgi,extracellular		endoplasmic reticulum,golgi,extracellular		endoplasmic reticulum,golgi,extracellular	endoplasmic reticulum,golgi,extracellular	extracellular		cytosol	cytosol
AT5G08230.1	Tudor/PWWP/MBT domain-containing protein;	5	6	2	1445	156563	9.01465	-0.669827	nucleus	cytosol,mitochondrion,nucleus	nucleus		nucleus						nucleus	nucleus		nucleus	mitochondrion		mitochondrion		mitochondrion	cytosol,nucleus	nucleus		nucleus	cytosol
AT5G08240.1	;	5	16	3	258	29332.7	10.6477	-0.683721	nucleus	mitochondrion,nucleus,plastid,extracellular,cytosol,vacuole	nucleus		plastid		vacuole	mitochondrion			nucleus			plastid,nucleus	mitochondrion				mitochondrion	cytosol,nucleus	nucleus		extracellular	nucleus				Q9LEY3
AT5G08250.1	Cytochrome P450 superfamily protein;	5	2	3	488	56589.8	8.43225	-0.311066	endoplasmic reticulum	mitochondrion,golgi,endoplasmic reticulum,plastid,extracellular,cytosol	cytosol		plastid		plastid	plastid			cytosol			endoplasmic reticulum	mitochondrion	endoplasmic reticulum,golgi,extracellular	endoplasmic reticulum,golgi,extracellular		endoplasmic reticulum,golgi,extracellular	endoplasmic reticulum,golgi,extracellular	cytosol		plastid	endoplasmic reticulum
AT5G08260.1	serine carboxypeptidase-like 35;	5	151	6	480	53610.8	7.99799	-0.211042	extracellular	plasma membrane,mitochondrion,golgi,endoplasmic reticulum,plastid,extracellular,vacuole	plasma membrane		endoplasmic reticulum,golgi,extracellular		vacuole	endoplasmic reticulum,golgi,extracellular	mitochondrion		vacuole			vacuole	endoplasmic reticulum,golgi,extracellular	endoplasmic reticulum,golgi,extracellular	endoplasmic reticulum,golgi,extracellular		endoplasmic reticulum,golgi,extracellular	endoplasmic reticulum,golgi,extracellular	mitochondrion	endoplasmic reticulum,golgi,extracellular	plastid	extracellular	SwissProt: "extracellular" 16381842		extracellular:16381842	Q9LEY1			extracellular:28155257;extracellular:28003327
AT5G08270.1	;	5	68	3	386	43299.5	5.08181	-0.362435	mitochondrion	mitochondrion,golgi,endoplasmic reticulum,plastid,extracellular,cytosol	cytosol		cytosol	plastid				mitochondrion	mitochondrion			plastid	mitochondrion	mitochondrion	endoplasmic reticulum,golgi,extracellular		mitochondrion	mitochondrion	cytosol	mitochondrion	plastid	golgi							mitochondrion:27943495
AT5G08280.1	hydroxymethylbilane synthase;Encodes a protein with porphobilinogen deaminase activity. This protein is targeted to the chloroplast.	5	251	9	382	41045.7	8.62511	-0.133508	plastid	cytosol,mitochondrion,plastid	cytosol		plastid	plastid	plastid	mitochondrion		mitochondrion	plastid		plastid	plastid	plastid	plastid	plastid		plastid	plastid	mitochondrion	plastid	plastid	plastid	Amigo: "plastid" 8000000|SwissProt: "plastid" 16381842|Tair: "plastid" 8000000|Tair: "plastid" 16207701|Tair: "plastid" 12938931|Tair: "plastid" 18431481	plastid:8000000	plastid:16381842	Q43316	plastid:8000000;plastid:12938931;plastid:18431481;plastid:16207701		golgi:25900983;golgi:25900983;golgi:25900983;golgi:25900983;golgi:25900983;plastid:12938931;plastid:16207701;plastid:20423899;plastid:21531424;plastid:23851315;plastid:18431481;plastid:18633119;plastid:20061580;plastid:23549413;plastid:24361574;plastid:24872594;vacuole:25900983
AT5G08290.1	mRNA splicing factor, thioredoxin-like U5 snRNP;Encodes Dim1 homolog.	5	306	8	142	16591.9	4.96524	-0.188732	cytosol,nucleus	mitochondrion,golgi,nucleus,endoplasmic reticulum,extracellular,cytosol	cytosol		nucleus		cytosol				cytosol			nucleus	mitochondrion				endoplasmic reticulum,golgi,extracellular	endoplasmic reticulum,golgi,extracellular	cytosol		cytosol	cytosol	Amigo: "nucleus" 15610358|Tair: "nucleus" 15610358	nucleus:15610358		Q9FE62	nucleus:15610358	cytosol:15610358;nucleus:15610358	extracellular:26572690
AT5G08300.1	Succinyl-CoA ligase, alpha subunit;	5	155	6	347	36153.7	8.39476	6.78292e-17	mitochondrion	cytosol,mitochondrion,plastid	cytosol		mitochondrion	plastid	mitochondrion	mitochondrion	mitochondrion	mitochondrion	mitochondrion		plastid	mitochondrion	mitochondrion	mitochondrion	mitochondrion		mitochondrion	mitochondrion	cytosol	plastid	mitochondrion	mitochondrion	Amigo: "mitochondrion" 14671022|Amigo: "mitochondrion" 12606038|Amigo: "mitochondrion" 11743114|Amigo: "mitochondrion" 11743115|Amigo: "mitochondrion" 12492832|Amigo: "mitochondrion" 18385124|SwissProt: "mitochondrion" 16381842|Tair: "mitochondrion" 12492832|Tair: "mitochondrion" 18385124	mitochondrion:11743114;mitochondrion:11743115;mitochondrion:12492832;mitochondrion:12606038;mitochondrion:14671022;mitochondrion:18385124	mitochondrion:16381842	P68209	mitochondrion:18385124;mitochondrion:12492832		extracellular:26572690;mitochondrion:11743114;mitochondrion:11743115;mitochondrion:12492832;mitochondrion:12606038;mitochondrion:14671022;mitochondrion:18385124;mitochondrion:21296373;mitochondrion:21472856;mitochondrion:21841088;mitochondrion:22923678;mitochondrion:27122571;mitochondrion:27943495;plasma membrane:19334764
AT5G08305.1	Pentatricopeptide repeat (PPR) superfamily protein;	5	0	0	534	59921.4	7.92161	-0.119288	mitochondrion	mitochondrion,golgi,nucleus,endoplasmic reticulum,plastid,extracellular,cytosol	extracellular		plastid			mitochondrion		mitochondrion	mitochondrion		plastid	plastid	mitochondrion	mitochondrion	mitochondrion		endoplasmic reticulum,golgi,extracellular	endoplasmic reticulum,golgi,extracellular	nucleus		plastid	cytosol
AT5G08310.1	Tetratricopeptide repeat (TPR)-like superfamily protein;	5	6	0	832	94076.6	6.6521	-0.0126202	mitochondrion	cytosol,mitochondrion,peroxisome,plastid	cytosol	mitochondrion,plastid	plastid			mitochondrion	mitochondrion	mitochondrion	peroxisome			plastid	mitochondrion	mitochondrion	mitochondrion		mitochondrion	mitochondrion	cytosol	mitochondrion	plastid	cytosol	SwissProt: "mitochondrion" 16381842		mitochondrion:16381842	P0C8Q6
AT5G08315.1	Defensin-like (DEFL) family protein;Encodes a defensin-like (DEFL) family protein.	5	21	0	82	8935.67	7.60001	-0.22439	extracellular	nucleus,endoplasmic reticulum,golgi,extracellular	extracellular		endoplasmic reticulum,golgi,extracellular			endoplasmic reticulum,golgi,extracellular			extracellular			nucleus	endoplasmic reticulum,golgi,extracellular	endoplasmic reticulum,golgi,extracellular	endoplasmic reticulum,golgi,extracellular		endoplasmic reticulum,golgi,extracellular	endoplasmic reticulum,golgi,extracellular	extracellular	endoplasmic reticulum,golgi,extracellular	extracellular	extracellular	SwissProt: "extracellular" 16381842		extracellular:16381842	Q2V391
AT5G08320.1	;	5	8	2	150	17056.7	4.22485	-0.645333	nucleus	mitochondrion,golgi,nucleus,endoplasmic reticulum,plastid,extracellular,cytosol	nucleus		nucleus		nucleus				nucleus	nucleus		nucleus	mitochondrion				endoplasmic reticulum,golgi,extracellular	cytosol,nucleus	nucleus		plastid	nucleus				Q9FTA3
AT5G08330.1	TCP family transcription factor ;	5	94	2	239	24753.1	10.2009	-0.390377	nucleus	mitochondrion,nucleus,plastid,extracellular,cytosol	nucleus		nucleus						cytosol	nucleus		nucleus	mitochondrion		mitochondrion		plastid	cytosol,nucleus	extracellular		nucleus	nucleus	SwissProt: "nucleus" 16381842		nucleus:16381842	Q9FTA2				AT2G31985.1::21798944;AT2G32160.1::21798944;AT2G33880.1::21798944;AT3G47620.1::21798944;AT4G17680.1::21798944;AT4G36690.1::21798944;AT5G07840.1::21798944;AT5G08330.1::21798944;AT5G38420.1::21798944;AT5G60340.1::21798944
AT5G08335.1	Isoprenylcysteine carboxyl methyltransferase (ICMT) family ;Encodes an isoprenyl cysteine methylatransferase (ICMT) involved in the post-translational processing of proteins that have a C-terminal CaaX box. This protein appears to have higher catalytic activity and a higher transcript expression level than the other ICMT present in Arabidopsis (At5g23320). Analysis of ICMT RNAi lines suggests tha…	5	14	3	197	22767.1	9.51334	0.41269	endoplasmic reticulum	plasma membrane,mitochondrion,golgi,nucleus,endoplasmic reticulum,plastid,extracellular,cytosol	plasma membrane		plastid		endoplasmic reticulum			mitochondrion	golgi			plastid	endoplasmic reticulum,golgi,extracellular		mitochondrion		mitochondrion	cytosol,nucleus	extracellular	endoplasmic reticulum,golgi,extracellular	endoplasmic reticulum	endoplasmic reticulum	Amigo: "endoplasmic reticulum" 18641086|SwissProt: "endoplasmic reticulum" 16381842|Tair: "endoplasmic reticulum" 18641086	endoplasmic reticulum:18641086	endoplasmic reticulum:16381842	Q93W54	endoplasmic reticulum:18641086	endoplasmic reticulum:18641086		AT4G19030.1::21798944;AT5G22290.1::21798944
AT5G08340.1	Nucleotidylyl transferase superfamily protein;	5	25	2	367	40530.8	7.84671	-0.140054	cytosol	cytosol,mitochondrion,plastid,nucleus	plastid	mitochondrion,plastid	plastid					mitochondrion	cytosol			plastid	mitochondrion				plastid	mitochondrion	nucleus		plastid	cytosol				Q8VZR0
AT5G08350.1	GRAM domain-containing protein / ABA-responsive protein-related;	5	12	3	222	25255.8	10.551	-0.421622	mitochondrion	plasma membrane,mitochondrion,plastid,nucleus	plasma membrane		plastid			mitochondrion	mitochondrion		nucleus		plastid	plastid	mitochondrion		mitochondrion		mitochondrion	mitochondrion	mitochondrion		plastid	nucleus				Q9FTA0
AT5G08360.1	Protein of unknown function (DUF789);	5	8	2	186	21159.9	4.74805	-0.384409	cytosol	plasma membrane,mitochondrion,golgi,nucleus,endoplasmic reticulum,extracellular,cytosol	extracellular		nucleus		cytosol		mitochondrion		cytosol			plasma membrane,nucleus	mitochondrion				mitochondrion	endoplasmic reticulum,golgi,extracellular	extracellular		nucleus	cytosol
AT5G08370.1	alpha-galactosidase 2;	5	27	5	396	44039.4	7.72744	-0.32096	extracellular	mitochondrion,golgi,endoplasmic reticulum,plastid,extracellular,vacuole	mitochondrion		endoplasmic reticulum,golgi,extracellular		golgi	endoplasmic reticulum,golgi,extracellular			vacuole			extracellular	endoplasmic reticulum,golgi,extracellular	endoplasmic reticulum,golgi,extracellular	endoplasmic reticulum,golgi,extracellular		endoplasmic reticulum,golgi,extracellular	endoplasmic reticulum,golgi,extracellular	mitochondrion	endoplasmic reticulum,golgi,extracellular	plastid	golgi				Q8RX86			extracellular:16287169;extracellular:26572690;extracellular:28155257;extracellular:25852701
AT5G08380.1	alpha-galactosidase 1;	5	29	4	410	45712	6.64552	-0.240732	extracellular	mitochondrion,golgi,nucleus,endoplasmic reticulum,extracellular,cytosol	cytosol		nucleus		golgi	endoplasmic reticulum,golgi,extracellular			extracellular			extracellular	endoplasmic reticulum,golgi,extracellular	endoplasmic reticulum,golgi,extracellular	endoplasmic reticulum,golgi,extracellular		endoplasmic reticulum,golgi,extracellular	endoplasmic reticulum,golgi,extracellular	mitochondrion	endoplasmic reticulum,golgi,extracellular	mitochondrion	golgi				Q9FT97			extracellular:15593128;extracellular:16287169;extracellular:16356755;extracellular:18998720;extracellular:21109274;extracellular:26572690;extracellular:28155257;extracellular:25852701
AT5G08390.1	Transducin/WD40 repeat-like superfamily protein;	5	20	1	839	91612	8.22354	-0.442908	cytosol	mitochondrion,golgi,nucleus,endoplasmic reticulum,plastid,extracellular,cytosol	plastid		nucleus				mitochondrion	mitochondrion	cytosol	nucleus		nucleus	mitochondrion				endoplasmic reticulum,golgi,extracellular	cytosol,nucleus	nucleus	mitochondrion	plastid	cytosol				Q0WV51			cytoskeleton:24134884;extracellular:16356755
AT5G08391.1	Protein of unknown function (DUF 3339);	5	7	1	69	7744.85	8.49451	1.15072	extracellular	plasma membrane,golgi,endoplasmic reticulum,extracellular,cytosol,vacuole	plasma membrane		endoplasmic reticulum,golgi,extracellular		cytosol	endoplasmic reticulum,golgi,extracellular			extracellular			plasma membrane	endoplasmic reticulum,golgi,extracellular	endoplasmic reticulum,golgi,extracellular	endoplasmic reticulum,golgi,extracellular		endoplasmic reticulum,golgi,extracellular	endoplasmic reticulum,golgi,extracellular	extracellular	endoplasmic reticulum,golgi,extracellular	vacuole	extracellular
AT5G08400.1	Protein of unknown function (DUF3531);	5	20	2	333	37986.1	6.92902	-0.352853	plasma membrane	plasma membrane,mitochondrion,golgi,nucleus,endoplasmic reticulum,plastid,extracellular,cytosol	cytosol		plastid		plasma membrane	endoplasmic reticulum,golgi,extracellular			plastid	nucleus		nucleus	plastid		plastid		mitochondrion	endoplasmic reticulum,golgi,extracellular	cytosol	plastid	plastid	golgi				Q8VZD1
AT5G08410.1	ferredoxin/thioredoxin reductase subunit A (variable subunit) 2;	5	73	3	184	20147.2	9.36596	-0.114674	plastid	mitochondrion,plastid	plastid		plastid		plastid	plastid		mitochondrion	plastid		plastid	plastid	plastid	plastid	plastid		plastid	plastid	mitochondrion	plastid	plastid	plastid	Tair: "plastid" 18431481			Q8LBP6	plastid:18431481		plastid:20423899;plastid:18431481;plastid:24361574	AT4G00980.1::21798944;AT5G28770.1::21798944
[truncated: 5,525 more rows]
