# Supplementary material for: Interactome of Arabidopsis Thaliana
Source: Plants (Basel). 2022 Jan 27;11(3):350. doi: 10.3390/plants11030350 (PMC8838453; doi:10.3390/plants11030350)
Supplement: Supplementary file 1 [file plants-11-00350-s001.zip › Table S9.xlsx]

## Sheet: Suba
Protein Properties									Location Consensus	Location Predictors																							Location Annotators					Location Experiments			Publications and PubMed ID
Gene	Description	Chromosome	ESTs	Full-length cDNAs	Amino Acid Residues	Molecular Weight	Isoelectric Point	GRAVY	Location SUBAcon	Location All Predictors	Location AdaBoost	Location ATP	Location BaCelLo	Location ChloroP 1.1	Location EpiLoc	Location iPSORT	Location MitoPred	Location MitoProt	Location MultiLoc2	Location Nucleo	Location PCLR 0.9	Location Plant-mPLoc	Location PProwler 1.2	Location Predotar v1.03	Location PredSL	Location PTS1	Location SLPFA	Location SLP-Local	Location SubLoc	Location TargetP 1.1	Location WoLF PSORT	Location YLoc	Location All Annotators	Location AmiGO	Location Swiss-Prot	Swiss-Prot ID	Location TAIR10	Location GFP	Location Mass Spec	PPI	Publications GFP	Publications Mass Spec	Publications PPI
ATCG00020.1	photosystem II reaction center protein A;Encodes chlorophyll binding protein D1, a part of the photosystem II reaction center core	C	102	0	353	38938.7	4.94169	0.334278	plastid	plasma membrane,mitochondrion,golgi,endoplasmic reticulum,plastid,extracellular,vacuole	plasma membrane		plastid		plastid			mitochondrion	plasma membrane			plastid	endoplasmic reticulum,golgi,extracellular		endoplasmic reticulum,golgi,extracellular		mitochondrion	endoplasmic reticulum,golgi,extracellular	extracellular		plasma membrane	vacuole	Amigo: "plastid" 16461379|SwissProt: "plastid" 16381842|Tair: "plastid" 16461379|Tair: "plastid" 15322131|Tair: "plastid" 15028209|Tair: "plastid" 18431481	plastid:16461379	plastid:16381842	P83755	plastid:15028209;plastid:16461379;plastid:18431481;plastid:15322131		golgi:25900983;golgi:25900983;golgi:25900983;golgi:25900983;golgi:25900983;mitochondrion:27122571;mitochondrion:27943495;nucleus:27177187;nucleus:23396599;plasma membrane:19334764;plastid:14729914;plastid:15322131;plastid:21531424;plastid:23851315;plastid:23390424;plastid:18431481;plastid:18633119;plastid:20061580;plastid:23667806;plastid:24872594;plastid:18433418;plastid:25402197;vacuole:25900983	AT1G66410.1::17360592;AT1G66410.1::17360592;AT2G28800.1::15988575;AT2G41090.1::17360592;AT2G41100.1::17360592;AT3G43810.1::17360592;AT3G43810.1::17360592;AT3G51920.1::17360592;AT3G51920.1::17360592;AT5G21274.1::17360592;AT5G37780.1::17360592;AT5G37780.1::17360592;ATCG00020.1::15988575;ATCG00020.1::15988575
ATCG00040.1	maturase K;Encodes a maturase located in the trnK intron in the chloroplast genome.	C	204	1	526	63041.8	10.0202	-0.136882	plastid	cytosol,mitochondrion,plasma membrane,plastid	plasma membrane		plastid		plastid		mitochondrion		cytosol			plastid	mitochondrion				mitochondrion	mitochondrion	mitochondrion		cytosol	cytosol	SwissProt: "plastid" 16381842		plastid:16381842	P56784			plastid:20423899
ATCG00050.1	ribosomal protein S16;Homologous to the bacterial ribosomal protein S16	C	2	0	79	9155.29	11.2049	-0.453165	plastid	cytosol,mitochondrion,plastid	cytosol		plastid		plastid	mitochondrion		mitochondrion	cytosol			plastid	mitochondrion	mitochondrion	mitochondrion		mitochondrion	mitochondrion	mitochondrion	mitochondrion	mitochondrion	mitochondrion
ATCG00065.1	ribosomal protein S12A;chloroplast gene encoding ribosomal protein s12. The gene is located in three distinct loci on the chloroplast genome and is transpliced to make one transcript.	C	10	0	123	13765.1	12.1011	-0.591057	plastid	mitochondrion,plastid,extracellular,cytosol,vacuole	extracellular	mitochondrion,plastid	plastid		vacuole	mitochondrion	mitochondrion	mitochondrion	mitochondrion		plastid	plastid	mitochondrion		mitochondrion		mitochondrion	mitochondrion	mitochondrion	plastid	cytosol	mitochondrion	SwissProt: "plastid" 16381842		plastid:16381842	P62126			golgi:25900983;golgi:25900983;golgi:25900983;golgi:25900983;golgi:25900983;plasma membrane:19334764;plastid:21531424;plastid:20061580;plastid:20061580
ATCG00070.1	photosystem II reaction center protein K precursor;PSII K protein	C	70	0	61	6975.83	6.3147	1.38852	plastid	plasma membrane,golgi,endoplasmic reticulum,plastid,extracellular	plasma membrane		endoplasmic reticulum,golgi,extracellular		plastid	endoplasmic reticulum,golgi,extracellular			endoplasmic reticulum			plastid	endoplasmic reticulum,golgi,extracellular	endoplasmic reticulum,golgi,extracellular	endoplasmic reticulum,golgi,extracellular		endoplasmic reticulum,golgi,extracellular	endoplasmic reticulum,golgi,extracellular	extracellular	endoplasmic reticulum,golgi,extracellular	extracellular	extracellular	SwissProt: "plastid" 16381842		plastid:16381842	P56782
ATCG00080.1	photosystem II reaction center protein I;PSII I protein	C	27	0	36	4168.17	6.58301	0.677778	plastid	plasma membrane,golgi,endoplasmic reticulum,plastid,extracellular	plasma membrane		endoplasmic reticulum,golgi,extracellular			endoplasmic reticulum,golgi,extracellular			golgi			plastid	endoplasmic reticulum,golgi,extracellular		endoplasmic reticulum,golgi,extracellular		endoplasmic reticulum,golgi,extracellular	endoplasmic reticulum,golgi,extracellular	extracellular	endoplasmic reticulum,golgi,extracellular	extracellular	endoplasmic reticulum	SwissProt: "plastid" 16381842		plastid:16381842	P62100
ATCG00120.1	ATP synthase subunit alpha;Encodes the ATPase alpha subunit, which is a subunit of ATP synthase and part of the CF1 portion which catalyzes the conversion of ADP to ATP using the proton motive force. This complex is located in the thylakoid membrane of the chloroplast.	C	66	0	507	55331.7	4.89787	-0.0477318	plastid	cytosol,mitochondrion,plastid,nucleus	cytosol		nucleus		plastid				cytosol			plastid	mitochondrion				mitochondrion	cytosol,nucleus	cytosol		cytosol	cytosol	Amigo: "plastid" 16461379|Amigo: "plastid" 16923014|SwissProt: "plastid" 16381842|Tair: "plastid" 16461379|Tair: "plastid" 15322131|Tair: "plastid" 16923014|Tair: "plastid" 18431481	plastid:16461379;plastid:16923014	plastid:16381842	P56757	plastid:16923014;plastid:16461379;plastid:18431481;plastid:15322131	nucleus:10737809	cytosol:22522809;golgi:25900983;golgi:25900983;golgi:25900983;golgi:25900983;golgi:25900983;mitochondrion:21472856;mitochondrion:22923678;mitochondrion:27122571;mitochondrion:27943495;mitochondrion:21896887;nucleus:27177187;nucleus:23396599;plasma membrane:19334764;plasma membrane:20843791;plasma membrane:21433285;plasma membrane:22215637;plasma membrane:22318864;plastid:11719511;plastid:11826309…
ATCG00130.1	ATPase, F0 complex, subunit B/B', bacterial/chloroplast;ATPase F subunit.	C	48	0	184	21058.2	8.45579	-0.391848	plastid	golgi,nucleus,endoplasmic reticulum,plastid,extracellular,cytosol	cytosol		plastid		plastid				cytosol			plastid	endoplasmic reticulum,golgi,extracellular		endoplasmic reticulum,golgi,extracellular		endoplasmic reticulum,golgi,extracellular	cytosol,nucleus	nucleus		nucleus	cytosol	Amigo: "plastid" 15032878|SwissProt: "plastid" 16381842|Tair: "plastid" 15322131|Tair: "plastid" 18431481	plastid:15032878	plastid:16381842	P56759	plastid:18431481;plastid:15322131		golgi:25900983;golgi:25900983;golgi:25900983;mitochondrion:27943495;plasma membrane:19334764;plasma membrane:22215637;plastid:14729914;plastid:15028209;plastid:15322131;plastid:21531424;plastid:23549413;plastid:23851315;plastid:23390424;plastid:24872594;plastid:18431481;plastid:18633119;plastid:20061580;plastid:23667806;plastid:24872594
ATCG00140.1	ATP synthase subunit C family protein;ATPase III subunit	C	118	0	81	7976.94	4.62825	0.998765	plastid	plasma membrane,golgi,endoplasmic reticulum,plastid,extracellular,vacuole	plasma membrane		endoplasmic reticulum,golgi,extracellular		plastid	endoplasmic reticulum,golgi,extracellular			endoplasmic reticulum			plastid	endoplasmic reticulum,golgi,extracellular	endoplasmic reticulum,golgi,extracellular	endoplasmic reticulum,golgi,extracellular		endoplasmic reticulum,golgi,extracellular	plastid	extracellular	endoplasmic reticulum,golgi,extracellular	vacuole	plasma membrane	SwissProt: "plastid" 16381842|Tair: "plastid" 15322131		plastid:16381842	P56760	plastid:15322131		mitochondrion:27943495;plastid:14729914;plastid:15322131;plastid:23390424;plastid:20061580;plastid:24872594	AT2G28800.1::15988575
ATCG00150.1	ATPase, F0 complex, subunit A protein;Encodes a subunit of ATPase complex CF0, which is a proton channel that supplies the proton motive force to drive ATP synthesis by CF1 portion of the complex.	C	47	0	249	27351.7	4.7173	0.708835	plastid	plasma membrane,golgi,nucleus,endoplasmic reticulum,plastid,extracellular,cytosol	plasma membrane		nucleus		plastid				cytosol			plastid	endoplasmic reticulum,golgi,extracellular		endoplasmic reticulum,golgi,extracellular		endoplasmic reticulum,golgi,extracellular	endoplasmic reticulum,golgi,extracellular	extracellular		endoplasmic reticulum	plasma membrane	SwissProt: "plastid" 16381842|Tair: "plastid" 15322131|Tair: "plastid" 18431481		plastid:16381842	P56758	plastid:18431481;plastid:15322131		plastid:14729914;plastid:15322131;plastid:23851315;plastid:23390424;plastid:18431481;plastid:20061580;plastid:23667806;plastid:24872594;plastid:25402197
ATCG00160.1	ribosomal protein S2;Chloroplast ribosomal protein S2	C	40	0	236	26905.8	10.1909	-0.287712	plastid	plasma membrane,mitochondrion,nucleus,plastid,cytosol	plasma membrane		plastid		plastid				cytosol			plastid	mitochondrion		mitochondrion		mitochondrion	cytosol,nucleus	mitochondrion		cytosol	cytosol	SwissProt: "plastid" 16381842|Tair: "plastid" 18633119|Tair: "plastid" 18431481		plastid:16381842	P56797	plastid:18633119;plastid:18431481		golgi:25900983;golgi:25900983;golgi:25900983;golgi:25900983;golgi:25900983;nucleus:23396599;plasma membrane:19334764;plastid:20423899;plastid:21531424;plastid:23549413;plastid:26987276;plastid:18431481;plastid:18633119;plastid:20061580;plastid:24361574;plastid:24872594;plastid:23667806;vacuole:25900983
ATCG00170.1	DNA-directed RNA polymerase family protein;RNA polymerase beta' subunit-2	C	126	0	1376	156375	9.78972	-0.226744	plastid	plasma membrane,mitochondrion,nucleus,peroxisome,plastid,cytosol	plasma membrane		nucleus		plastid				nucleus	nucleus		plastid	mitochondrion			peroxisome	mitochondrion	cytosol,nucleus	mitochondrion		nucleus	cytosol	Amigo: "plastid" 10574454|SwissProt: "plastid" 16381842|Tair: "plastid" 18431481	plastid:10574454	plastid:16381842	P56764	plastid:18431481		golgi:25900983;golgi:25900983;golgi:25900983;golgi:25900983;nucleus:27177187;nucleus:23396599;plastid:15028209;plastid:20423899;plastid:22616989;plastid:26987276;plastid:18431481;plastid:20061580;plastid:24872594
ATCG00180.1	DNA-directed RNA polymerase family protein;RNA polymerase beta' subunit-1	C	61	0	680	78587.3	8.59967	-0.291324	plastid	mitochondrion,golgi,nucleus,endoplasmic reticulum,plastid,extracellular,cytosol	cytosol		plastid		plastid	mitochondrion			mitochondrion			plastid,nucleus	mitochondrion		endoplasmic reticulum,golgi,extracellular		mitochondrion	cytosol,nucleus	cytosol	mitochondrion	cytosol	cytosol	Amigo: "plastid" 10574454|SwissProt: "plastid" 16381842|Tair: "plastid" 18431481	plastid:10574454	plastid:16381842	P56763	plastid:18431481		golgi:25900983;golgi:25900983;nucleus:23396599;plastid:15028209;plastid:20423899;plastid:22616989;plastid:26987276;plastid:18431481;plastid:20061580;plastid:24872594	AT4G09570.1::19130088
ATCG00190.1	RNA polymerase subunit beta;Chloroplast DNA-dependent RNA polymerase B subunit. The transcription of this gene is regulated by a nuclear encoded RNA polymerase. This gene has been transferred to mitochondrial genome during crucifer evolution.	C	27	0	1072	121066	8.69675	-0.259515	plastid	cytosol,mitochondrion,plastid,nucleus	cytosol		nucleus		plastid				nucleus			plastid	mitochondrion				mitochondrion	cytosol,nucleus	cytosol		cytosol	nucleus	Amigo: "plastid" 9161043|SwissProt: "plastid" 16381842|Tair: "plastid" 9161043|Tair: "plastid" 18431481	plastid:9161043	plastid:16381842	P50546	plastid:18431481;plastid:9161043		golgi:25900983;golgi:25900983;golgi:25900983;golgi:25900983;golgi:25900983;nucleus:23396599;plasma membrane:19334764;plastid:15028209;plastid:20423899;plastid:21531424;plastid:22616989;plastid:23851315;plastid:26987276;plastid:18431481;plastid:20061580;plastid:24872594
ATCG00210.1	electron transporter, transferring electrons within cytochrome b6/f complex of photosystem IIs;hypothetical protein	C	3	0	29	3170.01	6.34033	1.54483	plastid	plasma membrane,golgi,endoplasmic reticulum,plastid,extracellular	plastid		endoplasmic reticulum,golgi,extracellular			endoplasmic reticulum,golgi,extracellular			endoplasmic reticulum			plasma membrane,plastid	endoplasmic reticulum,golgi,extracellular		endoplasmic reticulum,golgi,extracellular		endoplasmic reticulum,golgi,extracellular	endoplasmic reticulum,golgi,extracellular	extracellular	endoplasmic reticulum,golgi,extracellular		endoplasmic reticulum
ATCG00220.1	photosystem II reaction center protein M;PSII low MW protein	C	870	0	34	3782.8	4.18402	1.42941	plastid	plasma membrane,golgi,nucleus,endoplasmic reticulum,plastid,extracellular,vacuole	plasma membrane		endoplasmic reticulum,golgi,extracellular			endoplasmic reticulum,golgi,extracellular			endoplasmic reticulum			plastid	endoplasmic reticulum,golgi,extracellular		endoplasmic reticulum,golgi,extracellular		endoplasmic reticulum,golgi,extracellular	endoplasmic reticulum,golgi,extracellular	nucleus	endoplasmic reticulum,golgi,extracellular	vacuole	vacuole	SwissProt: "plastid" 16381842		plastid:16381842	P62109
ATCG00270.1	photosystem II reaction center protein D;PSII D2 protein	C	58	0	353	39549.6	5.5526	0.371671	plastid	plasma membrane,mitochondrion,golgi,nucleus,endoplasmic reticulum,plastid,extracellular,cytosol,vacuole	plasma membrane		nucleus		plastid				golgi			plastid	endoplasmic reticulum,golgi,extracellular		endoplasmic reticulum,golgi,extracellular		mitochondrion	endoplasmic reticulum,golgi,extracellular	cytosol		cytosol	vacuole	Amigo: "plastid" 16461379|SwissProt: "plastid" 16381842|Tair: "plastid" 14729914|Tair: "plastid" 16461379|Tair: "plastid" 15322131|Tair: "plastid" 18431481	plastid:16461379	plastid:16381842	P56761	plastid:16461379;plastid:18431481;plastid:14729914;plastid:15322131		golgi:25900983;golgi:25900983;golgi:25900983;golgi:25900983;golgi:25900983;mitochondrion:27943495;nucleus:23396599;plasma membrane:19334764;plasma membrane:22215637;plastid:14729914;plastid:15322131;plastid:21531424;plastid:23851315;plastid:23390424;plastid:18431481;plastid:18633119;plastid:20061580;plastid:23667806;plastid:24872594;plastid:25402197;vacuole:25900983	AT2G28800.1::15988575
ATCG00280.1	photosystem II reaction center protein C;chloroplast gene encoding a CP43 subunit of the photosystem II reaction center. promoter contains a blue-light responsive element.	C	101	0	473	51870.7	7.22025	0.252431	plastid	plasma membrane,mitochondrion,nucleus,plastid,extracellular,cytosol	plasma membrane		nucleus		plastid				cytosol			plastid	mitochondrion	mitochondrion	mitochondrion		mitochondrion	mitochondrion	extracellular	mitochondrion	plasma membrane	plastid	Amigo: "plastid" 16414959|Amigo: "plastid" 16461379|Amigo: "plastid" 11113141|SwissProt: "plastid" 16381842|Tair: "plastid" 18431481|Tair: "plastid" 14729914|Tair: "plastid" 15322131|Tair: "plastid" 11113141|Tair: "plastid" 16414959	plastid:11113141;plastid:16414959;plastid:16461379	plastid:16381842	P56778	plastid:16414959;plastid:11113141;plastid:18431481;plastid:14729914;plastid:15322131		golgi:25900983;golgi:25900983;golgi:25900983;golgi:25900983;golgi:25900983;mitochondrion:27122571;mitochondrion:27943495;nucleus:23396599;plasma membrane:19334764;plasma membrane:21433285;plastid:14729914;plastid:15322131;plastid:21531424;plastid:23851315;plastid:23390424;plastid:16414959;plastid:18431481;plastid:18633119;plastid:20061580;plastid:23667806;plastid:24872594;plastid:25402197;vacuole…	AT2G28800.1::15988575
ATCG00300.1	YCF9;encodes PsbZ, which is a subunit of photosystem II. In Chlamydomonas, this protein has been shown to be essential in the interaction between PS II and the light harvesting complex II.	C	45	0	62	6569.23	6.34033	1.43226	plastid	plasma membrane,golgi,endoplasmic reticulum,plastid,extracellular,vacuole	plasma membrane		endoplasmic reticulum,golgi,extracellular		plastid	endoplasmic reticulum,golgi,extracellular			endoplasmic reticulum			plastid	endoplasmic reticulum,golgi,extracellular	endoplasmic reticulum,golgi,extracellular	endoplasmic reticulum,golgi,extracellular		endoplasmic reticulum,golgi,extracellular	endoplasmic reticulum,golgi,extracellular	extracellular	endoplasmic reticulum,golgi,extracellular	vacuole	vacuole	SwissProt: "plastid" 16381842|Tair: "plastid" 14729914		plastid:16381842	P56790	plastid:14729914		plastid:14729914
ATCG00330.1	chloroplast ribosomal protein S14;30S chloroplast ribosomal protein S14	C	112	0	100	11743.5	11.8118	-0.969	plastid	cytosol,mitochondrion,plastid,nucleus	nucleus		plastid		plastid		mitochondrion		cytosol		plastid	plastid	mitochondrion	mitochondrion			mitochondrion	mitochondrion	nucleus		nucleus	cytosol	SwissProt: "plastid" 16381842|Tair: "plastid" 18431481		plastid:16381842	P56804	plastid:18431481		plasma membrane:19334764;plastid:20423899;plastid:21531424;plastid:20061580;plastid:24872594;plastid:18431481;plastid:20061580;plastid:24872594
ATCG00340.1	Photosystem I, PsaA/PsaB protein;Encodes the D1 subunit of photosystem I and II reaction centers.	C	222	0	734	82479.8	7.42375	0.120163	plastid	plasma membrane,mitochondrion,golgi,nucleus,plastid,extracellular,cytosol	plasma membrane		plastid		plastid	mitochondrion		mitochondrion	golgi			plastid	mitochondrion		mitochondrion		mitochondrion	cytosol,nucleus	extracellular	mitochondrion	plasma membrane	plastid	Amigo: "plastid" 16461379|SwissProt: "plastid" 16381842|Tair: "plastid" 14729914|Tair: "plastid" 16461379|Tair: "plastid" 15322131|Tair: "plastid" 18431481	plastid:16461379	plastid:16381842	P56767	plastid:16461379;plastid:18431481;plastid:14729914;plastid:15322131		golgi:25900983;golgi:25900983;golgi:25900983;golgi:25900983;golgi:25900983;mitochondrion:27943495;nucleus:23396599;plasma membrane:19334764;plasma membrane:21433285;plastid:14729914;plastid:15028209;plastid:15322131;plastid:21531424;plastid:23851315;plastid:20061580;plastid:23390424;plastid:24872594;plastid:18431481;plastid:18633119;plastid:20061580;plastid:23667806;plastid:24872594;plastid:25402…	AT4G15510.1::23221595;AT4G15510.1:p,l,a,s,t,i,d:23221595
ATCG00350.1	Photosystem I, PsaA/PsaB protein;Encodes psaA protein comprising the reaction center for photosystem I along with psaB protein; hydrophobic protein encoded by the chloroplast genome.	C	63	1	750	83235.3	7.11662	0.2516	plastid	plasma membrane,mitochondrion,nucleus,plastid,extracellular,cytosol	plasma membrane		nucleus		plastid				cytosol			plastid	mitochondrion				mitochondrion	cytosol,nucleus	extracellular		plasma membrane	plastid	Amigo: "plastid" 16461379|Amigo: "plastid" 16414959|Amigo: "plastid" 10482661|SwissProt: "plastid" 16381842|Tair: "plastid" 14729914|Tair: "plastid" 16461379|Tair: "plastid" 15322131|Tair: "plastid" 18431481	plastid:10482661;plastid:16414959;plastid:16461379	plastid:16381842	P56766	plastid:16461379;plastid:18431481;plastid:14729914;plastid:15322131		golgi:25900983;golgi:25900983;golgi:25900983;mitochondrion:27122571;mitochondrion:27943495;nucleus:23396599;plasma membrane:19334764;plastid:14729914;plastid:15028209;plastid:15322131;plastid:21531424;plastid:23851315;plastid:20061580;plastid:23390424;plastid:24872594;plastid:16414959;plastid:18431481;plastid:18633119;plastid:20061580;plastid:23667806;plastid:24872594;plastid:18433418;plastid:254…	AT1G75630.2::22897245;AT2G28800.1::15988575;AT4G15510.1::23221595;AT4G15510.1:p,l,a,s,t,i,d:23221595
ATCG00360.1	Tetratricopeptide repeat (TPR)-like superfamily protein;Encodes a protein required for photosystem I assembly and stability. In Chlamydomonas reinhardtii, this protein seems to act as a PSI specific chaperone facilitating the assembly of the complex by interacting with PsaA and PsaD. A loss of function mutation in tobacco leads to a loss of photosystem I.	C	26	0	126	14747.2	4.55291	-0.556349	plastid	cytosol,mitochondrion,plastid,nucleus	cytosol		nucleus		plastid				cytosol			plastid	mitochondrion				mitochondrion	cytosol,nucleus	cytosol		nucleus	cytosol	Amigo: "plastid" 10574454|SwissProt: "plastid" 16381842	plastid:10574454	plastid:16381842	P61843			plastid:24872594
ATCG00380.1	chloroplast ribosomal protein S4;Chloroplast encoded ribosomal protein S4	C	95	0	201	23241.6	10.9197	-0.494527	plastid	mitochondrion,plastid,nucleus	nucleus		plastid		plastid		mitochondrion	mitochondrion	mitochondrion		plastid	plastid	mitochondrion	mitochondrion	mitochondrion		mitochondrion	mitochondrion	mitochondrion	mitochondrion	mitochondrion	mitochondrion	SwissProt: "plastid" 16381842|Tair: "plastid" 18633119|Tair: "plastid" 18431481		plastid:16381842	P56799	plastid:18633119;plastid:18431481		golgi:25900983;golgi:25900983;golgi:25900983;golgi:25900983;golgi:25900983;nucleus:23396599;plasma membrane:19334764;plastid:16207701;plastid:20423899;plastid:21531424;plastid:23851315;plastid:26987276;plastid:18431481;plastid:18633119;plastid:20061580;plastid:24361574;plastid:24872594;plastid:23667806;vacuole:25900983
ATCG00420.1	NADH dehydrogenase subunit J;Encodes NADH dehydrogenase subunit J. Its transcription is increased upon sulfur depletion.	C	118	0	158	18559.2	7.05306	-0.265823	plastid	plasma membrane,mitochondrion,golgi,endoplasmic reticulum,plastid,extracellular,cytosol	plasma membrane		plastid		plastid	mitochondrion	mitochondrion	mitochondrion	cytosol			plastid	mitochondrion	mitochondrion	mitochondrion		endoplasmic reticulum,golgi,extracellular	endoplasmic reticulum,golgi,extracellular	mitochondrion		cytosol	mitochondrion	SwissProt: "plastid" 16381842|Tair: "plastid" 18431481		plastid:16381842	P56754	plastid:18431481		plastid:15028209;plastid:20061580;plastid:24872594;plastid:18431481;plastid:23667806
ATCG00430.1	photosystem II reaction center protein G;Encodes a protein which was originally thought to be part of photosystem II but its wheat homolog was later shown to encode for subunit K of NADH dehydrogenase.	C	74	0	225	25367.6	9.31498	-0.191556	plastid	plasma membrane,mitochondrion,golgi,nucleus,endoplasmic reticulum,plastid,extracellular,cytosol	plasma membrane		plastid		plastid	mitochondrion			cytosol			plastid	mitochondrion		endoplasmic reticulum,golgi,extracellular		mitochondrion	endoplasmic reticulum,golgi,extracellular	nucleus		nucleus	mitochondrion	SwissProt: "plastid" 16381842|Tair: "plastid" 18431481		plastid:16381842	P56756	plastid:18431481		plastid:15028209;plastid:21531424;plastid:23851315;plastid:24872594;plastid:18431481;plastid:20061580;plastid:23667806;plastid:24872594
ATCG00440.1	NADH:ubiquinone/plastoquinone oxidoreductase, chain 3 protein;Encodes NADH dehydrogenase D3 subunit of the chloroplast NAD(P)H dehydrogenase complex	C	125	0	120	13840.2	4.30223	1.00083	plastid	plasma membrane,golgi,endoplasmic reticulum,plastid,extracellular,vacuole	plasma membrane		plastid		plastid	endoplasmic reticulum,golgi,extracellular			endoplasmic reticulum			plastid	endoplasmic reticulum,golgi,extracellular	endoplasmic reticulum,golgi,extracellular	endoplasmic reticulum,golgi,extracellular		endoplasmic reticulum,golgi,extracellular	endoplasmic reticulum,golgi,extracellular	extracellular	endoplasmic reticulum,golgi,extracellular	vacuole	vacuole	Amigo: "plastid" 8768377|SwissProt: "plastid" 16381842|Tair: "plastid" 18431481	plastid:8768377	plastid:16381842	P56751	plastid:18431481		plastid:18431481;plastid:24872594
ATCG00470.1	ATP synthase epsilon chain;ATPase epsilon subunit	C	692	0	132	14499.6	5.90614	-0.0348485	plastid	cytosol,mitochondrion,plastid,nucleus	cytosol		nucleus		plastid				mitochondrion			plastid	mitochondrion				mitochondrion	cytosol,nucleus	cytosol		cytosol	cytosol	SwissProt: "plastid" 16381842|Tair: "plastid" 15322131|Tair: "plastid" 18431481		plastid:16381842	P09468	plastid:18431481;plastid:15322131		mitochondrion:27943495;plasma membrane:19334764;plastid:11826309;plastid:14729914;plastid:15028209;plastid:15322131;plastid:16648217;plastid:21531424;plastid:23549413;plastid:23851315;plastid:26987276;plastid:20061580;plastid:24872594;plastid:18431481;plastid:18633119;plastid:20061580;plastid:23667806;plastid:24872594
ATCG00480.1	ATP synthase subunit beta;chloroplast-encoded gene for beta subunit of ATP synthase	C	758	0	498	53937.1	5.15279	-0.089759	plastid	cytosol,mitochondrion,plastid	cytosol		plastid		plastid				cytosol			plastid	mitochondrion				mitochondrion	mitochondrion	mitochondrion		cytosol	mitochondrion	Amigo: "plastid" 10586878|Amigo: "plastid" 16461379|Amigo: "plastid" 16414959|Amigo: "plastid" 16923014|SwissProt: "plastid" 16381842|Tair: "plastid" 16923014|Tair: "plastid" 18431481|Tair: "plastid" 14729914|Tair: "plastid" 15322131|Tair: "plastid" 16207701|Tair: "plastid" 16414959	plastid:10586878;plastid:16414959;plastid:16461379;plastid:16923014	plastid:16381842	P19366	plastid:16414959;plastid:16923014;plastid:15322131;plastid:18431481;plastid:14729914;plastid:16207701		golgi:25900983;golgi:25900983;golgi:25900983;golgi:25900983;golgi:25900983;mitochondrion:21472856;mitochondrion:27122571;mitochondrion:27943495;nucleus:23396599;plasma membrane:19334764;plasma membrane:20843791;plasma membrane:21433285;plasma membrane:22215637;plasma membrane:22318864;plastid:11719511;plastid:11826309;plastid:14729914;plastid:15028209;plastid:15322131;plastid:16207701;plastid:166…
ATCG00490.1	ribulose-bisphosphate carboxylases;large subunit of RUBISCO. Protein is tyrosine-phosphorylated and its phosphorylation state is modulated in response to ABA in Arabidopsis thaliana seeds.	C	92	0	479	52957.9	6.23953	-0.272025	plastid	cytosol,mitochondrion,plastid,nucleus	cytosol		cytosol		plastid				cytosol			plastid	mitochondrion				mitochondrion	cytosol,nucleus	cytosol		cytosol	cytosol	Amigo: "plastid" 16461379|SwissProt: "plastid" 16381842|Tair: "plastid" 16461379|Tair: "plastid" 18431481|Tair: "plastid" 15322131|Tair: "plastid" 16207701|Tair: "plastid" 12766230	plastid:16461379	plastid:16381842	O03042	plastid:16461379;plastid:16207701;plastid:12766230;plastid:18431481;plastid:15322131		extracellular:26572690;golgi:25900983;golgi:25900983;golgi:25900983;golgi:25900983;golgi:25900983;mitochondrion:24727099;mitochondrion:27943495;nucleus:24012629;nucleus:27177187;nucleus:23396599;plasma membrane:19334764;plasma membrane:22215637;plasma membrane:22318864;plasma membrane:26781341;plastid:11826309;plastid:14729914;plastid:15028209;plastid:15322131;plastid:16207701;plastid:16648217;pl…
ATCG00500.1	acetyl-CoA carboxylase carboxyl transferase subunit beta;Encodes the carboxytransferase beta subunit of the Acetyl-CoA carboxylase (ACCase) complex in plastids. This complex catalyzes the carboxylation of acetyl-CoA to produce malonyl-CoA, the first committed step in fatty acid synthesis.	C	114	0	488	55612.8	6.09603	-0.402254	plastid	plasma membrane,mitochondrion,nucleus,plastid,cytosol	plasma membrane		nucleus		plastid		mitochondrion		cytosol			plastid	mitochondrion				mitochondrion	cytosol,nucleus	nucleus		nucleus	cytosol	SwissProt: "plastid" 16381842|Tair: "plastid" 18431481|Tair: "plastid" 12766230		plastid:16381842	P56765	plastid:12766230;plastid:18431481		golgi:25900983;golgi:25900983;golgi:25900983;golgi:25900983;mitochondrion:27122571;nucleus:23396599;plasma membrane:19334764;plastid:20423899;plastid:21531424;plastid:22923678;plastid:26987276;plastid:20061580;plastid:23390424;plastid:24872594;plastid:18431481;plastid:23667806;vacuole:25900983
ATCG00510.1	photsystem I subunit I;Encodes subunit I of photosystem I.	C	58	0	37	4134.31	10.8053	1.07027	plastid	plasma membrane,golgi,endoplasmic reticulum,plastid,extracellular,vacuole	plasma membrane		endoplasmic reticulum,golgi,extracellular		plastid	endoplasmic reticulum,golgi,extracellular			endoplasmic reticulum			plastid	endoplasmic reticulum,golgi,extracellular		endoplasmic reticulum,golgi,extracellular		endoplasmic reticulum,golgi,extracellular	endoplasmic reticulum,golgi,extracellular	extracellular	endoplasmic reticulum,golgi,extracellular	plasma membrane	vacuole	SwissProt: "plastid" 16381842		plastid:16381842	P56768
ATCG00520.1	unfolded protein binding;Encodes a protein required for photosystem I assembly and stability. In cyanobacteria, loss of function mutation in this gene increases PSII/PSI ratio without any influence on photoautotrophic growth.	C	167	0	184	21408.3	9.92514	0.296196	plastid	plasma membrane,mitochondrion,golgi,endoplasmic reticulum,plastid,extracellular	plasma membrane		plastid		plastid	mitochondrion	mitochondrion		golgi			plastid	endoplasmic reticulum,golgi,extracellular		endoplasmic reticulum,golgi,extracellular		mitochondrion	endoplasmic reticulum,golgi,extracellular	extracellular		plasma membrane	plasma membrane	Amigo: "plastid" 10574454|SwissProt: "plastid" 16381842|Tair: "plastid" 18431481	plastid:10574454	plastid:16381842	P56788	plastid:18431481		plasma membrane:19334764;plastid:15028209;plastid:21531424;plastid:18431481;plastid:20061580;plastid:23667806;plastid:24872594
ATCG00530.1	CemA-like proton extrusion protein-related;hypothetical protein	C	117	0	229	27406.4	6.94497	0.217467	plastid	mitochondrion,golgi,nucleus,endoplasmic reticulum,plastid,extracellular,cytosol,vacuole	cytosol		plastid		plastid	endoplasmic reticulum,golgi,extracellular		mitochondrion	golgi			plastid	endoplasmic reticulum,golgi,extracellular	endoplasmic reticulum,golgi,extracellular	endoplasmic reticulum,golgi,extracellular		endoplasmic reticulum,golgi,extracellular	endoplasmic reticulum,golgi,extracellular	nucleus	endoplasmic reticulum,golgi,extracellular	vacuole	endoplasmic reticulum	SwissProt: "plastid" 16381842		plastid:16381842	P56783
ATCG00540.1	photosynthetic electron transfer A;Encodes cytochrome f apoprotein; involved in photosynthetic electron transport chain; encoded by the chloroplast genome and is transcriptionally repressed by a nuclear gene HCF2.	C	231	0	320	35358.9	8.57539	-0.093125	plastid	mitochondrion,golgi,nucleus,endoplasmic reticulum,plastid,extracellular,cytosol	cytosol		plastid		plastid	mitochondrion			cytosol			plastid	endoplasmic reticulum,golgi,extracellular		endoplasmic reticulum,golgi,extracellular		mitochondrion	mitochondrion	nucleus		cytosol	plastid	SwissProt: "plastid" 16381842|Tair: "plastid" 15322131|Tair: "plastid" 18431481		plastid:16381842	P56771	plastid:18431481;plastid:15322131		golgi:25900983;golgi:25900983;golgi:25900983;golgi:25900983;mitochondrion:27943495;nucleus:23396599;plasma membrane:19334764;plasma membrane:22215637;plastid:14729914;plastid:15028209;plastid:15322131;plastid:21531424;plastid:23549413;plastid:23851315;plastid:23390424;plastid:24872594;plastid:18431481;plastid:18633119;plastid:20061580;plastid:23667806;plastid:24872594;plastid:25402197;vacuole:259…
ATCG00550.1	photosystem II reaction center protein J;PSII component	C	28	0	40	4117.15	6.32666	1.2025	plastid	plasma membrane,mitochondrion,golgi,endoplasmic reticulum,plastid,extracellular	mitochondrion		endoplasmic reticulum,golgi,extracellular		plastid	endoplasmic reticulum,golgi,extracellular			golgi			plastid	endoplasmic reticulum,golgi,extracellular		endoplasmic reticulum,golgi,extracellular		endoplasmic reticulum,golgi,extracellular	endoplasmic reticulum,golgi,extracellular	extracellular	endoplasmic reticulum,golgi,extracellular	extracellular	plasma membrane	SwissProt: "plastid" 16381842		plastid:16381842	P56781
ATCG00560.1	photosystem II reaction center protein L;PSII L protein	C	36	0	38	4470.37	4.25804	0.328947	plastid	plasma membrane,mitochondrion,golgi,nucleus,endoplasmic reticulum,plastid,extracellular,cytosol,vacuole	plasma membrane		nucleus			plastid	mitochondrion		golgi			plastid	endoplasmic reticulum,golgi,extracellular		endoplasmic reticulum,golgi,extracellular		endoplasmic reticulum,golgi,extracellular	cytosol,nucleus	extracellular	endoplasmic reticulum,golgi,extracellular	nucleus	vacuole	SwissProt: "plastid" 16381842|Tair: "plastid" 14729914|Tair: "plastid" 15322131		plastid:16381842	P60129	plastid:15322131;plastid:14729914		mitochondrion:27943495;plastid:14729914;plastid:15322131;plastid:23851315;plastid:18633119;plastid:20061580;plastid:23667806;plastid:24872594
ATCG00570.1	photosystem II reaction center protein F;PSII cytochrome b559	C	31	0	39	4424.52	11.0503	0.646154	plastid	plasma membrane,mitochondrion,golgi,endoplasmic reticulum,plastid,extracellular,cytosol,vacuole	plasma membrane		plastid			endoplasmic reticulum,golgi,extracellular			endoplasmic reticulum			plastid	mitochondrion		endoplasmic reticulum,golgi,extracellular		mitochondrion	mitochondrion	extracellular	endoplasmic reticulum,golgi,extracellular	cytosol	vacuole	SwissProt: "plastid" 16381842|Tair: "plastid" 14729914|Tair: "plastid" 18431481		plastid:16381842	P62095	plastid:18431481;plastid:14729914		plastid:14729914;plastid:15028209;plastid:23851315;plastid:18431481;plastid:20061580
ATCG00580.1	photosystem II reaction center protein E;PSII cytochrome b559. There have been many speculations about the function of Cyt b559, but the most favored at present is that it plays a protective role by acting as an electron acceptor or electron donor under conditions when electron flow through PSII is not optimized.	C	43	0	83	9397.09	4.58483	0.046988	plastid	mitochondrion,golgi,endoplasmic reticulum,plastid,extracellular,cytosol	plastid		plastid			mitochondrion			endoplasmic reticulum			plastid	endoplasmic reticulum,golgi,extracellular		endoplasmic reticulum,golgi,extracellular		mitochondrion	endoplasmic reticulum,golgi,extracellular	extracellular		cytosol	plastid	SwissProt: "plastid" 16381842|Tair: "plastid" 14729914|Tair: "plastid" 15322131|Tair: "plastid" 18431481		plastid:16381842	P56779	plastid:18431481;plastid:14729914;plastid:15322131		mitochondrion:27943495;plasma membrane:19334764;plastid:14729914;plastid:15322131;plastid:21531424;plastid:23851315;plastid:18431481;plastid:18633119;plastid:20061580;plastid:23667806;plastid:24872594
ATCG00590.1	electron carriers;hypothetical protein	C	32	0	31	3401.42	10.4548	1.4871	plastid	plasma membrane,golgi,nucleus,endoplasmic reticulum,plastid,extracellular	plasma membrane		nucleus		plastid	endoplasmic reticulum,golgi,extracellular			endoplasmic reticulum			plasma membrane	endoplasmic reticulum,golgi,extracellular		endoplasmic reticulum,golgi,extracellular		endoplasmic reticulum,golgi,extracellular	endoplasmic reticulum,golgi,extracellular	extracellular	endoplasmic reticulum,golgi,extracellular	extracellular	endoplasmic reticulum
ATCG00600.1	PETG;Cytochrome b6-f complex, subunit V. Disruption of homologous gene in Chlamydomonas results in disruption of cytochrome b6-f complex.	C	8	0	37	4204.31	4.37035	1.08649	plastid	plasma membrane,golgi,nucleus,endoplasmic reticulum,plastid,extracellular	plasma membrane		endoplasmic reticulum,golgi,extracellular		plastid	endoplasmic reticulum,golgi,extracellular			extracellular			plastid	endoplasmic reticulum,golgi,extracellular		endoplasmic reticulum,golgi,extracellular		endoplasmic reticulum,golgi,extracellular	endoplasmic reticulum,golgi,extracellular	nucleus	endoplasmic reticulum,golgi,extracellular	nucleus	endoplasmic reticulum	SwissProt: "plastid" 16381842		plastid:16381842	P56775			plastid:23851315
ATCG00630.1	PSAJ;Encodes subunit J of photosystem I.	C	23	0	44	5009.21	6.54199	0.811364	plastid	plasma membrane,mitochondrion,golgi,endoplasmic reticulum,plastid,extracellular	plasma membrane		endoplasmic reticulum,golgi,extracellular		plastid	endoplasmic reticulum,golgi,extracellular			endoplasmic reticulum			plastid	endoplasmic reticulum,golgi,extracellular		endoplasmic reticulum,golgi,extracellular		endoplasmic reticulum,golgi,extracellular	mitochondrion	extracellular	endoplasmic reticulum,golgi,extracellular	plastid	endoplasmic reticulum	SwissProt: "plastid" 16381842|Tair: "plastid" 14729914		plastid:16381842	P56769	plastid:14729914		plastid:14729914;plastid:20061580;plastid:24872594
ATCG00640.1	ribosomal protein L33;encodes a chloroplast ribosomal protein L33, a constituent of the large subunit of the ribosomal complex	C	45	0	66	7692.48	10.3076	-0.686364	plastid	cytosol,mitochondrion,plastid,nucleus	nucleus		plastid		plastid				cytosol			plastid	mitochondrion				mitochondrion	cytosol,nucleus	nucleus		cytosol	cytosol	SwissProt: "plastid" 16381842|Tair: "plastid" 18431481		plastid:16381842	P56796	plastid:18431481		plastid:20423899;plastid:18431481;plastid:20061580;plastid:24872594
ATCG00650.1	ribosomal protein S18;chloroplast-encoded ribosomal protein S18	C	83	0	101	12061	12.6693	-0.850495	plastid	cytosol,mitochondrion,plastid,nucleus	mitochondrion		plastid		plastid	mitochondrion		mitochondrion	cytosol		plastid	plastid	mitochondrion	mitochondrion	mitochondrion		mitochondrion	mitochondrion	nucleus	mitochondrion	nucleus	mitochondrion	SwissProt: "plastid" 16381842|Tair: "plastid" 16207701|Tair: "plastid" 18431481|Tair: "plastid" 12766230		plastid:16381842	P56807	plastid:12766230;plastid:18431481;plastid:16207701		golgi:25900983;golgi:25900983;golgi:25900983;golgi:25900983;nucleus:23396599;plasma membrane:19334764;plastid:16207701;plastid:20423899;plastid:20061580;plastid:24872594;plastid:18431481;plastid:20061580;plastid:23549413;plastid:24361574;plastid:24872594;plastid:23667806;plastid:24872594
ATCG00660.1	ribosomal protein L20;encodes a chloroplast ribosomal protein L20, a constituent of the large subunit of the ribosomal complex	C	26	0	117	14163.7	12.3959	-0.566667	plastid	mitochondrion,plastid	mitochondrion		plastid		plastid	plastid	mitochondrion	mitochondrion	mitochondrion		plastid	plastid	mitochondrion	mitochondrion	mitochondrion		mitochondrion	mitochondrion	mitochondrion	mitochondrion	mitochondrion	mitochondrion	SwissProt: "plastid" 16381842|Tair: "plastid" 18431481		plastid:16381842	P56794	plastid:18431481		golgi:25900983;golgi:25900983;golgi:25900983;nucleus:23396599;plasma membrane:19334764;plastid:20423899;plastid:21531424;plastid:23851315;plastid:20061580;plastid:24872594;plastid:18431481;plastid:20061580;plastid:24361574;plastid:24872594;plastid:23667806
ATCG00670.1	plastid-encoded CLP P;Encodes the only ClpP (caseinolytic protease) encoded within the plastid genome. Contains a highly conserved catalytic triad of Ser-type proteases (Ser-His-Asp). Part of the 350 kDa chloroplast Clp complex. The name reflects nomenclature described in Adam et. al (2001).	C	18	0	196	22098.8	4.72562	0.138265	plastid	plasma membrane,mitochondrion,nucleus,endoplasmic reticulum,plastid,cytosol	plasma membrane		nucleus		plastid				cytosol			plastid	mitochondrion				mitochondrion	cytosol,nucleus	cytosol		cytosol	endoplasmic reticulum	Amigo: "plastid" 11278690|SwissProt: "plastid" 16381842|Tair: "plastid" 14593120|Tair: "plastid" 11278690|Tair: "plastid" 18633119|Tair: "plastid" 18431481	plastid:11278690	plastid:16381842	P56772	plastid:11278690;plastid:18633119;plastid:14593120;plastid:18431481		extracellular:26572690;plastid:11278690;plastid:15028209;plastid:16207701;plastid:20423899;plastid:21531424;plastid:20061580;plastid:24872594;plastid:18431481;plastid:18633119;plastid:20061580;plastid:24361574;plastid:24872594;plastid:18431481	AT1G02560.1::14593120;AT1G09130.1::14593120;AT1G11750.1::14593120;AT1G12410.1::14593120;AT1G49970.1::14593120;AT1G66670.1::14593120;AT4G12060.1::14593120;AT4G17040.1::14593120;AT4G25370.1::14593120;AT5G45390.1::14593120
ATCG00680.1	photosystem II reaction center protein B;encodes for CP47, subunit of the photosystem II reaction center.	C	77	0	508	56040.2	6.89117	0.112598	plastid	plasma membrane,mitochondrion,golgi,endoplasmic reticulum,plastid,extracellular,cytosol,vacuole	plasma membrane		endoplasmic reticulum,golgi,extracellular		plastid	mitochondrion			vacuole			plastid	mitochondrion	mitochondrion	mitochondrion		mitochondrion	mitochondrion	extracellular	mitochondrion	cytosol	plasma membrane	Amigo: "plastid" 16461379|SwissProt: "plastid" 16381842|Tair: "plastid" 14729914|Tair: "plastid" 16461379|Tair: "plastid" 15322131|Tair: "plastid" 18431481	plastid:16461379	plastid:16381842	P56777	plastid:16461379;plastid:18431481;plastid:14729914;plastid:15322131		golgi:25900983;golgi:25900983;golgi:25900983;golgi:25900983;golgi:25900983;mitochondrion:27122571;mitochondrion:27943495;nucleus:23396599;plasma membrane:19334764;plasma membrane:20843791;plasma membrane:22215637;plastid:14729914;plastid:15322131;plastid:21531424;plastid:23851315;plastid:23390424;plastid:18431481;plastid:18633119;plastid:20061580;plastid:23667806;plastid:24872594;plastid:25402197…
ATCG00690.1	photosystem II reaction center protein T;Encodes photosystem II 5 kD protein subunit PSII-T. This is a plastid-encoded gene (PsbTc) which also has a nuclear-encoded paralog (PsbTn).	C	10	0	33	3821.88	10.117	0.887879	plastid	golgi,nucleus,endoplasmic reticulum,plastid,extracellular	extracellular		endoplasmic reticulum,golgi,extracellular			endoplasmic reticulum,golgi,extracellular			endoplasmic reticulum			plastid	endoplasmic reticulum,golgi,extracellular		endoplasmic reticulum,golgi,extracellular		endoplasmic reticulum,golgi,extracellular	endoplasmic reticulum,golgi,extracellular	nucleus	endoplasmic reticulum,golgi,extracellular	nucleus	extracellular	SwissProt: "plastid" 16381842|Tair: "plastid" 14729914		plastid:16381842	P61839	plastid:14729914		plastid:14729914
ATCG00700.1	photosystem II reaction center protein N;PSII low MW protein	C	19	0	43	4722.56	3.95144	0.195349	plastid	golgi,endoplasmic reticulum,plastid,extracellular,vacuole	extracellular		endoplasmic reticulum,golgi,extracellular			endoplasmic reticulum,golgi,extracellular			endoplasmic reticulum			plastid	endoplasmic reticulum,golgi,extracellular		endoplasmic reticulum,golgi,extracellular		endoplasmic reticulum,golgi,extracellular	endoplasmic reticulum,golgi,extracellular	extracellular	endoplasmic reticulum,golgi,extracellular	plastid	vacuole	SwissProt: "plastid" 16381842		plastid:16381842	P62113
ATCG00710.1	photosystem II reaction center protein H;Encodes a 8 kD phosphoprotein that is a component of the photosystem II oxygen evolving core. Its exact molecular function has not been determined but it may play a role in mediating electron transfer between the secondary quinone acceptors, QA and QB, associated with the acceptor side of PSII.	C	42	0	73	7702.4	6.66162	0.350685	plastid	mitochondrion,golgi,nucleus,endoplasmic reticulum,plastid,extracellular	extracellular		nucleus		plastid				golgi			plastid	endoplasmic reticulum,golgi,extracellular		endoplasmic reticulum,golgi,extracellular		mitochondrion	plastid	extracellular		plastid	plastid	SwissProt: "plastid" 16381842|Tair: "plastid" 14729914|Tair: "plastid" 15322131|Tair: "plastid" 18431481		plastid:16381842	P56780	plastid:18431481;plastid:14729914;plastid:15322131		mitochondrion:27943495;plasma membrane:19334764;plastid:14729914;plastid:15028209;plastid:15322131;plastid:21531424;plastid:23851315;plastid:18431481;plastid:18633119;plastid:20061580;plastid:23667806;plastid:24872594
ATCG00720.1	photosynthetic electron transfer B;Encodes the cytochrome b(6) subunit of the cytochrome b6f complex.	C	80	0	215	24154	8.98354	0.571628	plastid	plasma membrane,mitochondrion,golgi,nucleus,endoplasmic reticulum,plastid,extracellular,cytosol,vacuole	plasma membrane		nucleus		plastid				plasma membrane			plasma membrane	endoplasmic reticulum,golgi,extracellular		endoplasmic reticulum,golgi,extracellular		mitochondrion	cytosol,nucleus	extracellular		plasma membrane	vacuole	SwissProt: "plastid" 16381842|Tair: "plastid" 15322131|Tair: "plastid" 18431481		plastid:16381842	P56773	plastid:18431481;plastid:15322131		golgi:25900983;golgi:25900983;golgi:25900983;golgi:25900983;golgi:25900983;mitochondrion:27943495;plasma membrane:19334764;plastid:14729914;plastid:15028209;plastid:15322131;plastid:21531424;plastid:23851315;plastid:23390424;plastid:18431481;plastid:18633119;plastid:20061580;plastid:23667806;plastid:24872594;plastid:25402197	AT2G05620.1::18243102;AT4G22890.1::18243102
ATCG00730.1	photosynthetic electron transfer D;A chloroplast gene encoding subunit IV of the cytochrome b6/f complex	C	11	0	160	17431.8	7.34949	0.551875	plastid	plasma membrane,mitochondrion,golgi,nucleus,endoplasmic reticulum,plastid,extracellular,cytosol	plasma membrane		nucleus		plastid				cytosol			plastid	mitochondrion		endoplasmic reticulum,golgi,extracellular		mitochondrion	cytosol,nucleus	extracellular		cytosol	plasma membrane	SwissProt: "plastid" 16381842|Tair: "plastid" 14729914|Tair: "plastid" 15322131|Tair: "plastid" 18431481		plastid:16381842	P56774	plastid:18431481;plastid:14729914;plastid:15322131		mitochondrion:27943495;plasma membrane:19334764;plastid:14729914;plastid:15322131;plastid:21531424;plastid:23851315;plastid:18431481;plastid:18633119;plastid:20061580;plastid:23667806;plastid:24872594;plastid:25402197
ATCG00740.1	RNA polymerase subunit alpha;RNA polymerase alpha subunit	C	272	0	329	38139.3	7.65871	-0.318237	plastid	cytosol,mitochondrion,plastid,nucleus	cytosol		plastid		plastid				nucleus			plastid	mitochondrion	mitochondrion			mitochondrion	mitochondrion	nucleus	mitochondrion	nucleus	nucleus	Amigo: "plastid" 10574454|SwissProt: "plastid" 16381842|Tair: "plastid" 18431481	plastid:10574454	plastid:16381842	P56762	plastid:18431481		golgi:25900983;golgi:25900983;golgi:25900983;mitochondrion:27122571;nucleus:23396599;plastid:20423899;plastid:21531424;plastid:22616989;plastid:26987276;plastid:18431481;plastid:20061580;plastid:24872594;plastid:20061580;plastid:24872594
ATCG00750.1	ribosomal protein S11;30S chloroplast ribosomal protein S11	C	62	0	138	15024.5	12.7497	-0.394928	plastid	cytosol,mitochondrion,plastid,nucleus	cytosol	mitochondrion,plastid	plastid		plastid		mitochondrion	mitochondrion	cytosol		plastid	plastid	mitochondrion	mitochondrion	mitochondrion		mitochondrion	mitochondrion	nucleus	plastid	cytosol	cytosol	SwissProt: "plastid" 16381842|Tair: "plastid" 18431481		plastid:16381842	P56802	plastid:18431481		golgi:25900983;golgi:25900983;golgi:25900983;golgi:25900983;golgi:25900983;nucleus:23396599;plasma membrane:19334764;plastid:20423899;plastid:21531424;plastid:23549413;plastid:23851315;plastid:24872594;plastid:18431481;plastid:20061580;plastid:24361574;plastid:24872594;plastid:23667806;vacuole:25900983
ATCG00760.1	ribosomal protein L36;encodes a chloroplast ribosomal protein L36, a constituent of the large subunit of the ribosomal complex	C	65	0	37	4460.77	12.4214	-0.727027	plastid	mitochondrion,nucleus,plastid,extracellular,cytosol	extracellular		nucleus		plastid		mitochondrion	mitochondrion	cytosol		plastid	plastid	mitochondrion		mitochondrion		mitochondrion	mitochondrion	mitochondrion	mitochondrion	cytosol	cytosol	SwissProt: "plastid" 16381842|Tair: "plastid" 18431481		plastid:16381842	P62117	plastid:18431481		plasma membrane:19334764;plastid:20061580;plastid:24872594;plastid:18431481;plastid:20061580;plastid:24872594
ATCG00770.1	ribosomal protein S8;chloroplast 30S ribosomal protein S8	C	89	0	134	15480.2	11.5166	-0.336567	plastid	cytosol,mitochondrion,plastid,nucleus	plastid		plastid		plastid		mitochondrion		cytosol			plastid	mitochondrion				mitochondrion	cytosol,nucleus	mitochondrion		cytosol	cytosol	SwissProt: "plastid" 16381842|Tair: "plastid" 18431481		plastid:16381842	P56801	plastid:18431481		golgi:25900983;golgi:25900983;golgi:25900983;golgi:25900983;golgi:25900983;nucleus:23396599;plasma membrane:19334764;plastid:20423899;plastid:21531424;plastid:23851315;plastid:20061580;plastid:24872594;plastid:18431481;plastid:20061580;plastid:23549413;plastid:24361574;plastid:24872594;plastid:23667806;vacuole:25900983
ATCG00780.1	ribosomal protein L14;encodes a chloroplast ribosomal protein L14, a constituent of the large subunit of the ribosomal complex	C	111	0	122	13582.6	9.68169	-0.0729508	plastid	cytosol,mitochondrion,plastid,nucleus	cytosol		plastid		plastid	plastid			cytosol			plastid	mitochondrion				mitochondrion	cytosol,nucleus	mitochondrion		cytosol	cytosol	SwissProt: "plastid" 16381842|Tair: "plastid" 18431481		plastid:16381842	P56792	plastid:18431481		golgi:25900983;golgi:25900983;golgi:25900983;golgi:25900983;golgi:25900983;nucleus:23396599;plasma membrane:19334764;plastid:20423899;plastid:21531424;plastid:23549413;plastid:24872594;plastid:18431481;plastid:20061580;plastid:24361574;plastid:24872594;plastid:20061580;plastid:24872594;vacuole:25900983
ATCG00790.1	ribosomal protein L16;chloroplast gene encoding a ribosomal protein L16, which is a constituent of 50S large ribosomal subunit	C	148	0	135	15295	12.1439	-0.485926	plastid	mitochondrion,plastid,extracellular	extracellular	mitochondrion,plastid	plastid		plastid		mitochondrion	mitochondrion	mitochondrion			plastid	mitochondrion	mitochondrion	mitochondrion		mitochondrion	mitochondrion	mitochondrion	mitochondrion	mitochondrion	mitochondrion	SwissProt: "plastid" 16381842|Tair: "plastid" 18431481		plastid:16381842	P56793	plastid:18431481		golgi:25900983;golgi:25900983;golgi:25900983;golgi:25900983;golgi:25900983;nucleus:23396599;plasma membrane:19334764;plastid:20423899;plastid:21531424;plastid:23549413;plastid:20061580;plastid:24872594;plastid:18431481;plastid:20061580;plastid:24361574;plastid:24872594;vacuole:25900983
ATCG00800.1	structural constituent of ribosome;encodes a chloroplast ribosomal protein S3, a constituent of the small subunit of the ribosomal complex	C	741	0	218	25190	10.0248	-0.349083	plastid	cytosol,mitochondrion,plastid,nucleus	cytosol		plastid		plastid	mitochondrion	mitochondrion		mitochondrion			plastid	mitochondrion		mitochondrion		mitochondrion	cytosol,nucleus	mitochondrion	mitochondrion	cytosol	cytosol	SwissProt: "plastid" 16381842|Tair: "plastid" 18431481		plastid:16381842	P56798	plastid:18431481		golgi:25900983;golgi:25900983;golgi:25900983;golgi:25900983;golgi:21826108;golgi:25900983;nucleus:23396599;plasma membrane:19334764;plastid:15028209;plastid:20423899;plastid:21531424;plastid:23549413;plastid:23851315;plastid:26987276;plastid:20061580;plastid:24872594;plastid:18431481;plastid:20061580;plastid:24361574;plastid:24872594;plastid:23667806;vacuole:25900983
ATCG00810.1	ribosomal protein L22;encodes a chloroplast ribosomal protein L22, a constituent of the large subunit of the ribosomal complex	C	139	0	160	18587.6	10.1064	-0.62125	plastid	mitochondrion,plastid,nucleus	nucleus		plastid		plastid	mitochondrion		mitochondrion	nucleus			plastid	mitochondrion	mitochondrion			mitochondrion	mitochondrion	nucleus		mitochondrion	mitochondrion	SwissProt: "plastid" 16381842|Tair: "plastid" 18431481		plastid:16381842	P56795	plastid:18431481		golgi:25900983;golgi:25900983;golgi:25900983;golgi:25900983;golgi:25900983;nucleus:23396599;plasma membrane:19334764;plastid:20423899;plastid:21531424;plastid:20061580;plastid:24872594;plastid:18431481;plastid:20061580;plastid:24872594;vacuole:25900983
ATCG00820.1	ribosomal protein S19;Encodes a 6.8-kDa protein of the small ribosomal subunit.	C	114	0	92	10577.1	11.4579	-0.398913	plastid	cytosol,mitochondrion,plastid,nucleus	nucleus		plastid		plastid		mitochondrion		cytosol			plastid	mitochondrion		mitochondrion		mitochondrion	mitochondrion	mitochondrion		cytosol	mitochondrion	Amigo: "plastid" 8590463|SwissProt: "plastid" 16381842|Tair: "plastid" 16207701|Tair: "plastid" 18431481	plastid:8590463	plastid:16381842	P56808	plastid:18431481;plastid:16207701		nucleus:23396599;plastid:16207701;plastid:20423899;plastid:21531424;plastid:23549413;plastid:20061580;plastid:24872594;plastid:18431481;plastid:18633119;plastid:20061580;plastid:24361574;plastid:24872594
ATCG00830.1	ribosomal protein L2;encodes a chloroplast ribosomal protein L2, a constituent of the large subunit of the ribosomal complex	C	68	0	274	29866.6	11.4532	-0.518613	plastid	mitochondrion,nucleus,plastid,extracellular,cytosol	extracellular		plastid		plastid	mitochondrion	mitochondrion	mitochondrion	nucleus			plastid	plastid	plastid	mitochondrion		mitochondrion	cytosol,nucleus	mitochondrion	plastid	cytosol	cytosol	SwissProt: "plastid" 16381842|Tair: "plastid" 18431481		plastid:16381842	P56791	plastid:18431481		golgi:25900983;golgi:25900983;golgi:25900983;golgi:25900983;golgi:25900983;mitochondrion:27122571;nucleus:23396599;plasma membrane:19334764;plastid:21531424;plastid:23549413;plastid:23851315;plastid:20061580;plastid:24872594;plastid:18431481;plastid:20061580;plastid:24361574;plastid:24872594;plastid:23667806;vacuole:25900983
ATCG00840.1	ribosomal protein L23.1;One of two chloroplast genes that encode chloroplast ribosomal protein L23, a constituent of the large subunit of the ribosomal complex	C	9	0	93	10789.5	11.2865	-0.354839	plastid	cytosol,mitochondrion,plastid,nucleus	mitochondrion		plastid		plastid		mitochondrion		cytosol			plastid	mitochondrion				mitochondrion	cytosol,nucleus	mitochondrion		cytosol	cytosol	Amigo: "plastid" 1630923|SwissProt: "plastid" 16381842|Tair: "plastid" 18431481	plastid:1630923	plastid:16381842	P61845	plastid:18431481		golgi:25900983;nucleus:23396599;plasma membrane:19334764;plastid:21531424;plastid:20061580;plastid:24872594;plastid:18431481;plastid:20061580;plastid:24872594
ATCG00860.1	Chloroplast Ycf2;ATPase, AAA type, core;Encodes an unknown protein. This gene is regulated by AtSIG6 transcriptionally.	C	42	0	2294	269580	8.91161	-0.405013	plastid	plasma membrane,mitochondrion,golgi,nucleus,plastid,cytosol			plastid		plastid		mitochondrion		golgi			plastid	mitochondrion				mitochondrion	mitochondrion	nucleus		plasma membrane	cytosol	Amigo: "plastid" 10574454|SwissProt: "plastid" 16381842|Tair: "plastid" 18431481	plastid:10574454	plastid:16381842	P56786	plastid:18431481		golgi:25900983;plasma membrane:21433285;plastid:21531424;plastid:20061580;plastid:18431481
ATCG00870.1	Protein precursor Ycf15, putative, chloroplast;hypothetical protein	C	9	0	77	9014.12	8.47074	-0.357143	plastid	mitochondrion,nucleus,plastid,extracellular,cytosol	cytosol		plastid		plastid				cytosol			plastid	mitochondrion				mitochondrion	cytosol,nucleus	extracellular		cytosol	cytosol	Amigo: "plastid" 10574454|SwissProt: "plastid" 16381842	plastid:10574454	plastid:16381842	P56809
ATCG00890.1	NADH-Ubiquinone/plastoquinone (complex I) protein;NADH dehydrogenase ND2	C	1	0	389	42480.6	6.98785	0.696144	plastid	plasma membrane,golgi,endoplasmic reticulum,plastid,extracellular,cytosol	plasma membrane		endoplasmic reticulum,golgi,extracellular		plastid	endoplasmic reticulum,golgi,extracellular			extracellular			plastid	endoplasmic reticulum,golgi,extracellular	endoplasmic reticulum,golgi,extracellular	endoplasmic reticulum,golgi,extracellular		endoplasmic reticulum,golgi,extracellular	endoplasmic reticulum,golgi,extracellular	extracellular	endoplasmic reticulum,golgi,extracellular	cytosol	plasma membrane				Q9T3G4			plastid:15028209
ATCG00900.1	Ribosomal protein S7p/S5e family protein;encodes a chloroplast ribosomal protein S7, a constituent of the small subunit of the ribosomal complex	C	179	0	155	17358.3	11.8486	-0.580645	plastid	cytosol,mitochondrion,plastid,nucleus	nucleus		plastid		plastid		mitochondrion		cytosol			plastid	mitochondrion		mitochondrion		mitochondrion	cytosol,nucleus	nucleus		cytosol	cytosol	SwissProt: "plastid" 16381842|Tair: "plastid" 18431481		plastid:16381842	P61841	plastid:18431481		golgi:25900983;golgi:25900983;golgi:25900983;golgi:25900983;golgi:25900983;nucleus:23396599;plastid:11826309;plastid:15028209;plastid:21531424;plastid:23549413;plastid:23851315;plastid:18431481;vacuole:25900983
ATCG00905.1	ribosomal protein S12C;chloroplast gene encoding ribosomal protein s12. The gene is located in three distinct loci on the chloroplast genome and is transpliced to make one transcript.	C	97	0	123	13765.1	12.1011	-0.591057	plastid	mitochondrion,plastid,extracellular,cytosol,vacuole	extracellular	mitochondrion,plastid	plastid		vacuole	mitochondrion	mitochondrion	mitochondrion	mitochondrion		plastid	plastid	mitochondrion		mitochondrion		mitochondrion	mitochondrion	mitochondrion	plastid	cytosol	mitochondrion	SwissProt: "plastid" 16381842		plastid:16381842	P62126			plastid:20423899
ATCG01000.1	Ycf1 protein;hypothetical protein	C	50	0	343	39862.7	9.14508	0.0463557	plastid	plasma membrane,mitochondrion,golgi,endoplasmic reticulum,plastid,extracellular,cytosol	cytosol		endoplasmic reticulum,golgi,extracellular		plastid	endoplasmic reticulum,golgi,extracellular			endoplasmic reticulum			plastid	endoplasmic reticulum,golgi,extracellular		endoplasmic reticulum,golgi,extracellular		mitochondrion	endoplasmic reticulum,golgi,extracellular	extracellular	endoplasmic reticulum,golgi,extracellular	plasma membrane	endoplasmic reticulum	SwissProt: "plastid" 16381842		plastid:16381842	P56785			plastid:21531424
ATCG01010.1	NADH-Ubiquinone oxidoreductase (complex I), chain 5 protein;Chloroplast encoded NADH dehydrogenase unit.	C	81	0	746	85243.3	9.10991	0.577346	plastid	plasma membrane,mitochondrion,golgi,nucleus,endoplasmic reticulum,plastid,extracellular	plasma membrane		nucleus		plastid	endoplasmic reticulum,golgi,extracellular		mitochondrion	endoplasmic reticulum			plastid	endoplasmic reticulum,golgi,extracellular	endoplasmic reticulum,golgi,extracellular	endoplasmic reticulum,golgi,extracellular		mitochondrion	endoplasmic reticulum,golgi,extracellular	extracellular	endoplasmic reticulum,golgi,extracellular	plasma membrane	plasma membrane	SwissProt: "plastid" 16381842|Tair: "plastid" 18431481		plastid:16381842	P56752	plastid:18431481		plastid:21531424;plastid:23851315;plastid:18431481;plastid:23667806;plastid:24872594
ATCG01020.1	ribosomal protein L32;encodes a chloroplast ribosomal protein L32, a constituent of the large subunit of the ribosomal complex	C	525	0	52	6061.56	12.5858	-0.884615	plastid	cytosol,mitochondrion,plastid,nucleus	mitochondrion		plastid		plastid		mitochondrion	mitochondrion	mitochondrion		plastid	plastid	mitochondrion		mitochondrion		plastid	mitochondrion	mitochondrion		nucleus	cytosol	SwissProt: "plastid" 16381842		plastid:16381842	P61847			nucleus:23396599;plastid:21531424;plastid:23549413;plastid:24872594
ATCG01040.1	Cytochrome C assembly protein;hypothetical protein	C	72	0	328	37734.6	9.61959	0.621037	plastid	plasma membrane,golgi,endoplasmic reticulum,plastid,extracellular	plasma membrane		plastid		plastid	endoplasmic reticulum,golgi,extracellular			endoplasmic reticulum			plastid	endoplasmic reticulum,golgi,extracellular		endoplasmic reticulum,golgi,extracellular		endoplasmic reticulum,golgi,extracellular	endoplasmic reticulum,golgi,extracellular	extracellular	endoplasmic reticulum,golgi,extracellular	plasma membrane	plasma membrane	SwissProt: "plastid" 16381842		plastid:16381842	P56770			plastid:15028209
ATCG01050.1	NADH-Ubiquinone/plastoquinone (complex I) protein;Represents a plastid-encoded subunit of a NAD(P)H dehydrogenase complex. Its mRNA is edited at four positions. Translation data is not available for this gene.	C	169	0	506	56924.2	8.24924	0.775889	plastid	plasma membrane,mitochondrion,golgi,endoplasmic reticulum,plastid,extracellular	plasma membrane		plastid		plastid	plastid			extracellular			plastid	endoplasmic reticulum,golgi,extracellular		endoplasmic reticulum,golgi,extracellular		mitochondrion	endoplasmic reticulum,golgi,extracellular	extracellular	endoplasmic reticulum,golgi,extracellular	plasma membrane	endoplasmic reticulum	SwissProt: "plastid" 16381842|Tair: "plastid" 18431481		plastid:16381842	P26288	plastid:18431481		plastid:18431481;plastid:24872594
ATCG01060.1	iron-sulfur cluster binding;electron carriers;4 iron, 4 sulfur cluster binding;Encodes the PsaC subunit of photosystem I.	C	26	0	81	9038.92	7.11872	-0.0765432	plastid	mitochondrion,golgi,endoplasmic reticulum,plastid,extracellular,cytosol	plastid		endoplasmic reticulum,golgi,extracellular		plastid				cytosol			plastid	mitochondrion		endoplasmic reticulum,golgi,extracellular		endoplasmic reticulum,golgi,extracellular	endoplasmic reticulum,golgi,extracellular	extracellular		cytosol	cytosol	Amigo: "plastid" 10792827|SwissProt: "plastid" 16381842|Tair: "plastid" 14729914|Tair: "plastid" 15322131|Tair: "plastid" 18431481	plastid:10792827	plastid:16381842	P62090	plastid:18431481;plastid:14729914;plastid:15322131		mitochondrion:27122571;mitochondrion:27943495;plasma membrane:19334764;plasma membrane:22215637;plastid:14729914;plastid:15028209;plastid:15322131;plastid:21531424;plastid:23851315;plastid:23390424;plastid:24361574;plastid:18431481;plastid:20061580;plastid:23667806;plastid:24872594;plastid:25402197	AT4G15510.1::23221595
ATCG01070.1	NADH-ubiquinone/plastoquinone oxidoreductase chain 4L;NADH dehydrogenase ND4L	C	26	0	101	11289.2	8.7422	0.868317	plastid	plasma membrane,golgi,nucleus,endoplasmic reticulum,plastid,extracellular,vacuole	plasma membrane		endoplasmic reticulum,golgi,extracellular		plastid	endoplasmic reticulum,golgi,extracellular			endoplasmic reticulum			plastid	endoplasmic reticulum,golgi,extracellular	endoplasmic reticulum,golgi,extracellular	endoplasmic reticulum,golgi,extracellular		endoplasmic reticulum,golgi,extracellular	endoplasmic reticulum,golgi,extracellular	nucleus	endoplasmic reticulum,golgi,extracellular	vacuole	extracellular	Amigo: "plastid" 8768377|SwissProt: "plastid" 16381842|Tair: "plastid" 14729914	plastid:8768377	plastid:16381842	P26289	plastid:14729914		plastid:14729914;plastid:21531424;plastid:23851315;plastid:20061580;plastid:23667806;plastid:24872594
ATCG01080.1	NADH:ubiquinone/plastoquinone oxidoreductase, chain 6;NADH dehydrogenase ND6	C	20	0	176	19215	4.00741	1.14602	plastid	plasma membrane,golgi,endoplasmic reticulum,plastid,extracellular,vacuole	plasma membrane		endoplasmic reticulum,golgi,extracellular		plastid	endoplasmic reticulum,golgi,extracellular			endoplasmic reticulum			plastid	endoplasmic reticulum,golgi,extracellular	endoplasmic reticulum,golgi,extracellular	endoplasmic reticulum,golgi,extracellular		endoplasmic reticulum,golgi,extracellular	endoplasmic reticulum,golgi,extracellular	extracellular	endoplasmic reticulum,golgi,extracellular	vacuole	plasma membrane	SwissProt: "plastid" 16381842		plastid:16381842	Q95695
ATCG01090.1	NADPH dehydrogenases;Encodes subunit of the chloroplast NAD(P)H dehydrogenase complex	C	91	0	172	20087.5	7.63235	-0.130814	plastid	plasma membrane,mitochondrion,golgi,nucleus,endoplasmic reticulum,plastid,extracellular	plasma membrane		plastid		plastid	plastid	mitochondrion	mitochondrion	mitochondrion			plastid	mitochondrion		mitochondrion		mitochondrion	endoplasmic reticulum,golgi,extracellular	nucleus	mitochondrion	mitochondrion	mitochondrion	Amigo: "plastid" 8768377|SwissProt: "plastid" 16381842|Tair: "plastid" 14729914|Tair: "plastid" 18431481	plastid:8768377	plastid:16381842	P56755	plastid:18431481;plastid:14729914		plastid:14729914;plastid:15028209;plastid:21531424;plastid:23851315;plastid:18431481;plastid:23667806;plastid:24872594
ATCG01100.1	NADH dehydrogenase family protein;NADH dehydrogenase ND1	C	65	0	360	40023.6	5.35259	0.736667	plastid	plasma membrane,golgi,endoplasmic reticulum,plastid,extracellular,cytosol	plasma membrane		plastid		plastid	plastid			plasma membrane			plastid	endoplasmic reticulum,golgi,extracellular		endoplasmic reticulum,golgi,extracellular		endoplasmic reticulum,golgi,extracellular	endoplasmic reticulum,golgi,extracellular	cytosol		plasma membrane	endoplasmic reticulum	Amigo: "plastid" 8768377|SwissProt: "plastid" 16381842|Tair: "plastid" 18431481	plastid:8768377	plastid:16381842	Q37165	plastid:18431481		plastid:21531424;plastid:23851315;plastid:18431481;plastid:20061580;plastid:24872594
ATCG01110.1	NAD(P)H dehydrogenase subunit H;Encodes the 49KDa plastid NAD(P)H dehydrogenase subunit H protein. Its transcription is regulated by an ndhF-specific plastid sigma factor, SIG4.	C	17	0	393	45505.4	5.22104	-0.153944	plastid	cytosol,mitochondrion,plastid,nucleus	cytosol		cytosol		plastid	mitochondrion	mitochondrion		cytosol			plastid	mitochondrion				mitochondrion	cytosol,nucleus	cytosol		cytosol	mitochondrion	Amigo: "plastid" 8768377|SwissProt: "plastid" 16381842|Tair: "plastid" 15322131|Tair: "plastid" 18431481	plastid:8768377	plastid:16381842	P56753	plastid:18431481;plastid:15322131		mitochondrion:27122571;nucleus:23396599;plastid:15028209;plastid:15322131;plastid:20423899;plastid:21531424;plastid:23549413;plastid:23851315;plastid:23390424;plastid:20061580;plastid:24361574;plastid:24872594;plastid:18431481;plastid:20061580;plastid:23667806;plastid:24872594
ATCG01120.1	chloroplast ribosomal protein S15;encodes a chloroplast ribosomal protein S15, a constituent of the small subunit of the ribosomal complex	C	29	0	88	10719.2	11.446	-0.794318	plastid	cytosol,mitochondrion,plastid,nucleus	nucleus		plastid		plastid				cytosol			plastid	mitochondrion				mitochondrion	cytosol,nucleus	mitochondrion		nucleus	cytosol	SwissProt: "plastid" 16381842|Tair: "plastid" 18633119|Tair: "plastid" 18431481		plastid:16381842	P56805	plastid:18633119;plastid:18431481		golgi:25900983;golgi:25900983;golgi:25900983;golgi:25900983;golgi:25900983;nucleus:23396599;plasma membrane:19334764;plastid:16207701;plastid:20423899;plastid:21531424;plastid:23549413;plastid:20061580;plastid:24872594;plastid:18431481;plastid:18633119;plastid:20061580;plastid:24361574;plastid:24872594;vacuole:25900983
ATCG01130.1	Ycf1 protein;hypothetical protein	C	1169	0	1786	213707	10.357	-0.531075	plastid	plasma membrane,mitochondrion,golgi,nucleus,endoplasmic reticulum,plastid,extracellular			nucleus		plastid	endoplasmic reticulum,golgi,extracellular			extracellular			mitochondrion,plastid	endoplasmic reticulum,golgi,extracellular		endoplasmic reticulum,golgi,extracellular		mitochondrion	endoplasmic reticulum,golgi,extracellular	mitochondrion	endoplasmic reticulum,golgi,extracellular	plasma membrane	endoplasmic reticulum	SwissProt: "plastid" 16381842|Tair: "plastid" 18431481		plastid:16381842	P56785	plastid:18431481		golgi:25900983;plasma membrane:19334764;plasma membrane:21433285;plastid:15028209;plastid:22923678;plastid:20061580;plastid:24872594;plastid:18431481
ATCG01230.1	ribosomal protein S12B;chloroplast gene encoding ribosomal protein s12. The gene is located in three distinct loci on the chloroplast genome and is transpliced to make one transcript.	C	99	0	123	13765.1	12.1011	-0.591057	plastid	mitochondrion,plastid,extracellular,cytosol,vacuole	extracellular	mitochondrion,plastid	plastid		vacuole	mitochondrion	mitochondrion	mitochondrion	mitochondrion		plastid	plastid	mitochondrion		mitochondrion		mitochondrion	mitochondrion	mitochondrion	plastid	cytosol	mitochondrion	SwissProt: "plastid" 16381842		plastid:16381842	P62126			plastid:24872594
ATCG01240.1	ribosomal protein S7;30S chloroplast ribosomal protein S7	C	263	0	155	17358.3	11.8486	-0.580645	plastid	cytosol,mitochondrion,plastid,nucleus	nucleus		plastid		plastid		mitochondrion		cytosol			plastid	mitochondrion		mitochondrion		mitochondrion	cytosol,nucleus	nucleus		cytosol	cytosol	SwissProt: "plastid" 16381842|Tair: "plastid" 18431481		plastid:16381842	P61841	plastid:18431481		plasma membrane:19334764;plastid:11826309;plastid:14729914;plastid:20423899;plastid:24872594;plastid:24361574
ATCG01250.1	NADH-Ubiquinone/plastoquinone (complex I) protein;NADH dehydrogenase ND2	C	3	0	389	42480.6	6.98785	0.696144	plastid	plasma membrane,golgi,endoplasmic reticulum,plastid,extracellular,cytosol	plasma membrane		endoplasmic reticulum,golgi,extracellular		plastid	endoplasmic reticulum,golgi,extracellular			extracellular			plastid	endoplasmic reticulum,golgi,extracellular	endoplasmic reticulum,golgi,extracellular	endoplasmic reticulum,golgi,extracellular		endoplasmic reticulum,golgi,extracellular	endoplasmic reticulum,golgi,extracellular	extracellular	endoplasmic reticulum,golgi,extracellular	cytosol	plasma membrane				Q9T3G4
ATCG01270.1	Protein precursor Ycf15, putative, chloroplast;hypothetical protein	C	3	0	77	9014.12	8.47074	-0.357143	plastid	mitochondrion,nucleus,plastid,extracellular,cytosol	cytosol		plastid		plastid				cytosol			plastid	mitochondrion				mitochondrion	cytosol,nucleus	extracellular		cytosol	cytosol	Amigo: "plastid" 10574454|SwissProt: "plastid" 16381842	plastid:10574454	plastid:16381842	P56809
ATCG01280.1	Chloroplast Ycf2;ATPase, AAA type, core;hypothetical protein	C	28	0	2294	269580	8.91161	-0.405013	plastid	plasma membrane,mitochondrion,golgi,nucleus,plastid,cytosol			plastid		plastid		mitochondrion		golgi			plastid	mitochondrion				mitochondrion	mitochondrion	nucleus		plasma membrane	cytosol	Amigo: "plastid" 10574454|SwissProt: "plastid" 16381842	plastid:10574454	plastid:16381842	P56786			plastid:24872594
ATCG01300.1	ribosomal protein L23;One of two chloroplast genes that encode chloroplast ribosomal protein L23, a constituent of the large subunit of the ribosomal complex	C	38	0	93	10789.5	11.2865	-0.354839	plastid	cytosol,mitochondrion,plastid,nucleus	mitochondrion		plastid		plastid		mitochondrion		cytosol			plastid	mitochondrion				mitochondrion	cytosol,nucleus	mitochondrion		cytosol	cytosol	SwissProt: "plastid" 16381842		plastid:16381842	P61845			plastid:20423899
ATCG01310.1	ribosomal protein L2;encodes a chloroplast ribosomal protein L2, a constituent of the large subunit of the ribosomal complex	C	87	0	274	29866.6	11.4532	-0.518613	plastid	mitochondrion,nucleus,plastid,extracellular,cytosol	extracellular		plastid		plastid	mitochondrion	mitochondrion	mitochondrion	nucleus			plastid	plastid	plastid	mitochondrion		mitochondrion	cytosol,nucleus	mitochondrion	plastid	cytosol	cytosol	SwissProt: "plastid" 16381842		plastid:16381842	P56791			plastid:20423899;plastid:26987276
ATMG00010.1	;hypothetical protein	M	1	0	153	16760.1	8.77895	-0.351634	mitochondrion	mitochondrion,golgi,nucleus,endoplasmic reticulum,plastid,extracellular	nucleus		plastid			plastid			endoplasmic reticulum			mitochondrion	mitochondrion	plastid	endoplasmic reticulum,golgi,extracellular		mitochondrion	endoplasmic reticulum,golgi,extracellular	nucleus	mitochondrion	plastid	extracellular
ATMG00030.1	;hypothetical protein	M	1771	0	107	11971.3	7.97361	-0.163551	mitochondrion	plasma membrane,mitochondrion,golgi,nucleus,endoplasmic reticulum,extracellular,cytosol	plasma membrane		nucleus		plasma membrane		mitochondrion	mitochondrion	cytosol			mitochondrion	mitochondrion				mitochondrion	endoplasmic reticulum,golgi,extracellular	extracellular		nucleus	cytosol
ATMG00040.1	ATP synthase subunit C family protein;hypothetical protein	M	40	0	315	34176.6	6.58876	-0.149206	mitochondrion	plasma membrane,mitochondrion,golgi,nucleus,endoplasmic reticulum,extracellular,cytosol	cytosol		nucleus		mitochondrion				endoplasmic reticulum			mitochondrion	endoplasmic reticulum,golgi,extracellular		endoplasmic reticulum,golgi,extracellular		mitochondrion	cytosol,nucleus	cytosol		plasma membrane	plasma membrane
ATMG00050.1	;hypothetical protein	M	0	0	131	14565.8	4.22517	0.398473	mitochondrion	plasma membrane,mitochondrion,golgi,nucleus,endoplasmic reticulum,extracellular,cytosol,vacuole	plasma membrane		nucleus						cytosol			mitochondrion	mitochondrion		endoplasmic reticulum,golgi,extracellular		endoplasmic reticulum,golgi,extracellular	endoplasmic reticulum,golgi,extracellular	extracellular		nucleus	vacuole
ATMG00060.1	NADH dehydrogenase subunit 5C;Mitochondrial NADH dehydrogenase subunit 5. The gene is trans-spliced from the three different pre-cursors, NAD5a, NAD5b and NAD5c.	M	11	3	669	73912.2	7.70146	0.584604	mitochondrion	plasma membrane,mitochondrion,golgi,endoplasmic reticulum,extracellular,vacuole	plasma membrane		endoplasmic reticulum,golgi,extracellular		mitochondrion	endoplasmic reticulum,golgi,extracellular			extracellular			mitochondrion	endoplasmic reticulum,golgi,extracellular	endoplasmic reticulum,golgi,extracellular	endoplasmic reticulum,golgi,extracellular		mitochondrion	endoplasmic reticulum,golgi,extracellular	extracellular	endoplasmic reticulum,golgi,extracellular	plasma membrane	vacuole	Amigo: "mitochondrion" 20197505|Amigo: "mitochondrion" 1915303|SwissProt: "mitochondrion" 16381842	mitochondrion:1915303;mitochondrion:20197505	mitochondrion:16381842	P29388			mitochondrion:12837548;mitochondrion:14671022;mitochondrion:17406791;mitochondrion:18189341;mitochondrion:20197505;mitochondrion:21841088;mitochondrion:23761796;plasma membrane:19334764
ATMG00070.1	NADH dehydrogenase subunit 9;NADH dehydrogenase subunit 9	M	26	2	190	22688.8	8.20574	-0.675789	mitochondrion	mitochondrion,nucleus,plastid,extracellular,cytosol	cytosol		nucleus		mitochondrion					nucleus		mitochondrion	mitochondrion	plastid			mitochondrion	cytosol,nucleus	extracellular		nucleus	cytosol	Amigo: "mitochondrion" 20197505|Amigo: "mitochondrion" 14671022|SwissProt: "mitochondrion" 16381842	mitochondrion:14671022;mitochondrion:20197505	mitochondrion:16381842	Q95748			golgi:25900983;golgi:25900983;golgi:25900983;golgi:25900983;mitochondrion:12837548;mitochondrion:14671022;mitochondrion:17406791;mitochondrion:18189341;mitochondrion:20197505;mitochondrion:21472856;mitochondrion:21841088;mitochondrion:22923678;mitochondrion:23444301;mitochondrion:23761796;mitochondrion:27122571;mitochondrion:27943495;mitochondrion:21896887;plasma membrane:19334764;plasma membrane…
ATMG00080.1	ribosomal protein L16;encodes a mitochondrial ribosomal protein L16, which is a constituent of the large ribosomal subunit	M	111	4	179	20047.7	11.3842	-0.430168	mitochondrion	plasma membrane,mitochondrion,golgi,endoplasmic reticulum,plastid,extracellular	plasma membrane	mitochondrion,plastid	mitochondrion		mitochondrion	mitochondrion	mitochondrion	mitochondrion	mitochondrion			mitochondrion	endoplasmic reticulum,golgi,extracellular	mitochondrion	mitochondrion		mitochondrion	mitochondrion	mitochondrion	endoplasmic reticulum,golgi,extracellular	plastid	mitochondrion	Amigo: "mitochondrion" 9327595|SwissProt: "mitochondrion" 16381842	mitochondrion:9327595	mitochondrion:16381842	Q95747			mitochondrion:27943495;plasma membrane:19334764
ATMG00090.1	structural constituent of ribosome;protein binding;ribosomal protein S3	M	274	2	556	64720.6	11.0681	-0.590468	mitochondrion	cytosol,mitochondrion,plastid	mitochondrion		mitochondrion		mitochondrion	mitochondrion	mitochondrion	mitochondrion	cytosol		plastid	mitochondrion	mitochondrion		mitochondrion		mitochondrion	mitochondrion	mitochondrion	mitochondrion	cytosol	mitochondrion	SwissProt: "mitochondrion" 16381842		mitochondrion:16381842	Q95749			mitochondrion:21841088;mitochondrion:27943495
ATMG00110.1	cytochrome C biogenesis 206;Encodes a mitochondria-encoded cytochrome c biogenesis protein.	M	1	0	206	23080.3	8.62209	0.330097	mitochondrion	plasma membrane,mitochondrion,golgi,endoplasmic reticulum,plastid,extracellular,vacuole	plasma membrane		plastid		mitochondrion	mitochondrion	mitochondrion	mitochondrion	extracellular			mitochondrion	endoplasmic reticulum,golgi,extracellular				mitochondrion	endoplasmic reticulum,golgi,extracellular	extracellular	endoplasmic reticulum,golgi,extracellular	plastid	vacuole								AT1G63270.1::17550895;AT1G63270.1::17550895
ATMG00120.1	;hypothetical protein	M	0	0	143	16025.6	5.02193	0.352448	mitochondrion	plasma membrane,mitochondrion,golgi,nucleus,endoplasmic reticulum,plastid,extracellular	plasma membrane		plastid			plastid			extracellular			mitochondrion	endoplasmic reticulum,golgi,extracellular	endoplasmic reticulum,golgi,extracellular	endoplasmic reticulum,golgi,extracellular		endoplasmic reticulum,golgi,extracellular	endoplasmic reticulum,golgi,extracellular	extracellular	endoplasmic reticulum,golgi,extracellular	nucleus	extracellular
ATMG00130.1	;hypothetical protein	M	0	0	121	13249.6	6.50851	-0.405785	mitochondrion	cytosol,mitochondrion,plastid,nucleus	nucleus		nucleus		cytosol	mitochondrion		mitochondrion		nucleus	plastid	mitochondrion	mitochondrion	mitochondrion	plastid		mitochondrion	mitochondrion	nucleus	plastid	mitochondrion	mitochondrion
ATMG00140.1	;hypothetical protein	M	0	0	167	19072.1	7.09196	-0.273054	mitochondrion	mitochondrion,golgi,nucleus,endoplasmic reticulum,plastid,extracellular	nucleus		nucleus			plastid			endoplasmic reticulum	nucleus		mitochondrion	endoplasmic reticulum,golgi,extracellular	endoplasmic reticulum,golgi,extracellular	endoplasmic reticulum,golgi,extracellular		plastid	endoplasmic reticulum,golgi,extracellular	nucleus		nucleus	golgi
ATMG00150.1	;hypothetical protein	M	0	0	116	13352.6	10.0652	0.173276	mitochondrion	plasma membrane,mitochondrion,golgi,nucleus,endoplasmic reticulum,plastid,extracellular,cytosol	plasma membrane		plastid		golgi	plastid			cytosol			mitochondrion	endoplasmic reticulum,golgi,extracellular				mitochondrion	cytosol,nucleus	nucleus		nucleus	cytosol
ATMG00160.1	cytochrome oxidase 2;cytochrome c oxidase subunit 2	M	22	0	260	29377.6	5.50816	0.233846	mitochondrion	plasma membrane,mitochondrion,golgi,nucleus,endoplasmic reticulum,extracellular,cytosol	plasma membrane		nucleus		mitochondrion		mitochondrion		plasma membrane			mitochondrion	endoplasmic reticulum,golgi,extracellular		endoplasmic reticulum,golgi,extracellular		mitochondrion	endoplasmic reticulum,golgi,extracellular	cytosol	endoplasmic reticulum,golgi,extracellular	plasma membrane	plasma membrane	Amigo: "mitochondrion" 14671022|SwissProt: "mitochondrion" 16381842|Tair: "plastid" 15028209|Tair: "mitochondrion" 14671022	mitochondrion:14671022	mitochondrion:16381842	P93285	plastid:15028209;mitochondrion:14671022		mitochondrion:12970493;mitochondrion:14671022;mitochondrion:15604729;mitochondrion:21472856;mitochondrion:21841088;mitochondrion:22923678;mitochondrion:27122571;mitochondrion:27943495;mitochondrion:21896887;plasma membrane:19334764;unclear:16618929
ATMG00170.1	;hypothetical protein	M	20	1	139	15710.4	10.6818	0.140288	mitochondrion	mitochondrion,golgi,nucleus,endoplasmic reticulum,plastid,extracellular	extracellular	mitochondrion,plastid	plastid			mitochondrion	mitochondrion	mitochondrion	mitochondrion			mitochondrion	endoplasmic reticulum,golgi,extracellular	mitochondrion	mitochondrion		mitochondrion	mitochondrion	nucleus	mitochondrion	extracellular	extracellular							mitochondrion:21296373
ATMG00180.1	cytochrome C biogenesis 452;cytochrome c biogenesis orf452	M	30	0	452	51584.6	10.514	-0.039823	mitochondrion	plasma membrane,mitochondrion,golgi,endoplasmic reticulum,plastid,extracellular	plasma membrane		plastid		mitochondrion	endoplasmic reticulum,golgi,extracellular		mitochondrion	extracellular			mitochondrion	endoplasmic reticulum,golgi,extracellular	endoplasmic reticulum,golgi,extracellular	endoplasmic reticulum,golgi,extracellular		mitochondrion	endoplasmic reticulum,golgi,extracellular	mitochondrion	endoplasmic reticulum,golgi,extracellular	plasma membrane	plasma membrane	SwissProt: "mitochondrion" 16381842		mitochondrion:16381842	P93286			mitochondrion:27943495	ATMG00960.1::18644794;ATMG00960.1::18644794
ATMG00200.1	;hypothetical protein	M	11	2	107	12097.8	10.4324	-0.272897	mitochondrion	mitochondrion,nucleus,plastid,extracellular,cytosol,vacuole	extracellular		plastid		vacuole	plastid	mitochondrion		cytosol		plastid	mitochondrion	plastid		mitochondrion		mitochondrion	cytosol,nucleus	mitochondrion	plastid	nucleus	cytosol
ATMG00210.1	ribosomal protein L5;encodes a mitochondrial ribosomal protein L5, a constituent of the large subunit of the ribosomal complex	M	29	4	185	21111.1	6.35675	-0.462162	mitochondrion	mitochondrion,golgi,nucleus,endoplasmic reticulum,plastid,extracellular,cytosol	plastid		nucleus		mitochondrion				cytosol			mitochondrion	mitochondrion				endoplasmic reticulum,golgi,extracellular	mitochondrion	extracellular		nucleus	cytosol	SwissProt: "mitochondrion" 16381842		mitochondrion:16381842	P42793			mitochondrion:27943495
ATMG00220.1	apocytochrome b;Mitochondrial apocytochrome b (cob) gene encodes a subunit of the ubiquinol-cytochrome c oxidoreductase and is part of a 5 kb transcript. The transcript also contains a pseudogene for ribosomal protein S14 called RPS15 and a tRNA(Ser) gene. Both the Cob and RPS15 genes are edited in the transcript.	M	12	0	393	44149.3	7.29308	0.604071	mitochondrion	plasma membrane,mitochondrion,golgi,endoplasmic reticulum,plastid,extracellular	plasma membrane		plastid		mitochondrion	mitochondrion	mitochondrion		golgi			plasma membrane	endoplasmic reticulum,golgi,extracellular	mitochondrion	mitochondrion		mitochondrion	mitochondrion	extracellular		plasma membrane	plasma membrane	Amigo: "mitochondrion" 7916674|Amigo: "mitochondrion" 18189341|Amigo: "mitochondrion" 14671022|SwissProt: "mitochondrion" 16381842|Tair: "mitochondrion" 15276431|Tair: "mitochondrion" 14671022	mitochondrion:14671022;mitochondrion:18189341;mitochondrion:7916674	mitochondrion:16381842	P42792	mitochondrion:14671022;mitochondrion:15276431		mitochondrion:11870776;mitochondrion:14671022;mitochondrion:15276431;mitochondrion:18189341;mitochondrion:27943495;unclear:16618929	AT1G51980.1::18189341;AT1G51980.1::18189341;AT2G40765.1::18189341;AT2G40765.1::18189341;AT3G02090.1::18189341;AT3G02090.1::18189341;AT3G10860.1::18189341;AT3G10860.1::18189341;AT3G27240.1::18189341;AT3G27240.1::18189341;AT3G46430.1::18189341;AT3G46430.1::18189341;AT3G52730.1::18189341;AT3G52730.1::18189341;AT4G32470.1::18189341;AT4G32470.1::18189341;AT5G13430.1::18189341;AT5G13430.1::18189341;AT5…
ATMG00240.1	Gag-Pol-related retrotransposon family protein;hypothetical protein	M	13	2	111	12358	9.9327	0.127027	mitochondrion	plasma membrane,mitochondrion,nucleus,plastid,cytosol	plasma membrane		plastid		cytosol	plastid	mitochondrion	mitochondrion	cytosol			mitochondrion	mitochondrion	plastid	mitochondrion		mitochondrion	mitochondrion	nucleus	mitochondrion	plastid	cytosol
ATMG00260.1	;hypothetical protein	M	0	0	101	11432.1	9.08197	0.0821782	mitochondrion	nucleus,cytosol,mitochondrion,extracellular	mitochondrion		nucleus						cytosol			mitochondrion	mitochondrion				mitochondrion	cytosol,nucleus	extracellular		nucleus	cytosol
ATMG00270.1	NADH dehydrogenase 6;NADH dehydrogenase subunit 6	M	8	2	205	23495.5	10.2442	0.676585	mitochondrion	plasma membrane,mitochondrion,golgi,endoplasmic reticulum,plastid,extracellular	plasma membrane		endoplasmic reticulum,golgi,extracellular		mitochondrion	plastid		mitochondrion	endoplasmic reticulum			mitochondrion	endoplasmic reticulum,golgi,extracellular	endoplasmic reticulum,golgi,extracellular	mitochondrion		endoplasmic reticulum,golgi,extracellular	endoplasmic reticulum,golgi,extracellular	extracellular	endoplasmic reticulum,golgi,extracellular	plasma membrane	plasma membrane	SwissProt: "mitochondrion" 16381842		mitochondrion:16381842	P60497			mitochondrion:18189341;mitochondrion:21841088;mitochondrion:22923678;mitochondrion:23761796
ATMG00280.1	Ribulose bisphosphate carboxylase large chain, catalytic domain;hypothetical protein	M	3	0	110	12665.2	9.1761	-0.484545	mitochondrion	mitochondrion,golgi,endoplasmic reticulum,plastid,extracellular,cytosol,vacuole	cytosol		plastid		vacuole		mitochondrion		cytosol			plastid	mitochondrion		endoplasmic reticulum,golgi,extracellular		mitochondrion	mitochondrion	mitochondrion	mitochondrion	mitochondrion	plastid							mitochondrion:24727099;plastid:23390424;plastid:24361574
ATMG00285.1	NADH dehydrogenase 2A;encodes subunit of mitochondrial NAD(P)H dehydrogenase that is trans-spliced from two precursors, NAD2A and NAD2B.	M	4	0	499	54883.1	9.1646	0.726854	mitochondrion	plasma membrane,mitochondrion,golgi,endoplasmic reticulum,plastid,extracellular	plasma membrane		plastid		mitochondrion	endoplasmic reticulum,golgi,extracellular			endoplasmic reticulum			mitochondrion	endoplasmic reticulum,golgi,extracellular	endoplasmic reticulum,golgi,extracellular	endoplasmic reticulum,golgi,extracellular		mitochondrion	endoplasmic reticulum,golgi,extracellular	extracellular	endoplasmic reticulum,golgi,extracellular	plasma membrane	endoplasmic reticulum	Amigo: "mitochondrion" 20197505|SwissProt: "mitochondrion" 16381842	mitochondrion:20197505	mitochondrion:16381842	O05000			mitochondrion:17406791;mitochondrion:18189341;mitochondrion:20197505;mitochondrion:21841088;mitochondrion:23761796;mitochondrion:27943495;mitochondrion:21896887
ATMG00290.1	mitochondrial ribosomal protein S4;encodes a mitochondrial ribosomal protein S4, a constituent of the small subunit of the ribosomal complex	M	29	3	362	43028.2	11.7382	-0.654972	mitochondrion	cytosol,mitochondrion,plasma membrane	plasma membrane		mitochondrion		mitochondrion	mitochondrion	mitochondrion	mitochondrion	cytosol			mitochondrion	mitochondrion	mitochondrion	mitochondrion		mitochondrion	mitochondrion	mitochondrion	mitochondrion	cytosol	cytosol	SwissProt: "mitochondrion" 16381842|Tair: "mitochondrion" 15276431		mitochondrion:16381842	Q31708	mitochondrion:15276431		mitochondrion:15276431;mitochondrion:27943495
ATMG00300.1	Gag-Pol-related retrotransposon family protein;hypothetical protein	M	0	0	145	16352.6	9.28011	-0.561379	mitochondrion	cytosol,mitochondrion,nucleus	nucleus		nucleus					mitochondrion	cytosol			mitochondrion	mitochondrion		mitochondrion		mitochondrion	cytosol,nucleus	nucleus		nucleus	cytosol
ATMG00310.1	RNA-directed DNA polymerase (reverse transcriptase)-related family protein;hypothetical protein	M	0	0	154	17972.1	10.4195	-0.244805	mitochondrion	plasma membrane,mitochondrion,golgi,nucleus,endoplasmic reticulum,extracellular,cytosol	plasma membrane		endoplasmic reticulum,golgi,extracellular			mitochondrion	mitochondrion	mitochondrion	extracellular			mitochondrion	mitochondrion	mitochondrion	mitochondrion		mitochondrion	mitochondrion	cytosol	endoplasmic reticulum,golgi,extracellular	nucleus	mitochondrion
ATMG00320.1	;hypothetical protein	M	0	0	127	14535.6	9.3764	-0.168504	mitochondrion	plasma membrane,mitochondrion,golgi,nucleus,endoplasmic reticulum,plastid,extracellular,cytosol	plasma membrane		plastid			plastid			cytosol			mitochondrion	mitochondrion				mitochondrion	endoplasmic reticulum,golgi,extracellular	nucleus		nucleus	cytosol
ATMG00370.1	Ycf1 protein;hypothetical protein	M	15	0	199	23178.2	9.73636	0.659296	mitochondrion	plasma membrane,mitochondrion,golgi,endoplasmic reticulum,plastid,extracellular	plasma membrane		endoplasmic reticulum,golgi,extracellular		plastid	endoplasmic reticulum,golgi,extracellular		mitochondrion	extracellular			plastid	endoplasmic reticulum,golgi,extracellular	endoplasmic reticulum,golgi,extracellular	endoplasmic reticulum,golgi,extracellular		endoplasmic reticulum,golgi,extracellular	endoplasmic reticulum,golgi,extracellular	extracellular	endoplasmic reticulum,golgi,extracellular	endoplasmic reticulum	plasma membrane	SwissProt: "mitochondrion" 16381842		mitochondrion:16381842	P93296			mitochondrion:21296373
ATMG00400.1	;hypothetical protein	M	0	0	157	18192.6	11.1198	-0.121019	mitochondrion	plasma membrane,mitochondrion,nucleus,plastid,cytosol	plasma membrane		plastid						cytosol			mitochondrion	mitochondrion		mitochondrion		mitochondrion	cytosol,nucleus	mitochondrion		cytosol	cytosol
ATMG00410.1	ATPase subunit 6-1;ATPase subunit 6	M	56	2	385	42354.9	4.40695	0.642078	mitochondrion	plasma membrane,mitochondrion,nucleus,peroxisome,plastid,extracellular,cytosol	plasma membrane		plastid		mitochondrion				cytosol			mitochondrion	mitochondrion				mitochondrion	cytosol,nucleus	extracellular		plasma membrane	peroxisome	Amigo: "mitochondrion" 9039497|SwissProt: "mitochondrion" 16381842	mitochondrion:9039497	mitochondrion:16381842	P93298			mitochondrion:18189341
ATMG00430.1	;hypothetical protein	M	5	1	106	12172.1	8.22289	0.290566	mitochondrion	mitochondrion,golgi,nucleus,endoplasmic reticulum,plastid,extracellular	extracellular		plastid			mitochondrion			extracellular			mitochondrion	endoplasmic reticulum,golgi,extracellular	endoplasmic reticulum,golgi,extracellular	mitochondrion		mitochondrion	endoplasmic reticulum,golgi,extracellular	nucleus	mitochondrion	extracellular	extracellular
ATMG00440.1	;hypothetical protein	M	22	1	152	17319.2	10.4073	-0.180921	mitochondrion	plasma membrane,mitochondrion,golgi,endoplasmic reticulum,plastid,extracellular,cytosol	plasma membrane		plastid			plastid			cytosol			mitochondrion	endoplasmic reticulum,golgi,extracellular				endoplasmic reticulum,golgi,extracellular	plastid	mitochondrion	endoplasmic reticulum,golgi,extracellular	plastid	plastid
ATMG00450.1	;hypothetical protein	M	0	0	106	12291.6	8.42754	-0.424528	mitochondrion	plasma membrane,mitochondrion,nucleus,plastid,extracellular,cytosol	plasma membrane		nucleus			mitochondrion			cytosol		plastid	mitochondrion	mitochondrion	plastid			plastid	mitochondrion	extracellular		plastid	plastid	SwissProt: "mitochondrion" 16381842		mitochondrion:16381842	P93301
ATMG00470.1	;hypothetical protein	M	17	2	122	13777.8	9.65923	0.222951	mitochondrion	plasma membrane,mitochondrion,golgi,nucleus,endoplasmic reticulum,plastid,extracellular,cytosol	plasma membrane		plastid				mitochondrion		cytosol			mitochondrion	mitochondrion				endoplasmic reticulum,golgi,extracellular	endoplasmic reticulum,golgi,extracellular	cytosol		nucleus	extracellular
ATMG00480.1	Plant mitochondrial ATPase, F0 complex, subunit 8 protein;Encodes subunit 8 of the mitochondrial F(O) ATP synthase complex.	M	28	4	158	18212.3	10.095	-0.0740506	mitochondrion	plasma membrane,mitochondrion,golgi,endoplasmic reticulum,extracellular,cytosol	plasma membrane		mitochondrion		mitochondrion	endoplasmic reticulum,golgi,extracellular	mitochondrion		plasma membrane			mitochondrion	endoplasmic reticulum,golgi,extracellular	endoplasmic reticulum,golgi,extracellular	endoplasmic reticulum,golgi,extracellular		endoplasmic reticulum,golgi,extracellular	endoplasmic reticulum,golgi,extracellular	cytosol	endoplasmic reticulum,golgi,extracellular	extracellular	extracellular	Amigo: "mitochondrion" 12681508|Amigo: "mitochondrion" 12606038|Amigo: "mitochondrion" 14671022|SwissProt: "mitochondrion" 16381842|Tair: "mitochondrion" 12681508|Tair: "plastid" 15028209|Tair: "mitochondrion" 14671022	mitochondrion:12606038;mitochondrion:12681508;mitochondrion:14671022	mitochondrion:16381842	P93303	plastid:15028209;mitochondrion:14671022;mitochondrion:12681508		mitochondrion:12681508;mitochondrion:14671022;mitochondrion:18189341;mitochondrion:21841088;mitochondrion:24727099;mitochondrion:27943495;unclear:16618929
ATMG00490.1	Mitovirus RNA-dependent RNA polymerase;hypothetical protein	M	58	3	107	12125.5	7.71169	-0.0691589	mitochondrion	cytosol,mitochondrion,plasma membrane,peroxisome	plasma membrane		mitochondrion		cytosol	mitochondrion	mitochondrion		peroxisome			mitochondrion	mitochondrion		mitochondrion		mitochondrion	mitochondrion	mitochondrion	mitochondrion	mitochondrion	mitochondrion
ATMG00500.1	;hypothetical protein	M	77	3	141	16689.7	10.271	-0.185816	mitochondrion	mitochondrion,plastid,extracellular	mitochondrion		plastid			plastid	mitochondrion	mitochondrion	mitochondrion			mitochondrion	mitochondrion		mitochondrion		mitochondrion	mitochondrion	extracellular	mitochondrion	plastid	extracellular
ATMG00510.1	NADH dehydrogenase subunit 7;NADH dehydrogenase subunit 7	M	8	0	394	44580.3	7.88069	-0.407868	mitochondrion	cytosol,mitochondrion,plastid,nucleus	cytosol		plastid		mitochondrion	mitochondrion	mitochondrion	mitochondrion	mitochondrion			mitochondrion	mitochondrion		mitochondrion		mitochondrion	cytosol,nucleus	nucleus	mitochondrion	mitochondrion	mitochondrion	Amigo: "mitochondrion" 20197505|Amigo: "mitochondrion" 14671022|SwissProt: "mitochondrion" 16381842|Tair: "mitochondrion" 15276431	mitochondrion:14671022;mitochondrion:20197505	mitochondrion:16381842	P93306	mitochondrion:15276431		golgi:25900983;mitochondrion:12837548;mitochondrion:14671022;mitochondrion:15276431;mitochondrion:17406791;mitochondrion:18189341;mitochondrion:20197505;mitochondrion:21841088;mitochondrion:22923678;mitochondrion:23444301;mitochondrion:23761796;mitochondrion:27122571;mitochondrion:27943495;mitochondrion:21896887;plasma membrane:19334764;vacuole:25900983
ATMG00513.1	NADH dehydrogenase 5A;Mitochondrial NADH dehydrogenase subunit 5. The gene is trans-spliced from three different pre-cursors, NAD5a, NAD5b and NAD5c.	M	20	0	669	73912.2	7.70146	0.584604	mitochondrion	plasma membrane,mitochondrion,golgi,endoplasmic reticulum,extracellular,vacuole	plasma membrane		endoplasmic reticulum,golgi,extracellular		mitochondrion	endoplasmic reticulum,golgi,extracellular			extracellular			mitochondrion	endoplasmic reticulum,golgi,extracellular	endoplasmic reticulum,golgi,extracellular	endoplasmic reticulum,golgi,extracellular		mitochondrion	endoplasmic reticulum,golgi,extracellular	extracellular	endoplasmic reticulum,golgi,extracellular	plasma membrane	vacuole	Amigo: "mitochondrion" 20197505|Amigo: "mitochondrion" 1915303|Amigo: "mitochondrion" 14671022|SwissProt: "mitochondrion" 16381842|Tair: "mitochondrion" 14671022	mitochondrion:14671022;mitochondrion:1915303;mitochondrion:20197505	mitochondrion:16381842	P29388	mitochondrion:14671022		mitochondrion:12837548;mitochondrion:14671022;mitochondrion:18189341;mitochondrion:20197505;mitochondrion:23761796;mitochondrion:27122571
ATMG00516.1	NADH dehydrogenase 1C;Encodes subunit of mitochondrial NAD(P)H dehydrogenase that is trans-spliced from three precursors, NAD1A, NAD1B, and NAD1C.	M	5	0	325	35677.8	9.70204	0.772615	mitochondrion	plasma membrane,mitochondrion,golgi,endoplasmic reticulum,plastid,extracellular,vacuole	plasma membrane		plastid		mitochondrion	endoplasmic reticulum,golgi,extracellular			endoplasmic reticulum			mitochondrion	endoplasmic reticulum,golgi,extracellular		endoplasmic reticulum,golgi,extracellular		mitochondrion	endoplasmic reticulum,golgi,extracellular	extracellular	endoplasmic reticulum,golgi,extracellular	vacuole	endoplasmic reticulum	Amigo: "mitochondrion" 20197505|Amigo: "mitochondrion" 14671022|SwissProt: "mitochondrion" 16381842|Tair: "mitochondrion" 14671022	mitochondrion:14671022;mitochondrion:20197505	mitochondrion:16381842	P92558	mitochondrion:14671022		mitochondrion:12837548;mitochondrion:14671022;mitochondrion:18189341;mitochondrion:20197505;mitochondrion:21841088;mitochondrion:23761796;mitochondrion:27943495
ATMG00520.1	Intron maturase, type II family protein;hypothetical protein	M	8	6	672	75457.7	10.668	-0.245536	mitochondrion	plasma membrane,mitochondrion,golgi,nucleus,endoplasmic reticulum,plastid,extracellular,cytosol	plasma membrane		plastid			endoplasmic reticulum,golgi,extracellular			cytosol			plastid	mitochondrion				mitochondrion	cytosol,nucleus	mitochondrion		cytosol	cytosol				P93307			plasma membrane:22318864
ATMG00530.1	;hypothetical protein	M	3	1	109	12834.9	12.0387	-0.448624	mitochondrion	plasma membrane,mitochondrion,golgi,nucleus,endoplasmic reticulum,plastid,extracellular	plasma membrane		endoplasmic reticulum,golgi,extracellular			plastid	mitochondrion		endoplasmic reticulum			mitochondrion	endoplasmic reticulum,golgi,extracellular	endoplasmic reticulum,golgi,extracellular	mitochondrion		mitochondrion	mitochondrion	nucleus	mitochondrion	extracellular	extracellular
ATMG00540.1	;hypothetical protein	M	10	1	122	13809.5	10.9463	-0.536885	mitochondrion	cytosol,mitochondrion,plastid,nucleus	plastid		plastid		nucleus	plastid			plastid		plastid	mitochondrion	plastid	plastid	plastid		plastid	plastid	nucleus	plastid	cytosol	cytosol							mitochondrion:21296373
ATMG00550.1	;hypothetical protein	M	7	1	160	18175.3	9.99917	-0.060625	mitochondrion	cytosol,mitochondrion,plasma membrane,nucleus	plasma membrane		nucleus				mitochondrion		mitochondrion			mitochondrion	mitochondrion		mitochondrion		mitochondrion	cytosol,nucleus	mitochondrion	mitochondrion	cytosol	mitochondrion
ATMG00560.1	Nucleic acid-binding, OB-fold-like protein;encodes a mitochondrial ribosomal protein L2, a constituent of the large subunit of the ribosomal complex	M	26	0	349	37915.2	11.7737	-0.366189	mitochondrion	mitochondrion,plastid,nucleus	mitochondrion		mitochondrion		mitochondrion	mitochondrion	mitochondrion	mitochondrion	mitochondrion		plastid	mitochondrion	mitochondrion	mitochondrion	mitochondrion		mitochondrion	mitochondrion	nucleus	mitochondrion	plastid	mitochondrion	Amigo: "mitochondrion" 11719578|SwissProt: "mitochondrion" 16381842	mitochondrion:11719578	mitochondrion:16381842	P93311			mitochondrion:27943495
ATMG00570.1	Sec-independent periplasmic protein translocase;encodes a protein of unknown function. The transcript has extensive RNA editing at the 3' end. Protein has orthologous in other plants and sequence is similar to E. coli ORFs orf154 and orf131, both of unknown function. So far, similar proteins are found only in plants and prokaryotes.	M	33	3	286	32821.2	8.37392	0.391608	mitochondrion	plasma membrane,mitochondrion,golgi,nucleus,endoplasmic reticulum,plastid,extracellular	plasma membrane		plastid		mitochondrion				plasma membrane			mitochondrion	endoplasmic reticulum,golgi,extracellular		endoplasmic reticulum,golgi,extracellular		mitochondrion	endoplasmic reticulum,golgi,extracellular	nucleus		plasma membrane	extracellular	SwissProt: "mitochondrion" 16381842		mitochondrion:16381842	P93312
ATMG00580.1	NADH dehydrogenase subunit 4;NADH dehydrogenase subunit 4	M	116	0	495	55235.9	9.36557	0.686667	mitochondrion	plasma membrane,mitochondrion,golgi,endoplasmic reticulum,plastid,extracellular	plasma membrane	mitochondrion,plastid	plastid		mitochondrion	endoplasmic reticulum,golgi,extracellular			endoplasmic reticulum			mitochondrion	endoplasmic reticulum,golgi,extracellular		endoplasmic reticulum,golgi,extracellular		mitochondrion	endoplasmic reticulum,golgi,extracellular	extracellular	endoplasmic reticulum,golgi,extracellular	plasma membrane	plasma membrane	Amigo: "mitochondrion" 20197505|SwissProt: "mitochondrion" 16381842	mitochondrion:20197505	mitochondrion:16381842	P93313			mitochondrion:18189341;mitochondrion:20197505;mitochondrion:21841088;mitochondrion:23761796;mitochondrion:27943495;plasma membrane:19334764
ATMG00590.1	Cytochrome b/b6 protein;hypothetical protein	M	14	1	313	35539.8	7.67948	-0.132268	mitochondrion	plasma membrane,mitochondrion,golgi,endoplasmic reticulum,plastid,extracellular	plasma membrane		plastid		mitochondrion	mitochondrion		mitochondrion	golgi		plastid	mitochondrion	endoplasmic reticulum,golgi,extracellular	mitochondrion	mitochondrion		mitochondrion	mitochondrion	mitochondrion		plasma membrane	mitochondrion
ATMG00600.1	;hypothetical protein	M	44	1	106	11860.3	9.03836	0.0773585	mitochondrion	plasma membrane,mitochondrion,nucleus,extracellular,cytosol	plasma membrane		nucleus			mitochondrion			cytosol			mitochondrion	mitochondrion				mitochondrion	mitochondrion	nucleus		nucleus	extracellular
ATMG00610.1	Putative membrane lipoprotein;hypothetical protein	M	2	0	161	17843.6	4.49831	1.06832	mitochondrion	plasma membrane,mitochondrion,golgi,endoplasmic reticulum,plastid,extracellular,vacuole	plasma membrane		plastid			mitochondrion			extracellular			mitochondrion	endoplasmic reticulum,golgi,extracellular	endoplasmic reticulum,golgi,extracellular	mitochondrion		endoplasmic reticulum,golgi,extracellular	endoplasmic reticulum,golgi,extracellular	extracellular	endoplasmic reticulum,golgi,extracellular	vacuole	plasma membrane
ATMG00620.1	;hypothetical protein	M	22	0	139	15710.4	10.6818	0.140288	mitochondrion	mitochondrion,golgi,nucleus,endoplasmic reticulum,plastid,extracellular	extracellular	mitochondrion,plastid	plastid			mitochondrion	mitochondrion	mitochondrion	mitochondrion			mitochondrion	endoplasmic reticulum,golgi,extracellular	mitochondrion	mitochondrion		mitochondrion	mitochondrion	nucleus	mitochondrion	extracellular	extracellular
ATMG00630.1	;hypothetical protein	M	8	0	110	12100.7	6.47572	-0.0618182	mitochondrion	mitochondrion,golgi,nucleus,endoplasmic reticulum,plastid,extracellular,cytosol	extracellular		nucleus		cytosol	plastid			extracellular			mitochondrion	mitochondrion	plastid	endoplasmic reticulum,golgi,extracellular		mitochondrion	endoplasmic reticulum,golgi,extracellular	nucleus	plastid	plastid	extracellular
ATMG00640.1	hydrogen ion transporting ATP synthases, rotational mechanism;zinc ion binding;encodes a plant b subunit of mitochondrial ATP synthase based on structural similarity and the presence in the F(0) complex.	M	7	2	192	21571.6	9.87705	0.116146	mitochondrion	plasma membrane,mitochondrion,golgi,nucleus,endoplasmic reticulum,extracellular	plasma membrane		mitochondrion		mitochondrion	mitochondrion	mitochondrion	mitochondrion	endoplasmic reticulum			mitochondrion	endoplasmic reticulum,golgi,extracellular	endoplasmic reticulum,golgi,extracellular	endoplasmic reticulum,golgi,extracellular		mitochondrion	endoplasmic reticulum,golgi,extracellular	nucleus	endoplasmic reticulum,golgi,extracellular	extracellular	extracellular	Amigo: "mitochondrion" 12681508|Amigo: "mitochondrion" 14671022|SwissProt: "mitochondrion" 16381842|Tair: "mitochondrion" 12681508|Tair: "mitochondrion" 15276431|Tair: "mitochondrion" 14671022	mitochondrion:12681508;mitochondrion:14671022	mitochondrion:16381842	Q04613	mitochondrion:14671022;mitochondrion:15276431;mitochondrion:12681508		mitochondrion:12606038;mitochondrion:12681508;mitochondrion:14671022;mitochondrion:15276431;mitochondrion:18189341;mitochondrion:21841088;mitochondrion:22923678;mitochondrion:24727099;mitochondrion:27122571;mitochondrion:27943495;plasma membrane:19334764;unclear:16618929
ATMG00650.1	NADH dehydrogenase subunit 4L;Encodes NADH dehydrogenase subunit 4L.	M	2	2	100	10918.8	6.70093	0.976	mitochondrion	plasma membrane,mitochondrion,golgi,endoplasmic reticulum,plastid,extracellular	plasma membrane		plastid		mitochondrion	endoplasmic reticulum,golgi,extracellular	mitochondrion		endoplasmic reticulum			mitochondrion	endoplasmic reticulum,golgi,extracellular	endoplasmic reticulum,golgi,extracellular			endoplasmic reticulum,golgi,extracellular	endoplasmic reticulum,golgi,extracellular	extracellular	endoplasmic reticulum,golgi,extracellular	plasma membrane	extracellular	SwissProt: "mitochondrion" 16381842		mitochondrion:16381842	Q04614			mitochondrion:23761796;mitochondrion:27943495
ATMG00660.1	;hypothetical protein	M	8	1	149	16700	11.5153	-0.983221	mitochondrion	nucleus,mitochondrion,plastid,extracellular	nucleus		plastid		extracellular	mitochondrion		mitochondrion	mitochondrion	nucleus	plastid	mitochondrion	mitochondrion		mitochondrion		mitochondrion	plastid	nucleus	mitochondrion	plastid	nucleus
ATMG00665.1	NADH dehydrogenase 5B;Mitochondrial NADH dehydrogenase subunit 5. The gene is trans-spliced from three different pre-cursors, NAD5a, NAD5b and NAD5c.	M	2	1	669	73912.2	7.70146	0.584604	mitochondrion	plasma membrane,mitochondrion,golgi,endoplasmic reticulum,extracellular,vacuole	plasma membrane		endoplasmic reticulum,golgi,extracellular		mitochondrion	endoplasmic reticulum,golgi,extracellular			extracellular			mitochondrion	endoplasmic reticulum,golgi,extracellular	endoplasmic reticulum,golgi,extracellular	endoplasmic reticulum,golgi,extracellular		mitochondrion	endoplasmic reticulum,golgi,extracellular	extracellular	endoplasmic reticulum,golgi,extracellular	plasma membrane	vacuole	Amigo: "mitochondrion" 20197505|Amigo: "mitochondrion" 1915303|SwissProt: "mitochondrion" 16381842	mitochondrion:1915303;mitochondrion:20197505	mitochondrion:16381842	A7KNH7			mitochondrion:12837548;mitochondrion:14671022;mitochondrion:18189341;mitochondrion:20197505;mitochondrion:23761796;mitochondrion:27122571;mitochondrion:27943495
ATMG00670.1	;hypothetical protein	M	2	1	275	30212.3	4.65241	-0.0523636	mitochondrion	plasma membrane,mitochondrion,golgi,endoplasmic reticulum,plastid,extracellular,cytosol	plastid		plastid			endoplasmic reticulum,golgi,extracellular		mitochondrion	extracellular			mitochondrion	endoplasmic reticulum,golgi,extracellular	endoplasmic reticulum,golgi,extracellular	endoplasmic reticulum,golgi,extracellular		mitochondrion	endoplasmic reticulum,golgi,extracellular	cytosol	endoplasmic reticulum,golgi,extracellular	plastid	plasma membrane
ATMG00680.1	;hypothetical protein	M	0	0	122	13564.1	9.83804	0.545902	mitochondrion	mitochondrion,golgi,nucleus,endoplasmic reticulum,plastid,extracellular	nucleus		plastid			endoplasmic reticulum,golgi,extracellular	mitochondrion	mitochondrion	extracellular			mitochondrion	endoplasmic reticulum,golgi,extracellular	endoplasmic reticulum,golgi,extracellular	endoplasmic reticulum,golgi,extracellular		mitochondrion	mitochondrion	nucleus	mitochondrion	mitochondrion	extracellular
ATMG00690.1	;hypothetical protein	M	61	2	240	27681.7	11.7135	-0.435	mitochondrion	mitochondrion,golgi,nucleus,endoplasmic reticulum,plastid,extracellular,cytosol	cytosol		plastid		mitochondrion	mitochondrion	mitochondrion	mitochondrion	mitochondrion		plastid	mitochondrion	endoplasmic reticulum,golgi,extracellular	mitochondrion	mitochondrion		mitochondrion	mitochondrion	nucleus	mitochondrion	mitochondrion	mitochondrion	SwissProt: "mitochondrion" 16381842		mitochondrion:16381842	P92511
ATMG00710.1	Polynucleotidyl transferase, ribonuclease H-like superfamily protein;hypothetical protein	M	0	0	120	13474.5	10.1362	-0.24	mitochondrion	plasma membrane,mitochondrion,nucleus,plastid,cytosol	plasma membrane		plastid		nucleus		mitochondrion		nucleus			mitochondrion	mitochondrion				mitochondrion	mitochondrion	mitochondrion		cytosol	cytosol
ATMG00720.1	;hypothetical protein	M	0	0	107	11953.1	7.4398	0.103738	mitochondrion	mitochondrion,golgi,nucleus,endoplasmic reticulum,extracellular,cytosol	mitochondrion		nucleus						cytosol			mitochondrion	mitochondrion				mitochondrion	endoplasmic reticulum,golgi,extracellular	nucleus		cytosol	cytosol
ATMG00730.1	cytochrome c oxidase subunit 3;Encodes cytochrome c oxidase subunit 3.	M	29	2	265	29744.3	6.89374	0.562264	mitochondrion	plasma membrane,mitochondrion,golgi,nucleus,endoplasmic reticulum,peroxisome,plastid,extracellular,cytosol,vacuole	plasma membrane		plastid		mitochondrion	mitochondrion			plasma membrane			mitochondrion	endoplasmic reticulum,golgi,extracellular		mitochondrion		mitochondrion	cytosol,nucleus	extracellular		vacuole	peroxisome	SwissProt: "mitochondrion" 16381842		mitochondrion:16381842	P92514			mitochondrion:15604729
ATMG00740.1	;hypothetical protein	M	0	0	100	12004.1	9.96335	0.377	mitochondrion	plasma membrane,mitochondrion,golgi,nucleus,endoplasmic reticulum,plastid,extracellular,cytosol	plasma membrane		plastid			plastid	mitochondrion		cytosol			mitochondrion	mitochondrion				endoplasmic reticulum,golgi,extracellular	mitochondrion	nucleus		cytosol	extracellular
ATMG00750.1	GAG/POL/ENV polyprotein;hypothetical protein	M	0	0	119	13871.8	9.4086	-0.473109	mitochondrion	plasma membrane,mitochondrion,golgi,nucleus,endoplasmic reticulum,peroxisome,extracellular,cytosol	plasma membrane		nucleus			mitochondrion			cytosol			mitochondrion	mitochondrion		endoplasmic reticulum,golgi,extracellular		mitochondrion	mitochondrion	mitochondrion	mitochondrion	peroxisome	cytosol
ATMG00760.1	;hypothetical protein	M	0	0	109	12457.1	10.5863	-0.352294	mitochondrion	cytosol,mitochondrion,plastid,nucleus	plastid		nucleus						cytosol			mitochondrion	mitochondrion				mitochondrion	cytosol,nucleus	cytosol		nucleus	cytosol
ATMG00770.1	;hypothetical protein	M	0	0	100	11444.8	8.06635	-0.197	mitochondrion	plasma membrane,mitochondrion,golgi,endoplasmic reticulum,plastid,extracellular,cytosol	plasma membrane		plastid			plastid			mitochondrion		plastid	mitochondrion	mitochondrion				mitochondrion	endoplasmic reticulum,golgi,extracellular	cytosol	mitochondrion	plastid	plastid							mitochondrion:21296373
ATMG00810.1	DNA/RNA polymerases superfamily protein;hypothetical protein	M	2	0	240	26777.2	8.96609	-0.0720833	mitochondrion	plasma membrane,mitochondrion,golgi,nucleus,endoplasmic reticulum,plastid,extracellular,vacuole	plasma membrane		endoplasmic reticulum,golgi,extracellular		nucleus	plastid			extracellular			mitochondrion	endoplasmic reticulum,golgi,extracellular	plastid			endoplasmic reticulum,golgi,extracellular	endoplasmic reticulum,golgi,extracellular	mitochondrion		nucleus	vacuole
ATMG00820.1	Reverse transcriptase (RNA-dependent DNA polymerase);hypothetical protein	M	4	0	170	19511.4	10.4186	0.0582353	mitochondrion	plasma membrane,mitochondrion,nucleus,plastid,extracellular,cytosol	plasma membrane		plastid		nucleus	mitochondrion	mitochondrion		mitochondrion			mitochondrion	mitochondrion		mitochondrion		mitochondrion	cytosol,nucleus	extracellular		nucleus	mitochondrion
ATMG00830.1	cytochrome C biogenesis 382;cytochrome c biogenesis orf382	M	76	2	382	43338.2	10.1335	-0.146859	mitochondrion	plasma membrane,mitochondrion,golgi,nucleus,endoplasmic reticulum,plastid,extracellular,vacuole	plasma membrane		nucleus		mitochondrion	plastid			endoplasmic reticulum			mitochondrion	endoplasmic reticulum,golgi,extracellular	endoplasmic reticulum,golgi,extracellular	endoplasmic reticulum,golgi,extracellular		mitochondrion	endoplasmic reticulum,golgi,extracellular	nucleus	endoplasmic reticulum,golgi,extracellular	plastid	vacuole	SwissProt: "mitochondrion" 16381842		mitochondrion:16381842	Q9T6H8			mitochondrion:27943495	AT1G15220.1::18644794;AT1G15220.1::18644794;ATMG00180.1::18644794;ATMG00180.1::18644794;ATMG00960.1::18644794;ATMG00960.1::18644794;ATMG00960.1::18644794;ATMG00960.1::18644794
ATMG00840.1	;hypothetical protein	M	1	0	121	13555.9	7.87107	0.217355	mitochondrion	mitochondrion,golgi,nucleus,endoplasmic reticulum,plastid,extracellular,cytosol	nucleus		nucleus			plastid			cytosol			mitochondrion	endoplasmic reticulum,golgi,extracellular		endoplasmic reticulum,golgi,extracellular		endoplasmic reticulum,golgi,extracellular	endoplasmic reticulum,golgi,extracellular	nucleus		plastid	extracellular
ATMG00850.1	DNA/RNA polymerases superfamily protein;hypothetical protein	M	0	0	107	12006.7	11.5186	-0.511215	mitochondrion	cytosol,mitochondrion,plastid,nucleus	nucleus		plastid			mitochondrion	mitochondrion		cytosol			mitochondrion	mitochondrion		mitochondrion		mitochondrion	mitochondrion	nucleus	mitochondrion	plastid	cytosol
ATMG00860.1	DNA/RNA polymerases superfamily protein;hypothetical protein	M	1	1	158	17980.2	10.3958	-0.126582	mitochondrion	cytosol,mitochondrion,plastid,nucleus	mitochondrion		plastid		nucleus		mitochondrion		cytosol			mitochondrion	mitochondrion				mitochondrion	mitochondrion	mitochondrion	mitochondrion	plastid	cytosol
ATMG00870.1	;hypothetical protein	M	11	0	184	21143.9	12.4551	-0.449457	mitochondrion	plasma membrane,mitochondrion,nucleus,plastid,cytosol	plasma membrane	mitochondrion,plastid	plastid			mitochondrion	mitochondrion	mitochondrion	mitochondrion		plastid	mitochondrion	mitochondrion	mitochondrion	mitochondrion		mitochondrion	mitochondrion	nucleus	plastid	mitochondrion	cytosol								AT1G66410.1::17360592;AT2G41090.1::17360592;AT3G43810.1::17360592;AT3G51920.1::17360592;AT5G21274.1::17360592;AT5G37780.1::17360592
ATMG00880.1	;hypothetical protein	M	10	1	187	21219.2	11.3318	-1.00428	mitochondrion	cytosol,mitochondrion,nucleus	nucleus		nucleus						nucleus	nucleus		mitochondrion	mitochondrion				mitochondrion	cytosol,nucleus	nucleus		nucleus	nucleus
ATMG00890.1	;hypothetical protein	M	0	1	106	11574.7	10.7617	-0.714151	mitochondrion	mitochondrion,nucleus,plastid,extracellular,cytosol	nucleus		plastid				mitochondrion		nucleus		plastid	mitochondrion	mitochondrion				mitochondrion	cytosol,nucleus	extracellular	plastid	nucleus	nucleus
ATMG00900.1	cytochrome C biogenesis 256;cytochrome c biogenesis orf256	M	5	4	256	28458.1	10.7239	0.431641	mitochondrion	plasma membrane,mitochondrion,golgi,endoplasmic reticulum,plastid,extracellular,vacuole	plasma membrane		plastid		mitochondrion	mitochondrion			endoplasmic reticulum			mitochondrion	endoplasmic reticulum,golgi,extracellular		endoplasmic reticulum,golgi,extracellular		mitochondrion	mitochondrion	extracellular	mitochondrion	plasma membrane	vacuole	SwissProt: "mitochondrion" 16381842		mitochondrion:16381842	P92527			mitochondrion:27943495
ATMG00910.1	;hypothetical protein	M	9	0	215	24523.7	8.31525	-0.193023	mitochondrion	plasma membrane,mitochondrion,golgi,nucleus,endoplasmic reticulum,plastid,extracellular,cytosol	cytosol		plastid		mitochondrion				plasma membrane			mitochondrion	endoplasmic reticulum,golgi,extracellular		endoplasmic reticulum,golgi,extracellular		mitochondrion	cytosol,nucleus	cytosol		nucleus	golgi
ATMG00920.1	;hypothetical protein	M	3	2	215	24321.6	9.47558	-0.194884	mitochondrion	plasma membrane,mitochondrion,nucleus,plastid,cytosol	plasma membrane	mitochondrion,plastid	nucleus			plastid	mitochondrion		cytosol			mitochondrion	mitochondrion	mitochondrion			mitochondrion	mitochondrion	nucleus		nucleus	mitochondrion
ATMG00940.1	DNA binding;hypothetical protein	M	0	1	164	18341.6	8.37392	-0.340854	mitochondrion	mitochondrion,golgi,nucleus,endoplasmic reticulum,plastid,extracellular,cytosol	plastid		endoplasmic reticulum,golgi,extracellular					mitochondrion	nucleus			mitochondrion,nucleus	mitochondrion				mitochondrion	cytosol,nucleus	extracellular		cytosol	cytosol
ATMG00960.1	Cytochrome C assembly protein;Encodes a protein of the mitochondrial membrane which has been shown to be present in a number of unidentified complexes including a 500-KDa complex postulated to have heme lyase activity, in which another protein (AtCCMH, AT1G15220) is also involved. cytochrome c biogenesis orf203.	M	3	2	203	23398.5	10.75	0.0334975	mitochondrion	plasma membrane,mitochondrion,golgi,nucleus,peroxisome,cytosol	plasma membrane		nucleus		mitochondrion				golgi			mitochondrion	mitochondrion		mitochondrion		mitochondrion	cytosol,nucleus	cytosol		cytosol	peroxisome	Amigo: "mitochondrion" 16236729|SwissProt: "mitochondrion" 16381842|Tair: "mitochondrion" 16236729	mitochondrion:16236729	mitochondrion:16381842	Q33884	mitochondrion:16236729			AT1G15220.1::18644794;AT1G15220.1::18644794;AT1G15220.1::16236729;AT1G22840.1::18644794;AT1G22840.1::18644794;AT5G40810.1::18644794;AT5G40810.1::18644794;ATMG00180.1::18644794;ATMG00180.1::18644794;ATMG00830.1::18644794;ATMG00830.1::18644794
ATMG00970.1	;hypothetical protein	M	10	1	117	14068.9	10.3607	-0.176923	mitochondrion	mitochondrion,nucleus,plastid,extracellular,cytosol	cytosol		plastid				mitochondrion		mitochondrion			mitochondrion	mitochondrion	mitochondrion	mitochondrion		mitochondrion	mitochondrion	extracellular	mitochondrion	nucleus	cytosol
ATMG00980.1	Ribosomal protein S12/S23 family protein;ribosomal protein L2	M	13	2	125	14078.1	11.9407	-1.0744	mitochondrion	cytosol,mitochondrion,plastid,nucleus	nucleus		plastid		mitochondrion		mitochondrion		cytosol		plastid	mitochondrion	mitochondrion		mitochondrion		mitochondrion	mitochondrion	nucleus		nucleus	cytosol	SwissProt: "mitochondrion" 16381842		mitochondrion:16381842	P92532
ATMG00990.1	NADH dehydrogenase 3;NADH dehydrogenase subunit 3	M	33	4	119	13660.7	4.33091	0.589916	mitochondrion	plasma membrane,mitochondrion,golgi,endoplasmic reticulum,plastid,extracellular,vacuole	plasma membrane		plastid		mitochondrion	endoplasmic reticulum,golgi,extracellular			endoplasmic reticulum			mitochondrion	endoplasmic reticulum,golgi,extracellular	endoplasmic reticulum,golgi,extracellular	endoplasmic reticulum,golgi,extracellular		endoplasmic reticulum,golgi,extracellular	endoplasmic reticulum,golgi,extracellular	extracellular	endoplasmic reticulum,golgi,extracellular	vacuole	vacuole	Amigo: "mitochondrion" 20197505|SwissProt: "mitochondrion" 16381842	mitochondrion:20197505	mitochondrion:16381842	P92533			mitochondrion:20197505;mitochondrion:21841088;mitochondrion:23761796;mitochondrion:27943495
ATMG01000.1	;hypothetical protein	M	17	3	114	12882.9	10.7601	-0.0780702	mitochondrion	plasma membrane,mitochondrion,plastid,extracellular	plasma membrane		plastid			mitochondrion		mitochondrion	extracellular		plastid	mitochondrion	mitochondrion		mitochondrion		mitochondrion	mitochondrion	mitochondrion	mitochondrion	plastid	extracellular
ATMG01010.1	Unknown conserved protein;hypothetical protein	M	14	3	118	13169.6	4.31197	-0.513559	mitochondrion	cytosol,mitochondrion,nucleus	cytosol		nucleus		cytosol				cytosol			mitochondrion	mitochondrion				mitochondrion	cytosol,nucleus	cytosol		cytosol	cytosol
ATMG01020.1	;hypothetical protein	M	2	1	153	16328.2	9.40016	0.437255	mitochondrion	plasma membrane,mitochondrion,golgi,endoplasmic reticulum,extracellular	plasma membrane		endoplasmic reticulum,golgi,extracellular		mitochondrion	endoplasmic reticulum,golgi,extracellular	mitochondrion	mitochondrion	extracellular			mitochondrion	endoplasmic reticulum,golgi,extracellular	endoplasmic reticulum,golgi,extracellular	endoplasmic reticulum,golgi,extracellular		mitochondrion	endoplasmic reticulum,golgi,extracellular	extracellular	endoplasmic reticulum,golgi,extracellular	plasma membrane	plasma membrane
ATMG01030.1	;hypothetical protein	M	6	0	106	12928.3	10.8482	-1.45849	mitochondrion	cytosol,mitochondrion,plastid,nucleus	nucleus		plastid		nucleus		mitochondrion	mitochondrion	cytosol	nucleus		mitochondrion	mitochondrion	mitochondrion	mitochondrion		mitochondrion	cytosol,nucleus	mitochondrion	mitochondrion	nucleus	cytosol
ATMG01040.1	;hypothetical protein	M	6	0	107	12130.8	10.9075	-0.813084	mitochondrion	mitochondrion,golgi,nucleus,endoplasmic reticulum,extracellular,cytosol	nucleus		nucleus				mitochondrion		cytosol			mitochondrion	mitochondrion		endoplasmic reticulum,golgi,extracellular		mitochondrion	cytosol,nucleus	nucleus		nucleus	cytosol
ATMG01050.1	;hypothetical protein	M	23	1	159	18787	10.8007	-0.368553	mitochondrion	plasma membrane,mitochondrion,nucleus,plastid,cytosol	plasma membrane		plastid				mitochondrion		cytosol			mitochondrion	mitochondrion	plastid	mitochondrion		mitochondrion	mitochondrion	nucleus	mitochondrion	nucleus	mitochondrion	SwissProt: "mitochondrion" 16381842		mitochondrion:16381842	P92539			mitochondrion:21296373
ATMG01060.1	;hypothetical protein	M	42	0	107	11916.6	10.056	-0.137383	mitochondrion	plasma membrane,mitochondrion,golgi,nucleus,endoplasmic reticulum,plastid,extracellular,cytosol	plasma membrane		plastid			mitochondrion	mitochondrion		cytosol			mitochondrion	mitochondrion				mitochondrion	endoplasmic reticulum,golgi,extracellular	nucleus	mitochondrion	plastid	extracellular
ATMG01080.1	mitochondrial F0-ATPase subunit 9;subunit 9 of mitochondrial F0-ATPase	M	311	3	85	8841.88	9.10141	0.711765	mitochondrion	plasma membrane,mitochondrion,golgi,nucleus,endoplasmic reticulum,extracellular,cytosol	plasma membrane		nucleus		mitochondrion				cytosol			mitochondrion	endoplasmic reticulum,golgi,extracellular		endoplasmic reticulum,golgi,extracellular		mitochondrion	cytosol,nucleus	extracellular		plasma membrane	mitochondrion	SwissProt: "mitochondrion" 16381842|Tair: "mitochondrion" 15276431		mitochondrion:16381842	P60112	mitochondrion:15276431		mitochondrion:12681508;mitochondrion:15276431;mitochondrion:18189341;mitochondrion:18385124;mitochondrion:21896887
ATMG01090.1	ATP synthase 9 mitochondrial;hypothetical protein	M	30	1	262	29638.4	6.59771	0.00419847	mitochondrion	plasma membrane,mitochondrion,golgi,endoplasmic reticulum,plastid,extracellular,cytosol	plasma membrane		plastid		mitochondrion	endoplasmic reticulum,golgi,extracellular		mitochondrion	endoplasmic reticulum			mitochondrion	endoplasmic reticulum,golgi,extracellular	endoplasmic reticulum,golgi,extracellular	endoplasmic reticulum,golgi,extracellular		mitochondrion	endoplasmic reticulum,golgi,extracellular	cytosol		plasma membrane	golgi	SwissProt: "mitochondrion" 16381842		mitochondrion:16381842	P92541
ATMG01100.1	;hypothetical protein	M	2	0	105	12459	10.4135	-0.67619	mitochondrion	plasma membrane,mitochondrion,nucleus,plastid,cytosol	plasma membrane		nucleus			mitochondrion	mitochondrion		cytosol		plastid	mitochondrion	mitochondrion		mitochondrion		plastid	mitochondrion	nucleus	plastid	nucleus	nucleus
ATMG01110.1	Mitovirus RNA-dependent RNA polymerase;hypothetical protein	M	10	0	251	28113.3	9.70548	0.118327	mitochondrion	plasma membrane,mitochondrion,nucleus,plastid,cytosol	plasma membrane		plastid				mitochondrion	mitochondrion	cytosol			mitochondrion	mitochondrion		mitochondrion		mitochondrion	cytosol,nucleus	mitochondrion	mitochondrion	nucleus	cytosol
ATMG01120.1	NADH dehydrogenase 1B;Encodes subunit of mitochondrial NAD(P)H dehydrogenase that is trans-spliced from three precursors, NAD1A, NAD1B, and NAD1C.	M	4	0	325	35677.8	9.70204	0.772615	mitochondrion	plasma membrane,mitochondrion,golgi,endoplasmic reticulum,plastid,extracellular,vacuole	plasma membrane		plastid		mitochondrion	endoplasmic reticulum,golgi,extracellular			endoplasmic reticulum			mitochondrion	endoplasmic reticulum,golgi,extracellular		endoplasmic reticulum,golgi,extracellular		mitochondrion	endoplasmic reticulum,golgi,extracellular	extracellular	endoplasmic reticulum,golgi,extracellular	vacuole	endoplasmic reticulum	Amigo: "mitochondrion" 20197505|Amigo: "mitochondrion" 16407270|SwissProt: "mitochondrion" 16381842|Tair: "mitochondrion" 16407270	mitochondrion:16407270;mitochondrion:20197505	mitochondrion:16381842	P92558	mitochondrion:16407270		mitochondrion:12837548;mitochondrion:14671022;mitochondrion:18189341;mitochondrion:20197505;mitochondrion:23761796
ATMG01130.1	;hypothetical protein	M	2	0	106	11759	4.8544	-0.283019	mitochondrion	mitochondrion,golgi,nucleus,endoplasmic reticulum,plastid,extracellular,cytosol	plastid		nucleus			endoplasmic reticulum,golgi,extracellular			endoplasmic reticulum	nucleus		mitochondrion	endoplasmic reticulum,golgi,extracellular	endoplasmic reticulum,golgi,extracellular			mitochondrion	endoplasmic reticulum,golgi,extracellular	nucleus	endoplasmic reticulum,golgi,extracellular	plastid	cytosol
ATMG01140.1	;hypothetical protein	M	22	1	152	17319.2	10.4073	-0.180921	mitochondrion	plasma membrane,mitochondrion,golgi,endoplasmic reticulum,plastid,extracellular,cytosol	plasma membrane		plastid			plastid			cytosol			mitochondrion	endoplasmic reticulum,golgi,extracellular				endoplasmic reticulum,golgi,extracellular	plastid	mitochondrion	endoplasmic reticulum,golgi,extracellular	plastid	plastid
ATMG01150.1	;hypothetical protein	M	5	1	106	12172.1	8.22289	0.290566	mitochondrion	mitochondrion,golgi,nucleus,endoplasmic reticulum,plastid,extracellular	extracellular		plastid			mitochondrion			extracellular			mitochondrion	endoplasmic reticulum,golgi,extracellular	endoplasmic reticulum,golgi,extracellular	mitochondrion		mitochondrion	endoplasmic reticulum,golgi,extracellular	nucleus	mitochondrion	extracellular	extracellular
ATMG01170.1	ATPase, F0 complex, subunit A protein;ATPase subunit 6	M	35	0	349	39741.7	6.84279	0.744126	mitochondrion	plasma membrane,mitochondrion,golgi,endoplasmic reticulum,peroxisome,plastid,extracellular,cytosol	plasma membrane		plastid		mitochondrion				cytosol			mitochondrion	mitochondrion		endoplasmic reticulum,golgi,extracellular		mitochondrion	mitochondrion	extracellular	mitochondrion	plasma membrane	peroxisome	SwissProt: "mitochondrion" 16381842		mitochondrion:16381842	P92547			mitochondrion:18189341;mitochondrion:27943495
ATMG01180.1	;hypothetical protein	M	0	0	111	12525.9	10.7371	0.397297	mitochondrion	plasma membrane,mitochondrion,nucleus,plastid,extracellular,cytosol	plasma membrane		plastid			plastid			cytosol		plastid	mitochondrion	plastid	plastid	plastid		plastid	plastid	nucleus	plastid	plastid	extracellular
ATMG01190.1	ATP synthase subunit 1;ATPase subunit 1	M	229	0	507	54974.5	6.54573	-0.0700197	mitochondrion	cytosol,mitochondrion,nucleus	cytosol		nucleus		mitochondrion				cytosol			mitochondrion	mitochondrion				mitochondrion	cytosol,nucleus	mitochondrion		cytosol	cytosol	Amigo: "mitochondrion" 11743115|Amigo: "mitochondrion" 12492832|Amigo: "mitochondrion" 14671022|SwissProt: "mitochondrion" 16381842|Tair: "mitochondrion" 11743115|Tair: "mitochondrion" 18385124	mitochondrion:11743115;mitochondrion:12492832;mitochondrion:14671022	mitochondrion:16381842	P92549	mitochondrion:18385124;mitochondrion:11743115		mitochondrion:11743114;mitochondrion:11743115;mitochondrion:11870776;mitochondrion:12492832;mitochondrion:12681508;mitochondrion:14671022;mitochondrion:18189341;mitochondrion:18385124;mitochondrion:21296373;mitochondrion:21472856;mitochondrion:21841088;mitochondrion:23444301;mitochondrion:24727099;mitochondrion:27122571;mitochondrion:27943495;mitochondrion:21896887;mitochondrion:23444301;plasma m…
ATMG01200.1	;hypothetical protein	M	21	0	294	33611.7	4.66469	-0.148639	mitochondrion	plasma membrane,mitochondrion,golgi,endoplasmic reticulum,plastid,extracellular,cytosol	plastid		plastid			endoplasmic reticulum,golgi,extracellular		mitochondrion	extracellular			mitochondrion	endoplasmic reticulum,golgi,extracellular	endoplasmic reticulum,golgi,extracellular	endoplasmic reticulum,golgi,extracellular		endoplasmic reticulum,golgi,extracellular	endoplasmic reticulum,golgi,extracellular	cytosol	endoplasmic reticulum,golgi,extracellular	plasma membrane	plasma membrane	SwissProt: "mitochondrion" 16381842		mitochondrion:16381842	P92550
ATMG01210.1	;hypothetical protein	M	10	0	101	11473.9	6.23251	0.0514851	mitochondrion	plasma membrane,mitochondrion,golgi,nucleus,endoplasmic reticulum,extracellular,cytosol	plasma membrane		nucleus						cytosol			mitochondrion	mitochondrion				endoplasmic reticulum,golgi,extracellular	cytosol,nucleus	nucleus		nucleus	cytosol
ATMG01220.1	;hypothetical protein	M	14	0	113	12933.7	10.9794	-0.361947	mitochondrion	mitochondrion,golgi,nucleus,endoplasmic reticulum,plastid,extracellular,cytosol	mitochondrion		plastid			endoplasmic reticulum,golgi,extracellular			cytosol			mitochondrion	mitochondrion		mitochondrion		endoplasmic reticulum,golgi,extracellular	endoplasmic reticulum,golgi,extracellular	nucleus		plastid	cytosol
ATMG01230.1	;hypothetical protein	M	0	0	145	17046.7	10.2765	-0.156552	mitochondrion	plasma membrane,mitochondrion,golgi,nucleus,endoplasmic reticulum,plastid,extracellular	plasma membrane		plastid						extracellular			mitochondrion	endoplasmic reticulum,golgi,extracellular		mitochondrion		mitochondrion	endoplasmic reticulum,golgi,extracellular	nucleus		nucleus	plasma membrane
ATMG01240.1	;hypothetical protein	M	0	0	100	11013.1	10.5616	-0.372	mitochondrion	plasma membrane,mitochondrion,nucleus,plastid,cytosol	plasma membrane		plastid			mitochondrion	mitochondrion	mitochondrion	mitochondrion			mitochondrion	plastid		mitochondrion		mitochondrion	mitochondrion	nucleus	mitochondrion	cytosol	cytosol
ATMG01250.1	RNA-directed DNA polymerase (reverse transcriptase);hypothetical protein	M	0	0	122	13646.7	9.31276	0.160656	mitochondrion	plasma membrane,mitochondrion,golgi,endoplasmic reticulum,plastid,extracellular,vacuole	plasma membrane		endoplasmic reticulum,golgi,extracellular		vacuole				extracellular			mitochondrion	endoplasmic reticulum,golgi,extracellular	endoplasmic reticulum,golgi,extracellular	endoplasmic reticulum,golgi,extracellular		mitochondrion	endoplasmic reticulum,golgi,extracellular	extracellular	plastid	plastid	extracellular
ATMG01260.1	;hypothetical protein	M	3	0	205	23691.7	10.5961	0.36439	mitochondrion	plasma membrane,mitochondrion,golgi,nucleus,endoplasmic reticulum,plastid,extracellular	plasma membrane		plastid			mitochondrion	mitochondrion		extracellular			mitochondrion	endoplasmic reticulum,golgi,extracellular		mitochondrion		endoplasmic reticulum,golgi,extracellular	endoplasmic reticulum,golgi,extracellular	nucleus		plastid	plasma membrane
ATMG01270.1	mitochondrial ribosomal protein S7;encodes a mitochondrial ribosomal protein S7, a constituent of the small subunit of the ribosomal complex	M	36	4	148	17202.1	11.1772	-0.381757	mitochondrion	cytosol,mitochondrion,plastid,nucleus	cytosol		plastid		mitochondrion		mitochondrion		cytosol			mitochondrion,plastid	mitochondrion				mitochondrion	cytosol,nucleus	mitochondrion		cytosol	cytosol	SwissProt: "mitochondrion" 16381842		mitochondrion:16381842	P92557			mitochondrion:27943495
ATMG01275.1	NADH dehydrogenase 1A;Encodes subunit of mitochondrial NAD(P)H dehydrogenase that is trans-spliced from three precursors, NAD1A, NAD1B, and NAD1C.	M	5	0	325	35677.8	9.70204	0.772615	mitochondrion	plasma membrane,mitochondrion,golgi,endoplasmic reticulum,plastid,extracellular,vacuole	plasma membrane		plastid		mitochondrion	endoplasmic reticulum,golgi,extracellular			endoplasmic reticulum			mitochondrion	endoplasmic reticulum,golgi,extracellular		endoplasmic reticulum,golgi,extracellular		mitochondrion	endoplasmic reticulum,golgi,extracellular	extracellular	endoplasmic reticulum,golgi,extracellular	vacuole	endoplasmic reticulum	Amigo: "mitochondrion" 20197505|SwissProt: "plasma membrane" 16381842	mitochondrion:20197505	plasma membrane:16381842	Q2V2T4			mitochondrion:18189341;mitochondrion:20197505;mitochondrion:23761796
ATMG01280.1	Cytochrome C oxidase subunit II-like, transmembrane domain;encodes a cytochrome c oxidase subunit II	M	16	0	291	33624.5	4.71352	-0.0223368	mitochondrion	plasma membrane,mitochondrion,golgi,nucleus,endoplasmic reticulum,extracellular,cytosol	cytosol		nucleus		mitochondrion		mitochondrion		endoplasmic reticulum			mitochondrion	endoplasmic reticulum,golgi,extracellular		endoplasmic reticulum,golgi,extracellular		mitochondrion	endoplasmic reticulum,golgi,extracellular	cytosol		plasma membrane	plasma membrane	SwissProt: "mitochondrion" 16381842		mitochondrion:16381842	P92559
ATMG01290.1	;hypothetical protein	M	0	0	111	12647.3	10.5711	-0.645045	mitochondrion	cytosol,mitochondrion,plastid,nucleus	plastid		plastid						cytosol		plastid	mitochondrion	mitochondrion		plastid		mitochondrion	plastid	nucleus		nucleus	cytosol
ATMG01300.1	;hypothetical protein	M	29	2	136	15238.2	8.66941	-0.359559	mitochondrion	mitochondrion,golgi,nucleus,endoplasmic reticulum,plastid,extracellular,cytosol	plastid		nucleus			endoplasmic reticulum,golgi,extracellular			cytosol			mitochondrion	endoplasmic reticulum,golgi,extracellular	endoplasmic reticulum,golgi,extracellular			endoplasmic reticulum,golgi,extracellular	endoplasmic reticulum,golgi,extracellular	nucleus		extracellular	cytosol
ATMG01310.1	;hypothetical protein	M	27	2	136	15975	6.75407	-0.405882	mitochondrion	mitochondrion,golgi,nucleus,endoplasmic reticulum,extracellular,cytosol	cytosol		nucleus						cytosol			mitochondrion	mitochondrion	mitochondrion	mitochondrion		mitochondrion	endoplasmic reticulum,golgi,extracellular	cytosol		nucleus	cytosol							mitochondrion:21296373
ATMG01320.1	NADH dehydrogenase 2B;encodes subunit of mitochondrial NAD(P)H dehydrogenase that is trans-spliced from two precursors, NAD2A and NAD2B.	M	10	0	499	54883.1	9.1646	0.726854	mitochondrion	plasma membrane,mitochondrion,golgi,endoplasmic reticulum,plastid,extracellular	plasma membrane		plastid		mitochondrion	endoplasmic reticulum,golgi,extracellular			endoplasmic reticulum			mitochondrion	endoplasmic reticulum,golgi,extracellular	endoplasmic reticulum,golgi,extracellular	endoplasmic reticulum,golgi,extracellular		mitochondrion	endoplasmic reticulum,golgi,extracellular	extracellular	endoplasmic reticulum,golgi,extracellular	plasma membrane	endoplasmic reticulum	Amigo: "mitochondrion" 20197505|SwissProt: "mitochondrion" 16381842	mitochondrion:20197505	mitochondrion:16381842	O05000			mitochondrion:18189341;mitochondrion:20197505;mitochondrion:23761796
ATMG01330.1	;hypothetical protein	M	7	0	127	14220	10.938	-0.834646	mitochondrion	cytosol,mitochondrion,nucleus	nucleus		nucleus				mitochondrion		cytosol			mitochondrion	mitochondrion				mitochondrion	cytosol,nucleus	nucleus		nucleus	cytosol
ATMG01350.1	;hypothetical protein	M	1	0	145	16167.7	4.38232	0.184828	mitochondrion	plasma membrane,mitochondrion,golgi,nucleus,endoplasmic reticulum,extracellular,cytosol,vacuole	cytosol		nucleus		vacuole				plasma membrane			mitochondrion	endoplasmic reticulum,golgi,extracellular		endoplasmic reticulum,golgi,extracellular		endoplasmic reticulum,golgi,extracellular	cytosol,nucleus	extracellular		nucleus	plasma membrane
ATMG01360.1	cytochrome oxidase;cytochrome c oxidase subunit 1	M	115	0	527	57999.8	8.05394	0.733017	mitochondrion	plasma membrane,mitochondrion,golgi,endoplasmic reticulum,plastid,extracellular	plasma membrane		plastid		mitochondrion	mitochondrion	mitochondrion		golgi			mitochondrion	endoplasmic reticulum,golgi,extracellular	mitochondrion	endoplasmic reticulum,golgi,extracellular		mitochondrion	mitochondrion	extracellular	mitochondrion	plasma membrane	mitochondrion	SwissProt: "mitochondrion" 16381842		mitochondrion:16381842	P60620			mitochondrion:15604729
ATMG01370.1	;hypothetical protein	M	32	0	111	12893.2	10.9178	0.313514	mitochondrion	plasma membrane,mitochondrion,golgi,nucleus,endoplasmic reticulum,plastid,extracellular	plasma membrane		plastid				mitochondrion	mitochondrion	extracellular			mitochondrion	endoplasmic reticulum,golgi,extracellular	mitochondrion	mitochondrion		mitochondrion	mitochondrion	nucleus	mitochondrion	mitochondrion	mitochondrion
ATMG01400.1	;hypothetical protein	M	0	0	105	12215.6	10.6629	-0.734286	mitochondrion	mitochondrion,golgi,nucleus,endoplasmic reticulum,extracellular,cytosol	mitochondrion		nucleus			mitochondrion	mitochondrion		cytosol			mitochondrion	mitochondrion		mitochondrion		mitochondrion	endoplasmic reticulum,golgi,extracellular	nucleus		nucleus	nucleus
ATMG01410.1	open reading frame 204;	M	1	0	204	22815.7	9.95927	0.205882	mitochondrion	plasma membrane,mitochondrion,nucleus,plastid,cytosol	plasma membrane		plastid				mitochondrion		cytosol			mitochondrion	mitochondrion		mitochondrion		mitochondrion	mitochondrion	mitochondrion	mitochondrion	nucleus	plasma membrane
